# Supplementary material for: Urinary renal epithelial cells can be used for NPHP1 phenotyping and a personalized therapeutic strategy
Source: J Cell Sci. 2025 Sep 8;138(20):jcs264141. doi: 10.1242/jcs.264141 (PMC12450468; doi:10.1242/jcs.264141)
Supplement: Table S1. [file joces-138-264141-TableS1.xlsx]

## Sheet: TableS1.DEGs_NPHP1_vs_Control
Ensembl Id.	Gene.name	baseMean	log2FoldChange	lfcSE	stat	pvalue	padj
ENSG00000137809	ITGA11	21119.7	-8.08723	0.594022	-13.6143	3.29064e-42	4.9613e-38
ENSG00000117115	PADI2	7455.1	-9.39276	0.698768	-13.4419	3.43596e-41	2.5902e-37
ENSG00000137801	THBS1	29348.4	-4.71908	0.368249	-12.8149	1.35253e-37	6.79737e-34
ENSG00000182870	GALNT9	454.202	5.53728	0.487729	11.3532	7.15119e-30	2.69546e-26
ENSG00000121898	CPXM2	587.131	-6.47848	0.573626	-11.2939	1.4064e-29	4.24086e-26
ENSG00000130176	CNN1	955.549	-8.32826	0.798558	-10.4291	1.82576e-25	4.58784e-22
ENSG00000113721	PDGFRB	1325.29	-4.06121	0.39721	-10.2244	1.54258e-24	3.32249e-21
ENSG00000143341	HMCN1	1490.21	-3.99787	0.392803	-10.1778	2.49112e-24	4.69483e-21
ENSG00000175745	NR2F1	386.521	-5.51356	0.562759	-9.79738	1.15546e-22	1.93565e-19
ENSG00000162576	MXRA8	5830.44	-3.63367	0.375003	-9.68972	3.33437e-22	5.02724e-19
ENSG00000167157	PRRX2	323.368	-5.11247	0.55726	-9.1743	4.54503e-20	6.22958e-17
ENSG00000122862	SRGN	1274.03	-7.87352	0.861186	-9.14264	6.09463e-20	7.65739e-17
ENSG00000127129	EDN2	471.509	-6.99362	0.770593	-9.07563	1.13023e-19	1.3108e-16
ENSG00000145934	TENM2	565.495	-6.96755	0.770059	-9.04808	1.45511e-19	1.56705e-16
ENSG00000157613	CREB3L1	1109.4	-6.38186	0.708462	-9.00805	2.09756e-19	1.97656e-16
ENSG00000198832	SELENOM	1567.85	-3.33824	0.370439	-9.01157	2.03128e-19	1.97656e-16
ENSG00000168453	HR	653.588	-5.09703	0.583529	-8.73483	2.44022e-18	2.16419e-15
ENSG00000072041	SLC6A15	369.626	5.65391	0.655905	8.62001	6.69494e-18	5.60775e-15
ENSG00000115596	WNT6	203.395	-4.59037	0.550434	-8.33956	7.45706e-17	5.91737e-14
ENSG00000117226	GBP3	1456	-3.26892	0.39279	-8.32232	8.62598e-17	6.50269e-14
ENSG00000140937	CDH11	445.038	-5.41648	0.652226	-8.30461	1.00147e-16	7.19008e-14
ENSG00000164659	ELAPOR2	263.8	4.7689	0.576793	8.26797	1.36262e-16	9.33831e-14
ENSG00000072163	LIMS2	509.525	-3.79747	0.462459	-8.21148	2.18483e-16	1.4322e-13
ENSG00000113140	SPARC	23783.6	-3.11186	0.382642	-8.13257	4.20294e-16	2.64032e-13
ENSG00000156218	ADAMTSL3	661.625	-3.14431	0.387744	-8.10925	5.09344e-16	3.07175e-13
ENSG00000128564	VGF	277.379	3.90987	0.483077	8.09368	5.7887e-16	3.35678e-13
ENSG00000179954	SSC5D	1070.95	-4.05576	0.50737	-7.9937	1.30952e-15	7.31247e-13
ENSG00000261150	EPPK1	331.537	-4.65909	0.587385	-7.93192	2.15785e-15	1.16193e-12
ENSG00000000971	CFH	2124.17	-5.27602	0.668286	-7.89484	2.90678e-15	1.51122e-12
ENSG00000177494	ZBED2	846.146	-4.51659	0.572451	-7.88991	3.02402e-15	1.51977e-12
ENSG00000124875	CXCL6	700.848	-5.64624	0.723665	-7.80229	6.07957e-15	2.95683e-12
ENSG00000113249	HAVCR1	4354.51	3.43587	0.443431	7.74837	9.30791e-15	4.38548e-12
ENSG00000108691	CCL2	637.003	-5.69824	0.752494	-7.57247	3.66182e-14	1.67301e-11
ENSG00000203875	SNHG5	5341.59	-3.45028	0.456105	-7.56466	3.88875e-14	1.72443e-11
ENSG00000131746	TNS4	1290.08	-7.11905	0.950054	-7.49332	6.71549e-14	2.89284e-11
ENSG00000175229	GAL3ST3	938.691	-7.0376	0.940361	-7.48393	7.21319e-14	3.02092e-11
ENSG00000135842	NIBAN1	4387.95	2.81535	0.377288	7.46208	8.51669e-14	3.47044e-11
ENSG00000101198	NKAIN4	878.719	-6.01504	0.807484	-7.44912	9.39653e-14	3.7282e-11
ENSG00000008517	IL32	11669	-4.22181	0.5714	-7.38854	1.48446e-13	5.73877e-11
ENSG00000214425	LRRC37A4P	1816.22	2.6506	0.363435	7.29319	3.02707e-13	1.14098e-10
ENSG00000182168	UNC5C	173.934	-4.56217	0.626591	-7.28093	3.3152e-13	1.2191e-10
ENSG00000119125	GDA	2818.59	5.92228	0.817207	7.24697	4.26185e-13	1.5299e-10
ENSG00000183087	GAS6	17915.3	-2.75116	0.385816	-7.13075	9.9827e-13	3.50021e-10
ENSG00000148677	ANKRD1	714.231	-3.86731	0.544663	-7.10037	1.24424e-12	4.2635e-10
ENSG00000087076	HSD17B14	295.68	-5.04587	0.71433	-7.06378	1.62035e-12	5.42891e-10
ENSG00000086991	NOX4	316.025	-3.19617	0.452789	-7.05885	1.67891e-12	5.50282e-10
ENSG00000132000	PODNL1	315.511	-3.79891	0.54021	-7.03229	2.03176e-12	6.51763e-10
ENSG00000182492	BGN	2410.64	-4.6288	0.661657	-6.99578	2.63793e-12	8.28586e-10
ENSG00000095752	IL11	414.788	-4.65506	0.66806	-6.96803	3.21418e-12	9.69204e-10
ENSG00000175928	LRRN1	490.796	-4.56843	0.655502	-6.96937	3.18357e-12	9.69204e-10
ENSG00000170390	DCLK2	740.242	-3.32238	0.481077	-6.90614	4.98022e-12	1.47229e-09
ENSG00000171903	CYP4F11	734.382	3.44294	0.498815	6.90224	5.11906e-12	1.48423e-09
ENSG00000164736	SOX17	1154.09	-2.89718	0.420877	-6.88366	5.83323e-12	1.65939e-09
ENSG00000125740	FOSB	472.089	2.93018	0.426585	6.86892	6.46897e-12	1.80616e-09
ENSG00000168918	INPP5D	364.934	-4.60035	0.670283	-6.86329	6.72921e-12	1.84466e-09
ENSG00000149418	ST14	1280.28	-3.40254	0.499009	-6.8186	9.19336e-12	2.47515e-09
ENSG00000184347	SLIT3	690.08	-3.18851	0.46817	-6.81059	9.71969e-12	2.57094e-09
ENSG00000041353	RAB27B	267.094	3.191	0.471816	6.76323	1.34947e-11	3.50792e-09
ENSG00000062038	CDH3	429.449	-6.30686	0.934341	-6.75006	1.47781e-11	3.77643e-09
ENSG00000172716	SLFN11	699.68	3.25924	0.483847	6.7361	1.62691e-11	4.08815e-09
ENSG00000137726	FXYD6	211.617	6.16665	0.919181	6.70886	1.9615e-11	4.84813e-09
ENSG00000170891	CYTL1	347.024	-3.12677	0.467439	-6.68915	2.24464e-11	5.39552e-09
ENSG00000178860	MSC	619.328	-3.0613	0.457696	-6.68851	2.25455e-11	5.39552e-09
ENSG00000102854	MSLN	531.825	-3.55472	0.531907	-6.68298	2.34135e-11	5.51571e-09
ENSG00000131378	RFTN1	2014.85	-2.40949	0.360769	-6.67875	2.40993e-11	5.58993e-09
ENSG00000128606	LRRC17	547.74	-5.43816	0.81546	-6.66883	2.57856e-11	5.89045e-09
ENSG00000163661	PTX3	258.811	-3.44244	0.523701	-6.57329	4.92157e-11	1.1075e-08
ENSG00000146700	SSC4D	792.092	-5.10285	0.781271	-6.53147	6.51264e-11	1.42306e-08
ENSG00000135925	WNT10A	1109.87	-4.54739	0.696186	-6.53187	6.49543e-11	1.42306e-08
ENSG00000165633	VSTM4	196.849	4.73076	0.726505	6.51167	7.43201e-11	1.60075e-08
ENSG00000185477	GPRIN3	648.342	2.67098	0.410618	6.50477	7.78121e-11	1.65236e-08
ENSG00000196557	CACNA1H	556.333	-3.25948	0.504404	-6.46204	1.03301e-10	2.16315e-08
ENSG00000049249	TNFRSF9	151.404	-3.67745	0.573171	-6.41598	1.39921e-10	2.84499e-08
ENSG00000167105	TMEM92	673.068	-2.65477	0.413821	-6.41525	1.40594e-10	2.84499e-08
ENSG00000198075	SULT1C4	2214.87	-2.64348	0.412127	-6.41424	1.41523e-10	2.84499e-08
ENSG00000206712	RNU6-26P	111.208	4.31403	0.674222	6.39853	1.56877e-10	3.11216e-08
ENSG00000165887	ANKRD2	191.294	-4.67297	0.731537	-6.38788	1.68203e-10	3.2935e-08
ENSG00000123342	MMP19	456.655	-2.7409	0.432963	-6.33056	2.44267e-10	4.72155e-08
ENSG00000233521	LINC01638	123.513	-4.42788	0.703866	-6.29079	3.15852e-10	6.02798e-08
ENSG00000053747	LAMA3	4129.53	2.24762	0.359173	6.25776	3.90546e-10	7.36033e-08
ENSG00000185442	FAM174B	526.103	-3.1389	0.502686	-6.24424	4.25862e-10	7.92682e-08
ENSG00000169184	MN1	397.39	-4.36506	0.700616	-6.23033	4.65466e-10	8.55833e-08
ENSG00000204381	LAYN	718.306	-2.57121	0.41387	-6.2126	5.21165e-10	9.467e-08
ENSG00000204410	MSH5	135.33	3.8473	0.619647	6.20886	5.33706e-10	9.57939e-08
ENSG00000061337	LZTS1	945.064	-3.60865	0.581599	-6.2047	5.48012e-10	9.60627e-08
ENSG00000105426	PTPRS	1006.11	-3.41375	0.550045	-6.2063	5.42453e-10	9.60627e-08
ENSG00000140839	CLEC18B	492.654	-2.89033	0.465965	-6.2029	5.54318e-10	9.60627e-08
ENSG00000265018	AGAP12P	253.473	3.96737	0.640648	6.19275	5.91225e-10	1.01294e-07
ENSG00000108176	DNAJC12	171.317	-4.48868	0.726008	-6.18269	6.30193e-10	1.06757e-07
ENSG00000106927	AMBP	263.912	-4.63704	0.752833	-6.15946	7.29925e-10	1.22279e-07
ENSG00000135976	ANKRD36	925.973	2.6821	0.442795	6.0572	1.38513e-09	2.2949e-07
ENSG00000176887	SOX11	636.37	2.65155	0.438522	6.04654	1.47986e-09	2.4252e-07
ENSG00000060718	COL11A1	126.245	-3.99837	0.664732	-6.01502	1.79866e-09	2.88953e-07
ENSG00000248323	LUCAT1	325.748	3.14015	0.522074	6.01476	1.80152e-09	2.88953e-07
ENSG00000184985	SORCS2	331.193	-3.5826	0.597382	-5.99717	2.00788e-09	3.18661e-07
ENSG00000124882	EREG	1138.13	4.45499	0.743256	5.99389	2.0488e-09	3.21768e-07
ENSG00000143554	SLC27A3	1968.73	2.3826	0.398184	5.98367	2.18165e-09	3.35641e-07
ENSG00000145284	SCD5	855.315	-2.26964	0.37929	-5.98392	2.17829e-09	3.35641e-07
ENSG00000055732	MCOLN3	642.323	2.71104	0.45557	5.95089	2.66696e-09	4.0616e-07
ENSG00000160111	CPAMD8	390.917	-6.04189	1.01984	-5.92437	3.13502e-09	4.72667e-07
ENSG00000204175	GPRIN2	253.062	-3.17534	0.536172	-5.92223	3.17606e-09	4.74114e-07
ENSG00000100918	REC8	1803.99	-2.35586	0.399112	-5.90276	3.57464e-09	5.28382e-07
ENSG00000204525	HLA-C	29968.5	-2.12736	0.362839	-5.86309	4.54326e-09	6.65036e-07
ENSG00000189221	MAOA	3834.75	3.11706	0.535836	5.81718	5.98471e-09	8.64469e-07
ENSG00000173678	SPDYE2B	234.565	2.9159	0.501342	5.81619	6.02038e-09	8.64469e-07
ENSG00000124212	PTGIS	967.372	-3.05432	0.526697	-5.79901	6.67093e-09	9.48846e-07
ENSG00000234883	MIR155HG	449.013	2.79582	0.482902	5.78962	7.05447e-09	9.94021e-07
ENSG00000230438	SERPINB9P1	145.418	-5.06977	0.876506	-5.78406	7.29185e-09	1.01796e-06
ENSG00000229152	ANKRD10-IT1	270.618	3.15869	0.548066	5.76333	8.24692e-09	1.14072e-06
ENSG00000167861	HID1	246.161	-4.07541	0.71274	-5.71795	1.07816e-08	1.47777e-06
ENSG00000198838	RYR3	618.839	3.37656	0.591042	5.71288	1.11079e-08	1.50878e-06
ENSG00000108947	EFNB3	438.528	-2.56997	0.450695	-5.70225	1.18239e-08	1.59169e-06
ENSG00000138166	DUSP5	5424.63	2.1602	0.379399	5.69375	1.24278e-08	1.65818e-06
ENSG00000205336	ADGRG1	13448.9	-2.48534	0.441202	-5.63311	1.76991e-08	2.34078e-06
ENSG00000134871	COL4A2	146801	-1.94588	0.348881	-5.57748	2.44034e-08	3.19939e-06
ENSG00000178773	CPNE7	5474.62	3.11387	0.560511	5.55542	2.76943e-08	3.59955e-06
ENSG00000104267	CA2	624.456	2.40505	0.439096	5.47727	4.31934e-08	5.56605e-06
ENSG00000273055	ENSG00000273055	116.92	3.81843	0.69857	5.46606	4.60139e-08	5.83061e-06
ENSG00000102445	RUBCNL	131.383	-3.65741	0.669115	-5.46604	4.602e-08	5.83061e-06
ENSG00000105767	CADM4	839.681	-3.68408	0.674462	-5.46224	4.70159e-08	5.90716e-06
ENSG00000136167	LCP1	3301.31	3.45694	0.633122	5.46016	4.75711e-08	5.92751e-06
ENSG00000144868	TMEM108	161.839	-3.39607	0.623013	-5.45104	5.0076e-08	6.18849e-06
ENSG00000143344	RGL1	1284.34	1.94342	0.356913	5.44508	5.17828e-08	6.34739e-06
ENSG00000115318	LOXL3	292.11	-3.27051	0.601009	-5.4417	5.27738e-08	6.4167e-06
ENSG00000168386	FILIP1L	2256.4	-3.03032	0.559637	-5.4148	6.13574e-08	7.40069e-06
ENSG00000204219	TCEA3	450.191	-3.40683	0.632392	-5.38721	7.15602e-08	8.49732e-06
ENSG00000095303	PTGS1	1774.8	2.33601	0.433624	5.38717	7.15765e-08	8.49732e-06
ENSG00000130303	BST2	255.092	-3.81432	0.712138	-5.35615	8.50131e-08	1.00136e-05
ENSG00000280435	ENSG00000280435	606.896	3.40302	0.635714	5.35307	8.64756e-08	1.01069e-05
ENSG00000164220	F2RL2	185.098	-3.88212	0.726388	-5.34441	9.07097e-08	1.0459e-05
ENSG00000179862	CITED4	2381.56	-1.87932	0.351664	-5.34408	9.08757e-08	1.0459e-05
ENSG00000164161	HHIP	228.493	-4.57963	0.85848	-5.33458	9.57674e-08	1.09385e-05
ENSG00000102109	PCSK1N	962.577	-3.82599	0.71817	-5.32741	9.96221e-08	1.12932e-05
ENSG00000147251	DOCK11	891.667	2.04909	0.385839	5.31074	1.09182e-07	1.22846e-05
ENSG00000119139	TJP2	344.404	3.21791	0.606119	5.30905	1.10197e-07	1.2307e-05
ENSG00000078401	EDN1	2222.44	-3.94625	0.743519	-5.30754	1.11117e-07	1.23184e-05
ENSG00000174827	PDZK1	1169.9	2.03405	0.383698	5.30117	1.15062e-07	1.26627e-05
ENSG00000166963	MAP1A	1190.86	-2.47229	0.467515	-5.28815	1.23557e-07	1.34991e-05
ENSG00000237094	ENSG00000237094	423.486	2.7359	0.518928	5.27221	1.34791e-07	1.46204e-05
ENSG00000227671	ZNF731P	902.776	2.26955	0.430864	5.26744	1.38343e-07	1.48985e-05
ENSG00000113532	ST8SIA4	355.463	3.30735	0.629309	5.25553	1.476e-07	1.57827e-05
ENSG00000121753	ADGRB2	759.419	-2.42663	0.462527	-5.24646	1.55047e-07	1.64623e-05
ENSG00000205238	SPDYE2	265.202	2.90467	0.554019	5.24291	1.58061e-07	1.66649e-05
ENSG00000176406	RIMS2	387.047	4.43072	0.847699	5.22676	1.72509e-07	1.80619e-05
ENSG00000102908	NFAT5	3260.45	1.7626	0.337532	5.22203	1.7697e-07	1.84012e-05
ENSG00000170044	ZPLD1	1253.62	-4.71923	0.904905	-5.21516	1.83656e-07	1.89656e-05
ENSG00000187498	COL4A1	111693	-2.55253	0.489634	-5.21314	1.85668e-07	1.9043e-05
ENSG00000119514	GALNT12	605.405	2.57499	0.495323	5.19862	2.00775e-07	2.04532e-05
ENSG00000142552	RCN3	1585.14	-3.85347	0.745721	-5.16743	2.3733e-07	2.40149e-05
ENSG00000277758	SYT15B	196.688	-2.58924	0.50166	-5.16134	2.45185e-07	2.46444e-05
ENSG00000174353	STAG3L3	1053.49	1.98714	0.38567	5.15245	2.5711e-07	2.56718e-05
ENSG00000183092	BEGAIN	160.697	-2.80967	0.545874	-5.1471	2.64541e-07	2.624e-05
ENSG00000178882	RFLNA	1459.63	-4.50147	0.875416	-5.14209	2.71698e-07	2.67738e-05
ENSG00000105290	APLP1	815.559	-4.13144	0.807801	-5.11443	3.14684e-07	3.08084e-05
ENSG00000132470	ITGB4	1139.95	-4.61151	0.902371	-5.11043	3.21418e-07	3.12647e-05
ENSG00000260097	SPDYE6	185.686	2.69822	0.528565	5.1048	3.31145e-07	3.20043e-05
ENSG00000280164	ENSG00000280164	339.375	2.59678	0.509681	5.09491	3.48905e-07	3.3506e-05
ENSG00000270069	MIR222HG	337.341	2.28439	0.449566	5.08133	3.7481e-07	3.57659e-05
ENSG00000116701	NCF2	178.752	-2.63898	0.519663	-5.07825	3.80931e-07	3.61214e-05
ENSG00000151892	GFRA1	7794.94	-3.48931	0.688313	-5.06936	3.99152e-07	3.76126e-05
ENSG00000175164	ABO	1014.61	2.78816	0.55021	5.06745	4.03186e-07	3.77567e-05
ENSG00000055118	KCNH2	87.1558	-4.6257	0.914605	-5.05759	4.24582e-07	3.9515e-05
ENSG00000244879	GABPB1-AS1	1394.94	2.78552	0.552148	5.04489	4.5379e-07	4.19742e-05
ENSG00000118432	CNR1	1454.51	1.92344	0.382113	5.03369	4.81124e-07	4.42311e-05
ENSG00000260400	ENSG00000260400	86.6407	-3.82913	0.760903	-5.03235	4.84512e-07	4.42726e-05
ENSG00000109265	CRACD	501.368	2.30176	0.457786	5.02803	4.95545e-07	4.5008e-05
ENSG00000103044	HAS3	1799.21	1.98231	0.394951	5.01912	5.19097e-07	4.68648e-05
ENSG00000230663	FAM224B	243.059	-4.55106	0.909893	-5.00175	5.68123e-07	5.09857e-05
ENSG00000134115	CNTN6	107.227	-3.94464	0.789008	-4.9995	5.74804e-07	5.128e-05
ENSG00000148120	AOPEP	1897.29	-2.30472	0.461793	-4.99081	6.01269e-07	5.33255e-05
ENSG00000251079	BMS1P2	87.9567	3.73983	0.750434	4.98356	6.24249e-07	5.50398e-05
ENSG00000136274	NACAD	768.856	-2.19086	0.440697	-4.97136	6.64858e-07	5.82794e-05
ENSG00000113211	PCDHB6	84.7227	-4.56199	0.917876	-4.97016	6.68982e-07	5.8302e-05
ENSG00000012504	NR1H4	422.91	2.23422	0.450134	4.96346	6.92478e-07	6.00028e-05
ENSG00000108821	COL1A1	103002	-3.77774	0.761902	-4.9583	7.11117e-07	6.09176e-05
ENSG00000166396	SERPINB7	138.546	3.66385	0.738779	4.95933	7.0735e-07	6.09176e-05
ENSG00000157193	LRP8	1379.21	2.00872	0.405518	4.95347	7.29008e-07	6.20975e-05
ENSG00000003989	SLC7A2	1963.24	3.07387	0.621769	4.94375	7.66354e-07	6.49119e-05
ENSG00000152270	PDE3B	73.4554	3.8374	0.780848	4.91441	8.90523e-07	7.50079e-05
ENSG00000135636	DYSF	8695.14	-2.5982	0.529873	-4.90344	9.41714e-07	7.8879e-05
ENSG00000150551	LYPD1	236.338	-2.47816	0.507192	-4.88603	1.0289e-06	8.57056e-05
ENSG00000230606	APPAT	1817.77	2.56538	0.526123	4.87601	1.08253e-06	8.96773e-05
ENSG00000105737	GRIK5	1391.33	-2.86988	0.589688	-4.86677	1.13435e-06	9.34568e-05
ENSG00000128578	STRIP2	420.501	2.18914	0.450499	4.85936	1.17764e-06	9.6496e-05
ENSG00000109667	SLC2A9	247.611	3.75141	0.772951	4.85336	1.21385e-06	9.89256e-05
ENSG00000171992	SYNPO	3434.26	-1.83849	0.379783	-4.84091	1.29245e-06	0.000104765
ENSG00000172346	CSDC2	801.464	-3.82553	0.790769	-4.83774	1.31326e-06	0.000105883
ENSG00000107859	PITX3	180.347	-2.89868	0.599958	-4.83146	1.35533e-06	0.000108693
ENSG00000205583	STAG3L1	862.825	2.04161	0.422854	4.82816	1.37801e-06	0.000109928
ENSG00000233013	FAM157B	279.254	3.44154	0.712986	4.82694	1.38646e-06	0.000110019
ENSG00000197977	ELOVL2	103.581	3.79572	0.787379	4.8207	1.43057e-06	0.000112926
ENSG00000180340	FZD2	1460.44	-1.69654	0.352387	-4.81442	1.47631e-06	0.000115929
ENSG00000273151	ENSG00000273151	401.665	3.7742	0.784716	4.80963	1.51208e-06	0.000117514
ENSG00000153086	ACMSD	197.957	3.09046	0.642482	4.81018	1.50792e-06	0.000117514
ENSG00000277072	STAG3L2	1356.13	1.87621	0.390811	4.80081	1.58027e-06	0.000122183
ENSG00000175265	GOLGA8A	9706.8	2.84415	0.593824	4.78954	1.67162e-06	0.000128587
ENSG00000188856	RPSAP47	304.839	4.84208	1.01177	4.78576	1.70344e-06	0.000130369
ENSG00000057294	PKP2	482.444	-2.78657	0.582429	-4.7844	1.71495e-06	0.000130588
ENSG00000184156	KCNQ3	313.501	3.53844	0.739987	4.78177	1.73762e-06	0.000131649
ENSG00000106484	MEST	476.695	-3.10741	0.650194	-4.77921	1.75986e-06	0.000132667
ENSG00000145850	TIMD4	128.499	3.21526	0.673733	4.77231	1.82129e-06	0.000136615
ENSG00000130707	ASS1	688.58	-3.08753	0.647706	-4.76687	1.8711e-06	0.00013905
ENSG00000168906	MAT2A	21328.2	1.72275	0.361409	4.76675	1.8722e-06	0.00013905
ENSG00000150687	PRSS23	7438.02	-2.68869	0.565416	-4.75524	1.98212e-06	0.000146492
ENSG00000120594	PLXDC2	521.488	-2.13979	0.450714	-4.74757	2.05877e-06	0.000151415
ENSG00000198743	SLC5A3	9035.88	2.48487	0.525829	4.72562	2.29409e-06	0.000165493
ENSG00000260428	SCX	283.494	-2.29043	0.484498	-4.72742	2.27386e-06	0.000165493
ENSG00000128591	FLNC	7464.96	-2.00106	0.423372	-4.72649	2.28431e-06	0.000165493
ENSG00000186468	RPS23	3696.54	-1.61604	0.341897	-4.72669	2.28208e-06	0.000165493
ENSG00000262539	ENSG00000262539	86.4028	-4.11736	0.871748	-4.72311	2.32261e-06	0.000165962
ENSG00000113389	NPR3	111.678	-3.73587	0.790839	-4.72393	2.31327e-06	0.000165962
ENSG00000139329	LUM	3373.59	-4.21493	0.893374	-4.71799	2.38186e-06	0.000169393
ENSG00000157551	KCNJ15	9339.29	2.16904	0.460091	4.71437	2.42464e-06	0.000171626
ENSG00000164949	GEM	501.989	2.29012	0.48604	4.71178	2.4556e-06	0.000173005
ENSG00000103316	CRYM	597.235	3.81212	0.810236	4.70496	2.53922e-06	0.000178064
ENSG00000070614	NDST1	17949.8	-1.65728	0.352487	-4.70168	2.58024e-06	0.000180103
ENSG00000186575	NF2	7731.82	-1.92199	0.409386	-4.69482	2.66835e-06	0.000185395
ENSG00000100100	PIK3IP1	1190.66	-2.7688	0.589945	-4.69332	2.68802e-06	0.000185905
ENSG00000196436	NPIPB15	124.005	-4.05794	0.865527	-4.6884	2.75345e-06	0.000188699
ENSG00000145040	UCN2	235.008	-2.85092	0.607966	-4.68927	2.74179e-06	0.000188699
ENSG00000155657	TTN	673.062	2.20215	0.469827	4.68715	2.77035e-06	0.000188998
ENSG00000180229	HERC2P3	1016.71	1.95115	0.416683	4.68258	2.83289e-06	0.000191531
ENSG00000104419	NDRG1	7261.87	1.52374	0.325345	4.68347	2.82052e-06	0.000191531
ENSG00000185567	AHNAK2	8937.26	1.79446	0.383415	4.6802	2.86598e-06	0.000192904
ENSG00000260528	FAM157C	352.047	3.53076	0.758344	4.65588	3.22595e-06	0.000216167
ENSG00000164692	COL1A2	1456.35	-3.01657	0.648116	-4.65436	3.24989e-06	0.000216808
ENSG00000134198	TSPAN2	177.331	-3.19807	0.688195	-4.64704	3.36733e-06	0.000223653
ENSG00000091844	RGS17	731.1	1.79486	0.386359	4.64558	3.3913e-06	0.000224257
ENSG00000095564	BTAF1	2995.7	1.63707	0.352959	4.63814	3.51563e-06	0.000231464
ENSG00000175874	CREG2	83.6056	3.47518	0.750613	4.62978	3.66046e-06	0.000239951
ENSG00000101210	EEF1A2	329.416	-3.50752	0.7594	-4.6188	3.85966e-06	0.000251914
ENSG00000144366	GULP1	3310.24	1.78957	0.389032	4.60005	4.22399e-06	0.000274505
ENSG00000164125	GASK1B	225.39	-3.9205	0.853052	-4.59585	4.30983e-06	0.000278881
ENSG00000135480	KRT7	1014.1	-3.78869	0.826916	-4.58171	4.612e-06	0.000297159
ENSG00000173599	PC	1607.48	1.62866	0.357069	4.56119	5.08649e-06	0.000326336
ENSG00000139354	GAS2L3	1925.2	2.4563	0.540143	4.54749	5.42898e-06	0.000346834
ENSG00000264343	NOTCH2NLA	374.955	2.4078	0.52959	4.54654	5.45342e-06	0.000346925
ENSG00000185495	SEPTIN7P13	262.202	2.22776	0.490253	4.5441	5.51692e-06	0.00034949
ENSG00000171812	COL8A2	337.378	-2.433	0.535802	-4.54086	5.60255e-06	0.000352148
ENSG00000118523	CCN2	21156	-2.30342	0.507279	-4.54074	5.6056e-06	0.000352148
ENSG00000154655	L3MBTL4	150.967	3.12614	0.690801	4.52538	6.02866e-06	0.000377154
ENSG00000168060	NAALADL1	305.91	-2.08412	0.461281	-4.51813	6.23895e-06	0.000388697
ENSG00000225313	ENSG00000225313	301.436	3.06651	0.679542	4.51262	6.40332e-06	0.000397296
ENSG00000278766	ENSG00000278766	95.8593	3.174	0.703967	4.50873	6.52168e-06	0.000402981
ENSG00000107719	PALD1	128.157	-3.1272	0.694132	-4.50519	6.63143e-06	0.00040809
ENSG00000114378	HYAL1	259.615	-2.98375	0.663048	-4.50005	6.79375e-06	0.00041638
ENSG00000122877	EGR2	95.9503	3.51106	0.780471	4.49864	6.83894e-06	0.000417452
ENSG00000122176	FMOD	120.402	-3.20485	0.712593	-4.49746	6.87712e-06	0.00041809
ENSG00000272695	GAS6-DT	214.013	-2.64224	0.587849	-4.49476	6.96489e-06	0.000421726
ENSG00000182326	C1S	2249.12	-2.63352	0.587284	-4.48423	7.31772e-06	0.000441317
ENSG00000143669	LYST	1249.38	1.57939	0.352307	4.48301	7.35973e-06	0.000442083
ENSG00000109501	WFS1	2553.92	-1.99158	0.444974	-4.47573	7.61496e-06	0.000455598
ENSG00000076641	PAG1	1703.93	2.06528	0.461763	4.4726	7.72759e-06	0.000460509
ENSG00000114270	COL7A1	12682.5	-2.41163	0.539675	-4.46867	7.87063e-06	0.000465723
ENSG00000128016	ZFP36	1501.81	1.86006	0.416259	4.4685	7.87685e-06	0.000465723
ENSG00000206190	ATP10A	2041.18	-1.75084	0.392054	-4.46581	7.97662e-06	0.000469779
ENSG00000021826	CPS1	514.405	-2.31594	0.519401	-4.45886	8.23953e-06	0.000483375
ENSG00000163735	CXCL5	491.972	-2.99851	0.673418	-4.45267	8.481e-06	0.000495613
ENSG00000149596	JPH2	128.862	-3.43279	0.77134	-4.45042	8.57007e-06	0.000498884
ENSG00000164749	HNF4G	180.864	2.53634	0.570213	4.44805	8.66537e-06	0.000502491
ENSG00000008294	SPAG9	8280.5	1.52373	0.342751	4.44559	8.76523e-06	0.000506335
ENSG00000242574	HLA-DMB	1263.97	3.17933	0.718237	4.42657	9.57441e-06	0.000550967
ENSG00000017483	SLC38A5	3266.35	-2.48178	0.561549	-4.41952	9.89199e-06	0.000567078
ENSG00000149311	ATM	4656.16	1.44977	0.330404	4.38787	1.14468e-05	0.000653727
ENSG00000104081	BMF	2391.24	-1.6871	0.385044	-4.38158	1.17824e-05	0.000670354
ENSG00000170873	MTSS1	3337.83	1.64036	0.374664	4.37821	1.19657e-05	0.000678223
ENSG00000157335	CLEC18C	85.1309	-3.16624	0.7237	-4.37507	1.21393e-05	0.000685485
ENSG00000230453	ANKRD18B	111.839	3.56254	0.814779	4.3724	1.22887e-05	0.000691333
ENSG00000204177	BMS1P1	388.639	2.62914	0.602593	4.36304	1.28267e-05	0.000718913
ENSG00000162551	ALPL	72.2126	-4.41485	1.01256	-4.3601	1.30001e-05	0.000725933
ENSG00000187837	H1-2	348.649	-2.80421	0.643382	-4.35855	1.30927e-05	0.000728406
ENSG00000153294	ADGRF4	90.9529	3.4294	0.788332	4.35019	1.3602e-05	0.000753961
ENSG00000057704	TMCC3	1024.34	2.37102	0.545499	4.34651	1.38321e-05	0.000763909
ENSG00000141756	FKBP10	10081	-2.05896	0.474874	-4.33581	1.45225e-05	0.000799108
ENSG00000244161	FLNB-AS1	74.1587	3.27667	0.755965	4.33442	1.46146e-05	0.000801253
ENSG00000185818	NAT8L	152.859	-4.18833	0.967931	-4.32709	1.51091e-05	0.000825362
ENSG00000133216	EPHB2	14351.2	-1.84326	0.426147	-4.3254	1.52259e-05	0.000828738
ENSG00000170458	CD14	160.209	-3.95213	0.914092	-4.32356	1.53534e-05	0.000832672
ENSG00000253522	MIR3142HG	283.767	3.6135	0.837327	4.31552	1.59228e-05	0.000854335
ENSG00000260597	ENSG00000260597	158.926	3.02353	0.700405	4.31683	1.58285e-05	0.000854335
ENSG00000134250	NOTCH2	15490.5	1.45476	0.337043	4.31625	1.58702e-05	0.000854335
ENSG00000163453	IGFBP7	59885.2	-1.61819	0.375117	-4.31382	1.60454e-05	0.00085786
ENSG00000099812	MISP	118.672	-3.75695	0.872351	-4.3067	1.6571e-05	0.000882089
ENSG00000170175	CHRNB1	623.853	-2.06252	0.478976	-4.3061	1.66156e-05	0.000882089
ENSG00000189223	PAX8-AS1	2511.81	3.20767	0.746279	4.29822	1.72173e-05	0.000910828
ENSG00000064692	SNCAIP	258.136	3.15883	0.735075	4.2973	1.72893e-05	0.000911434
ENSG00000279759	ENSG00000279759	156.318	3.26424	0.760183	4.29402	1.75469e-05	0.000915413
ENSG00000092096	SLC22A17	824.437	-1.75291	0.408212	-4.29412	1.75386e-05	0.000915413
ENSG00000146701	MDH2	6286.38	-1.42824	0.332554	-4.29474	1.74895e-05	0.000915413
ENSG00000157322	CLEC18A	145.103	-3.16152	0.736788	-4.29095	1.77911e-05	0.000921775
ENSG00000137877	SPTBN5	96.6994	-2.98104	0.694708	-4.29108	1.77808e-05	0.000921775
ENSG00000172005	MAL	448.156	-4.77236	1.11331	-4.28663	1.81408e-05	0.000932836
ENSG00000244257	PKD1P1	437.535	2.34634	0.547274	4.28732	1.8084e-05	0.000932836
ENSG00000096433	ITPR3	17263.5	1.39673	0.325881	4.28602	1.81902e-05	0.000932836
ENSG00000164379	FOXQ1	545.323	2.75559	0.643216	4.28407	1.83502e-05	0.00093785
ENSG00000127507	ADGRE2	170.949	4.08397	0.953719	4.28215	1.85095e-05	0.000942797
ENSG00000174332	GLIS1	161.411	-3.46873	0.81129	-4.27557	1.9065e-05	0.000967823
ENSG00000131196	NFATC1	254.854	-2.44141	0.571423	-4.27251	1.93289e-05	0.000974718
ENSG00000108639	SYNGR2	4476.58	-1.62281	0.379827	-4.27249	1.93301e-05	0.000974718
ENSG00000182667	NTM	828.805	-2.46176	0.576375	-4.27111	1.94502e-05	0.000977504
ENSG00000196912	ANKRD36B	631.075	1.66779	0.39087	4.26686	1.98242e-05	0.000992987
ENSG00000196549	MME	995.807	2.10611	0.493747	4.26557	1.99393e-05	0.000995448
ENSG00000107731	UNC5B	76.3472	-3.04676	0.714643	-4.26333	2.01402e-05	0.00100216
ENSG00000144802	NFKBIZ	14644.1	1.87718	0.440974	4.25689	2.07287e-05	0.00102805
ENSG00000285979	ENSG00000285979	98.7995	3.2569	0.766396	4.24963	2.14122e-05	0.00105501
ENSG00000269825	ENSG00000269825	136.856	2.55315	0.600788	4.24967	2.14087e-05	0.00105501
ENSG00000161681	SHANK1	363.203	3.53522	0.832601	4.24599	2.17628e-05	0.0010659
ENSG00000170949	ZNF160	2322.43	1.62053	0.381673	4.24587	2.17747e-05	0.0010659
ENSG00000137872	SEMA6D	152.999	2.35171	0.554676	4.2398	2.23721e-05	0.0010916
ENSG00000163431	LMOD1	52.7015	-3.58617	0.846723	-4.23535	2.28196e-05	0.00110984
ENSG00000087245	MMP2	17190	-1.50855	0.356339	-4.23346	2.30119e-05	0.0011156
ENSG00000167972	ABCA3	1324.73	-2.26273	0.535142	-4.22828	2.35487e-05	0.00113796
ENSG00000167693	NXN	6661.43	-1.44604	0.342445	-4.22269	2.41401e-05	0.00116281
ENSG00000145536	ADAMTS16	312.055	-2.37921	0.563699	-4.22072	2.43527e-05	0.00116932
ENSG00000067082	KLF6	16799	1.67881	0.398106	4.21698	2.47597e-05	0.00118509
ENSG00000166949	SMAD3	6410.53	1.47749	0.350966	4.20979	2.55612e-05	0.00121958
ENSG00000155093	PTPRN2	156.28	2.49814	0.594679	4.20082	2.65954e-05	0.00126492
ENSG00000233522	FAM224A	233.84	-3.95524	0.941727	-4.19998	2.66933e-05	0.00126558
ENSG00000169583	CLIC3	295.383	-3.43602	0.818642	-4.19722	2.70208e-05	0.00127479
ENSG00000108448	TRIM16L	2304.3	-1.73463	0.413311	-4.19692	2.70567e-05	0.00127479
ENSG00000006747	SCIN	4742.38	1.92416	0.4587	4.19481	2.73098e-05	0.00128271
ENSG00000225380	IGKV1OR9-2	407.13	2.64077	0.630472	4.18856	2.80733e-05	0.00130636
ENSG00000139174	PRICKLE1	1336.98	-1.54574	0.369026	-4.1887	2.80562e-05	0.00130636
ENSG00000114120	SLC25A36	4103.38	1.45125	0.346479	4.18857	2.80712e-05	0.00130636
ENSG00000117122	MFAP2	2573.98	-1.99204	0.475891	-4.18592	2.8401e-05	0.00131755
ENSG00000274012	RN7SL2	496.793	2.62442	0.627239	4.18408	2.86323e-05	0.00132015
ENSG00000127952	STYXL1	1112.59	-1.62762	0.388958	-4.18458	2.85699e-05	0.00132015
ENSG00000184838	PRR16	143.733	-3.06178	0.733058	-4.17672	2.9574e-05	0.00135941
ENSG00000174938	SEZ6L2	3540.54	-1.51226	0.362135	-4.17595	2.96745e-05	0.00135989
ENSG00000267056	ENSG00000267056	80.4731	4.88245	1.17081	4.17014	3.04418e-05	0.0013876
ENSG00000167191	GPRC5B	1994.69	2.15573	0.516966	4.16997	3.04634e-05	0.0013876
ENSG00000285972	CERNA2	774.492	-1.89078	0.453689	-4.16756	3.07881e-05	0.00139817
ENSG00000155980	KIF5A	221.888	-2.4512	0.58834	-4.16629	3.09595e-05	0.00140173
ENSG00000244486	SCARF2	1145.18	-1.78657	0.42896	-4.16489	3.11499e-05	0.00140613
ENSG00000092969	TGFB2	2191.41	-2.03953	0.489974	-4.16254	3.14732e-05	0.00141648
ENSG00000070404	FSTL3	10000.1	-1.59107	0.382406	-4.16069	3.17289e-05	0.00142374
ENSG00000176907	TCIM	5016.49	1.90708	0.458906	4.15571	3.24281e-05	0.0014508
ENSG00000168497	CAVIN2	118.397	-3.81581	0.918981	-4.15222	3.2926e-05	0.00146872
ENSG00000165188	RNF183	182.023	3.29495	0.794201	4.14877	3.34273e-05	0.00148668
ENSG00000088882	CPXM1	186.588	-3.87255	0.933878	-4.14674	3.37244e-05	0.00149548
ENSG00000147889	CDKN2A	3664.92	-1.80608	0.435683	-4.14539	3.39231e-05	0.00149988
ENSG00000149564	ESAM	122.333	-3.02689	0.733076	-4.12903	3.64302e-05	0.00160602
ENSG00000171303	KCNK3	2415.67	3.21241	0.778716	4.12527	3.70302e-05	0.00162771
ENSG00000138411	HECW2	220.808	2.53016	0.613749	4.12246	3.74843e-05	0.00164288
ENSG00000285437	POLR2J3	286.628	2.71982	0.660026	4.12078	3.77588e-05	0.00165011
ENSG00000077264	PAK3	702.072	1.82567	0.443128	4.11997	3.78929e-05	0.00165119
ENSG00000183718	TRIM52	257.331	1.90161	0.461658	4.11908	3.80392e-05	0.00165279
ENSG00000109089	CDR2L	3855.22	-1.3734	0.333723	-4.11539	3.86533e-05	0.00167464
ENSG00000071282	LMCD1	1974.46	-2.11098	0.513443	-4.11142	3.93239e-05	0.00169396
ENSG00000233016	SNHG7	1484.4	-1.78451	0.434017	-4.11163	3.92884e-05	0.00169396
ENSG00000221926	TRIM16	1463.08	-1.54415	0.376769	-4.09839	4.16043e-05	0.00178709
ENSG00000176692	FOXC2	639.459	-2.57134	0.628255	-4.09283	4.26133e-05	0.00182523
ENSG00000163762	TM4SF18	129.137	-3.09577	0.756517	-4.09213	4.27423e-05	0.00182557
ENSG00000013619	MAMLD1	525.256	1.9992	0.489457	4.08454	4.41644e-05	0.00188098
ENSG00000161896	IP6K3	228.389	-2.83737	0.695161	-4.0816	4.47261e-05	0.00189954
ENSG00000224596	ZMIZ1-AS1	362.256	2.25828	0.55387	4.07727	4.55685e-05	0.00192988
ENSG00000224081	SLC44A3-AS1	297.707	-2.72139	0.668172	-4.0729	4.64323e-05	0.00196095
ENSG00000089472	HEPH	75.1741	-4.66156	1.145	-4.07121	4.67693e-05	0.00196966
ENSG00000180573	H2AC6	703.339	-2.72461	0.67024	-4.06513	4.80053e-05	0.00201609
ENSG00000230551	ENSG00000230551	702.769	1.90708	0.469885	4.05861	4.93657e-05	0.00206746
ENSG00000204876	ENSG00000204876	130.672	2.61196	0.644187	4.05466	5.02081e-05	0.00209692
ENSG00000078177	N4BP2	651.796	1.74309	0.43002	4.05351	5.04555e-05	0.00210143
ENSG00000159403	C1R	3308.93	-2.30639	0.56929	-4.05134	5.09245e-05	0.00211512
ENSG00000088280	ASAP3	770.908	-2.18832	0.540366	-4.04971	5.12817e-05	0.0021241
ENSG00000055163	CYFIP2	2418.54	-1.74665	0.431893	-4.04416	5.25102e-05	0.00216903
ENSG00000204531	POU5F1	706.087	2.22155	0.549541	4.04256	5.28716e-05	0.00217799
ENSG00000257219	LNCOG	63.2019	-4.1928	1.03876	-4.03634	5.42905e-05	0.00223035
ENSG00000128283	CDC42EP1	5050.55	-1.67078	0.414414	-4.03168	5.53802e-05	0.00226893
ENSG00000006047	YBX2	199.381	2.95795	0.734113	4.02929	5.59467e-05	0.00227361
ENSG00000254300	LINC01111	156.295	-2.92878	0.726828	-4.02954	5.58862e-05	0.00227361
ENSG00000100852	ARHGAP5	2473.08	1.76646	0.438281	4.03043	5.56743e-05	0.00227361
ENSG00000204623	POLR1HASP	201.169	2.26101	0.561579	4.02616	5.66941e-05	0.00229779
ENSG00000120875	DUSP4	886.862	-2.33175	0.579303	-4.02509	5.69543e-05	0.00230214
ENSG00000146674	IGFBP3	9578.41	-3.17176	0.789048	-4.01973	5.82645e-05	0.00234365
ENSG00000204262	COL5A2	3698.63	-1.92782	0.479602	-4.01962	5.82921e-05	0.00234365
ENSG00000132199	ENOSF1	2185.12	1.68962	0.420447	4.01864	5.85352e-05	0.00234717
ENSG00000160255	ITGB2	109.705	-3.0263	0.753506	-4.01628	5.91231e-05	0.0023582
ENSG00000125966	MMP24	1996.33	-2.08583	0.519317	-4.01649	5.90706e-05	0.0023582
ENSG00000179023	KLHDC7A	581.745	-3.70326	0.922459	-4.01455	5.9559e-05	0.00236932
ENSG00000101187	SLCO4A1	5446.17	2.90365	0.723699	4.01223	6.01473e-05	0.00238016
ENSG00000151150	ANK3	280.335	-2.02344	0.50426	-4.0127	6.00283e-05	0.00238016
ENSG00000154760	SLFN13	1110.99	2.02654	0.50561	4.0081	6.12081e-05	0.0024158
ENSG00000197614	MFAP5	126.823	-4.02499	1.00473	-4.00603	6.17481e-05	0.00241812
ENSG00000284946	ENSG00000284946	121.799	2.88003	0.718714	4.00719	6.14443e-05	0.00241812
ENSG00000248890	HHIP-AS1	132.826	-2.78736	0.695726	-4.0064	6.1651e-05	0.00241812
ENSG00000185946	RNPC3	631.042	1.60679	0.401437	4.00259	6.26527e-05	0.00244719
ENSG00000188707	ZBED10P	895.274	-1.62376	0.407522	-3.98446	6.76324e-05	0.00263487
ENSG00000185527	PDE6G	192.614	-3.81483	0.958403	-3.9804	6.87995e-05	0.00267343
ENSG00000141469	SLC14A1	1068.41	-2.99888	0.755151	-3.97123	7.15027e-05	0.00277133
ENSG00000151882	CCL28	585.75	1.66522	0.419614	3.96845	7.23429e-05	0.0027967
ENSG00000156453	PCDH1	234.552	-3.2839	0.827932	-3.9664	7.29675e-05	0.00281363
ENSG00000159314	ARHGAP27	2232.72	1.44574	0.364741	3.96373	7.37866e-05	0.00283796
ENSG00000175416	CLTB	3327.53	-1.33564	0.337286	-3.95995	7.4964e-05	0.00287591
ENSG00000115221	ITGB6	1252.66	-2.47577	0.625542	-3.9578	7.56423e-05	0.00289456
ENSG00000187720	THSD4	7268.06	1.80972	0.4574	3.95653	7.60451e-05	0.00290261
ENSG00000124143	ARHGAP40	715.978	1.84844	0.46763	3.95279	7.72466e-05	0.00294103
ENSG00000099953	MMP11	642.861	-2.76227	0.699272	-3.95022	7.80807e-05	0.0029653
ENSG00000167992	VWCE	174.501	-2.87234	0.72753	-3.94806	7.87856e-05	0.00298455
ENSG00000151491	EPS8	7480.29	1.72909	0.438402	3.94409	8.01044e-05	0.0030269
ENSG00000233725	NRAD1	73.4007	-3.78621	0.961214	-3.93899	8.18262e-05	0.00308423
ENSG00000260855	ENSG00000260855	76.4936	3.38287	0.859543	3.93567	8.29666e-05	0.00311166
ENSG00000117480	FAAH	479.378	-2.68627	0.682506	-3.93589	8.28887e-05	0.00311166
ENSG00000198794	SCAMP5	507.666	-2.41863	0.615144	-3.93181	8.43096e-05	0.00315418
ENSG00000121904	CSMD2	81.9005	-3.85621	0.981097	-3.93051	8.47673e-05	0.00316346
ENSG00000167775	CD320	2449.65	-1.32796	0.338732	-3.9204	8.84032e-05	0.003291
ENSG00000149289	ZC3H12C	1398.92	1.38639	0.353728	3.91936	8.87832e-05	0.003297
ENSG00000066933	MYO9A	4123.71	1.37443	0.351068	3.91499	9.04062e-05	0.00334903
ENSG00000178726	THBD	597.205	3.06824	0.78434	3.91187	9.15833e-05	0.00338418
ENSG00000187867	PALM3	239.692	3.00918	0.769358	3.91129	9.18042e-05	0.00338418
ENSG00000115648	MLPH	6127.22	1.79598	0.459321	3.91008	9.22666e-05	0.00339293
ENSG00000196562	SULF2	4764.78	-1.97415	0.505151	-3.90803	9.30509e-05	0.00341345
ENSG00000282508	LINC01002	349.532	2.96872	0.761239	3.89985	9.62534e-05	0.00352236
ENSG00000214193	SH3D21	722.04	1.9894	0.510237	3.89897	9.66047e-05	0.00352666
ENSG00000237172	B3GNT9	869.777	-1.66681	0.42764	-3.89769	9.7114e-05	0.00353668
ENSG00000174501	ANKRD36C	264.662	2.56519	0.659225	3.89122	9.97412e-05	0.00362361
ENSG00000052795	FNIP2	4529.76	1.29381	0.332748	3.88824	0.000100974	0.00365959
ENSG00000197301	HMGA2-AS1	148.449	2.60561	0.670503	3.88605	0.000101889	0.00368389
ENSG00000081181	ARG2	444.672	3.99753	1.02903	3.88474	0.000102439	0.00369491
ENSG00000170122	FOXD4	78.0375	-4.14151	1.06667	-3.88267	0.000103316	0.00371764
ENSG00000108582	CPD	30124	2.01009	0.518032	3.88024	0.000104353	0.00374603
ENSG00000183696	UPP1	2333.05	1.41197	0.364022	3.8788	0.000104971	0.00375927
ENSG00000176720	BOK	5410.53	-1.60211	0.413231	-3.87704	0.000105737	0.00377772
ENSG00000164211	STARD4	1964.35	1.69264	0.437129	3.87217	0.000107873	0.00384491
ENSG00000166833	NAV2	3855.97	1.44182	0.372529	3.87036	0.000108676	0.00386439
ENSG00000235386	ENSG00000235386	212.74	-2.12935	0.550336	-3.86918	0.000109203	0.00387403
ENSG00000114200	BCHE	523.446	3.21668	0.832968	3.86171	0.000112597	0.00398503
ENSG00000105246	EBI3	57.1011	-3.08887	0.801209	-3.85526	0.000115606	0.00408195
ENSG00000113070	HBEGF	1678.87	-1.56655	0.406487	-3.85389	0.000116258	0.00409538
ENSG00000080493	SLC4A4	929.79	1.485	0.385423	3.85292	0.000116718	0.004102
ENSG00000253837	LOXL2-AS1	91.1728	3.44431	0.896904	3.84022	0.000122924	0.00431008
ENSG00000111199	TRPV4	66.0084	-3.12291	0.813479	-3.83895	0.000123561	0.00431234
ENSG00000189409	MMP23B	127.698	-2.37512	0.618676	-3.83905	0.000123513	0.00431234
ENSG00000131981	LGALS3	8099.05	1.48575	0.38711	3.83805	0.000124014	0.00431815
ENSG00000115468	EFHD1	1200.03	-2.46821	0.644041	-3.83237	0.000126912	0.00440889
ENSG00000114279	FGF12	221.631	2.19197	0.572065	3.83167	0.000127277	0.00441139
ENSG00000111186	WNT5B	840.48	-2.53474	0.6642	-3.81623	0.000135504	0.00468577
ENSG00000163635	ATXN7	52.8871	3.15902	0.827991	3.81528	0.000136028	0.00469314
ENSG00000243302	ENSG00000243302	412.501	1.69724	0.444993	3.81408	0.000136693	0.00470528
ENSG00000254166	CASC19	1218.33	3.17152	0.832979	3.80744	0.000140412	0.0048223
ENSG00000139318	DUSP6	2569.37	2.10915	0.554402	3.80437	0.000142167	0.00487147
ENSG00000105699	LSR	2861.46	-1.80169	0.475244	-3.79109	0.000149989	0.00512785
ENSG00000138678	GPAT3	1187.64	1.53849	0.406298	3.78661	0.000152716	0.00520928
ENSG00000170004	CHD3	8738.27	-1.29051	0.341314	-3.781	0.0001562	0.00531609
ENSG00000261888	ENSG00000261888	56.8873	-3.48125	0.921884	-3.77623	0.000159218	0.00540661
ENSG00000119698	PPP4R4	267.247	2.44126	0.646716	3.77485	0.000160105	0.00542449
ENSG00000146592	CREB5	2428.94	1.334	0.353462	3.77409	0.000160593	0.00542884
ENSG00000204442	NALF1	1430.24	1.40205	0.372181	3.76711	0.000165145	0.00557023
ENSG00000242588	ENSG00000242588	64.5376	3.18989	0.847172	3.76534	0.000166325	0.00559751
ENSG00000270871	ENSG00000270871	65.498	3.21181	0.85375	3.762	0.000168562	0.00565175
ENSG00000215252	GOLGA8B	8989.53	2.36221	0.627944	3.76181	0.000168687	0.00565175
ENSG00000150510	FAM124A	82.0665	-3.57564	0.951543	-3.75773	0.000171463	0.0056871
ENSG00000183018	SPNS2	7058.8	-2.61121	0.694762	-3.75843	0.000170982	0.0056871
ENSG00000245532	NEAT1	28040.9	2.21949	0.590686	3.75749	0.000171628	0.0056871
ENSG00000101460	MAP1LC3A	1315.94	-2.03427	0.541272	-3.75831	0.000171066	0.0056871
ENSG00000197969	VPS13A	3604.77	1.39962	0.372436	3.758	0.000171275	0.0056871
ENSG00000177106	EPS8L2	15195.5	-1.36172	0.36273	-3.7541	0.000173964	0.00575189
ENSG00000116661	FBXO2	286.981	-2.28476	0.609717	-3.74725	0.000178787	0.00589839
ENSG00000214049	UCA1	598.401	1.9793	0.52852	3.74499	0.000180401	0.00593865
ENSG00000215914	MMP23A	116.479	-2.32998	0.622524	-3.74279	0.000181987	0.00597782
ENSG00000159708	LRRC36	83.43	2.57652	0.688713	3.74107	0.000183239	0.00599283
ENSG00000135913	USP37	398.47	1.74934	0.467544	3.74156	0.000182882	0.00599283
ENSG00000215859	PDZK1P1	216.753	2.24983	0.601738	3.73889	0.000184836	0.00603197
ENSG00000111799	COL12A1	2346.82	-2.10904	0.56424	-3.73785	0.000185601	0.00604385
ENSG00000150893	FREM2	328.672	2.11091	0.565757	3.73112	0.00019063	0.00619425
ENSG00000250786	SNHG18	424.679	-1.80555	0.484213	-3.72884	0.000192364	0.00623714
ENSG00000100285	NEFH	186.173	3.25835	0.874406	3.72636	0.000194264	0.00627176
ENSG00000121454	LHX4	64.9001	3.06012	0.821113	3.7268	0.000193924	0.00627176
ENSG00000133739	LRRCC1	504.827	2.32172	0.623222	3.72535	0.000195045	0.00628159
ENSG00000181690	PLAG1	563.525	1.49481	0.401303	3.72489	0.000195401	0.00628159
ENSG00000102879	CORO1A	257.724	-2.22278	0.597023	-3.7231	0.000196793	0.00631288
ENSG00000049089	COL9A2	193.858	-2.23033	0.599188	-3.72226	0.000197449	0.00632045
ENSG00000167100	SAMD14	221.911	-1.90695	0.51246	-3.72116	0.000198311	0.00633461
ENSG00000124920	MYRF	3923.9	-1.67524	0.450279	-3.72045	0.00019887	0.00633904
ENSG00000075618	FSCN1	24921.8	-1.39831	0.376183	-3.71709	0.000201529	0.00641024
ENSG00000187244	BCAM	7076.67	-2.90537	0.781964	-3.71548	0.000202816	0.00643761
ENSG00000108679	LGALS3BP	25246.1	-1.30816	0.352444	-3.71167	0.000205892	0.00652151
ENSG00000182541	LIMK2	2905.01	-1.4251	0.384198	-3.70929	0.000207843	0.00656948
ENSG00000197550	ENSG00000197550	133.017	2.75914	0.744076	3.70814	0.000208785	0.00658546
ENSG00000117114	ADGRL2	1967.21	-1.91664	0.517651	-3.70256	0.000213434	0.00671804
ENSG00000236438	FAM157A	1121.19	2.3912	0.646292	3.69987	0.000215708	0.00677546
ENSG00000234602	MCIDAS	71.8767	2.88921	0.781375	3.6976	0.000217651	0.0068223
ENSG00000101335	MYL9	14650.9	-2.16583	0.585965	-3.69618	0.000218864	0.00684608
ENSG00000266173	STRADA	172.855	2.49984	0.676746	3.69392	0.000220823	0.00686857
ENSG00000183775	KCTD16	125.809	-2.14759	0.581491	-3.69325	0.000221405	0.00686857
ENSG00000148600	CDHR1	2138.9	-2.05792	0.557168	-3.69354	0.000221153	0.00686857
ENSG00000198467	TPM2	7691.68	-1.63299	0.441975	-3.69476	0.000220092	0.00686857
ENSG00000175600	SUGCT	447.135	-1.9187	0.519655	-3.69226	0.000222272	0.0068813
ENSG00000124225	PMEPA1	13732.8	-2.5593	0.693436	-3.69075	0.000223592	0.006908
ENSG00000260565	ERVK13-1	666.033	1.79042	0.485497	3.6878	0.000226204	0.00697438
ENSG00000148346	LCN2	1001.26	6.81597	1.84855	3.68719	0.000226741	0.00697667
ENSG00000074527	NTN4	4139.84	-1.56874	0.42561	-3.68587	0.000227921	0.00699869
ENSG00000188738	FSIP2	92.8497	2.61647	0.710228	3.68399	0.000229615	0.00703639
ENSG00000179240	GVQW3	109.118	2.23175	0.605967	3.68295	0.000230553	0.00704032
ENSG00000008086	CDKL5	786.138	1.49295	0.405383	3.68281	0.000230677	0.00704032
ENSG00000085563	ABCB1	1636.99	-1.3865	0.376851	-3.67918	0.000233987	0.00712691
ENSG00000156535	CD109	13128.8	2.22829	0.606024	3.67691	0.000236078	0.00717611
ENSG00000108387	SEPTIN4	102.338	-2.80258	0.762466	-3.67568	0.000237216	0.00719618
ENSG00000143367	TUFT1	2315.28	-1.3028	0.354539	-3.67463	0.000238193	0.00721132
ENSG00000105327	BBC3	1352.22	-1.81308	0.493795	-3.67172	0.000240928	0.00726495
ENSG00000157106	SMG1	7119.88	1.3059	0.355621	3.67216	0.000240509	0.00726495
ENSG00000177697	CD151	25466.7	-1.47323	0.401474	-3.66955	0.000242975	0.00731204
ENSG00000137491	SLCO2B1	376.815	3.11769	0.849785	3.66879	0.000243698	0.0073192
ENSG00000130150	MOSPD2	1251.74	1.48799	0.405639	3.66826	0.000244205	0.00731984
ENSG00000185513	L3MBTL1	455.183	2.21186	0.603071	3.66766	0.00024478	0.0073225
ENSG00000081041	CXCL2	467.605	2.29281	0.625934	3.66303	0.00024925	0.00744146
ENSG00000114857	NKTR	5169.61	1.44654	0.395533	3.65719	0.000254991	0.00759782
ENSG00000112576	CCND3	6504.3	-1.24119	0.339991	-3.65064	0.000261588	0.00777903
ENSG00000198431	TXNRD1	16924.6	1.23287	0.337777	3.64996	0.000262285	0.0077844
ENSG00000187608	ISG15	954.19	-1.5654	0.429064	-3.6484	0.000263878	0.00781629
ENSG00000115252	PDE1A	2134.65	-2.92696	0.803792	-3.64144	0.000271121	0.00801509
ENSG00000167767	KRT80	1314.4	-1.91814	0.527021	-3.63959	0.000273074	0.008057
ENSG00000273079	GRIN2B	149.769	2.40449	0.660918	3.63811	0.000274648	0.00808675
ENSG00000114861	FOXP1	1598.78	-1.39737	0.384143	-3.63763	0.000275155	0.00808675
ENSG00000121769	FABP3	140.518	-2.42355	0.667038	-3.6333	0.000279816	0.00820775
ENSG00000182871	COL18A1	45120.6	-2.18069	0.600757	-3.62991	0.00028352	0.00830026
ENSG00000247627	MTND4P12	322.257	-2.41112	0.66445	-3.62874	0.000284804	0.00830558
ENSG00000064666	CNN2	16473	-1.26921	0.349742	-3.629	0.000284525	0.00830558
ENSG00000069812	HES2	74.9946	-3.23169	0.891211	-3.62617	0.000287653	0.00837248
ENSG00000101306	MYLK2	67.8251	-3.83132	1.05699	-3.62473	0.00028926	0.00840304
ENSG00000141404	GNAL	88.5294	2.86888	0.791713	3.62364	0.000290484	0.00842237
ENSG00000270392	PFN1P2	54.9602	3.14676	0.869492	3.61907	0.00029566	0.00855597
ENSG00000184378	ACTRT3	261.653	-1.68744	0.466727	-3.61547	0.000299799	0.00865912
ENSG00000145736	GTF2H2	2234.66	1.38675	0.383658	3.61454	0.000300883	0.00867382
ENSG00000214176	PLEKHM1P1	1163.06	1.95545	0.541256	3.6128	0.000302913	0.00871569
ENSG00000237187	NR2F1-AS1	97.0585	-3.20993	0.890277	-3.60555	0.000311498	0.00892863
ENSG00000138769	CDKL2	372.783	1.73262	0.480477	3.60604	0.000310908	0.00892863
ENSG00000173166	RAPH1	361.846	2.08958	0.580772	3.59793	0.000320765	0.00916975
ENSG00000184916	JAG2	392.365	-1.77272	0.492745	-3.59763	0.000321127	0.00916975
ENSG00000163430	FSTL1	21050.9	-1.62276	0.45144	-3.59464	0.000324841	0.00925827
ENSG00000169105	CHST14	2840.44	-1.32572	0.369003	-3.59271	0.000327258	0.00930957
ENSG00000170345	FOS	1887	2.3943	0.666814	3.59066	0.000329841	0.00936538
ENSG00000139163	ETNK1	2702.07	1.26545	0.352527	3.58967	0.000331101	0.00938349
ENSG00000168140	VASN	3777.4	-1.64344	0.45799	-3.58838	0.000332739	0.00941222
ENSG00000134531	EMP1	10392.8	2.19717	0.612596	3.58666	0.000334941	0.00945674
ENSG00000087077	TRIP6	6715.09	-1.4295	0.398727	-3.58517	0.000336859	0.00949312
ENSG00000214331	PDPR2P	216.471	1.7235	0.481228	3.58147	0.000341666	0.00960351
ENSG00000123933	MXD4	7517.87	-1.27549	0.356165	-3.58118	0.00034205	0.00960351
ENSG00000161281	COX7A1	340.432	-2.86267	0.799508	-3.58054	0.000342889	0.00960919
ENSG00000180747	SMG1P3	537.022	1.54403	0.431443	3.57875	0.000345238	0.00965704
ENSG00000008441	NFIX	1645.14	-1.51896	0.424551	-3.57781	0.000346489	0.0096741
ENSG00000154175	ABI3BP	959.182	1.75301	0.490055	3.57718	0.000347325	0.00967952
ENSG00000112977	DAP	7853.83	-1.17351	0.328385	-3.57358	0.000352131	0.00979534
ENSG00000135164	DMTF1	3075.42	1.36862	0.383148	3.57204	0.000354206	0.00983493
ENSG00000179242	CDH4	1872.14	2.43435	0.682506	3.56678	0.000361391	0.010016
ENSG00000158473	CD1D	515.07	2.57442	0.723427	3.55864	0.00037278	0.0103127
ENSG00000091986	CCDC80	5045.33	-2.58298	0.726164	-3.55702	0.000375091	0.0103386
ENSG00000137486	ARRB1	573.119	1.459	0.410131	3.5574	0.000374545	0.0103386
ENSG00000283196	ENSG00000283196	726.723	-1.33131	0.375409	-3.54628	0.000390709	0.0107495
ENSG00000101670	LIPG	1748.62	2.63155	0.742223	3.5455	0.000391864	0.0107616
ENSG00000154359	LONRF1	844.876	1.35381	0.38193	3.54467	0.000393108	0.0107762
ENSG00000236871	LINC00106	173.632	3.04212	0.85883	3.54217	0.000396843	0.0108588
ENSG00000119946	CNNM1	109.65	2.71906	0.767747	3.54162	0.000397683	0.0108621
ENSG00000109321	AREG	836.309	2.43253	0.688212	3.53456	0.000408455	0.0111166
ENSG00000205885	C1RL-AS1	212.869	2.29197	0.648449	3.53455	0.000408477	0.0111166
ENSG00000122641	INHBA	1324.85	-2.60234	0.736843	-3.53175	0.000412821	0.0111944
ENSG00000161103	POM121L15P	112.493	-2.08416	0.590082	-3.53199	0.000412439	0.0111944
ENSG00000107796	ACTA2	430.991	-1.64467	0.466549	-3.52519	0.000423178	0.0114342
ENSG00000183617	MRPL54	930.953	-1.4806	0.419956	-3.52561	0.00042251	0.0114342
ENSG00000131037	EPS8L1	121.772	-4.08089	1.15882	-3.52158	0.000428979	0.0115702
ENSG00000143375	CGN	410.745	-2.31508	0.657611	-3.52044	0.000430838	0.0115995
ENSG00000258602	LINC01629	61.8557	-4.0331	1.14685	-3.51668	0.000436981	0.011744
ENSG00000155903	RASA2	1283.73	1.26175	0.359012	3.51451	0.00044057	0.0118194
ENSG00000135454	B4GALNT1	44.8853	-3.20093	0.910989	-3.51368	0.000441943	0.0118351
ENSG00000106483	SFRP4	43.2529	-3.21726	0.915987	-3.51234	0.000444177	0.0118689
ENSG00000164855	TMEM184A	258.122	-1.81627	0.517163	-3.51198	0.000444779	0.0118689
ENSG00000162745	OLFML2B	185.453	-2.62331	0.74732	-3.5103	0.000447607	0.0119233
ENSG00000198203	SULT1C2	1228.53	2.98539	0.851014	3.50804	0.000451427	0.0120038
ENSG00000198753	PLXNB3	782.018	2.47767	0.70673	3.50582	0.000455197	0.0120828
ENSG00000278600	ENSG00000278600	182.641	1.94558	0.555391	3.50307	0.000459925	0.0121868
ENSG00000136155	SCEL	3121.71	2.7825	0.796471	3.49353	0.000476676	0.0126085
ENSG00000205464	ATP6AP1L	257.59	1.68024	0.481641	3.48858	0.00048559	0.0128218
ENSG00000260853	NFATC2IP-AS1	66.2219	3.42681	0.983432	3.48454	0.000492986	0.0129943
ENSG00000237238	BMS1P10	157.308	-3.4527	0.991718	-3.48153	0.000498555	0.013087
ENSG00000167524	RSKR	71.6989	2.5168	0.722933	3.48137	0.000498852	0.013087
ENSG00000138080	EMILIN1	214.825	-1.8101	0.51996	-3.48123	0.000499108	0.013087
ENSG00000238018	SPTBN1-AS2	60.057	2.87356	0.825854	3.4795	0.000502351	0.0131492
ENSG00000259330	INAFM2	800.882	-1.31259	0.377358	-3.47836	0.000504492	0.0131824
ENSG00000189127	ANKRD34B	160.193	-2.8157	0.809741	-3.47728	0.000506523	0.0131899
ENSG00000038295	TLL1	279.743	-2.73667	0.787056	-3.4771	0.000506876	0.0131899
ENSG00000196189	SEMA4A	2286.26	1.24868	0.359145	3.47682	0.000507405	0.0131899
ENSG00000135541	AHI1	729.403	1.39025	0.40053	3.47103	0.000518457	0.013454
ENSG00000215630	GUSBP9	57.0086	2.73161	0.787789	3.46745	0.00052543	0.0135882
ENSG00000136732	GYPC	1924.49	-1.61743	0.466425	-3.46772	0.000524897	0.0135882
ENSG00000131669	NINJ1	2631.61	-1.46102	0.42163	-3.46517	0.000529896	0.0136802
ENSG00000228492	RAB11FIP1P1	70.2092	3.67318	1.06028	3.46435	0.000531513	0.0136985
ENSG00000273136	NBPF26	1632.83	1.24742	0.360167	3.46346	0.00053328	0.0137206
ENSG00000282458	WASH5P	1160.71	2.32693	0.672165	3.46185	0.000536479	0.0137794
ENSG00000177103	DSCAML1	901.243	1.74265	0.504757	3.45246	0.000555509	0.0142439
ENSG00000129116	PALLD	7030.44	-1.4065	0.407517	-3.45139	0.000557709	0.014276
ENSG00000133401	PDZD2	866.141	1.37246	0.397772	3.45036	0.000559842	0.0143063
ENSG00000137968	SLC44A5	232.454	-2.05865	0.596962	-3.44855	0.000563607	0.0143782
ENSG00000236609	ZNF853	529.656	-1.88449	0.546786	-3.44648	0.000567945	0.0144644
ENSG00000138380	CARF	407.441	1.49806	0.434732	3.44594	0.000569074	0.0144687
ENSG00000160712	IL6R	1169.85	1.55642	0.451881	3.44432	0.000572501	0.0145313
ENSG00000177853	ZNF518A	1529.43	1.34073	0.389449	3.44263	0.00057608	0.0145976
ENSG00000180155	LYNX1	341.829	-2.33398	0.678259	-3.44113	0.000579284	0.0146296
ENSG00000162783	IER5	1744.13	-1.31087	0.380932	-3.44121	0.000579116	0.0146296
ENSG00000101850	GPR143	213.426	-2.29443	0.667409	-3.43782	0.000586421	0.0147742
ENSG00000198324	PHETA1	1967.77	-1.75129	0.509462	-3.43753	0.000587053	0.0147742
ENSG00000176731	RBIS	232.708	1.67292	0.486787	3.43666	0.000588931	0.0147742
ENSG00000150938	CRIM1	17546.1	-1.42019	0.413234	-3.43678	0.000588677	0.0147742
ENSG00000144426	NBEAL1	931.681	1.91203	0.556471	3.43599	0.000590389	0.0147862
ENSG00000137145	DENND4C	2758.82	1.1669	0.339909	3.43298	0.000596984	0.0149266
ENSG00000080561	MID2	458.73	1.40002	0.408207	3.42967	0.000604314	0.0150848
ENSG00000166432	ZMAT1	718.055	1.94477	0.567318	3.42801	0.000608032	0.0151526
ENSG00000225968	ELFN1	103.645	-4.12078	1.20244	-3.42701	0.000610274	0.0151833
ENSG00000261499	ENSG00000261499	405.474	1.44256	0.421264	3.42436	0.000616257	0.0153069
ENSG00000154027	AK5	8259.13	1.46882	0.429452	3.42021	0.000625729	0.015504
ENSG00000167797	CDK2AP2	6098.95	-1.27914	0.37402	-3.41998	0.000626246	0.015504
ENSG00000096968	JAK2	735.552	1.36798	0.400346	3.41699	0.000633167	0.0156496
ENSG00000143429	LSP1P4	623.14	-1.31199	0.384129	-3.41549	0.000636668	0.0157104
ENSG00000235109	ZSCAN31	295.408	-2.10534	0.616539	-3.41477	0.000638361	0.0157264
ENSG00000177082	WDR73	174.802	1.78029	0.521591	3.41319	0.000642064	0.0157918
ENSG00000171798	KNDC1	170.102	2.8535	0.836212	3.41241	0.000643914	0.0158116
ENSG00000183386	FHL3	1671.45	-1.29169	0.379053	-3.40766	0.000655219	0.016063
ENSG00000103196	CRISPLD2	3386.33	-2.38339	0.699904	-3.40531	0.000660879	0.0161755
ENSG00000146021	KLHL3	299.358	1.56903	0.460921	3.40412	0.000663767	0.0162198
ENSG00000230021	ENSG00000230021	96.6994	2.42618	0.713112	3.40224	0.000668355	0.0162867
ENSG00000167771	RCOR2	164.879	-2.13774	0.628357	-3.40212	0.000668664	0.0162867
ENSG00000144152	FBLN7	276.312	2.79918	0.823012	3.40114	0.000671047	0.0163184
ENSG00000170629	DPY19L2P2	301.442	1.50407	0.442552	3.39863	0.000677238	0.0164327
ENSG00000072840	EVC	17568.9	1.38516	0.407596	3.39835	0.000677929	0.0164327
ENSG00000241484	ARHGAP8	44.1034	3.32081	0.977847	3.39604	0.000683676	0.0165454
ENSG00000227632	ENSG00000227632	123.494	-2.07615	0.611757	-3.39375	0.000689418	0.0166576
ENSG00000106123	EPHB6	185.955	-2.8774	0.848563	-3.39091	0.000696608	0.0167918
ENSG00000280063	ENSG00000280063	94.2032	2.69855	0.795968	3.39027	0.000698225	0.0167918
ENSG00000065054	NHERF2	1579.25	-1.17041	0.34523	-3.39024	0.000698314	0.0167918
ENSG00000256802	LCIIAR	171.742	-2.2606	0.66741	-3.38713	0.000706285	0.0169284
ENSG00000104369	JPH1	299.364	1.76694	0.521727	3.38671	0.000707364	0.0169284
ENSG00000175455	CCDC14	3977.58	1.19804	0.35368	3.38736	0.000705678	0.0169284
ENSG00000204176	SYT15	169.152	-1.76973	0.522825	-3.38494	0.000711944	0.0170111
ENSG00000260025	CRIM1-DT	192.515	-1.8904	0.558596	-3.38421	0.000713843	0.0170295
ENSG00000141696	P3H4	3710.37	-1.50551	0.445055	-3.38274	0.000717667	0.0170936
ENSG00000163739	CXCL1	2839.18	-2.13243	0.630536	-3.38193	0.000719779	0.0171169
ENSG00000177189	RPS6KA3	4222.28	1.22896	0.363563	3.38032	0.000724015	0.0171905
ENSG00000131002	TXLNGY	2143.57	1.4186	0.419898	3.37843	0.000729004	0.0172817
ENSG00000235703	EOLA2-DT	154.506	2.59183	0.767781	3.37574	0.000736162	0.0173967
ENSG00000269001	ZNF818P	236.483	1.57751	0.467284	3.37591	0.00073571	0.0173967
ENSG00000175315	CST6	163.833	-2.72829	0.808889	-3.37289	0.000743842	0.0175507
ENSG00000145362	ANK2	1571.25	1.44046	0.42724	3.37155	0.000747456	0.0176084
ENSG00000232653	GOLGA8N	197.394	1.74876	0.51885	3.37045	0.000750449	0.0176514
ENSG00000186891	TNFRSF18	49.6936	-3.02624	0.898256	-3.36902	0.000754356	0.0176881
ENSG00000186480	INSIG1	5207.04	2.07023	0.614467	3.36914	0.000754029	0.0176881
ENSG00000168255	POLR2J3	272.191	1.77044	0.526097	3.36524	0.000764776	0.0179045
ENSG00000179532	DNHD1	260.943	2.11551	0.629441	3.36094	0.000776775	0.0181573
ENSG00000166886	NAB2	2310.94	1.13314	0.337497	3.35747	0.000786593	0.0183583
ENSG00000204681	GABBR1	2405.81	1.80635	0.538329	3.35547	0.000792314	0.0184064
ENSG00000113916	BCL6	2835.1	1.55568	0.463563	3.35593	0.000790987	0.0184064
ENSG00000120820	GLT8D2	637.167	-1.5416	0.459402	-3.35566	0.000791757	0.0184064
ENSG00000111058	ACSS3	811.284	-1.42887	0.42597	-3.3544	0.000795374	0.018449
ENSG00000261794	GOLGA8H	66.4233	2.56486	0.765509	3.35053	0.000806571	0.01868
ENSG00000172824	CES4A	124.243	2.10446	0.628259	3.34968	0.000809059	0.0186802
ENSG00000140443	IGF1R	5576.97	-1.20595	0.359981	-3.35005	0.000807965	0.0186802
ENSG00000198959	TGM2	19585	1.70955	0.510604	3.3481	0.000813664	0.0187578
ENSG00000131398	KCNC3	305.881	2.8762	0.860021	3.34434	0.000824784	0.0189851
ENSG00000180530	NRIP1	4244.93	1.97071	0.589943	3.34051	0.000836246	0.0192196
ENSG00000069869	NEDD4	2061.7	1.52944	0.459712	3.32695	0.000878025	0.0201454
ENSG00000120913	PDLIM2	554.577	-1.48052	0.445114	-3.32615	0.000880534	0.0201454
ENSG00000108219	TSPAN14	12722.1	-1.24625	0.374638	-3.32654	0.000879304	0.0201454
ENSG00000084764	MAPRE3	817.725	-1.32154	0.397746	-3.32257	0.000891916	0.0203749
ENSG00000117009	KMO	87.5454	-3.49203	1.05198	-3.31948	0.000901845	0.0205469
ENSG00000180448	ARHGAP45	658.215	-1.39223	0.419437	-3.31927	0.000902531	0.0205469
ENSG00000152518	ZFP36L2	4889.65	1.18304	0.356449	3.31896	0.000903533	0.0205469
ENSG00000273311	DGCR11	301.301	-1.64885	0.496928	-3.31808	0.000906372	0.0205667
ENSG00000137207	YIPF3	5758.45	-1.10917	0.334303	-3.31785	0.000907133	0.0205667
ENSG00000008394	MGST1	2468.16	-1.15967	0.34972	-3.31601	0.000913121	0.0206714
ENSG00000117385	P3H1	6323.32	-1.18628	0.358013	-3.31351	0.000921331	0.0208259
ENSG00000134901	POGLUT2	2417.17	-1.8035	0.544408	-3.31278	0.000923742	0.0208492
ENSG00000105255	FSD1	165.307	-2.85836	0.863344	-3.3108	0.000930296	0.0209344
ENSG00000245694	CRNDE	1717.03	1.34235	0.405421	3.311	0.000929648	0.0209344
ENSG00000162769	FLVCR1	530.833	1.34878	0.407475	3.3101	0.000932613	0.0209553
ENSG00000205795	CYS1	2591.67	-2.80946	0.849192	-3.3084	0.000938316	0.0210521
ENSG00000172037	LAMB2	17127.4	-1.23527	0.373653	-3.30592	0.000946637	0.0212072
ENSG00000196923	PDLIM7	17557.4	-1.07433	0.325132	-3.30428	0.000952209	0.0213004
ENSG00000185585	OLFML2A	1472.33	-1.80741	0.547162	-3.30324	0.000955738	0.0213476
ENSG00000277149	TYW1B	201.046	-2.15293	0.652014	-3.30197	0.000960078	0.0214129
ENSG00000279192	PWAR5	59.097	2.7933	0.846215	3.30093	0.00096365	0.0214608
ENSG00000110195	FOLR1	1128.43	-2.33009	0.706165	-3.29965	0.000968067	0.0215274
ENSG00000163291	PAQR3	1664.18	1.48722	0.450785	3.29918	0.000969692	0.0215317
ENSG00000154310	TNIK	1954.69	1.39486	0.422884	3.29844	0.000972235	0.0215564
ENSG00000142303	ADAMTS10	148.015	-2.2701	0.688441	-3.29745	0.000975678	0.021601
ENSG00000169760	NLGN1	289.389	1.74412	0.529473	3.29407	0.000987473	0.0218301
ENSG00000261236	BOP1	3078.28	-1.1177	0.339495	-3.29224	0.000993944	0.021941
ENSG00000138669	PRKG2	114.307	-1.99357	0.605652	-3.29162	0.000996129	0.0219571
ENSG00000142675	CNKSR1	223.932	-2.31483	0.70344	-3.29073	0.000999292	0.0219626
ENSG00000164171	ITGA2	1714.17	1.46228	0.444338	3.29092	0.000998606	0.0219626
ENSG00000187688	TRPV2	897.553	2.9331	0.891485	3.29013	0.00100141	0.021977
ENSG00000188659	SAXO2	80.0547	2.53711	0.771684	3.28776	0.00100988	0.0221308
ENSG00000005249	PRKAR2B	161.72	2.15612	0.655965	3.28695	0.0010128	0.0221626
ENSG00000175793	SFN	1540.04	-2.08198	0.633678	-3.28555	0.00101783	0.0222402
ENSG00000114738	MAPKAPK3	10984.9	1.64618	0.501178	3.28462	0.00102119	0.0222814
ENSG00000173889	PHC3	1595.86	1.25815	0.38312	3.28395	0.00102365	0.0223028
ENSG00000145107	TM4SF19	70.7099	4.04695	1.23303	3.28212	0.00103031	0.0224015
ENSG00000137522	RNF121	2207.52	-1.28195	0.390615	-3.28189	0.00103115	0.0224015
ENSG00000126460	PRRG2	78.3325	-2.21221	0.675132	-3.27671	0.00105026	0.0227197
ENSG00000111674	ENO2	6511.42	1.55405	0.47421	3.27714	0.00104864	0.0227197
ENSG00000006459	KDM7A	626.854	1.53575	0.468691	3.27669	0.00105032	0.0227197
ENSG00000006468	ETV1	1237.47	1.56882	0.479046	3.27488	0.00105706	0.0228328
ENSG00000203727	SAMD5	466.316	2.02159	0.617508	3.27378	0.00106118	0.022889
ENSG00000253953	PCDHGB4	224.611	-2.24047	0.685281	-3.26942	0.00107769	0.023212
ENSG00000203930	LINC00632	49.7623	-2.80128	0.857536	-3.26667	0.00108822	0.0232866
ENSG00000170525	PFKFB3	20276.5	1.59103	0.486927	3.2675	0.00108501	0.0232866
ENSG00000165105	RASEF	934.288	1.26637	0.387532	3.2678	0.00108389	0.0232866
ENSG00000146648	EGFR	6153.53	1.23302	0.377394	3.26718	0.00108623	0.0232866
ENSG00000102780	DGKH	2830.23	1.12039	0.342994	3.26649	0.00108888	0.0232866
ENSG00000003436	TFPI	10616.9	1.44325	0.442362	3.2626	0.00110394	0.0235752
ENSG00000188916	INSYN2A	86.0381	2.34513	0.719413	3.25978	0.00111498	0.0237773
ENSG00000138271	GPR87	91.9115	-2.11499	0.64912	-3.25824	0.00112106	0.0238731
ENSG00000140563	MCTP2	608.077	2.37258	0.72852	3.25672	0.00112707	0.0239674
ENSG00000118707	TGIF2	1183.14	-1.26712	0.389317	-3.25473	0.00113499	0.0241017
ENSG00000182809	CRIP2	6731.77	-1.23608	0.379831	-3.25429	0.00113674	0.024105
ENSG00000243896	OR2A7	129.4	2.5376	0.781578	3.24676	0.00116726	0.0247174
ENSG00000152056	AP1S3	1863.97	1.60279	0.494107	3.24381	0.00117943	0.0249401
ENSG00000063241	ISOC2	2176.21	-1.41172	0.435472	-3.24181	0.00118775	0.0250808
ENSG00000112972	HMGCS1	1548.47	1.14713	0.353973	3.24072	0.00119227	0.0251411
ENSG00000023516	AKAP11	3351.18	1.29808	0.400664	3.23983	0.00119599	0.0251825
ENSG00000174373	RALGAPA1	1271.62	1.21785	0.375943	3.23946	0.00119757	0.0251825
ENSG00000114315	HES1	2992.37	2.3742	0.733205	3.23812	0.00120322	0.0252659
ENSG00000102554	KLF5	2291.47	1.50567	0.465241	3.23632	0.00121084	0.0253905
ENSG00000172985	SH3RF3	110.856	-2.23766	0.691632	-3.23534	0.00121498	0.0254277
ENSG00000185189	NRBP2	4454.53	1.50037	0.463779	3.2351	0.00121598	0.0254277
ENSG00000275234	ENSG00000275234	166.214	-1.93155	0.597291	-3.23385	0.00122132	0.0254972
ENSG00000093010	COMT	5060.37	-1.11746	0.345585	-3.23353	0.00122269	0.0254972
ENSG00000187243	MAGED4B	3004.06	-1.11657	0.345497	-3.23178	0.00123022	0.0256189
ENSG00000165655	ZNF503	1913.95	-1.66495	0.5158	-3.2279	0.00124701	0.0259326
ENSG00000106211	HSPB1	11774.6	-1.15317	0.35732	-3.22727	0.00124978	0.0259544
ENSG00000131503	ANKHD1	59.4943	2.57628	0.798514	3.22634	0.00125383	0.0260028
ENSG00000134986	NREP	4601.95	-1.12637	0.349168	-3.22585	0.00125599	0.0260117
ENSG00000162924	REL	208.613	1.6678	0.517339	3.2238	0.00126501	0.0261626
ENSG00000198146	ZNF770	2070.9	1.32826	0.412131	3.2229	0.00126901	0.0262094
ENSG00000162244	RPL29	30963.1	-1.04382	0.32407	-3.22097	0.00127757	0.0263501
ENSG00000099194	SCD	13137.2	1.8602	0.578155	3.21748	0.00129321	0.0266363
ENSG00000171219	CDC42BPG	669.078	-2.22431	0.691501	-3.21664	0.00129699	0.0266778
ENSG00000255642	PABPC1P4	99.4986	-2.08513	0.649429	-3.21071	0.00132408	0.0271977
ENSG00000077274	CAPN6	73.3545	-2.53906	0.791554	-3.2077	0.00133803	0.0274469
ENSG00000117472	TSPAN1	327.96	-1.93862	0.60509	-3.20386	0.001356	0.0277778
ENSG00000165376	CLDN2	630.13	2.10511	0.65729	3.20271	0.00136141	0.0278129
ENSG00000112379	ARFGEF3	1092.74	1.23572	0.385811	3.20292	0.00136043	0.0278129
ENSG00000238273	ENSG00000238273	298.454	1.86758	0.5833	3.20175	0.00136598	0.0278685
ENSG00000141753	IGFBP4	44080.3	-1.52998	0.478064	-3.20038	0.00137248	0.0279634
ENSG00000157796	WDR19	2255.17	1.2184	0.380776	3.19979	0.00137529	0.0279828
ENSG00000101974	ATP11C	1314.72	1.3217	0.413391	3.19722	0.0013876	0.0281953
ENSG00000159228	CBR1	1985.35	-1.17761	0.368415	-3.19644	0.00139135	0.0282334
ENSG00000130702	LAMA5	17906.3	-1.53733	0.481219	-3.19466	0.00139995	0.0283697
ENSG00000076864	RAP1GAP	1840.63	-2.67173	0.837065	-3.19179	0.00141396	0.0285088
ENSG00000140945	CDH13	7717.07	2.35737	0.738682	3.19131	0.00141627	0.0285088
ENSG00000169418	NPR1	4549.21	2.08626	0.653672	3.19161	0.00141483	0.0285088
ENSG00000143847	PPFIA4	856.414	1.71768	0.538005	3.19268	0.00140957	0.0285088
ENSG00000132819	RBM38	938.746	-1.47327	0.461559	-3.19194	0.00141319	0.0285088
ENSG00000081818	PCDHB4	51.5552	-3.58662	1.12472	-3.18889	0.00142818	0.0285402
ENSG00000197249	SERPINA1	30895.8	2.56188	0.803049	3.1902	0.00142175	0.0285402
ENSG00000197915	HRNR	147.184	2.37152	0.743569	3.18938	0.0014258	0.0285402
ENSG00000231107	LINC01508	247.062	-1.47083	0.461008	-3.19046	0.00142049	0.0285402
ENSG00000112773	TENT5A	369.675	1.41165	0.442707	3.18869	0.00142919	0.0285402
ENSG00000228327	ENSG00000228327	969.352	1.35168	0.423786	3.18954	0.00142497	0.0285402
ENSG00000106948	AKNA	3432.75	1.07193	0.336474	3.18576	0.00144372	0.0287923
ENSG00000250251	PKD1P6	795.846	1.28307	0.402871	3.18482	0.00144842	0.0288478
ENSG00000162614	NEXN	1793.42	-1.76436	0.554358	-3.18272	0.001459	0.0290202
ENSG00000136040	PLXNC1	207.968	1.67287	0.525745	3.18191	0.00146307	0.0290628
ENSG00000172461	FUT9	90.3544	2.55689	0.803919	3.18053	0.00147006	0.0290878
ENSG00000170385	SLC30A1	2413.03	1.19426	0.375493	3.18052	0.00147011	0.0290878
ENSG00000125505	MBOAT7	8368.83	-1.15002	0.361577	-3.18056	0.00146992	0.0290878
ENSG00000175920	DOK7	628.051	-2.32724	0.732522	-3.17702	0.00148796	0.0292668
ENSG00000125864	BFSP1	229.834	-1.72931	0.544213	-3.17763	0.00148485	0.0292668
ENSG00000197903	H2BC12	268.758	-1.71567	0.539881	-3.17786	0.00148364	0.0292668
ENSG00000274487	NPEPPSP1	977.122	1.47883	0.465413	3.17747	0.00148568	0.0292668
ENSG00000246695	RASSF8-AS1	837.152	1.3838	0.43559	3.17684	0.00148887	0.0292668
ENSG00000278811	LINC00624	38.8791	3.34631	1.05348	3.17643	0.00149099	0.0292704
ENSG00000151229	SLC2A13	1347.65	1.70814	0.537858	3.17583	0.00149408	0.0292929
ENSG00000072832	CRMP1	5958.98	1.46379	0.461391	3.17257	0.00151096	0.0295854
ENSG00000064886	CHI3L2	1085.64	6.88877	2.17213	3.17144	0.00151687	0.0296241
ENSG00000089486	CDIP1	2334.32	-1.07849	0.340036	-3.17169	0.00151554	0.0296241
ENSG00000172164	SNTB1	2536.24	1.32893	0.41936	3.16895	0.00152992	0.0298019
ENSG00000138386	NAB1	2124.19	1.19891	0.378326	3.16898	0.00152976	0.0298019
ENSG00000091656	ZFHX4	769.492	1.36928	0.432435	3.16645	0.00154314	0.0300206
ENSG00000138772	ANXA3	3805.34	-1.4626	0.461971	-3.16599	0.00154554	0.0300284
ENSG00000232679	LINC01705	397.464	-3.06181	0.967346	-3.16516	0.00154995	0.0300314
ENSG00000186399	GOLGA8R	79.1024	2.13774	0.675463	3.16484	0.00155166	0.0300314
ENSG00000151952	TMEM132D	281.731	2.12149	0.670192	3.16549	0.00154822	0.0300314
ENSG00000105270	CLIP3	2311.37	-1.19289	0.377058	-3.16369	0.00155784	0.0301122
ENSG00000178338	ZNF354B	435.19	1.29103	0.408208	3.16268	0.00156325	0.0301781
ENSG00000175556	LONRF3	243.44	1.74124	0.551035	3.15995	0.00157798	0.0304235
ENSG00000141449	GREB1L	340.058	1.52563	0.482965	3.15888	0.00158378	0.0304963
ENSG00000104870	FCGRT	3921.93	-1.82666	0.578415	-3.15804	0.00158833	0.0305449
ENSG00000146039	SLC17A4	102.675	-3.85018	1.22034	-3.15502	0.00160488	0.0307198
ENSG00000143502	SUSD4	93.6566	-3.00059	0.950933	-3.15542	0.00160266	0.0307198
ENSG00000187801	ZFP69B	119.351	2.27973	0.722495	3.15536	0.001603	0.0307198
ENSG00000163346	PBXIP1	7772.6	-1.46373	0.463954	-3.15489	0.00160557	0.0307198
ENSG00000263503	MAPK8IP1P2	91.804	-2.70527	0.857729	-3.15399	0.00161056	0.0307761
ENSG00000090971	NAT14	2491.87	-1.35961	0.431299	-3.15236	0.00161958	0.0309095
ENSG00000269973	ENSG00000269973	247.416	-1.5353	0.487089	-3.15198	0.00162165	0.0309097
ENSG00000153885	KCTD15	501.254	-1.47327	0.467902	-3.14866	0.0016402	0.0312239
ENSG00000186469	GNG2	504.317	1.79728	0.57111	3.147	0.00164956	0.0313624
ENSG00000111981	ULBP1	96.311	-3.44795	1.09582	-3.14646	0.00165261	0.0313808
ENSG00000141510	TP53	3255.26	-1.17408	0.373428	-3.14406	0.00166624	0.0315998
ENSG00000137449	CPEB2	3114.53	1.57015	0.49963	3.14263	0.00167437	0.0317141
ENSG00000163359	COL6A3	7453.82	-2.86863	0.91324	-3.14116	0.00168282	0.0317352
ENSG00000158373	H2BC5	143.557	-2.3351	0.743312	-3.14148	0.00168095	0.0317352
ENSG00000168143	FAM83B	161.634	1.80099	0.573386	3.14097	0.0016839	0.0317352
ENSG00000129354	AP1M2	351.183	-1.34309	0.427536	-3.14147	0.00168105	0.0317352
ENSG00000128713	HOXD11	187.871	-2.45948	0.78329	-3.13993	0.00168986	0.0318078
ENSG00000196263	ZNF471	424.298	1.4735	0.469336	3.13955	0.0016921	0.0318103
ENSG00000242110	AMACR	81.5901	2.22659	0.710085	3.13567	0.00171461	0.0321932
ENSG00000078018	MAP2	995.733	-1.79795	0.573712	-3.13389	0.00172505	0.032349
ENSG00000100784	RPS6KA5	415.561	1.3436	0.429381	3.12916	0.00175308	0.0328338
ENSG00000166881	NEMP1	1540.97	1.47531	0.471613	3.12822	0.00175868	0.0328979
ENSG00000226312	CFLAR-AS1	41.7473	3.45599	1.10504	3.12748	0.00176309	0.0328986
ENSG00000154917	RAB6B	597.914	-1.30155	0.416129	-3.12777	0.00176141	0.0328986
ENSG00000260279	ENSG00000260279	131.488	2.44712	0.782979	3.1254	0.00177565	0.0330778
ENSG00000166557	TMED3	4652.48	-1.11128	0.355592	-3.12516	0.00177708	0.0330778
ENSG00000170430	MGMT	1294.22	-1.29246	0.413773	-3.12359	0.00178657	0.0332134
ENSG00000090530	P3H2	12445.6	-1.31218	0.420148	-3.12313	0.00178936	0.0332244
ENSG00000239883	PARGP1	151.851	1.99348	0.638427	3.12248	0.00179334	0.0332572
ENSG00000175772	LINC01106	326.925	-2.30083	0.737051	-3.12167	0.00179827	0.0333078
ENSG00000206579	XKR4	1214.46	1.83128	0.58678	3.1209	0.00180301	0.0333545
ENSG00000139508	SLC46A3	527.545	-1.32374	0.424219	-3.12042	0.00180591	0.0333672
ENSG00000205213	LGR4	5998.39	1.12834	0.36169	3.11964	0.00181075	0.0334157
ENSG00000100600	LGMN	5222.95	-1.1709	0.375452	-3.11864	0.00181688	0.0334879
ENSG00000176387	HSD11B2	76.2057	-3.53488	1.13363	-3.1182	0.00181958	0.0334968
ENSG00000112139	MDGA1	609.384	1.87902	0.603065	3.11579	0.00183456	0.0337313
ENSG00000143036	SLC44A3	1923.13	-1.92138	0.616838	-3.11489	0.00184014	0.033755
ENSG00000171552	BCL2L1	9289.48	-1.25611	0.403265	-3.11486	0.00184033	0.033755
ENSG00000168487	BMP1	11454.9	-1.03912	0.333824	-3.11279	0.00185326	0.0339509
ENSG00000169855	ROBO1	1563.55	1.20608	0.38753	3.11224	0.00185676	0.0339738
ENSG00000178115	GOLGA8Q	69.5086	2.45972	0.791576	3.10738	0.00188756	0.0344955
ENSG00000261172	ENSG00000261172	95.7791	2.5669	0.826332	3.10638	0.00189392	0.0345698
ENSG00000188002	PDCD6P1	427.705	1.38466	0.445858	3.10559	0.00189897	0.0346131
ENSG00000100994	PYGB	20535.7	1.12969	0.363794	3.1053	0.00190089	0.0346131
ENSG00000182013	PNMA8A	834.797	-1.52158	0.490131	-3.10443	0.00190648	0.0346731
ENSG00000181778	TMEM252	73.1639	3.90598	1.25965	3.10084	0.00192971	0.034973
ENSG00000163545	NUAK2	2066.79	-2.1022	0.677823	-3.10141	0.00192602	0.034973
ENSG00000205609	EIF3CL	29547.3	-1.02435	0.33035	-3.10081	0.00192993	0.034973
ENSG00000163520	FBLN2	407.781	-1.77634	0.573295	-3.09848	0.00194515	0.0351642
ENSG00000105976	MET	17362.3	1.02876	0.331994	3.09873	0.00194351	0.0351642
ENSG00000175567	UCP2	560.428	-1.22092	0.39411	-3.09792	0.00194881	0.0351884
ENSG00000204186	ZDBF2	606.965	1.4503	0.468681	3.09443	0.00197191	0.0355629
ENSG00000166450	PRTG	241.49	1.55528	0.502739	3.09362	0.00197731	0.03559
ENSG00000146858	ZC3HAV1L	419.683	1.42568	0.460863	3.09349	0.00197814	0.03559
ENSG00000188811	NHLRC3	1326.08	1.21858	0.394005	3.0928	0.00198275	0.0356305
ENSG00000206052	DOK6	72.3758	3.58045	1.15837	3.09094	0.00199526	0.0358125
ENSG00000132357	CARD6	224.351	-2.73256	0.884649	-3.08886	0.00200928	0.0359901
ENSG00000160223	ICOSLG	240.872	-2.56377	0.830033	-3.08876	0.00200993	0.0359901
ENSG00000116852	KIF21B	551.052	1.8541	0.600384	3.08819	0.00201378	0.0360019
ENSG00000226950	DANCR	1153.56	-1.14896	0.372076	-3.08796	0.00201536	0.0360019
ENSG00000165886	UBTD1	2077.35	-1.22597	0.397246	-3.08618	0.00202749	0.0361756
ENSG00000088992	TESC	78.1722	-2.7562	0.893386	-3.08512	0.00203472	0.0362618
ENSG00000224599	BMS1P12	36.4319	-3.60958	1.17017	-3.08467	0.00203775	0.0362642
ENSG00000114646	CSPG5	42.9318	-2.92236	0.947532	-3.08418	0.00204114	0.0362642
ENSG00000136542	GALNT5	281.838	-2.85589	0.92614	-3.08365	0.00204479	0.0362642
ENSG00000181104	F2R	3887.97	-1.38237	0.448313	-3.0835	0.00204584	0.0362642
ENSG00000111961	SASH1	2710.16	1.18446	0.384148	3.08334	0.00204688	0.0362642
ENSG00000076351	SLC46A1	112.076	-2.07916	0.674558	-3.08226	0.00205435	0.0363114
ENSG00000174705	SH3PXD2B	4813	1.09403	0.354946	3.08226	0.00205436	0.0363114
ENSG00000168061	SAC3D1	1088.24	-1.54	0.499905	-3.08058	0.002066	0.0364744
ENSG00000171346	KRT15	106.896	1.92058	0.623686	3.07939	0.00207421	0.0365468
ENSG00000132334	PTPRE	1407.91	1.45126	0.471297	3.07929	0.00207495	0.0365468
ENSG00000169507	SLC38A11	646.018	2.37454	0.771349	3.07843	0.00208093	0.0366093
ENSG00000158089	GALNT14	10556.7	-1.04039	0.338046	-3.07766	0.0020863	0.036661
ENSG00000261786	ENSG00000261786	2231.65	1.78186	0.579348	3.07563	0.0021006	0.0368693
ENSG00000280213	UCKL1-AS1	50.5965	2.85231	0.928493	3.07198	0.00212642	0.0372792
ENSG00000115020	PIKFYVE	2278.88	1.09435	0.35657	3.06911	0.00214696	0.0375954
ENSG00000197779	ZNF81	273.322	1.44518	0.471063	3.06791	0.00215565	0.0377038
ENSG00000179542	SLITRK4	1490.02	1.29897	0.424524	3.05984	0.00221457	0.0386896
ENSG00000149591	TAGLN	8209.97	-2.58793	0.846318	-3.05788	0.00222912	0.0388987
ENSG00000223745	CCDC18-AS1	577.853	1.80602	0.5908	3.05691	0.00223633	0.0389535
ENSG00000224078	SNHG14	3634.06	1.11582	0.365033	3.05676	0.00223743	0.0389535
ENSG00000198829	SUCNR1	46.9613	-3.62384	1.187	-3.05295	0.00226607	0.0394066
ENSG00000153253	SCN3A	454.764	-2.13856	0.700685	-3.0521	0.00227246	0.0394722
ENSG00000112852	PCDHB2	70.553	-3.49502	1.14564	-3.05073	0.00228288	0.0395415
ENSG00000162009	SSTR5	94.5627	-2.87567	0.942676	-3.05054	0.00228432	0.0395415
ENSG00000266028	SRGAP2	4064.03	1.11285	0.364736	3.05111	0.00227997	0.0395415
ENSG00000154545	MAGED4	2987.46	-1.05528	0.346118	-3.0489	0.00229683	0.0397124
ENSG00000254221	PCDHGB1	61.7301	-2.93839	0.964139	-3.04768	0.00230617	0.0398283
ENSG00000162746	FCRLB	115.349	1.88686	0.619598	3.04529	0.00232455	0.0399703
ENSG00000237149	ZNF503-AS2	225.745	-1.63076	0.535514	-3.04522	0.00232508	0.0399703
ENSG00000136158	SPRY2	2091.31	1.34413	0.441439	3.04489	0.00232764	0.0399703
ENSG00000135916	ITM2C	12723.1	-1.02442	0.336381	-3.04543	0.00232346	0.0399703
ENSG00000109475	RPL34	14074	-0.981823	0.322445	-3.04493	0.00232734	0.0399703
ENSG00000119280	C1orf198	3430.3	-1.15963	0.380975	-3.04386	0.00233562	0.0400615
ENSG00000077420	APBB1IP	2105.12	-1.14181	0.375282	-3.04255	0.00234584	0.0401911
ENSG00000274026	FAM27E3	185.807	-1.65725	0.544769	-3.04212	0.00234918	0.0402027
ENSG00000125912	NCLN	6996.54	-1.01089	0.332335	-3.04177	0.00235191	0.0402037
ENSG00000159840	ZYX	14332.1	-1.01967	0.335644	-3.03795	0.00238195	0.0406711
ENSG00000205744	DENND1C	517.554	-1.68678	0.555594	-3.03599	0.00239745	0.0408896
ENSG00000174307	PHLDA3	5489.06	-1.31293	0.432713	-3.03418	0.00241192	0.0410899
ENSG00000177234	LINC01561	50.5045	-2.75695	0.908921	-3.03321	0.00241964	0.0411748
ENSG00000166532	RIMKLB	2942.47	1.17897	0.388943	3.03121	0.00243576	0.0414025
ENSG00000283265	ENSG00000283265	102.105	-3.4442	1.13661	-3.03024	0.00244357	0.0414417
ENSG00000137161	CNPY3	3066.28	-1.14069	0.376396	-3.03055	0.0024411	0.0414417
ENSG00000149809	TM7SF2	1386.74	-1.63165	0.538577	-3.02955	0.0024492	0.0414906
ENSG00000213020	ZNF611	515.35	1.19331	0.394021	3.02855	0.00245733	0.0415815
ENSG00000184304	PRKD1	1302.43	1.07923	0.356853	3.02431	0.00249204	0.0421216
ENSG00000136859	ANGPTL2	1076.37	-2.29279	0.758344	-3.02341	0.0024994	0.0421988
ENSG00000109046	WSB1	11154.1	1.72683	0.571498	3.02159	0.00251448	0.0423584
ENSG00000126709	IFI6	1743.82	-1.65663	0.548252	-3.02165	0.00251401	0.0423584
ENSG00000113578	FGF1	108.601	-2.78847	0.923067	-3.02087	0.00252049	0.0423601
ENSG00000181444	ZNF467	412.874	-1.75163	0.579782	-3.0212	0.00251778	0.0423601
ENSG00000110651	CD81	20774.2	-1.0876	0.360126	-3.02005	0.00252731	0.0423601
ENSG00000167930	FAM234A	4335.53	-1.00574	0.333039	-3.0199	0.00252862	0.0423601
ENSG00000113758	DBN1	20733.2	-1.00451	0.33263	-3.01991	0.00252847	0.0423601
ENSG00000184110	EIF3C	30587.7	-0.986267	0.32679	-3.01804	0.00254415	0.0425728
ENSG00000196757	ZNF700	509.106	1.38637	0.459552	3.01677	0.0025548	0.0427036
ENSG00000120093	HOXB3	3864.47	1.35637	0.449761	3.01576	0.00256337	0.0427994
ENSG00000163132	MSX1	43.6692	-2.6075	0.865107	-3.01408	0.00257763	0.0429392
ENSG00000110888	CAPRIN2	2067.71	1.22963	0.408004	3.01376	0.00258028	0.0429392
ENSG00000162601	MYSM1	1684.99	1.11856	0.371084	3.0143	0.00257571	0.0429392
ENSG00000115325	DOK1	1058.43	-1.19637	0.397217	-3.01189	0.00259623	0.0431569
ENSG00000164040	PGRMC2	5822.06	-1.14143	0.379048	-3.0113	0.00260128	0.0431933
ENSG00000183248	PRR36	99.7275	-3.23204	1.07349	-3.01077	0.00260582	0.0432211
ENSG00000163395	IGFN1	1098.7	5.32789	1.77133	3.00784	0.0026311	0.0435446
ENSG00000100065	CARD10	3830.63	-1.22756	0.40808	-3.00814	0.00262848	0.0435446
ENSG00000180658	OR2A4	80.5095	2.36373	0.786918	3.00379	0.00266643	0.0440325
ENSG00000142396	ERVK3-1	200.003	1.5106	0.502896	3.0038	0.00266634	0.0440325
ENSG00000270025	BMS1P7	96.4687	2.53581	0.844473	3.00283	0.00267483	0.0440747
ENSG00000116871	MAP7D1	14757.7	-0.970734	0.323252	-3.00302	0.00267313	0.0440747
ENSG00000270210	ENSG00000270210	46.2121	-2.7977	0.932069	-3.0016	0.00268567	0.0441851
ENSG00000105520	PLPPR2	1704.2	-1.12639	0.375329	-3.00107	0.00269032	0.0441851
ENSG00000254986	DPP3	2874.48	-1.12263	0.374045	-3.00131	0.00268817	0.0441851
ENSG00000073910	FRY	184.377	-2.16623	0.722601	-2.99782	0.0027192	0.0446109
ENSG00000084207	GSTP1	39271.7	-1.14399	0.381832	-2.99605	0.00273498	0.044821
ENSG00000135144	DTX1	326.222	-2.91102	0.971932	-2.99509	0.00274366	0.0449144
ENSG00000105835	NAMPT	11368.8	2.21638	0.740164	2.99444	0.00274945	0.044924
ENSG00000104093	DMXL2	1227.78	1.31373	0.438736	2.99436	0.00275021	0.044924
ENSG00000174080	CTSF	2976.72	-1.55644	0.520042	-2.99291	0.00276333	0.0450896
ENSG00000150630	VEGFC	223.695	-2.00679	0.670786	-2.9917	0.00277425	0.0452188
ENSG00000243927	MRPS6	2598.99	1.1661	0.389942	2.99045	0.00278564	0.0453554
ENSG00000138756	BMP2K	842.326	1.21597	0.406823	2.98893	0.00279952	0.0455322
ENSG00000281490	CICP14	431.747	1.60955	0.539111	2.98556	0.00283064	0.0459887
ENSG00000136237	RAPGEF5	186.908	2.52617	0.846753	2.98337	0.00285097	0.0461617
ENSG00000204179	PTPN20	114.265	1.98322	0.665039	2.98211	0.00286272	0.0461617
ENSG00000151725	CENPU	890.874	1.92777	0.646362	2.9825	0.00285903	0.0461617
ENSG00000165804	ZNF219	1497.67	-1.911	0.640636	-2.98296	0.00285471	0.0461617
ENSG00000135736	CCDC102A	1320.83	-1.32659	0.44481	-2.98237	0.00286023	0.0461617
ENSG00000197608	ZNF841	377.115	1.28511	0.430884	2.9825	0.00285908	0.0461617
ENSG00000119042	SATB2	1358.86	1.14974	0.385364	2.98351	0.00284966	0.0461617
ENSG00000146232	NFKBIE	1309.8	-1.34693	0.451728	-2.98173	0.00286622	0.0461688
ENSG00000275131	PDE4DIPP2	885.311	1.13886	0.382097	2.98056	0.00287717	0.0462958
ENSG00000117519	CNN3	13860.7	-1.05509	0.354081	-2.97979	0.00288443	0.046363
ENSG00000180992	MRPL14	3016.07	-1.02395	0.34408	-2.97591	0.0029212	0.0468543
ENSG00000112655	PTK7	9022.83	-0.972864	0.32688	-2.97621	0.00291832	0.0468543
ENSG00000198468	FLVCR1-DT	67.8953	-2.13451	0.717592	-2.97454	0.00293428	0.0470031
ENSG00000003249	DBNDD1	1071.56	-1.65036	0.554936	-2.97396	0.00293984	0.0470031
ENSG00000197822	OCLN	399.681	-1.57911	0.530954	-2.97411	0.00293844	0.0470031
ENSG00000135968	GCC2	3798.36	1.14588	0.385527	2.97224	0.00295636	0.0471173
ENSG00000143970	ASXL2	2100.73	1.1037	0.371316	2.97241	0.00295471	0.0471173
ENSG00000183255	PTTG1IP	23180.1	-0.990759	0.33327	-2.97284	0.00295059	0.0471173
ENSG00000171222	SCAND1	2821.05	-1.22763	0.413109	-2.97169	0.00296166	0.047152
ENSG00000146247	PHIP	2484.29	1.29121	0.435042	2.968	0.00299742	0.047671
ENSG00000099864	PALM	1031.58	-7.58141	2.55501	-2.96728	0.00300452	0.0477335
ENSG00000187601	MAGEH1	739.244	-1.11256	0.375081	-2.96618	0.00301524	0.0478534
ENSG00000019549	SNAI2	1591.96	1.89465	0.639128	2.96442	0.0030325	0.0480768
ENSG00000066027	PPP2R5A	2838.11	1.01495	0.342564	2.9628	0.00304859	0.048281
ENSG00000120675	DNAJC15	1866.96	-1.1415	0.385408	-2.96178	0.00305862	0.0483891
ENSG00000004700	RECQL	1465.8	1.36022	0.459335	2.96128	0.00306364	0.0484177
ENSG00000088340	FER1L4	548.061	1.61351	0.544975	2.9607	0.0030694	0.048458
ENSG00000227518	MIR1302-9HG	54.6266	2.79323	0.943632	2.96008	0.00307561	0.0485052
ENSG00000157107	FCHO2	1538.21	1.04742	0.353977	2.95899	0.00308646	0.0486254
ENSG00000183723	CMTM4	3718.64	-1.43526	0.485106	-2.95865	0.0030899	0.0486288
ENSG00000178531	CTXN1	2576.51	-1.45614	0.492288	-2.95789	0.00309751	0.0486978
ENSG00000163660	CCNL1	3465.15	1.27735	0.432079	2.9563	0.00311353	0.0488986
ENSG00000213793	ZNF888	1044.12	1.07276	0.363111	2.95435	0.00313329	0.0491578
ENSG00000100300	TSPO	10277.2	-0.994875	0.337152	-2.95082	0.00316934	0.0496717
ENSG00000171943	SRGAP2C	2534.3	1.35283	0.458919	2.94785	0.00319988	0.0500463
ENSG00000243156	MICAL3	4074.35	1.03695	0.351752	2.94794	0.00319896	0.0500463
ENSG00000145675	PIK3R1	2486.61	1.10845	0.376528	2.94386	0.00324149	0.0506445
ENSG00000104237	RP1	201.65	1.82989	0.622119	2.94139	0.00326745	0.0509973
ENSG00000149948	HMGA2	10266.5	2.11791	0.720385	2.93997	0.00328242	0.0511465
ENSG00000215068	ANXA2R-AS1	117.812	1.87334	0.637226	2.93984	0.0032838	0.0511465
ENSG00000145824	CXCL14	3862.01	-6.14947	2.09411	-2.93656	0.00331876	0.0516377
ENSG00000186792	HYAL3	194.281	-1.76209	0.600618	-2.9338	0.00334839	0.0520451
ENSG00000198816	ZNF358	1185.26	-1.45762	0.496916	-2.93334	0.00335337	0.0520688
ENSG00000279500	ENSG00000279500	39.0746	3.12498	1.06555	2.93273	0.00336	0.052118
ENSG00000116157	GPX7	770.295	-1.3368	0.456006	-2.93154	0.00337281	0.0522629
ENSG00000146966	DENND2A	3489.66	-2.60346	0.888528	-2.93008	0.00338874	0.0524522
ENSG00000146411	SLC2A12	54.112	-2.43007	0.829528	-2.92947	0.00339546	0.0524522
ENSG00000260257	ENSG00000260257	170.335	-1.72685	0.589427	-2.9297	0.00339285	0.0524522
ENSG00000244128	LINC01322	350.694	1.24382	0.424879	2.92746	0.00341739	0.052737
ENSG00000275180	ENSG00000275180	71.5495	2.77963	0.950379	2.92476	0.00344723	0.0530346
ENSG00000251474	RPL32P3	338.532	1.83975	0.628947	2.92512	0.00344319	0.0530346
ENSG00000064309	CDON	508.28	1.33685	0.457062	2.92487	0.003446	0.0530346
ENSG00000139874	SSTR1	84.677	-2.30322	0.787829	-2.92351	0.00346113	0.0531825
ENSG00000047634	SCML1	584.799	1.28081	0.438193	2.92294	0.00346743	0.0531825
ENSG00000054793	ATP9A	5032.29	1.08736	0.371982	2.92317	0.00346492	0.0531825
ENSG00000124549	BTN2A3P	368.015	1.4117	0.483336	2.92075	0.00349186	0.0535028
ENSG00000188906	LRRK2	738.041	1.81185	0.621109	2.91712	0.00353276	0.0540745
ENSG00000158457	TSPAN33	1720.67	-1.32788	0.455822	-2.91316	0.00357789	0.0547098
ENSG00000102452	NALCN	207.661	1.88596	0.647659	2.91197	0.00359158	0.0548079
ENSG00000197635	DPP4	10389.2	1.26969	0.435993	2.91217	0.00358925	0.0548079
ENSG00000179841	AKAP5	414.815	-1.42976	0.491085	-2.91143	0.00359784	0.0548479
ENSG00000100311	PDGFB	4131.55	-1.49682	0.514259	-2.91064	0.00360693	0.0549311
ENSG00000271533	ENSG00000271533	193.521	1.86211	0.640047	2.90934	0.00362194	0.0551039
ENSG00000151572	ANO4	58.0968	3.77703	1.29888	2.9079	0.0036386	0.0552459
ENSG00000165338	HECTD2	879.747	1.1026	0.379164	2.90797	0.0036378	0.0552459
ENSG00000117598	PLPPR5	49.8805	3.22399	1.1089	2.90738	0.0036447	0.0552828
ENSG00000012171	SEMA3B	1266.92	-1.09576	0.376962	-2.90682	0.00365122	0.0553261
ENSG00000282416	ENSG00000282416	131.983	2.35079	0.809192	2.9051	0.00367133	0.055575
ENSG00000068796	KIF2A	1823.01	1.09877	0.378355	2.90407	0.00368345	0.0557025
ENSG00000198846	TOX	175.592	-2.01891	0.695866	-2.9013	0.00371623	0.0560748
ENSG00000106624	AEBP1	8913.05	-1.78554	0.615539	-2.90078	0.00372237	0.0560748
ENSG00000170919	TPT1-AS1	884.978	1.20731	0.416083	2.90161	0.00371246	0.0560748
ENSG00000003402	CFLAR	7642.12	1.17992	0.406812	2.90042	0.00372667	0.0560748
ENSG00000107186	MPDZ	2860	1.07208	0.369619	2.90049	0.00372578	0.0560748
ENSG00000237438	CECR7	59.2438	-3.16271	1.09144	-2.89774	0.00375859	0.0564425
ENSG00000269388	ENSG00000269388	150.564	-1.8666	0.644108	-2.89796	0.00375602	0.0564425
ENSG00000185070	FLRT2	50.1309	-2.53208	0.874156	-2.8966	0.00377236	0.0564814
ENSG00000279369	ENSG00000279369	166.966	-1.55165	0.535738	-2.89628	0.00377617	0.0564814
ENSG00000145734	BDP1	1918.24	1.35095	0.46641	2.89648	0.00377377	0.0564814
ENSG00000114423	CBLB	2220.22	-1.17424	0.40543	-2.89628	0.00377613	0.0564814
ENSG00000248275	TRIM52-AS1	212.516	-1.57534	0.544011	-2.89579	0.00378201	0.0565127
ENSG00000163814	CDCP1	16164.9	1.45962	0.504239	2.8947	0.00379521	0.0566538
ENSG00000205129	CFAP96	91.5636	2.07169	0.715936	2.89369	0.00380747	0.0567806
ENSG00000122390	NAA60	2900.33	-1.07126	0.370264	-2.89324	0.00381294	0.056806
ENSG00000182986	ZNF320	109.546	2.37704	0.822082	2.89148	0.00383429	0.0570677
ENSG00000109861	CTSC	8767.26	-0.986146	0.341429	-2.88829	0.00387338	0.0575927
ENSG00000198889	DCAF12L1	357.145	1.29085	0.447017	2.8877	0.00388072	0.0576449
ENSG00000131400	NAPSA	51.0927	3.35737	1.16279	2.88733	0.00388525	0.0576539
ENSG00000141664	ZCCHC2	926.472	1.1306	0.391614	2.88703	0.00388897	0.0576539
ENSG00000100156	SLC16A8	45.0494	3.86274	1.33843	2.88603	0.00390137	0.057685
ENSG00000124406	ATP8A1	712.199	1.47449	0.510958	2.88574	0.00390499	0.057685
ENSG00000147894	C9orf72	368.228	1.33977	0.46429	2.88562	0.00390637	0.057685
ENSG00000115687	PASK	602.927	1.11497	0.386337	2.886	0.00390166	0.057685
ENSG00000224858	RPL29P11	129.933	-2.22534	0.772245	-2.88164	0.00395607	0.0582032
ENSG00000248334	WHAMMP2	280.158	1.60683	0.557621	2.88158	0.0039569	0.0582032
ENSG00000104833	TUBB4A	215.995	-1.47015	0.510141	-2.88185	0.0039535	0.0582032
ENSG00000101745	ANKRD12	1609.24	1.08944	0.378008	2.88206	0.0039509	0.0582032
ENSG00000261064	LINC02256	39.2393	2.93078	1.01743	2.88057	0.00396958	0.058276
ENSG00000133805	AMPD3	936.551	1.65375	0.574083	2.88069	0.00396809	0.058276
ENSG00000104522	GFUS	3203.44	-0.987856	0.343175	-2.87858	0.00399472	0.0585879
ENSG00000147883	CDKN2B	911.038	-1.06899	0.371543	-2.87716	0.00401269	0.0587944
ENSG00000183458	PKD1P3	1406.09	1.08045	0.375628	2.87637	0.00402277	0.0588848
ENSG00000142765	SYTL1	262.919	-1.52986	0.532307	-2.87402	0.0040528	0.0592669
ENSG00000173638	SLC19A1	1457.26	-1.1641	0.405225	-2.87272	0.0040696	0.0594547
ENSG00000272578	GUSBP11	40.0574	3.0609	1.06627	2.87067	0.00409607	0.0597731
ENSG00000159388	BTG2	1136.41	-1.30586	0.454936	-2.87042	0.00409932	0.0597731
ENSG00000197442	MAP3K5	1283.58	1.50863	0.525717	2.86967	0.00410904	0.059857
ENSG00000180879	SSR4	7303.02	-1.0715	0.373592	-2.8681	0.00412948	0.0600967
ENSG00000134900	TPP2	3411.53	1.06696	0.372305	2.86583	0.00415913	0.0604438
ENSG00000149257	SERPINH1	14394	-1.06612	0.372033	-2.86566	0.00416135	0.0604438
ENSG00000109738	GLRB	596.132	-1.19015	0.415724	-2.86285	0.00419851	0.0609248
ENSG00000169594	BNC1	2490.83	1.3595	0.475163	2.86114	0.00422127	0.061158
ENSG00000125637	PSD4	923.189	-1.06442	0.37204	-2.86103	0.00422269	0.061158
ENSG00000169436	COL22A1	212.212	-1.91072	0.668405	-2.85863	0.0042547	0.0615625
ENSG00000139194	RBP5	78.1271	2.0493	0.717269	2.85709	0.0042755	0.0617449
ENSG00000171811	CFAP46	170.055	1.48478	0.519682	2.8571	0.0042753	0.0617449
ENSG00000121361	KCNJ8	65.6367	-3.24808	1.13734	-2.85586	0.00429199	0.0619237
ENSG00000196511	TPK1	900.395	1.33188	0.466466	2.85526	0.00430018	0.0619827
ENSG00000050628	PTGER3	134.027	-3.11474	1.09141	-2.85388	0.0043189	0.0621929
ENSG00000214562	NUTM2D	304.268	-1.58208	0.5547	-2.85214	0.00434262	0.0623559
ENSG00000188191	PRKAR1B	1055.34	-1.2916	0.452807	-2.85243	0.0043387	0.0623559
ENSG00000109787	KLF3	2537.26	1.06847	0.374574	2.8525	0.00433771	0.0623559
ENSG00000189136	UBE2Q2P1	134.476	1.93832	0.679812	2.85126	0.00435466	0.0624575
ENSG00000076716	GPC4	5015.73	-1.14616	0.402018	-2.85102	0.00435798	0.0624575
ENSG00000110697	PITPNM1	9381.86	-1.34968	0.474007	-2.84738	0.00440814	0.0631163
ENSG00000149231	CCDC82	2109.34	1.16335	0.408699	2.84648	0.00442061	0.0631749
ENSG00000168813	ZNF507	1057.6	1.03438	0.36338	2.84656	0.0044194	0.0631749
ENSG00000251432	LINC02615	351.338	-1.34233	0.47167	-2.8459	0.00442858	0.0632289
ENSG00000132793	LPIN3	2838.36	1.56791	0.55148	2.8431	0.0044677	0.0637271
ENSG00000127540	UQCR11	640.116	-1.09778	0.386527	-2.84012	0.00450962	0.0642642
ENSG00000167680	SEMA6B	45.9878	-2.61774	0.922056	-2.83903	0.00452514	0.0644246
ENSG00000110203	FOLR3	120.021	-2.82228	0.994756	-2.83716	0.00455169	0.0647414
ENSG00000138131	LOXL4	1261.82	-1.24779	0.439872	-2.83671	0.0045581	0.0647714
ENSG00000130733	YIPF2	2013.65	-0.988362	0.348803	-2.83358	0.00460296	0.0653474
ENSG00000269893	SNHG8	901.262	-1.20945	0.426974	-2.8326	0.00461711	0.0654865
ENSG00000261247	GOLGA8T	37.4226	3.07086	1.08426	2.83222	0.00462255	0.0655021
ENSG00000108506	INTS2	704.351	1.12938	0.398863	2.8315	0.00463306	0.0655893
ENSG00000138829	FBN2	3612.57	1.51237	0.534192	2.83114	0.00463831	0.065602
ENSG00000127951	FGL2	57.9717	-2.7401	0.96841	-2.82948	0.00466234	0.0658799
ENSG00000213988	ZNF90	100.067	1.82384	0.644651	2.82918	0.00466669	0.0658799
ENSG00000180806	HOXC9	643.658	-1.23084	0.435444	-2.82662	0.00470417	0.0663468
ENSG00000119681	LTBP2	9737.55	-1.44973	0.513174	-2.82503	0.00472766	0.0666145
ENSG00000141873	SLC39A3	1180.68	-1.04162	0.368749	-2.82473	0.00473198	0.0666145
ENSG00000147394	ZNF185	2707.23	-1.30889	0.463437	-2.82431	0.00473823	0.0666401
ENSG00000102804	TSC22D1	6695.05	-1.0865	0.384816	-2.82342	0.00475147	0.0667641
ENSG00000198862	LTN1	2230.8	1.4047	0.49758	2.82306	0.00475676	0.0667763
ENSG00000185829	ARL17A	731.374	1.08812	0.385656	2.82149	0.00478012	0.0670417
ENSG00000163898	LIPH	416.998	1.52574	0.540996	2.82024	0.00479871	0.0671775
ENSG00000132821	VSTM2L	711.018	-1.15562	0.409755	-2.82027	0.00479825	0.0671775
ENSG00000069702	TGFBR3	594.854	1.80378	0.640257	2.81727	0.00484334	0.0676766
ENSG00000054148	PHPT1	3644.97	-0.97279	0.345272	-2.81746	0.00484049	0.0676766
ENSG00000206127	GOLGA8O	109.418	1.85236	0.657704	2.8164	0.00485651	0.0677351
ENSG00000126603	GLIS2	2608.53	-1.77827	0.631354	-2.8166	0.00485346	0.0677351
ENSG00000163817	SLC6A20	102.247	3.59585	1.27723	2.81534	0.00487261	0.0678487
ENSG00000159263	SIM2	8715.37	1.0516	0.373535	2.81527	0.00487366	0.0678487
ENSG00000165617	DACT1	375.788	-1.34133	0.476608	-2.81432	0.00488809	0.0679869
ENSG00000113369	ARRDC3	4992.18	1.38583	0.492556	2.81355	0.00489984	0.0680874
ENSG00000260804	LINC01963	684.648	-1.07993	0.38392	-2.81291	0.00490952	0.0681591
ENSG00000177096	PHETA2	618.421	-1.39319	0.495894	-2.80946	0.00496241	0.0687667
ENSG00000176595	KBTBD11	3681.18	1.16698	0.41535	2.80963	0.0049598	0.0687667
ENSG00000178919	FOXE1	436.885	-1.38735	0.494121	-2.8077	0.00498963	0.0690805
ENSG00000145428	RNF175	198.677	-2.52448	0.899409	-2.80682	0.00500333	0.069115
ENSG00000266094	RASSF5	194.174	1.78981	0.637702	2.80666	0.00500588	0.069115
ENSG00000116285	ERRFI1	9562.24	1.5806	0.563077	2.80708	0.00499935	0.069115
ENSG00000113657	DPYSL3	5750.3	-1.74123	0.620648	-2.8055	0.00502378	0.0691722
ENSG00000112893	MAN2A1	4658.97	1.12022	0.399292	2.80552	0.00502353	0.0691722
ENSG00000131446	MGAT1	6603.24	-1.03189	0.367756	-2.80591	0.00501746	0.0691722
ENSG00000223509	WHAMMP1	391.223	1.33312	0.4753	2.8048	0.00503485	0.0692614
ENSG00000184465	WDR27	1090.93	1.35039	0.481958	2.80189	0.00508049	0.06974
ENSG00000136874	STX17	641.535	1.12443	0.401341	2.80169	0.00508353	0.06974
ENSG00000128923	MINDY2	3039.31	0.947884	0.338265	2.80219	0.00507565	0.06974
ENSG00000163083	INHBB	59.4038	-3.50951	1.25395	-2.79876	0.0051299	0.0703123
ENSG00000119906	SLF2	2622.94	1.05408	0.376879	2.79687	0.00516004	0.0706612
ENSG00000173227	SYT12	1112.98	1.04412	0.37342	2.79609	0.00517249	0.0707674
ENSG00000278864	ENSG00000278864	159.363	2.23622	0.800776	2.79257	0.00522915	0.0714777
ENSG00000154874	CCDC144BP	96.9923	3.59161	1.28695	2.79079	0.00525794	0.0715772
ENSG00000230258	ENSG00000230258	44.2954	3.22148	1.15411	2.79131	0.00524952	0.0715772
ENSG00000204941	PSG5	171.992	-2.79046	0.999942	-2.79062	0.00526076	0.0715772
ENSG00000093072	ADA2	2353.41	-1.32243	0.473853	-2.79081	0.00525756	0.0715772
ENSG00000085276	MECOM	2186.97	-1.1024	0.395066	-2.79041	0.00526412	0.0715772
ENSG00000133858	ZFC3H1	2163.57	1.00833	0.361361	2.79036	0.00526491	0.0715772
ENSG00000136048	DRAM1	2945.82	-1.1799	0.423001	-2.78936	0.0052813	0.0717353
ENSG00000234741	GAS5	4836.71	-0.943013	0.338268	-2.78777	0.00530719	0.072022
ENSG00000172057	ORMDL3	2920.67	-1.03137	0.370125	-2.78655	0.00532718	0.0722284
ENSG00000130775	THEMIS2	1293.65	1.85303	0.665368	2.78496	0.00535337	0.0725182
ENSG00000159167	STC1	1666.92	1.37727	0.494773	2.78364	0.00537531	0.0727386
ENSG00000230715	ENSG00000230715	225.93	1.36796	0.491472	2.7834	0.00537929	0.0727386
ENSG00000279519	ENSG00000279519	119.993	1.70686	0.613402	2.78261	0.0053923	0.0727715
ENSG00000160209	PDXK	17889.9	-1.27115	0.456856	-2.78238	0.0053962	0.0727715
ENSG00000143819	EPHX1	4287.4	-1.07263	0.385494	-2.78248	0.00539448	0.0727715
ENSG00000102287	GABRE	460.351	3.11572	1.1202	2.78139	0.00541259	0.0728693
ENSG00000138434	ITPRID2	6334.11	1.09746	0.394576	2.78136	0.00541312	0.0728693
ENSG00000166816	LDHD	81.8018	-2.26653	0.815345	-2.77985	0.00543848	0.0731449
ENSG00000131080	EDA2R	681.631	-1.19715	0.430697	-2.77956	0.00544329	0.0731449
ENSG00000140543	DET1	51.4948	2.23068	0.802961	2.77807	0.00546823	0.0733494
ENSG00000223865	HLA-DPB1	437.709	1.42774	0.513977	2.77783	0.00547235	0.0733494
ENSG00000177409	SAMD9L	751.209	1.37302	0.494287	2.77778	0.00547311	0.0733494
ENSG00000025039	RRAGD	1216.46	1.10161	0.396802	2.77622	0.00549943	0.0736367
ENSG00000278987	ENSG00000278987	42.0124	2.69533	0.971	2.77583	0.00550611	0.0736607
ENSG00000090376	IRAK3	319.142	2.28377	0.822899	2.77527	0.00551559	0.0737221
ENSG00000133687	TMTC1	54.3414	-2.62757	0.947315	-2.7737	0.00554223	0.0739077
ENSG00000110427	KIAA1549L	467.276	1.94863	0.702448	2.77406	0.0055361	0.0739077
ENSG00000235655	H3P6	1574.14	-1.19759	0.431784	-2.77359	0.00554418	0.0739077
ENSG00000164327	RICTOR	1536.06	0.974304	0.351604	2.77102	0.00558807	0.0744269
ENSG00000080200	CRYBG3	963.747	1.46648	0.530063	2.76661	0.0056642	0.0753743
ENSG00000103490	PYCARD	410.501	-1.20146	0.434381	-2.76591	0.0056765	0.0754192
ENSG00000206573	THUMPD3-AS1	602.358	1.17305	0.424139	2.76573	0.00567956	0.0754192
ENSG00000196576	PLXNB2	32422.9	-0.999661	0.361468	-2.76556	0.00568258	0.0754192
ENSG00000184545	DUSP8	1147.32	-1.80347	0.652287	-2.76485	0.00569492	0.0754272
ENSG00000140534	TICRR	521.666	1.45484	0.52621	2.76475	0.00569672	0.0754272
ENSG00000109819	PPARGC1A	796.666	1.16676	0.422069	2.76438	0.00570319	0.0754272
ENSG00000234420	ZNF37BP	699.714	1.07796	0.389935	2.76447	0.00570161	0.0754272
ENSG00000203709	MIR29B2CHG	141.607	2.46305	0.891117	2.764	0.00570969	0.0754469
ENSG00000214401	KANSL1-AS1	73.007	-2.10968	0.76368	-2.76251	0.00573584	0.0757261
ENSG00000149573	MPZL2	182.447	1.59319	0.576907	2.76161	0.00575172	0.0757731
ENSG00000165115	KIF27	185.684	1.38778	0.502556	2.76145	0.00575448	0.0757731
ENSG00000132424	PNISR	4445.27	0.952598	0.344907	2.7619	0.00574665	0.0757731
ENSG00000211584	SLC48A1	2390.36	-1.25177	0.453485	-2.76032	0.00577439	0.075969
ENSG00000171243	SOSTDC1	70.2318	-3.37897	1.2245	-2.75948	0.00578936	0.0760996
ENSG00000187185	ENSG00000187185	184.005	-3.00841	1.09076	-2.75808	0.00581424	0.07636
ENSG00000180861	LINC01559	153.956	2.27204	0.824342	2.75619	0.00584792	0.0767356
ENSG00000273599	ENSG00000273599	89.2031	2.33639	0.847919	2.75544	0.00586139	0.0767503
ENSG00000166106	ADAMTS15	884.788	-1.57856	0.572942	-2.75519	0.00586574	0.0767503
ENSG00000224870	MRPL20-AS1	823.15	-1.25578	0.455755	-2.75539	0.0058622	0.0767503
ENSG00000142627	EPHA2	9851.19	-0.932982	0.338652	-2.75499	0.00586941	0.0767503
ENSG00000115129	TP53I3	1898.24	-1.09223	0.39657	-2.7542	0.00588364	0.0768698
ENSG00000112473	SLC39A7	9058.07	-1.11721	0.405909	-2.75237	0.0059165	0.0772321
ENSG00000145819	ARHGAP26	979.729	1.29931	0.472454	2.75013	0.00595724	0.0776966
ENSG00000261338	ENSG00000261338	140.847	-1.5362	0.559187	-2.74721	0.00601049	0.0782752
ENSG00000161513	FDXR	1342.09	-1.20748	0.439544	-2.74713	0.00601198	0.0782752
ENSG00000152926	ZNF117	523.562	1.15977	0.422524	2.74486	0.00605368	0.0786822
ENSG00000167658	EEF2	132767	-0.879076	0.32024	-2.74505	0.00605016	0.0786822
ENSG00000187987	ZSCAN23	82.0681	2.01468	0.73416	2.74419	0.00606595	0.078706
ENSG00000091409	ITGA6	1995.93	1.24143	0.452367	2.74431	0.00606385	0.078706
ENSG00000242338	BMS1P4	48.2141	2.27438	0.82894	2.74373	0.00607461	0.0787342
ENSG00000197182	MIRLET7BHG	406.48	-1.31953	0.481013	-2.74323	0.00608379	0.0787342
ENSG00000196605	ZNF846	344.623	1.25786	0.458513	2.74333	0.00608187	0.0787342
ENSG00000130202	NECTIN2	9929.74	-1.21664	0.443651	-2.74234	0.00610039	0.0788813
ENSG00000142541	RPL13A	67400.5	-0.888746	0.324167	-2.74163	0.00611343	0.0789821
ENSG00000153933	DGKE	507.841	1.39662	0.50976	2.73976	0.00614832	0.0793649
ENSG00000121858	TNFSF10	13179.3	-0.886774	0.32389	-2.73788	0.00618358	0.0797518
ENSG00000227051	C14orf132	1955.42	-0.974062	0.35602	-2.73597	0.00621961	0.0801479
ENSG00000167766	ZNF83	1925.46	1.19984	0.438687	2.73508	0.00623658	0.0802979
ENSG00000157368	IL34	43.3749	-2.89589	1.05898	-2.73461	0.00624539	0.0803428
ENSG00000147872	PLIN2	5396.91	1.35993	0.497442	2.73384	0.00625999	0.080462
ENSG00000177000	MTHFR	1295.1	1.06393	0.389272	2.73312	0.00627367	0.0805691
ENSG00000163131	CTSS	459.149	-1.86055	0.680955	-2.73227	0.00628995	0.0807094
ENSG00000228775	WEE2-AS1	61.6533	-2.25203	0.824363	-2.73184	0.0062981	0.0807373
ENSG00000233621	LITATS1	347.643	-1.27076	0.465229	-2.73148	0.00630512	0.0807373
ENSG00000122694	GLIPR2	2106.48	-0.957285	0.350485	-2.73132	0.00630818	0.0807373
ENSG00000169991	IFFO2	1468.92	-0.9954	0.3645	-2.73087	0.00631682	0.0807793
ENSG00000162595	DIRAS3	79.7211	-2.7379	1.00284	-2.73016	0.00633045	0.0808783
ENSG00000277701	ENSG00000277701	1521.05	1.61033	0.589887	2.7299	0.0063353	0.0808783
ENSG00000138771	SHROOM3	1996.83	-0.983712	0.360589	-2.72807	0.00637064	0.0812606
ENSG00000144136	SLC20A1	16596.3	1.45834	0.534903	2.72635	0.00640382	0.0816148
ENSG00000198246	SLC29A3	391.1	-1.40308	0.514896	-2.72497	0.00643067	0.0818878
ENSG00000268043	NBPF12	2431.81	1.20523	0.442357	2.72456	0.00643864	0.0819081
ENSG00000177469	CAVIN1	26592.8	-1.08801	0.399368	-2.72433	0.00644313	0.0819081
ENSG00000167995	BEST1	111.815	2.0455	0.751475	2.72198	0.00648916	0.0824238
ENSG00000214029	ZNF891	208.948	1.40202	0.515335	2.7206	0.00651626	0.0826984
ENSG00000221970	OR2A1	49.1141	2.35839	0.867037	2.72006	0.00652698	0.0827648
ENSG00000167130	DOLPP1	756.71	-1.03568	0.381282	-2.71632	0.00660124	0.083636
ENSG00000159200	RCAN1	1451.2	-0.987628	0.363803	-2.71473	0.00663291	0.0839668
ENSG00000146072	TNFRSF21	3536.15	-1.00554	0.370476	-2.7142	0.00664367	0.0840324
ENSG00000157637	SLC38A10	8898.75	-0.99989	0.368464	-2.71367	0.00665418	0.0840948
ENSG00000134278	SPIRE1	1543.78	0.992163	0.365708	2.71299	0.00666788	0.0841974
ENSG00000106992	AK1	218.935	-1.4075	0.51892	-2.71237	0.00668042	0.0842852
ENSG00000188211	NCR3LG1	178.606	1.76226	0.6499	2.71159	0.0066961	0.0842912
ENSG00000259865	ENSG00000259865	437.107	1.30066	0.479646	2.71172	0.00669359	0.0842912
ENSG00000141458	NPC1	9849.08	1.2695	0.46819	2.71151	0.00669767	0.0842912
ENSG00000138468	SENP7	931.054	1.06994	0.394946	2.70906	0.00674733	0.0848325
ENSG00000105372	RPS19	37118.4	-0.88649	0.327258	-2.70884	0.00675194	0.0848325
ENSG00000110031	LPXN	379.86	-1.21559	0.448981	-2.70744	0.00678048	0.0851202
ENSG00000260075	NSFP1	474.108	1.35674	0.501177	2.70711	0.00678727	0.0851345
ENSG00000010818	HIVEP2	3299.45	1.31358	0.485487	2.7057	0.00681608	0.0854248
ENSG00000114248	LRRC31	72.6069	-2.28568	0.844952	-2.7051	0.00682846	0.0855089
ENSG00000188994	ZNF292	2206.88	1.04638	0.387005	2.7038	0.0068551	0.0857712
ENSG00000160226	CFAP410	160.672	-1.65008	0.610404	-2.70327	0.00686617	0.0858385
ENSG00000059588	TARBP1	1589.06	1.04001	0.384765	2.70298	0.00687217	0.0858423
ENSG00000080031	PTPRH	103.79	2.53482	0.938183	2.70184	0.00689571	0.0860651
ENSG00000150627	WDR17	232.14	1.26827	0.470262	2.69695	0.00699772	0.0871218
ENSG00000224051	CPTP	2169.39	-1.07598	0.398889	-2.69744	0.00698749	0.0871218
ENSG00000110057	UNC93B1	2534.57	-0.976634	0.362124	-2.69696	0.00699749	0.0871218
ENSG00000196588	MRTFA	2929.57	-0.983744	0.364898	-2.69594	0.00701895	0.0873141
ENSG00000049323	LTBP1	959.973	-1.99026	0.738638	-2.6945	0.0070494	0.0876206
ENSG00000123684	LPGAT1	3875.12	0.902947	0.335296	2.69298	0.00708165	0.0879489
ENSG00000086696	HSD17B2	195.587	1.53422	0.569901	2.69208	0.00710073	0.0880979
ENSG00000118495	PLAGL1	2033.22	1.09234	0.405791	2.69187	0.00710533	0.0880979
ENSG00000187193	MT1X	107.362	2.04279	0.758986	2.69147	0.00711381	0.0881306
ENSG00000114904	NEK4	904.332	1.02118	0.379532	2.69062	0.00713187	0.0882818
ENSG00000182534	MXRA7	14583.2	-1.24849	0.464073	-2.69029	0.0071389	0.0882963
ENSG00000148204	CRB2	373.171	-5.73375	2.13251	-2.68874	0.00717225	0.088636
ENSG00000111348	ARHGDIB	170.319	-1.49994	0.557942	-2.68834	0.00718083	0.0886694
ENSG00000218891	ZNF579	2672.29	-1.33682	0.497405	-2.68758	0.00719723	0.0887992
ENSG00000214491	SEC14L6	1437.86	1.29337	0.481347	2.68699	0.00720986	0.0888823
ENSG00000163449	TMEM169	344.414	1.33323	0.496244	2.68665	0.00721718	0.0888999
ENSG00000269737	ENSG00000269737	66.7713	2.03673	0.758193	2.68629	0.00722496	0.088923
ENSG00000203667	COX20	66.3967	2.19106	0.816057	2.68494	0.00725437	0.0892122
ENSG00000111052	LIN7A	279.808	-1.79233	0.668116	-2.68267	0.00730367	0.0897453
ENSG00000165494	PCF11	1489.53	0.94268	0.351453	2.68223	0.00731324	0.0897896
ENSG00000146267	FAXC	144.866	-1.75866	0.655944	-2.68111	0.00733787	0.0898154
ENSG00000165359	INTS6L	523.27	1.29772	0.484028	2.68109	0.00733824	0.0898154
ENSG00000159086	PAXBP1	1252.56	1.0197	0.380325	2.68112	0.00733771	0.0898154
ENSG00000185088	RPS27L	5597.88	-1.01706	0.37935	-2.68105	0.00733916	0.0898154
ENSG00000142871	CCN1	32698	-0.96525	0.3601	-2.68051	0.00735111	0.0898886
ENSG00000267534	S1PR2	227.766	-1.33353	0.497765	-2.67904	0.0073834	0.0902103
ENSG00000166246	DNAAF8	58.8144	-2.0675	0.771935	-2.67833	0.007399	0.0902546
ENSG00000182197	EXT1	7743.95	-0.990279	0.369701	-2.67859	0.0073932	0.0902546
ENSG00000166448	TMEM130	77.5977	-2.26954	0.847823	-2.6769	0.00743061	0.0905513
ENSG00000183048	SLC25A10	405.768	-1.11406	0.416207	-2.67669	0.00743533	0.0905513
ENSG00000162490	DRAXIN	56.0251	-2.65958	0.994352	-2.67469	0.00747993	0.0910209
ENSG00000101966	XIAP	3970.14	1.05617	0.395011	2.67377	0.00750041	0.0911966
ENSG00000115008	IL1A	50.5347	4.18322	1.565	2.67298	0.00751811	0.0912646
ENSG00000139263	LRIG3	1394.86	-1.04597	0.391275	-2.67324	0.00751215	0.0912646
ENSG00000162511	LAPTM5	80.3922	-2.17905	0.815338	-2.67258	0.00752714	0.0913006
ENSG00000198408	OGA	6331.76	0.930926	0.348419	2.67186	0.00754315	0.0914213
ENSG00000147231	RADX	244.904	1.69798	0.635758	2.6708	0.00756715	0.0916385
ENSG00000130988	RGN	175.131	-1.4075	0.527426	-2.66862	0.00761642	0.0920873
ENSG00000128487	SPECC1	3891.63	-0.907399	0.34002	-2.66866	0.00761542	0.0920873
ENSG00000120738	EGR1	9697.9	1.86908	0.700669	2.66757	0.00764017	0.0923003
ENSG00000074935	TUBE1	550.531	1.14861	0.430742	2.6666	0.00766237	0.0924944
ENSG00000270872	SRGAP2D	475.777	1.32034	0.495434	2.66501	0.00769858	0.0925667
ENSG00000148288	GBGT1	400.231	-1.21702	0.456517	-2.66587	0.0076789	0.0925667
ENSG00000144283	PKP4	6294.43	1.05945	0.397527	2.66511	0.00769635	0.0925667
ENSG00000077684	JADE1	4353.5	-1.03588	0.388701	-2.66499	0.00769905	0.0925667
ENSG00000040199	PHLPP2	964.428	0.987421	0.370452	2.66545	0.00768855	0.0925667
ENSG00000154736	ADAMTS5	2401.56	-2.40848	0.904098	-2.66396	0.00772274	0.0927036
ENSG00000131016	AKAP12	23317.8	1.09084	0.40944	2.66422	0.00771665	0.0927036
ENSG00000267886	ENSG00000267886	36.6059	2.64826	0.994532	2.66282	0.00774882	0.0929426
ENSG00000206706	Y_RNA	61.919	-2.00753	0.754473	-2.66084	0.00779468	0.0934184
ENSG00000198732	SMOC1	110.518	-2.06079	0.775028	-2.65898	0.00783769	0.0938593
ENSG00000179222	MAGED1	16926.5	-1.06325	0.400007	-2.65809	0.00785846	0.0940334
ENSG00000103479	RBL2	2337.38	0.905252	0.340609	2.65775	0.0078665	0.0940549
ENSG00000158246	TENT5B	257.127	-1.65232	0.621863	-2.65704	0.00788291	0.0941764
ENSG00000130164	LDLR	4679.55	1.43959	0.541931	2.6564	0.00789801	0.0942075
ENSG00000178537	SLC25A20	805.917	-1.08991	0.410267	-2.65659	0.00789354	0.0942075
ENSG00000120137	PANK3	3739.73	0.887115	0.334034	2.65577	0.00791285	0.09431
ENSG00000207294	Y_RNA	47.1755	-2.37439	0.894583	-2.65418	0.00795003	0.09438
ENSG00000197558	SSPOP	71.9944	2.10175	0.791634	2.65496	0.00793182	0.09438
ENSG00000172508	CARNS1	104.511	-1.64597	0.619946	-2.65501	0.00793053	0.09438
ENSG00000132563	REEP2	535.196	-1.26013	0.474748	-2.6543	0.00794723	0.09438
ENSG00000164077	MON1A	665.955	-1.05111	0.395962	-2.65459	0.00794056	0.09438
ENSG00000163479	SSR2	5463.67	-0.921698	0.347312	-2.6538	0.00795901	0.0944123
ENSG00000164574	GALNT10	7682.88	-1.43092	0.539331	-2.65313	0.00797482	0.0945255
ENSG00000163485	ADORA1	2116.59	-1.49952	0.565441	-2.65195	0.0080029	0.0947093
ENSG00000159399	HK2	3512.78	1.35178	0.509708	2.65206	0.00800033	0.0947093
ENSG00000164683	HEY1	126.679	1.77677	0.670445	2.65013	0.00804613	0.0950717
ENSG00000182218	HHIPL1	226.384	-1.59046	0.600134	-2.65018	0.00804496	0.0950717
ENSG00000206503	HLA-A	21692.4	-0.984636	0.371643	-2.64941	0.00806323	0.0951991
ENSG00000204397	CARD16	78.6266	2.21753	0.837499	2.6478	0.00810174	0.0955789
ENSG00000213626	LBH	3496.9	-1.33374	0.503775	-2.6475	0.00810894	0.0955891
ENSG00000173918	C1QTNF1	672.732	-2.04998	0.774695	-2.64618	0.00814065	0.095888
ENSG00000154319	FAM167A	531.809	2.29074	0.866114	2.64484	0.00817284	0.0960723
ENSG00000205683	DPF3	317.807	1.23191	0.465764	2.64492	0.00817098	0.0960723
ENSG00000137504	CREBZF	2674.86	1.22297	0.462415	2.64474	0.00817541	0.0960723
ENSG00000197580	BCO2	35.1285	2.65755	1.00503	2.64425	0.0081873	0.096082
ENSG00000116191	RALGPS2	1030.77	1.05962	0.400738	2.64418	0.00818899	0.096082
ENSG00000125772	GPCPD1	1414.65	1.1009	0.416465	2.64344	0.00820691	0.0962175
ENSG00000232104	RFX3-DT	36.3623	2.90299	1.09835	2.64303	0.00821669	0.0962293
ENSG00000127528	KLF2	129.576	-1.96242	0.742534	-2.64287	0.00822069	0.0962293
ENSG00000175147	TMEM51-AS1	57.8564	2.14938	0.813368	2.64257	0.00822799	0.0962401
ENSG00000142534	RPS11	30301.3	-0.858644	0.325105	-2.64113	0.00826304	0.0965751
ENSG00000034053	APBA2	1392.79	1.32888	0.503456	2.63951	0.00830263	0.0969347
ENSG00000135473	PAN2	1363.17	1.21332	0.459705	2.63934	0.00830667	0.0969347
ENSG00000151490	PTPRO	99.8091	2.53073	0.959135	2.63855	0.00832611	0.0970865
ENSG00000169750	RAC3	672.389	-1.08371	0.410927	-2.63724	0.00835836	0.0973872
ENSG00000246451	KLC1-AS1	200.336	1.6909	0.64138	2.63634	0.00838056	0.0975704
ENSG00000168528	SERINC2	7539.73	-1.15903	0.439793	-2.63541	0.00840366	0.0977639
ENSG00000112183	RBM24	155.366	-1.95581	0.742386	-2.63449	0.00842648	0.0979386
ENSG00000131116	ZNF428	1131.84	-1.10414	0.419143	-2.63428	0.00843167	0.0979386
ENSG00000179431	FJX1	1510.57	-1.16973	0.444227	-2.63318	0.00845896	0.09818
ENSG00000197044	ZNF441	332.148	1.19171	0.452673	2.63262	0.00847299	0.0982672
ENSG00000284430	ENSG00000284430	46.027	3.09133	1.17453	2.63197	0.00848906	0.0983779
ENSG00000077942	FBLN1	446.206	1.63913	0.622881	2.63153	0.00850023	0.0984316
ENSG00000101680	LAMA1	5138.47	2.14305	0.81462	2.63073	0.00852007	0.0985857
ENSG00000241935	HOGA1	587.329	-1.03464	0.393374	-2.63016	0.00853454	0.0986773
ENSG00000272734	ADIRF-AS1	301.813	1.71091	0.650778	2.62902	0.00856301	0.0989307
ENSG00000171467	ZNF318	1816.2	0.910206	0.346339	2.62807	0.00858699	0.0991317
ENSG00000018189	RUFY3	1387.6	1.01504	0.386464	2.62648	0.00862736	0.0995216
ENSG00000138593	SECISBP2L	2764.25	0.876787	0.334384	2.6221	0.008739	0.100732
ENSG00000139631	CSAD	421.566	1.50219	0.573024	2.62152	0.00875393	0.100827
ENSG00000217825	ENSG00000217825	39.5862	2.59906	0.993607	2.61579	0.00890223	0.102068
ENSG00000277117	ENSG00000277117	141.304	-2.31509	0.88487	-2.6163	0.00888876	0.102068
ENSG00000269918	ENSG00000269918	194.281	-1.61746	0.618255	-2.61617	0.00889216	0.102068
ENSG00000006118	TMEM132A	13679.6	-1.3819	0.528282	-2.61583	0.00890115	0.102068
ENSG00000123989	CHPF	9571.36	-1.34526	0.51428	-2.61581	0.00890163	0.102068
ENSG00000180611	MB21D2	487.731	-1.14499	0.437517	-2.61702	0.00887002	0.102068
ENSG00000248905	FMN1	392.484	1.27822	0.488781	2.61512	0.00891973	0.102191
ENSG00000276180	H4C9	99.3506	-1.85443	0.709205	-2.6148	0.00892792	0.102207
ENSG00000156475	PPP2R2B	188.065	-1.50383	0.57528	-2.61408	0.00894679	0.102345
ENSG00000152582	SPEF2	251.516	1.21165	0.463784	2.61253	0.00898758	0.102734
ENSG00000156427	FGF18	217.267	-6.37177	2.43986	-2.61153	0.0090137	0.102932
ENSG00000126062	TMEM115	2584.01	-1.03834	0.397625	-2.61135	0.00901856	0.102932
ENSG00000145423	SFRP2	655.867	-6.77113	2.59338	-2.61093	0.00902957	0.102979
ENSG00000132623	ANKEF1	195.01	-1.43033	0.547914	-2.6105	0.00904105	0.103032
ENSG00000108622	ICAM2	55.9608	-2.18397	0.836788	-2.60994	0.00905578	0.103122
ENSG00000172638	EFEMP2	7835.08	-1.17653	0.450983	-2.60881	0.00908583	0.103386
ENSG00000151117	TMEM86A	841.358	-1.82858	0.701004	-2.60852	0.00909353	0.103396
ENSG00000138658	ZGRF1	279.838	1.52786	0.585874	2.60784	0.00911168	0.103524
ENSG00000169629	RGPD8	1142.86	1.05063	0.40304	2.60676	0.00914045	0.103773
ENSG00000165891	E2F7	1204.89	1.6051	0.61589	2.60614	0.00915688	0.103881
ENSG00000180332	KCTD4	56.4547	-2.51059	0.963889	-2.60464	0.00919699	0.104258
ENSG00000263887	USP32P4	52.3827	2.26726	0.870918	2.60331	0.00923298	0.104509
ENSG00000180071	ANKRD18A	216.957	1.44772	0.556093	2.60338	0.00923097	0.104509
ENSG00000171847	FAM90A1	53.1592	-2.18193	0.838659	-2.60168	0.00927672	0.104925
ENSG00000170892	TSEN34	3876.02	-0.90527	0.348056	-2.60093	0.00929708	0.105077
ENSG00000089723	OTUB2	939.879	1.43114	0.550653	2.59899	0.00934991	0.105594
ENSG00000254428	ENSG00000254428	51.6661	2.6803	1.03184	2.59759	0.00938809	0.105658
ENSG00000204776	IGKV1OR-3	120.012	1.75013	0.673775	2.5975	0.00939058	0.105658
ENSG00000172260	NEGR1	829.256	-1.32276	0.509183	-2.5978	0.00938237	0.105658
ENSG00000258289	CHURC1	1488.13	-1.08965	0.419345	-2.59845	0.00936467	0.105658
ENSG00000130005	GAMT	1505.27	-0.941615	0.362451	-2.59791	0.00937926	0.105658
ENSG00000109458	GAB1	1062.8	0.927944	0.357317	2.59697	0.00940492	0.10574
ENSG00000261713	SSTR5-AS1	142.317	-2.86677	1.10461	-2.59528	0.00945145	0.106184
ENSG00000226332	ENSG00000226332	96.1196	-2.18831	0.844072	-2.59256	0.00952644	0.106883
ENSG00000141576	RNF157	157.378	2.07159	0.799066	2.59251	0.00952782	0.106883
ENSG00000169903	TM4SF4	49.3419	-3.87934	1.49667	-2.59197	0.00954272	0.106971
ENSG00000182272	B4GALNT4	88.9009	-1.96706	0.75904	-2.59152	0.00955538	0.106995
ENSG00000164690	SHH	3780.88	1.77646	0.685543	2.59132	0.00956076	0.106995
ENSG00000164983	TMEM65	1654.44	1.09484	0.422534	2.59113	0.00956617	0.106995
ENSG00000203326	ZNF525	274.251	1.17121	0.45214	2.59037	0.0095873	0.107152
ENSG00000164604	GPR85	48.6315	-2.27816	0.880455	-2.58748	0.00966817	0.107965
ENSG00000281741	ENSG00000281741	69.5419	1.9467	0.752493	2.587	0.00968151	0.107965
ENSG00000051341	POLQ	551.147	1.73299	0.669845	2.58715	0.00967741	0.107965
ENSG00000196440	ARMCX4	454.632	-1.14647	0.443225	-2.58666	0.00969123	0.107993
ENSG00000115825	PRKD3	2203.27	0.954332	0.368999	2.58627	0.00970209	0.108034
ENSG00000134698	AGO4	1245.08	0.95629	0.369812	2.58588	0.00971303	0.108076
ENSG00000278962	ENSG00000278962	38.8541	3.02751	1.17106	2.58527	0.00973032	0.108138
ENSG00000167703	SLC43A2	674.338	-1.62886	0.630138	-2.58492	0.00974007	0.108138
ENSG00000112699	GMDS	2658.11	-1.09788	0.424716	-2.58496	0.0097389	0.108138
ENSG00000186715	MST1L	166.349	2.02928	0.78546	2.58355	0.00977881	0.108488
ENSG00000161960	EIF4A1	142.062	2.03324	0.787097	2.58321	0.00978856	0.108493
ENSG00000163596	ICA1L	265.696	1.18271	0.457876	2.58303	0.00979367	0.108493
ENSG00000188322	SBK1	145.226	-2.17703	0.843635	-2.58054	0.00986461	0.108676
ENSG00000265660	MIR4664	54.7715	2.0528	0.795397	2.58085	0.00985564	0.108676
ENSG00000076770	MBNL3	513.927	1.67358	0.6482	2.58188	0.0098263	0.108676
ENSG00000166004	CEP295	593.917	1.63903	0.635149	2.58055	0.00986443	0.108676
ENSG00000117984	CTSD	19269.1	-1.32806	0.514596	-2.58078	0.00985785	0.108676
ENSG00000269937	ENSG00000269937	246.594	1.22088	0.473069	2.58077	0.00985807	0.108676
ENSG00000274180	NATD1	1593.41	-1.18347	0.458632	-2.58043	0.00986786	0.108676
ENSG00000151366	NDUFC2	424.594	-1.12617	0.436215	-2.58169	0.00983184	0.108676
ENSG00000164180	TMEM161B	715.257	1.10471	0.4285	2.57809	0.00993469	0.109277
ENSG00000166780	BMERB1	841.882	-1.0002	0.387974	-2.57802	0.00993688	0.109277
ENSG00000185686	PRAME	281.172	-1.80005	0.699087	-2.57485	0.0100282	0.110201
ENSG00000159374	M1AP	90.4016	-1.69697	0.65932	-2.57383	0.0100581	0.110449
ENSG00000119227	PIGZ	177.449	-1.51598	0.589378	-2.57217	0.0101063	0.110897
ENSG00000181381	DDX60L	1074.18	1.05427	0.410069	2.57095	0.0101419	0.111126
ENSG00000173786	CNP	6877.81	-1.04181	0.405214	-2.57102	0.0101399	0.111126
ENSG00000126803	HSPA2	1018.83	-1.09417	0.425817	-2.56957	0.0101824	0.111489
ENSG00000161544	CYGB	2004.06	-1.96339	0.764512	-2.56816	0.0102241	0.111621
ENSG00000241859	ANOS2P	112.703	1.57987	0.615122	2.56839	0.0102172	0.111621
ENSG00000083168	KAT6A	2141.19	0.995861	0.387738	2.56838	0.0102174	0.111621
ENSG00000166801	FAM111A	2058.41	0.98917	0.385086	2.5687	0.010208	0.111621
ENSG00000167103	PIP5KL1	85.1383	1.83659	0.715585	2.56656	0.0102714	0.112057
ENSG00000124568	SLC17A1	55.1713	-2.97612	1.1601	-2.56539	0.010306	0.112146
ENSG00000101255	TRIB3	4017.63	1.56758	0.610971	2.56571	0.0102964	0.112146
ENSG00000175198	PCCA	1529.34	0.992001	0.386622	2.56582	0.0102933	0.112146
ENSG00000099624	ATP5F1D	4812.31	-0.890694	0.347212	-2.56528	0.0103093	0.112146
ENSG00000164920	OSR2	35.6577	2.87004	1.11909	2.56463	0.0103287	0.112275
ENSG00000163597	SNHG16	1224.87	-1.01999	0.397786	-2.56416	0.0103425	0.112344
ENSG00000235092	ID2-AS1	50.3726	2.09245	0.816573	2.56248	0.0103927	0.112411
ENSG00000128510	CPA4	4446.68	-1.67256	0.65254	-2.56316	0.0103725	0.112411
ENSG00000175066	GK5	976.303	1.071	0.417889	2.56288	0.0103809	0.112411
ENSG00000106853	PTGR1	2999.45	1.03109	0.402284	2.56308	0.0103749	0.112411
ENSG00000178719	GRINA	10902.1	-1.0305	0.402078	-2.56292	0.0103795	0.112411
ENSG00000103254	ANTKMT	1884.62	-0.994322	0.388034	-2.56246	0.0103934	0.112411
ENSG00000137251	TINAG	448.048	1.54008	0.601189	2.56172	0.0104156	0.112571
ENSG00000140682	TGFB1I1	3470.91	-1.41444	0.552324	-2.56089	0.0104405	0.112758
ENSG00000083097	DOP1A	814.9	0.991199	0.387484	2.55804	0.0105264	0.113605
ENSG00000065613	SLK	3639.08	1.16901	0.457047	2.55774	0.0105356	0.113605
ENSG00000258441	LINC00641	553.524	1.04608	0.409017	2.55754	0.0105415	0.113605
ENSG00000213030	CGB8	50.0781	-3.27832	1.28222	-2.55676	0.0105653	0.11378
ENSG00000147854	UHRF2	2600.46	0.971433	0.380026	2.55623	0.0105813	0.113872
ENSG00000128573	FOXP2	247.778	1.32297	0.517672	2.55561	0.0106001	0.113992
ENSG00000115904	SOS1	2317.48	1.05292	0.412223	2.55425	0.0106417	0.114358
ENSG00000177508	IRX3	4001.14	1.26242	0.494354	2.55367	0.0106594	0.114467
ENSG00000172869	DMXL1	1897.94	1.1389	0.446127	2.55285	0.0106845	0.114655
ENSG00000177311	ZBTB38	8306.12	1.32227	0.518029	2.55251	0.0106949	0.114685
ENSG00000204172	AGAP9	632.529	1.69466	0.664297	2.55106	0.0107396	0.115083
ENSG00000153029	MR1	1224.76	-0.933368	0.365921	-2.55074	0.0107495	0.115107
ENSG00000114805	PLCH1	313.567	1.13589	0.445627	2.54897	0.0108042	0.11561
ENSG00000148541	FAM13C	34.8756	-2.76365	1.08454	-2.54821	0.0108276	0.115726
ENSG00000167996	FTH1	38844.7	1.1246	0.441344	2.54813	0.0108303	0.115726
ENSG00000154330	PGM5	250.09	2.08723	0.81929	2.54761	0.0108465	0.115807
ENSG00000167657	DAPK3	7748.37	-0.994031	0.390216	-2.54739	0.0108533	0.115807
ENSG00000116675	DNAJC6	873.723	-0.96746	0.380277	-2.54409	0.0109562	0.116822
ENSG00000124216	SNAI1	730.647	-1.83912	0.723223	-2.54295	0.0109922	0.117041
ENSG00000175130	MARCKSL1	9121.05	-0.960406	0.377652	-2.5431	0.0109875	0.117041
ENSG00000271225	BNIP3P4	87.2256	2.17001	0.853578	2.54225	0.011014	0.117107
ENSG00000178826	TMEM139	539.161	-1.46313	0.57552	-2.54227	0.0110134	0.117107
ENSG00000183856	IQGAP3	2520.38	1.47023	0.578431	2.54175	0.0110299	0.117194
ENSG00000099204	ABLIM1	2855.72	-1.45192	0.571635	-2.53994	0.011087	0.117717
ENSG00000230724	LINC01001	337.14	1.65728	0.652653	2.5393	0.0111074	0.117768
ENSG00000276248	ENSG00000276248	117.718	1.49327	0.588035	2.53943	0.0111034	0.117768
ENSG00000095209	TMEM38B	681.453	1.20577	0.474967	2.53864	0.0111284	0.11784
ENSG00000198162	MAN1A2	3459.24	1.01607	0.40025	2.5386	0.0111298	0.11784
ENSG00000178904	DPY19L3	2026.39	1.04887	0.413328	2.53761	0.0111611	0.118089
ENSG00000170801	HTRA3	57.8685	-2.17746	0.858705	-2.53575	0.0112208	0.118637
ENSG00000124564	SLC17A3	101.769	-2.26837	0.894847	-2.53492	0.0112473	0.118833
ENSG00000182742	HOXB4	735.266	1.16496	0.45961	2.53468	0.0112552	0.118833
ENSG00000197444	OGDHL	1032.47	-2.47617	0.977426	-2.53336	0.0112974	0.119196
ENSG00000077585	GPR137B	1050.23	1.06476	0.420383	2.53284	0.0113143	0.11929
ENSG00000169891	REPS2	1056.78	2.04514	0.807548	2.53253	0.0113243	0.119313
ENSG00000217128	FNIP1	1899.74	0.87722	0.346611	2.53085	0.0113786	0.119801
ENSG00000133477	FAM83F	159.868	-2.8173	1.11368	-2.52973	0.0114149	0.120099
ENSG00000121207	LRAT	177.858	1.77444	0.701956	2.52785	0.0114764	0.120494
ENSG00000176678	FOXL1	356.76	-1.65598	0.655054	-2.528	0.0114714	0.120494
ENSG00000180287	PLD5	134.592	-1.5238	0.602718	-2.52821	0.0114646	0.120494
ENSG00000196976	LAGE3	470.489	-1.01825	0.403036	-2.52646	0.011522	0.120888
ENSG00000164694	FNDC1	362.393	1.13116	0.448021	2.5248	0.0115765	0.121377
ENSG00000128052	KDR	54.6053	2.98644	1.1831	2.52426	0.0115942	0.121478
ENSG00000143878	RHOB	16881.9	-1.25745	0.498279	-2.52359	0.0116162	0.121623
ENSG00000277687	ENSG00000277687	36.558	2.38712	0.946569	2.52186	0.0116736	0.122055
ENSG00000095015	MAP3K1	1732.42	0.985271	0.390661	2.52206	0.011667	0.122055
ENSG00000244687	UBE2V1	93.4139	1.62289	0.643637	2.52143	0.0116878	0.122119
ENSG00000232931	LINC00342	640.349	1.58269	0.627812	2.52097	0.0117033	0.122142
ENSG00000132274	TRIM22	4074.45	-0.902976	0.358199	-2.52088	0.0117063	0.122142
ENSG00000197601	FAR1	4146.2	0.942751	0.374019	2.52059	0.0117157	0.122156
ENSG00000256967	ENSG00000256967	39.8295	2.45249	0.973155	2.52014	0.0117309	0.122212
ENSG00000238035	ENSG00000238035	260.965	1.71815	0.681822	2.51995	0.0117373	0.122212
ENSG00000078808	SDF4	15399.1	-0.826992	0.328361	-2.51855	0.011784	0.122614
ENSG00000152784	PRDM8	94.7352	1.71933	0.683002	2.51731	0.0118253	0.122959
ENSG00000172201	ID4	672.564	2.01471	0.800838	2.51575	0.0118779	0.12342
ENSG00000124151	NCOA3	2542.22	0.913109	0.363069	2.51497	0.0119041	0.123523
ENSG00000136213	CHST12	1359.31	-0.888979	0.353441	-2.51521	0.0118962	0.123523
ENSG00000064989	CALCRL	140.044	-2.25527	0.897045	-2.51412	0.0119331	0.123685
ENSG00000213801	ZNF321P	102.599	1.67122	0.664757	2.51403	0.0119362	0.123685
ENSG00000111424	VDR	230.879	-1.75827	0.699618	-2.51318	0.0119648	0.123895
ENSG00000048740	CELF2	1058.95	1.17432	0.467322	2.51286	0.0119756	0.123895
ENSG00000226259	GTF2H2B	1185.84	0.939052	0.373722	2.5127	0.0119811	0.123895
ENSG00000198707	CEP290	1551.04	1.44657	0.576302	2.5101	0.0120698	0.124726
ENSG00000124098	FAM210B	2325.47	-1.00938	0.402197	-2.50968	0.0120842	0.12479
ENSG00000185909	KLHDC8B	1360.08	-1.17688	0.469056	-2.50905	0.0121057	0.124927
ENSG00000124067	SLC12A4	5518.75	-1.09701	0.437342	-2.50835	0.0121297	0.125089
ENSG00000231290	APCDD1L-DT	120.917	3.27664	1.3069	2.50717	0.0121701	0.125419
ENSG00000179750	APOBEC3B	381.39	2.05165	0.81887	2.50547	0.012229	0.12594
ENSG00000166446	CDYL2	922.341	0.931572	0.371883	2.50501	0.0122447	0.126016
ENSG00000144476	ACKR3	192.033	-1.37469	0.549007	-2.50395	0.0122815	0.126308
ENSG00000140931	CMTM3	5802.56	0.877694	0.35074	2.5024	0.0123353	0.126775
ENSG00000183690	EFHC2	84.3379	1.93295	0.772631	2.50177	0.0123573	0.126915
ENSG00000165322	ARHGAP12	1839.46	0.946095	0.378294	2.50095	0.012386	0.127123
ENSG00000173156	RHOD	1655.83	-1.12517	0.449954	-2.50064	0.0123971	0.12715
ENSG00000176531	PHLDB3	422.844	-1.63901	0.655615	-2.49997	0.0124205	0.127218
ENSG00000170153	RNF150	287.164	-1.40064	0.560262	-2.49997	0.0124203	0.127218
ENSG00000130175	PRKCSH	17137.1	-0.854069	0.341675	-2.49965	0.0124315	0.127244
ENSG00000141682	PMAIP1	1792.79	1.40502	0.562267	2.49885	0.0124598	0.127447
ENSG00000278662	GOLGA6L10	342.129	1.55299	0.621633	2.49824	0.0124811	0.127578
ENSG00000125844	RRBP1	16784.5	-0.971315	0.38884	-2.49798	0.0124902	0.127585
ENSG00000103449	SALL1	9110.88	0.906107	0.362817	2.49742	0.01251	0.127701
ENSG00000213625	LEPROT	15291.5	-1.087	0.435297	-2.49716	0.0125194	0.12771
ENSG00000197927	NBEAP2	438.196	-1.1122	0.445483	-2.49662	0.0125383	0.127816
ENSG00000103502	CDIPT	4144.85	-0.88924	0.356682	-2.49309	0.0126636	0.128919
ENSG00000142546	NOSIP	2923.2	-0.833018	0.334113	-2.49322	0.0126589	0.128919
ENSG00000270170	NCBP2AS2	642.865	-1.10526	0.443538	-2.49192	0.0127054	0.129258
ENSG00000153914	SREK1	3576.66	0.91184	0.365983	2.49148	0.0127211	0.12933
ENSG00000215030	RPL13P12	2445.25	-1.03973	0.417409	-2.49092	0.0127413	0.129448
ENSG00000235531	MSC-AS1	329.942	-1.26317	0.507216	-2.4904	0.0127599	0.12955
ENSG00000215146	ENSG00000215146	103.816	1.97818	0.794448	2.49	0.0127742	0.129607
ENSG00000167566	NCKAP5L	3152.66	-1.06327	0.427067	-2.48971	0.0127849	0.129629
ENSG00000007516	BAIAP3	211.324	1.34207	0.539228	2.48887	0.0128149	0.129737
ENSG00000115808	STRN	2080.01	1.18581	0.476428	2.48895	0.0128119	0.129737
ENSG00000171016	PYGO1	534.328	1.11315	0.447283	2.48869	0.0128214	0.129737
ENSG00000139266	MARCHF9	1060.1	-1.43988	0.578792	-2.48774	0.0128558	0.129997
ENSG00000224269	ENSG00000224269	234.588	1.58041	0.635486	2.48694	0.0128848	0.130204
ENSG00000108474	PIGL	386.738	1.14262	0.459579	2.48623	0.0129104	0.130311
ENSG00000176170	SPHK1	2253.88	-0.970455	0.390417	-2.48569	0.01293	0.130311
ENSG00000144445	KANSL1L	711.647	0.966635	0.388818	2.48609	0.0129157	0.130311
ENSG00000141698	NT5C3B	2596.18	-0.953011	0.383363	-2.48592	0.0129217	0.130311
ENSG00000001084	GCLC	2267.69	1.01461	0.40839	2.48442	0.0129764	0.130605
ENSG00000185499	MUC1	1427.45	0.865326	0.348286	2.48453	0.0129723	0.130605
ENSG00000104805	NUCB1	13368.4	-0.892544	0.359392	-2.48348	0.0130106	0.130861
ENSG00000178222	RNF212	97.843	2.18284	0.879307	2.48246	0.0130479	0.131149
ENSG00000118162	KPTN	479.894	-1.22564	0.493949	-2.48131	0.01309	0.131485
ENSG00000074966	TXK	50.7654	2.3038	0.928788	2.48044	0.0131222	0.131697
ENSG00000282936	ENSG00000282936	55.5268	1.94432	0.783919	2.48026	0.0131287	0.131697
ENSG00000282304	ENSG00000282304	247.148	-2.76378	1.11449	-2.47987	0.0131431	0.131755
ENSG00000186260	MRTFB	1905.71	0.865216	0.349004	2.47911	0.0131712	0.131949
ENSG00000157741	UBN2	1046.75	0.905473	0.365578	2.47683	0.0132556	0.132705
ENSG00000124942	AHNAK	139974	0.853294	0.344698	2.47548	0.0133057	0.133119
ENSG00000132640	BTBD3	1680.93	0.947487	0.382962	2.4741	0.0133571	0.133544
ENSG00000105877	DNAH11	77.5524	2.20706	0.892494	2.47291	0.0134018	0.133902
ENSG00000152953	STK32B	930.11	-1.37125	0.554626	-2.47239	0.0134212	0.134008
ENSG00000155760	FZD7	1929.34	-0.9815	0.397457	-2.46945	0.013532	0.135025
ENSG00000070413	DGCR2	8264.71	-0.933776	0.378191	-2.46906	0.0135469	0.135084
ENSG00000156042	CFAP70	114.499	1.6625	0.673625	2.46799	0.0135876	0.135306
ENSG00000254531	ENSG00000254531	203.392	-1.42545	0.577629	-2.46776	0.0135961	0.135306
ENSG00000104427	ZC2HC1A	669.168	1.01323	0.410562	2.46791	0.0135904	0.135306
ENSG00000173480	ZNF417	312.305	1.09318	0.443038	2.46747	0.0136072	0.135327
ENSG00000102316	MAGED2	10973.6	-0.827479	0.335541	-2.46611	0.0136591	0.135754
ENSG00000164619	BMPER	78.6354	-2.75127	1.11609	-2.4651	0.0136976	0.135868
ENSG00000161179	YDJC	1896.5	-0.915723	0.371469	-2.46514	0.013696	0.135868
ENSG00000107863	ARHGAP21	5123.89	0.869318	0.352644	2.46514	0.013696	0.135868
ENSG00000130649	CYP2E1	75.7936	-2.4366	0.988638	-2.4646	0.0137165	0.135966
ENSG00000103187	COTL1	17977.4	-1.05196	0.427123	-2.4629	0.0137817	0.136522
ENSG00000224877	NDUFAF8	1575.78	-0.896952	0.364302	-2.46211	0.0138121	0.136733
ENSG00000259660	DNM1P47	214.978	1.40481	0.570787	2.46118	0.0138479	0.136891
ENSG00000225630	MTND2P28	17832.9	-1.02301	0.41565	-2.46123	0.013846	0.136891
ENSG00000171988	JMJD1C	2569.83	0.893173	0.362932	2.461	0.0138552	0.136891
ENSG00000072364	AFF4	8628.03	0.882072	0.35846	2.46073	0.0138655	0.136902
ENSG00000204588	LINC01123	323.144	-1.76643	0.717935	-2.46043	0.0138769	0.136925
ENSG00000105499	PLA2G4C	176.704	-1.92479	0.782449	-2.45996	0.0138954	0.136929
ENSG00000129757	CDKN1C	1825.87	-1.53201	0.622773	-2.45998	0.0138943	0.136929
ENSG00000175352	NRIP3	794.806	1.1888	0.483323	2.45964	0.0139077	0.136961
ENSG00000185133	INPP5J	202.175	-1.47139	0.598638	-2.45789	0.0139755	0.137539
ENSG00000169604	ANTXR1	3000.08	-0.847389	0.344909	-2.45685	0.0140163	0.137849
ENSG00000176953	NFATC2IP	2724.68	0.877505	0.357489	2.45463	0.0141029	0.138611
ENSG00000272894	MIOS-DT	440.176	-1.52103	0.619772	-2.45418	0.0141206	0.138695
ENSG00000123094	RASSF8	2408.36	1.24458	0.507255	2.45355	0.0141453	0.138792
ENSG00000026652	AGPAT4	2382.34	1.00612	0.410081	2.45346	0.0141489	0.138792
ENSG00000158747	NBL1	3045.85	-1.17914	0.480756	-2.45267	0.0141798	0.13897
ENSG00000235174	RPL39P3	1495.79	-0.959759	0.391334	-2.45253	0.0141855	0.13897
ENSG00000129474	AJUBA	8234.23	-0.931984	0.380189	-2.45137	0.0142314	0.139329
ENSG00000164764	SBSPON	194.706	-2.13202	0.869852	-2.45102	0.0142452	0.139373
ENSG00000185338	SOCS1	422.034	-1.56947	0.64071	-2.44958	0.0143021	0.139823
ENSG00000154080	CHST9	1223.4	-0.961291	0.392461	-2.44939	0.0143097	0.139823
ENSG00000161618	ALDH16A1	1078.45	-1.11594	0.455874	-2.44792	0.0143684	0.140306
ENSG00000070669	ASNS	52.2028	2.29413	0.93782	2.44624	0.0144355	0.140655
ENSG00000125965	GDF5	636.934	-1.9467	0.795842	-2.44609	0.0144415	0.140655
ENSG00000143845	ETNK2	369.833	-1.15246	0.47109	-2.44637	0.0144305	0.140655
ENSG00000158769	F11R	2173.15	-0.880557	0.359915	-2.44657	0.0144222	0.140655
ENSG00000158258	CLSTN2	10217.7	-1.67921	0.686774	-2.44507	0.0144823	0.140962
ENSG00000196368	NUDT11	332.792	-1.07659	0.440529	-2.44385	0.0145315	0.141349
ENSG00000148344	PTGES	74.794	3.25207	1.33253	2.44051	0.0146664	0.142535
ENSG00000184445	KNTC1	1567.85	1.45076	0.594492	2.44034	0.0146735	0.142535
ENSG00000128881	TTBK2	762.934	0.904795	0.370797	2.44013	0.0146818	0.142535
ENSG00000182253	SYNM	404.387	1.01316	0.415254	2.43985	0.0146935	0.142557
ENSG00000100580	TMED8	1766.38	1.01022	0.414178	2.43911	0.0147236	0.142757
ENSG00000263142	LRRC37A17P	334.774	1.10817	0.454795	2.43663	0.0148249	0.143647
ENSG00000090238	YPEL3	1503.8	-1.21585	0.49909	-2.43613	0.0148452	0.143752
ENSG00000183011	NAA38	1584.53	-0.866271	0.355719	-2.43527	0.0148808	0.144004
ENSG00000140451	PIF1	418.889	1.4862	0.610427	2.43469	0.0149044	0.144055
ENSG00000106701	FSD1L	414.633	1.0289	0.422603	2.43467	0.0149053	0.144055
ENSG00000198088	NUP62CL	85.1504	1.66247	0.682931	2.43432	0.01492	0.144105
ENSG00000123685	BATF3	109.763	2.04403	0.839825	2.43388	0.0149378	0.144185
ENSG00000178952	TUFM	8120.6	-0.793961	0.326286	-2.43333	0.0149606	0.144313
ENSG00000186814	ZSCAN30	1036.45	0.902328	0.371096	2.43152	0.0150356	0.144872
ENSG00000081052	COL4A4	2895.54	-0.859051	0.353305	-2.43147	0.0150377	0.144872
ENSG00000109618	SEPSECS	619.272	1.0773	0.443106	2.43124	0.0150474	0.144872
ENSG00000237506	RPSAP15	430.396	1.61288	0.663524	2.43078	0.0150665	0.144964
ENSG00000104728	ARHGEF10	90.9237	1.72532	0.710974	2.42671	0.0152366	0.146413
ENSG00000171634	BPTF	3791.25	0.865409	0.356607	2.42679	0.0152331	0.146413
ENSG00000205090	TMEM240	165.084	-1.6697	0.688495	-2.42515	0.0153022	0.14695
ENSG00000253305	PCDHGB6	147.112	2.31009	0.952762	2.42463	0.0153242	0.147067
ENSG00000120327	PCDHB14	75.3428	-2.48778	1.0266	-2.42333	0.015379	0.1475
ENSG00000136026	CKAP4	15211.7	-1.22137	0.504168	-2.42254	0.0154123	0.147725
ENSG00000132254	ARFIP2	2914.49	-0.983075	0.405958	-2.42162	0.0154517	0.148008
ENSG00000260549	MT1L	4122.57	1.81436	0.749689	2.42015	0.0155142	0.148512
ENSG00000234685	NUS1P2	93.9891	2.14712	0.887414	2.41952	0.015541	0.148625
ENSG00000173209	AHSA2P	2744.59	1.60626	0.66396	2.41921	0.0155542	0.148625
ENSG00000223496	EXOSC6	2058.63	-0.883996	0.365411	-2.41918	0.0155555	0.148625
ENSG00000141349	G6PC3	4587.65	-0.796656	0.329364	-2.41877	0.0155729	0.148697
ENSG00000008311	AASS	650.513	1.2374	0.511888	2.41733	0.0156347	0.149193
ENSG00000089916	GPATCH2L	2830.37	0.876273	0.362607	2.41659	0.0156667	0.149404
ENSG00000183354	BRD10	1302.82	0.920617	0.381012	2.41624	0.0156817	0.149452
ENSG00000214826	DDX12P	390.125	1.35623	0.561497	2.41538	0.0157189	0.149712
ENSG00000106771	TMEM245	7739.27	0.947791	0.392518	2.41464	0.0157507	0.14984
ENSG00000077458	FAM76B	869.5	0.932034	0.385998	2.41461	0.0157522	0.14984
ENSG00000177685	CRACR2B	335.739	-1.38211	0.57255	-2.41396	0.0157802	0.150011
ENSG00000101000	PROCR	1205.72	-1.18395	0.490525	-2.41364	0.0157941	0.150049
ENSG00000129038	LOXL1	2505.19	-1.10943	0.45971	-2.41333	0.0158075	0.150082
ENSG00000115461	IGFBP5	4551.55	-4.10422	1.70141	-2.41225	0.0158546	0.150351
ENSG00000161642	ZNF385A	1071.82	-1.15258	0.47781	-2.41222	0.0158558	0.150351
ENSG00000130748	TMEM160	1320.02	-1.00106	0.415273	-2.41061	0.015926	0.150922
ENSG00000183196	CHST6	41.2421	-2.11244	0.876541	-2.40998	0.0159536	0.151088
ENSG00000167526	RPL13	54822.7	-0.790806	0.328222	-2.40936	0.0159806	0.151249
ENSG00000170832	USP32	3108.47	0.856035	0.355422	2.4085	0.016018	0.151508
ENSG00000280138	ENSG00000280138	103.008	2.16383	0.898527	2.4082	0.0160316	0.151541
ENSG00000102271	KLHL4	168.104	-1.51474	0.629145	-2.40762	0.0160571	0.151687
ENSG00000270504	ENSG00000270504	558.558	-1.35856	0.564379	-2.40717	0.0160767	0.151716
ENSG00000130204	TOMM40	3994.52	-0.801827	0.333111	-2.40709	0.0160803	0.151716
ENSG00000101825	MXRA5	1317.3	-1.88105	0.78209	-2.40516	0.0161656	0.15214
ENSG00000215808	LINC01139	1141.98	1.05564	0.438826	2.40559	0.0161463	0.15214
ENSG00000120868	APAF1	1415.25	0.978124	0.406635	2.40541	0.0161542	0.15214
ENSG00000196498	NCOR2	15145.6	-0.773778	0.321711	-2.4052	0.0161637	0.15214
ENSG00000260912	ENSG00000260912	147.687	-1.31002	0.544734	-2.40488	0.0161779	0.152161
ENSG00000120708	TGFBI	70011.2	-2.07837	0.864638	-2.40375	0.0162279	0.152537
ENSG00000173276	ZBTB21	904.408	1.14151	0.475205	2.40214	0.0162997	0.153115
ENSG00000235257	ITGA9-AS1	56.1436	1.84373	0.767664	2.40174	0.0163173	0.153185
ENSG00000078403	MLLT10	2216.24	0.810125	0.337417	2.40096	0.016352	0.153416
ENSG00000280798	LINC00294	363.391	-1.04585	0.435703	-2.40038	0.016378	0.153565
ENSG00000100060	MFNG	34.156	-2.55355	1.06451	-2.3988	0.016449	0.153752
ENSG00000107518	ATRNL1	463.012	-1.48892	0.620671	-2.39888	0.0164452	0.153752
ENSG00000164176	EDIL3	4072.59	-1.32918	0.554103	-2.3988	0.0164491	0.153752
ENSG00000141655	TNFRSF11A	527.994	1.26683	0.528094	2.39887	0.0164458	0.153752
ENSG00000172270	BSG	34867.7	-0.822121	0.342617	-2.39953	0.016416	0.153752
ENSG00000118971	CCND2	617.321	-2.16542	0.903197	-2.3975	0.0165072	0.1542
ENSG00000187741	FANCA	1116.74	1.35772	0.566593	2.39629	0.016562	0.154616
ENSG00000139436	GIT2	713.052	0.999927	0.417465	2.39523	0.0166097	0.154966
ENSG00000105889	STEAP1B	64.7641	2.03455	0.84962	2.39465	0.0166361	0.155116
ENSG00000105438	KDELR1	14234.7	-0.844237	0.35268	-2.39378	0.0166758	0.15539
ENSG00000274265	ENSG00000274265	334.293	-1.02103	0.426893	-2.39177	0.0167675	0.156148
ENSG00000145358	DDIT4L	382.013	2.08336	0.871552	2.3904	0.01683	0.156607
ENSG00000033050	ABCF2	1023.35	-0.86655	0.362538	-2.39024	0.0168375	0.156607
ENSG00000182362	YBEY	336.758	-1.34799	0.564035	-2.38991	0.0168524	0.156648
ENSG00000135373	EHF	219.893	2.58802	1.0836	2.38834	0.0169244	0.156952
ENSG00000206195	DUXAP8	428.998	1.36417	0.571125	2.38857	0.0169143	0.156952
ENSG00000171443	ZNF524	689.134	-1.08243	0.453223	-2.3883	0.0169267	0.156952
ENSG00000129932	DOHH	1194.94	-0.973827	0.407726	-2.38844	0.0169203	0.156952
ENSG00000148516	ZEB1	2217.01	0.971391	0.406945	2.38703	0.0169849	0.157105
ENSG00000227057	WDR46	2770.86	-0.899019	0.376615	-2.3871	0.0169817	0.157105
ENSG00000213859	KCTD11	1209.75	-0.871156	0.364915	-2.38729	0.0169733	0.157105
ENSG00000164897	TMUB1	3135.26	-0.865181	0.362424	-2.38721	0.0169769	0.157105
ENSG00000269981	ENSG00000269981	250.244	1.32584	0.555775	2.38556	0.017053	0.157568
ENSG00000149308	NPAT	987.872	1.13831	0.477182	2.38548	0.0170567	0.157568
ENSG00000183808	RBM12B	802.661	0.902613	0.37841	2.38528	0.0170663	0.157568
ENSG00000116819	TFAP2E	68.4198	2.44619	1.02634	2.3834	0.0171535	0.158168
ENSG00000151849	CENPJ	731.219	1.0256	0.430346	2.3832	0.0171627	0.158168
ENSG00000155008	APOOL	653.043	0.977349	0.41003	2.38361	0.017144	0.158168
ENSG00000132688	NES	141.364	-1.52639	0.641202	-2.38052	0.0172883	0.159228
ENSG00000164008	C1orf50	100.465	1.45361	0.61071	2.3802	0.0173032	0.159268
ENSG00000150907	FOXO1	1513.04	1.2901	0.542101	2.37982	0.0173211	0.159335
ENSG00000166349	RAG1	172.234	1.55582	0.654072	2.37867	0.0173754	0.15964
ENSG00000065534	MYLK	24441.7	-0.9151	0.384684	-2.37883	0.0173675	0.15964
ENSG00000129534	MIS18BP1	1145.15	1.52276	0.640676	2.3768	0.0174635	0.160352
ENSG00000204130	RUFY2	916.169	0.988589	0.416014	2.37634	0.0174854	0.160455
ENSG00000099282	TSPAN15	586.323	-1.33074	0.560193	-2.3755	0.0175254	0.160724
ENSG00000224032	EPB41L4A-AS1	664.702	-0.97024	0.40882	-2.37327	0.0176315	0.161468
ENSG00000145390	USP53	1717.13	0.939541	0.39591	2.37312	0.0176386	0.161468
ENSG00000133812	SBF2	1628.72	0.889467	0.37475	2.37349	0.0176207	0.161468
ENSG00000101307	SIRPB1	474.673	1.72549	0.72731	2.37242	0.0176718	0.161581
ENSG00000086504	MRPL28	3056.09	-0.807026	0.340171	-2.37241	0.0176725	0.161581
ENSG00000154188	ANGPT1	54.0811	-2.25612	0.951618	-2.37083	0.0177484	0.162079
ENSG00000161921	CXCL16	821.705	-1.57369	0.663723	-2.371	0.01774	0.162079
ENSG00000213398	LCAT	538.183	-1.67852	0.70806	-2.37059	0.0177598	0.162085
ENSG00000135314	KHDC1	81.7024	2.08891	0.881278	2.37032	0.0177727	0.162104
ENSG00000167258	CDK12	2663.32	0.833549	0.351817	2.36927	0.0178235	0.162469
ENSG00000076826	CAMSAP3	386.758	-1.53533	0.648446	-2.36771	0.0178987	0.162701
ENSG00000187678	SPRY4	1284.59	1.06049	0.447893	2.36772	0.017898	0.162701
ENSG00000163428	LRRC58	2990.79	0.896303	0.378462	2.36828	0.0178711	0.162701
ENSG00000223482	NUTM2A-AS1	849.254	-0.876643	0.370333	-2.36718	0.0179244	0.162701
ENSG00000173950	XXYLT1	1792.62	-0.860253	0.363397	-2.36725	0.0179207	0.162701
ENSG00000126457	PRMT1	8275.03	-0.849472	0.358822	-2.36739	0.0179139	0.162701
ENSG00000185803	SLC52A2	3373.74	-0.82272	0.3474	-2.36822	0.0178739	0.162701
ENSG00000254162	ENSG00000254162	39.4841	2.16531	0.915051	2.36633	0.0179655	0.162818
ENSG00000259250	ENSG00000259250	194.384	-1.42097	0.600432	-2.36658	0.0179532	0.162818
ENSG00000127824	TUBA4A	6372.83	-1.37978	0.583111	-2.36624	0.0179696	0.162818
ENSG00000166104	ENSG00000166104	66.1765	-2.69207	1.13786	-2.36591	0.0179857	0.162866
ENSG00000011347	SYT7	358.214	4.88891	2.06711	2.36509	0.0180255	0.162932
ENSG00000236552	RPL13AP5	3505.05	-0.97957	0.414127	-2.36539	0.0180112	0.162932
ENSG00000052802	MSMO1	3639.81	0.904909	0.382598	2.36517	0.0180218	0.162932
ENSG00000177283	FZD8	564.513	1.39032	0.588002	2.36449	0.0180551	0.163102
ENSG00000166831	RBPMS2	58.942	-1.86721	0.789902	-2.36385	0.0180864	0.163243
ENSG00000115232	ITGA4	1320.33	1.8662	0.789564	2.36358	0.0180992	0.163243
ENSG00000118412	CASP8AP2	1000.32	1.11992	0.473838	2.3635	0.0181032	0.163243
ENSG00000140396	NCOA2	1645.26	0.837974	0.354673	2.36267	0.018144	0.163513
ENSG00000124839	RAB17	278.052	-2.46944	1.04542	-2.36216	0.018169	0.163542
ENSG00000136770	DNAJC1	1930.15	-0.861916	0.364867	-2.36227	0.0181632	0.163542
ENSG00000233006	MIR3936HG	206.791	1.60506	0.67982	2.36101	0.0182254	0.163926
ENSG00000228288	PCAT6	204.083	-1.55518	0.65874	-2.36084	0.0182334	0.163926
ENSG00000172031	EPHX4	467.195	-0.989626	0.419238	-2.36053	0.0182486	0.163966
ENSG00000152669	CCNO	365.164	1.05463	0.446992	2.35939	0.0183049	0.164178
ENSG00000163755	HPS3	2475.56	1.01489	0.430084	2.35974	0.0182879	0.164178
ENSG00000128294	TPST2	1379.18	-1.00675	0.42668	-2.3595	0.0182996	0.164178
ENSG00000115464	USP34	4827.02	0.97493	0.413288	2.35896	0.0183261	0.16427
ENSG00000001626	CFTR	390.009	2.40175	1.01924	2.35642	0.018452	0.164626
ENSG00000153823	PID1	82.6595	-1.86279	0.790435	-2.35666	0.0184403	0.164626
ENSG00000165023	DIRAS2	481.415	-1.64058	0.696201	-2.35647	0.0184495	0.164626
ENSG00000198648	STK39	2236.36	1.24163	0.526677	2.35749	0.0183991	0.164626
ENSG00000240694	PNMA2	929.568	-1.15414	0.489705	-2.35681	0.0184326	0.164626
ENSG00000147119	CHST7	654.633	1.08233	0.459369	2.35612	0.0184667	0.164626
ENSG00000184307	ZDHHC23	465.824	1.06339	0.451246	2.35655	0.0184454	0.164626
ENSG00000213722	DDAH2	3401.79	-1.04699	0.4444	-2.35596	0.018475	0.164626
ENSG00000147162	OGT	7598.11	0.984095	0.417499	2.35712	0.0184174	0.164626
ENSG00000104856	RELB	1529.37	-0.973606	0.413241	-2.35603	0.0184716	0.164626
ENSG00000129003	VPS13C	3656.23	0.852271	0.361856	2.35527	0.018509	0.164832
ENSG00000270127	ENSG00000270127	90.512	-1.99717	0.848146	-2.35475	0.0185351	0.164967
ENSG00000144455	SUMF1	3827.43	-0.801735	0.340581	-2.35402	0.0185714	0.165192
ENSG00000125744	RTN2	715.273	-1.00403	0.426651	-2.35327	0.0186091	0.16543
ENSG00000159348	CYB5R1	1676.49	-0.877511	0.373238	-2.35108	0.0187192	0.166311
ENSG00000055609	KMT2C	2766.38	0.803483	0.341846	2.35043	0.0187519	0.166504
ENSG00000267128	RNF157-AS1	79.1085	-2.75831	1.17573	-2.34604	0.018974	0.167685
ENSG00000115009	CCL20	60.4326	2.72035	1.15936	2.34643	0.0189541	0.167685
ENSG00000157064	NMNAT2	38.2549	2.25427	0.960669	2.34657	0.0189474	0.167685
ENSG00000162426	SLC45A1	176.69	-1.4824	0.63183	-2.34619	0.0189662	0.167685
ENSG00000167106	EEIG1	2170.19	1.02132	0.435336	2.34606	0.0189731	0.167685
ENSG00000174799	CEP135	636.039	1.02068	0.434835	2.34729	0.0189105	0.167685
ENSG00000180628	PCGF5	2101.8	0.860027	0.366354	2.34753	0.0188983	0.167685
ENSG00000173801	JUP	17347.4	-0.787429	0.335534	-2.34679	0.0189359	0.167685
ENSG00000130856	ZNF236	1061.1	0.973645	0.415278	2.34456	0.0190495	0.168254
ENSG00000212807	OR2A42	43.8876	2.34092	0.998835	2.34365	0.0190963	0.168569
ENSG00000172379	ARNT2	1269.21	-1.45004	0.618885	-2.34299	0.0191299	0.168766
ENSG00000082258	CCNT2	1958.69	0.801059	0.341981	2.3424	0.0191599	0.168932
ENSG00000185272	RBM11	61.062	1.96526	0.83907	2.34218	0.0191713	0.168933
ENSG00000253368	TRNP1	7590.35	1.10105	0.470217	2.34158	0.0192022	0.169108
ENSG00000259120	SMIM6	121.373	-1.91605	0.818704	-2.34035	0.0192656	0.169566
ENSG00000107223	EDF1	8692.16	-0.820753	0.35078	-2.33979	0.0192945	0.169722
ENSG00000277142	LINC00235	57.2272	1.87333	0.800896	2.33905	0.0193331	0.169735
ENSG00000184949	FAM227A	214.381	1.67287	0.715086	2.33939	0.0193152	0.169735
ENSG00000185507	IRF7	1073.47	-1.15126	0.492224	-2.33889	0.019341	0.169735
ENSG00000173275	ZNF449	544.628	1.02044	0.436256	2.33908	0.0193313	0.169735
ENSG00000118508	RAB32	3420.03	-0.997566	0.426714	-2.33779	0.0193984	0.170139
ENSG00000277991	ENSG00000277991	2569.29	0.892181	0.381682	2.3375	0.0194134	0.170172
ENSG00000172292	CERS6	688.335	1.30758	0.55958	2.33672	0.0194535	0.170425
ENSG00000146250	PRSS35	141.597	-1.56807	0.671164	-2.33634	0.0194736	0.170501
ENSG00000083067	TRPM3	73.1461	2.09018	0.89473	2.3361	0.0194862	0.170513
ENSG00000118596	SLC16A7	854.586	1.15423	0.49431	2.33503	0.0195417	0.170603
ENSG00000177932	ZNF354C	313.459	1.05296	0.450886	2.33531	0.0195275	0.170603
ENSG00000163297	ANTXR2	1917.53	0.919012	0.393575	2.33504	0.0195414	0.170603
ENSG00000114999	TTL	5402.64	0.8203	0.35123	2.33551	0.0195168	0.170603
ENSG00000001167	NFYA	2367.03	0.784696	0.336308	2.33326	0.0196343	0.171311
ENSG00000244694	PTCHD4	558.889	-1.37072	0.587893	-2.33158	0.019723	0.171851
ENSG00000112514	CUTA	5593.49	-0.888373	0.381023	-2.33155	0.0197244	0.171851
ENSG00000110711	AIP	2096.61	-0.842952	0.361559	-2.33144	0.0197303	0.171851
ENSG00000257354	MIRLET7IHG	381.51	1.29474	0.555501	2.33077	0.0197656	0.17196
ENSG00000072134	EPN2	1075.77	0.885912	0.380063	2.33096	0.0197555	0.17196
ENSG00000145780	FEM1C	1668.38	0.957083	0.410818	2.3297	0.0198219	0.172259
ENSG00000111275	ALDH2	1174.65	-0.912055	0.391493	-2.32968	0.0198228	0.172259
ENSG00000218226	TATDN2P2	66.0343	1.90601	0.818346	2.32909	0.0198541	0.172431
ENSG00000177463	NR2C2	1975	0.804568	0.345475	2.32888	0.0198655	0.172431
ENSG00000187824	TMEM220	299.741	1.11705	0.479719	2.32856	0.0198826	0.17248
ENSG00000129521	EGLN3	1043.1	1.49949	0.644512	2.32655	0.019989	0.173005
ENSG00000143382	ADAMTSL4	413.093	1.23999	0.532924	2.32678	0.0199772	0.173005
ENSG00000105373	NOP53	11188.6	-0.90902	0.390662	-2.32687	0.0199723	0.173005
ENSG00000116791	CRYZ	8263.85	0.832586	0.35786	2.32657	0.0199883	0.173005
ENSG00000169439	SDC2	3925.51	-0.963504	0.414217	-2.32608	0.0200141	0.173122
ENSG00000054690	PLEKHH1	916.291	1.48393	0.63808	2.32562	0.0200389	0.173172
ENSG00000196110	ZNF699	106.351	1.4359	0.617446	2.32555	0.0200428	0.173172
ENSG00000278709	NKILA	140.586	-1.84163	0.792128	-2.32492	0.0200763	0.173271
ENSG00000102898	NUTF2	5614.66	-0.786994	0.338507	-2.3249	0.0200772	0.173271
ENSG00000233901	LINC01503	161.676	-1.78457	0.767777	-2.32434	0.0201074	0.173432
ENSG00000158158	CNNM4	891.279	0.887841	0.382026	2.32403	0.0201237	0.173474
ENSG00000170836	PPM1D	901.22	-1.11619	0.480645	-2.32229	0.0202175	0.174183
ENSG00000254369	HOXA-AS3	230.969	1.35492	0.583665	2.3214	0.0202652	0.174294
ENSG00000189007	ADAT2	503.627	1.09242	0.470567	2.3215	0.02026	0.174294
ENSG00000185201	IFITM2	1922.29	-0.850655	0.366431	-2.32146	0.0202619	0.174294
ENSG00000170962	PDGFD	360.097	-1.31887	0.56821	-2.3211	0.0202814	0.174334
ENSG00000088356	PDRG1	1082.31	-0.864103	0.372509	-2.31968	0.0203579	0.174893
ENSG00000159685	CHCHD6	606.973	-0.888326	0.382992	-2.31944	0.0203712	0.174907
ENSG00000119888	EPCAM	1332.86	-1.13376	0.489187	-2.31763	0.0204692	0.175649
ENSG00000138172	CALHM2	126.073	-1.76268	0.760627	-2.31741	0.0204813	0.175652
ENSG00000064763	FAR2	318.527	1.62485	0.701316	2.31685	0.0205117	0.175713
ENSG00000095637	SORBS1	646.488	0.937025	0.404426	2.31692	0.0205078	0.175713
ENSG00000180891	CUEDC1	3365.17	-1.33196	0.575041	-2.31628	0.020543	0.175881
ENSG00000112578	BYSL	1342.01	-0.823332	0.355582	-2.31545	0.0205882	0.176168
ENSG00000228784	LINC00954	65.6258	2.67741	1.15668	2.31473	0.0206276	0.176397
ENSG00000245662	LINC02211	165.644	1.47811	0.638796	2.31389	0.0206735	0.176397
ENSG00000176208	ATAD5	293.643	1.2708	0.549171	2.31403	0.0206663	0.176397
ENSG00000164124	TMEM144	334.726	1.12763	0.487324	2.31392	0.0206721	0.176397
ENSG00000196369	SRGAP2B	2638.2	1.00704	0.435179	2.31407	0.0206637	0.176397
ENSG00000106803	SEC61B	3133.44	-0.880839	0.380755	-2.3134	0.0207008	0.17653
ENSG00000188529	SRSF10	5244.94	0.909165	0.393233	2.31203	0.0207763	0.177074
ENSG00000105204	DYRK1B	2210.9	-1.17887	0.51002	-2.31142	0.0208099	0.17726
ENSG00000173281	PPP1R3B	2709.4	0.951591	0.411755	2.31106	0.0208296	0.177328
ENSG00000113522	RAD50	222.357	1.31023	0.567011	2.31077	0.0208455	0.177363
ENSG00000053501	USE1	800.361	-0.851285	0.368475	-2.31029	0.0208718	0.177487
ENSG00000003400	CASP10	1000.1	0.998302	0.432388	2.30881	0.0209541	0.178086
ENSG00000279117	ENSG00000279117	151.589	1.39926	0.606343	2.3077	0.0210156	0.178508
ENSG00000129250	KIF1C	15344.8	-0.913438	0.395874	-2.30739	0.0210328	0.178554
ENSG00000184840	TMED9	14522.1	-1.01259	0.438972	-2.30673	0.0210697	0.178566
ENSG00000259623	ENSG00000259623	423.833	-0.936515	0.405968	-2.30687	0.0210622	0.178566
ENSG00000187051	RPS19BP1	2290.53	-0.902744	0.391319	-2.30693	0.0210588	0.178566
ENSG00000116774	OLFML3	144.404	-2.13142	0.924593	-2.30525	0.0211526	0.179124
ENSG00000147408	CSGALNACT1	64.7169	1.74373	0.756469	2.30509	0.0211617	0.179124
ENSG00000172331	BPGM	1052.94	-0.835172	0.362343	-2.30492	0.0211712	0.179124
ENSG00000163870	TPRA1	3130.58	-0.787735	0.341799	-2.30467	0.0211848	0.179138
ENSG00000197323	TRIM33	2417.98	0.82817	0.359536	2.30344	0.021254	0.179623
ENSG00000088881	EBF4	236.401	-2.22229	0.965337	-2.30209	0.0213302	0.180123
ENSG00000131773	KHDRBS3	1385.14	0.919251	0.399333	2.30197	0.0213371	0.180123
ENSG00000144026	ZNF514	814.736	1.24929	0.542782	2.30163	0.0213559	0.180181
ENSG00000067646	ZFY	771.593	0.981791	0.426731	2.30073	0.0214072	0.180459
ENSG00000176410	DNAJC30	513.148	-0.948086	0.412099	-2.30062	0.0214128	0.180459
ENSG00000263740	RN7SL4P	42.2768	3.27812	1.42553	2.29958	0.021472	0.180683
ENSG00000242779	ZNF702P	421.036	0.99444	0.432452	2.29954	0.0214745	0.180683
ENSG00000051108	HERPUD1	7860.73	-0.876965	0.381368	-2.29952	0.0214753	0.180683
ENSG00000157570	TSPAN18	386.664	5.28188	2.29742	2.29905	0.0215021	0.180808
ENSG00000189056	RELN	1393.71	1.68267	0.732132	2.29832	0.0215437	0.181056
ENSG00000073350	LLGL2	918.322	-1.78303	0.775988	-2.29776	0.0215753	0.181221
ENSG00000175203	DCTN2	9040.32	-0.784951	0.341726	-2.29702	0.0216177	0.181475
ENSG00000261934	PCDHGA9	70.715	2.13774	0.930758	2.29678	0.0216314	0.181489
ENSG00000234618	RPSAP9	149.469	1.4145	0.616095	2.29591	0.0216811	0.181806
ENSG00000119707	RBM25	5933.63	0.779886	0.339733	2.29558	0.0216997	0.18186
ENSG00000169860	P2RY1	43.4165	2.09655	0.914389	2.29284	0.0218571	0.182608
ENSG00000125731	SH2D3A	268.777	-1.42032	0.619339	-2.29329	0.0218315	0.182608
ENSG00000068366	ACSL4	7423.13	1.33212	0.580992	2.29283	0.0218576	0.182608
ENSG00000102312	PORCN	1474.35	-1.24712	0.543984	-2.29257	0.0218726	0.182608
ENSG00000160326	SLC2A6	2047.01	-1.15755	0.504968	-2.29232	0.021887	0.182608
ENSG00000159216	RUNX1	2384.23	1.12326	0.489843	2.2931	0.0218424	0.182608
ENSG00000114735	HEMK1	1099.21	0.921705	0.401881	2.29348	0.0218204	0.182608
ENSG00000058262	SEC61A1	20285.9	-0.819218	0.35742	-2.29203	0.0219038	0.182608
ENSG00000163602	RYBP	2044.1	0.799909	0.349012	2.29192	0.02191	0.182608
ENSG00000123908	AGO2	3155.43	0.772245	0.336927	2.29202	0.0219042	0.182608
ENSG00000009694	TENM1	123.825	2.14449	0.935812	2.29158	0.0219297	0.182657
ENSG00000142794	NBPF3	383.16	1.04854	0.4576	2.2914	0.0219402	0.182657
ENSG00000215302	WHAMMP4	302.002	1.72057	0.751079	2.2908	0.0219752	0.182848
ENSG00000145022	TCTA	1464.01	-0.877876	0.383262	-2.29054	0.0219902	0.182872
ENSG00000171425	ZNF581	1361.41	-0.871966	0.380751	-2.29013	0.022014	0.182969
ENSG00000005187	ACSM3	379.674	-1.94851	0.851073	-2.28948	0.0220515	0.183179
ENSG00000169692	AGPAT2	2890.93	-0.770159	0.336552	-2.28838	0.0221153	0.183608
ENSG00000107290	SETX	5045.35	0.771016	0.336997	2.2879	0.0221431	0.183738
ENSG00000152217	SETBP1	754.594	1.06367	0.465221	2.28638	0.0222321	0.184375
ENSG00000280279	LINC02887	35.3858	2.25347	0.986386	2.28457	0.0223379	0.184692
ENSG00000285517	LINC00941	228.118	1.69906	0.74352	2.28516	0.0223035	0.184692
ENSG00000176058	TPRN	968.799	-1.2464	0.545552	-2.28466	0.0223325	0.184692
ENSG00000146414	SHPRH	620.133	1.17924	0.516059	2.28509	0.0223078	0.184692
ENSG00000121879	PIK3CA	1357.16	0.919708	0.402591	2.28447	0.0223439	0.184692
ENSG00000169045	HNRNPH1	15647.3	0.78181	0.342154	2.28497	0.0223149	0.184692
ENSG00000234779	BNC2-AS1	38.2938	-2.37841	1.04127	-2.28415	0.0223628	0.184748
ENSG00000132003	ZSWIM4	902.613	-0.942219	0.412671	-2.28322	0.0224174	0.185097
ENSG00000064225	ST3GAL6	307.749	1.03924	0.455325	2.28242	0.0224647	0.185285
ENSG00000107438	PDLIM1	7651.15	-0.846793	0.370991	-2.28252	0.0224587	0.185285
ENSG00000065717	TLE2	147.549	-1.9025	0.833944	-2.28133	0.0225287	0.185711
ENSG00000141905	NFIC	6252.48	-0.77347	0.339104	-2.28092	0.022553	0.18581
ENSG00000167700	MFSD3	1680.15	-1.1188	0.490582	-2.28055	0.0225748	0.185888
ENSG00000168994	PXDC1	1759.95	-0.998392	0.437856	-2.28018	0.0225968	0.185967
ENSG00000181754	AMIGO1	258.83	-1.16178	0.50963	-2.27966	0.0226281	0.186123
ENSG00000125384	PTGER2	2347.46	1.30114	0.57093	2.27899	0.0226676	0.186347
ENSG00000111912	NCOA7	884.414	0.861498	0.378122	2.27836	0.022705	0.186553
ENSG00000064687	ABCA7	1736.36	-1.14886	0.504464	-2.2774	0.0227626	0.186924
ENSG00000204923	FBXO48	145.237	1.21918	0.535703	2.27586	0.0228546	0.187519
ENSG00000176842	IRX5	3750.77	1.08591	0.477365	2.27479	0.0229183	0.187519
ENSG00000162729	IGSF8	3589.31	-1.05167	0.462316	-2.27478	0.0229192	0.187519
ENSG00000104897	SF3A2	2883.81	-0.929938	0.408681	-2.27546	0.0228781	0.187519
ENSG00000237296	SMG1P1	682.09	0.876033	0.384948	2.27572	0.022863	0.187519
ENSG00000105671	DDX49	2402.31	-0.798623	0.351085	-2.27473	0.0229221	0.187519
ENSG00000160087	UBE2J2	3748.48	-0.756689	0.332613	-2.27498	0.0229068	0.187519
ENSG00000125650	PSPN	160.935	-1.24185	0.546128	-2.27392	0.0229706	0.187814
ENSG00000165072	MAMDC2	1570.09	-1.09195	0.480436	-2.27282	0.0230368	0.188253
ENSG00000231789	PIK3CD-AS2	134.494	-1.60217	0.705275	-2.27169	0.0231049	0.188646
ENSG00000177600	RPLP2	19657.8	-0.887354	0.390628	-2.27161	0.02311	0.188646
ENSG00000168679	SLC16A4	449.497	-1.88634	0.830981	-2.27001	0.0232069	0.189334
ENSG00000092871	RFFL	793.405	0.92565	0.407931	2.26913	0.0232602	0.189667
ENSG00000105726	ATP13A1	4168.87	-0.904175	0.398531	-2.26877	0.0232825	0.189746
ENSG00000088305	DNMT3B	1569.13	0.792725	0.349654	2.26717	0.0233798	0.190436
ENSG00000068028	RASSF1	1178.31	-0.900574	0.397282	-2.26684	0.0234002	0.190499
ENSG00000188801	ZNF322P1	170.556	1.22927	0.54235	2.26656	0.0234173	0.1905
ENSG00000105825	TFPI2	6179	1.20306	0.530901	2.26606	0.0234474	0.1905
ENSG00000205138	SDHAF1	476.419	-1.19092	0.525556	-2.26601	0.0234509	0.1905
ENSG00000085978	ATG16L1	2491.83	0.83443	0.368218	2.26613	0.0234434	0.1905
ENSG00000183010	PYCR1	1855.83	-1.24254	0.548671	-2.26463	0.0235354	0.191081
ENSG00000227097	RPS28P7	4663.84	-0.833865	0.368245	-2.26443	0.0235477	0.191081
ENSG00000162522	NHSL3	8910.44	-0.979375	0.432616	-2.26385	0.0235836	0.191269
ENSG00000188060	RAB42	747.146	-1.41787	0.626749	-2.26226	0.0236814	0.191569
ENSG00000101104	PABPC1L	2210.67	1.27548	0.563713	2.26264	0.0236577	0.191569
ENSG00000214756	CSKMT	151.395	-1.1973	0.529261	-2.26222	0.0236841	0.191569
ENSG00000128602	SMO	2564.45	-1.10286	0.487339	-2.26302	0.0236347	0.191569
ENSG00000274333	LINC03104	3289.05	0.843888	0.372969	2.26262	0.023659	0.191569
ENSG00000137819	PAQR5	865.005	0.901404	0.398609	2.26137	0.0237363	0.191889
ENSG00000165644	COMTD1	886.074	-0.911421	0.403101	-2.26102	0.0237579	0.19196
ENSG00000135119	RNFT2	163.097	-1.53395	0.678697	-2.26014	0.0238126	0.192299
ENSG00000075213	SEMA3A	583.217	-1.35683	0.600573	-2.25922	0.0238697	0.192348
ENSG00000143624	INTS3	5654.2	0.884714	0.391578	2.25936	0.0238611	0.192348
ENSG00000171466	ZNF562	1150.91	0.843542	0.373377	2.25922	0.0238695	0.192348
ENSG00000164951	PDP1	1688.58	0.793263	0.351046	2.25971	0.023839	0.192348
ENSG00000196914	ARHGEF12	11235.8	0.740044	0.327713	2.25821	0.0239327	0.192753
ENSG00000130147	SH3BP4	11539.9	-0.843833	0.373812	-2.25737	0.0239849	0.192871
ENSG00000157216	SSBP3	2519.28	-0.825228	0.365573	-2.25736	0.0239858	0.192871
ENSG00000165271	NOL6	2645.75	-0.777261	0.344274	-2.25768	0.0239656	0.192871
ENSG00000011105	TSPAN9	5721.42	-0.758892	0.336275	-2.25676	0.0240231	0.193068
ENSG00000100401	RANGAP1	12235.3	-0.803449	0.356085	-2.25634	0.0240493	0.193176
ENSG00000164402	SEPTIN8	5312.19	-0.908048	0.402628	-2.2553	0.0241142	0.19347
ENSG00000274615	NPEPPSP1	806.769	0.849504	0.376657	2.25538	0.0241094	0.19347
ENSG00000198736	MSRB1	1730.15	-0.776114	0.344153	-2.25514	0.0241245	0.19347
ENSG00000136100	VPS36	2134.48	0.842762	0.373846	2.2543	0.0241773	0.193791
ENSG00000068001	HYAL2	3473.45	-0.790426	0.350779	-2.25335	0.0242373	0.194169
ENSG00000038219	BOD1L1	3513.58	0.851794	0.378313	2.25156	0.02435	0.194968
ENSG00000133250	ZNF414	860.695	-1.1267	0.500549	-2.25094	0.0243897	0.195078
ENSG00000161016	RPL8	50831.6	-0.779796	0.346402	-2.25113	0.024377	0.195078
ENSG00000073060	SCARB1	1016.75	-0.981543	0.436242	-2.24999	0.0244493	0.195348
ENSG00000110422	HIPK3	3485.19	0.752944	0.334617	2.25017	0.0244384	0.195348
ENSG00000228929	RPS13P2	102.823	-1.45812	0.64843	-2.24869	0.0245321	0.195906
ENSG00000186501	TMEM222	2051.95	-0.869119	0.386737	-2.24731	0.02462	0.196504
ENSG00000158406	H4C8	82.9082	-2.05267	0.913526	-2.24698	0.0246416	0.196512
ENSG00000140297	GCNT3	773.342	0.970484	0.431924	2.24689	0.0246471	0.196512
ENSG00000184371	CSF1	3917.47	-1.10291	0.491033	-2.24609	0.0246981	0.196815
ENSG00000091262	ABCC6	323.062	-1.45248	0.646762	-2.24578	0.0247182	0.196871
ENSG00000148690	FRA10AC1	884.579	1.05493	0.469795	2.24551	0.0247351	0.196902
ENSG00000157168	NRG1	2001.14	-0.795082	0.354148	-2.24506	0.0247644	0.197031
ENSG00000214113	LYRM4	969.087	-0.844052	0.376099	-2.24423	0.0248176	0.197327
ENSG00000123146	ADGRE5	2649.33	-0.774364	0.345071	-2.24407	0.0248278	0.197327
ENSG00000130545	CRB3	705.29	-1.158	0.516518	-2.24194	0.0249656	0.198317
ENSG00000105676	ARMC6	2025.77	-0.784788	0.350182	-2.24109	0.0250203	0.198647
ENSG00000120725	SIL1	1693.82	-0.855156	0.381662	-2.24061	0.0250513	0.198701
ENSG00000100316	RPL3	85016.7	-0.723657	0.322978	-2.24058	0.0250535	0.198701
ENSG00000148702	HABP2	885.299	-1.82741	0.815712	-2.24026	0.0250739	0.198759
ENSG00000163617	CCDC191	399.73	1.21508	0.542448	2.24	0.0250909	0.198789
ENSG00000137124	ALDH1B1	4344.18	-1.15813	0.517104	-2.23964	0.025114	0.198868
ENSG00000176928	GCNT4	193.608	1.51142	0.674933	2.23937	0.0251318	0.198904
ENSG00000188157	AGRN	84309.9	-0.764925	0.341983	-2.23674	0.0253036	0.200159
ENSG00000105248	YJU2	932.407	-0.80971	0.36228	-2.23504	0.025415	0.200934
ENSG00000119699	TGFB3	181.703	-1.64968	0.738201	-2.23473	0.0254349	0.200986
ENSG00000078124	ACER3	1510.88	0.840059	0.376017	2.2341	0.0254766	0.201211
ENSG00000154096	THY1	9730.78	-4.92726	2.20613	-2.23344	0.02552	0.201448
ENSG00000091490	SEL1L3	11042.1	0.896813	0.401691	2.23259	0.0255758	0.201757
ENSG00000177034	MTX3	1036.49	0.814956	0.365052	2.23244	0.0255859	0.201757
ENSG00000166839	ANKDD1A	152.876	1.50327	0.673793	2.23106	0.0256774	0.202372
ENSG00000089682	RBM41	769.654	0.883856	0.396321	2.23015	0.0257373	0.202657
ENSG00000000003	TSPAN6	1914.49	-0.794222	0.356137	-2.23011	0.0257405	0.202657
ENSG00000185453	ZSWIM9	730.278	-1.02986	0.462001	-2.22912	0.0258057	0.203065
ENSG00000038002	AGA	1694.23	-0.847114	0.380076	-2.2288	0.0258271	0.203102
ENSG00000119559	C19orf25	1483.82	-0.823377	0.369451	-2.22865	0.0258373	0.203102
ENSG00000259891	ENSG00000259891	42.4714	1.98922	0.892886	2.22785	0.0258906	0.203415
ENSG00000253854	ENSG00000253854	58.8609	1.69921	0.763061	2.22684	0.0259583	0.203522
ENSG00000213015	ZNF580	1693.12	-0.94826	0.425773	-2.22715	0.0259374	0.203522
ENSG00000005194	CIAPIN1	2469.54	-0.855319	0.384026	-2.22724	0.0259312	0.203522
ENSG00000184863	RBM33	2619.72	0.814849	0.3659	2.22697	0.0259491	0.203522
ENSG00000160145	KALRN	595.093	-1.14296	0.513404	-2.22625	0.0259977	0.203725
ENSG00000063177	RPL18	23941.2	-0.719242	0.323119	-2.22594	0.0260183	0.203781
ENSG00000124275	MTRR	1853.59	0.993286	0.446385	2.22518	0.0260693	0.203918
ENSG00000179833	SERTAD2	2485.65	0.869537	0.39079	2.22507	0.0260764	0.203918
ENSG00000170776	AKAP13	4028.58	0.796034	0.357753	2.22509	0.0260749	0.203918
ENSG00000066248	NGEF	142.897	1.55572	0.699319	2.22462	0.0261066	0.203963
ENSG00000114395	CYB561D2	612.733	-0.887373	0.398923	-2.22442	0.0261202	0.203963
ENSG00000136295	TTYH3	17432.8	-0.818047	0.367764	-2.22438	0.0261228	0.203963
ENSG00000206341	HLA-H	323.422	1.25796	0.565787	2.22339	0.0261897	0.20438
ENSG00000227733	ENSG00000227733	33.289	-2.54486	1.14498	-2.22261	0.0262419	0.204604
ENSG00000247137	ANKRD42-DT	46.0901	1.97522	0.888716	2.22256	0.0262456	0.204604
ENSG00000168769	TET2	1185.61	0.843868	0.379916	2.2212	0.0263376	0.205216
ENSG00000166037	CEP57	1966.06	0.777251	0.350057	2.22035	0.0263948	0.205555
ENSG00000154277	UCHL1	15585	-0.893474	0.402658	-2.21894	0.0264909	0.206197
ENSG00000213066	CEP43	628.781	0.862284	0.388678	2.2185	0.0265205	0.206321
ENSG00000111087	GLI1	99.5645	-1.70243	0.767622	-2.2178	0.0265685	0.206481
ENSG00000101596	SMCHD1	2385.99	0.988654	0.445746	2.21798	0.0265565	0.206481
ENSG00000196865	NHLRC2	1704.17	0.788046	0.355453	2.21702	0.0266217	0.206788
ENSG00000257642	C12orf75-AS1	285.732	1.20801	0.544933	2.21681	0.0266359	0.206791
ENSG00000173273	TNKS	3448.35	0.768478	0.346725	2.21639	0.026665	0.206911
ENSG00000099330	OCEL1	904.746	-1.01082	0.456116	-2.21615	0.026681	0.206929
ENSG00000233237	LINC00472	617.089	1.27789	0.576725	2.21576	0.0267077	0.20703
ENSG00000100505	TRIM9	69.7159	1.82411	0.823514	2.21503	0.0267579	0.207312
ENSG00000140043	PTGR2	70.5131	1.73226	0.782483	2.2138	0.0268428	0.207649
ENSG00000163975	MELTF	1981.92	1.61184	0.72801	2.21404	0.0268262	0.207649
ENSG00000237515	SHISA9	1464.84	-1.28478	0.580343	-2.21382	0.026841	0.207649
ENSG00000151458	ANKRD50	2103.3	1.09856	0.496357	2.21324	0.0268812	0.20784
ENSG00000143850	PLEKHA6	1960.11	0.975882	0.441223	2.21176	0.0269829	0.20852
ENSG00000152527	PLEKHH2	1410.36	1.30124	0.588551	2.21091	0.0270419	0.208868
ENSG00000104047	DTWD1	722.336	0.84508	0.382309	2.21047	0.0270728	0.209
ENSG00000051825	MPHOSPH9	1170.68	1.01098	0.457457	2.20999	0.0271055	0.209038
ENSG00000112759	SLC29A1	6392.04	-0.778217	0.35211	-2.21015	0.0270944	0.209038
ENSG00000176396	EID2	775.613	-0.929493	0.420642	-2.2097	0.0271259	0.209088
ENSG00000226065	ZBTB45P2	150.171	-1.2868	0.582986	-2.20725	0.0272965	0.210287
ENSG00000117419	ERI3	3110.65	-0.882331	0.399775	-2.20707	0.0273093	0.210287
ENSG00000132205	EMILIN2	392.894	1.10418	0.5004	2.20659	0.0273425	0.210436
ENSG00000197043	ANXA6	10716.1	-0.969372	0.439435	-2.20595	0.0273873	0.210673
ENSG00000126950	TMEM35A	51.8278	-1.98732	0.901393	-2.20472	0.0274736	0.211229
ENSG00000103257	SLC7A5	6023.24	-1.16394	0.527994	-2.20445	0.0274927	0.211267
ENSG00000015133	CCDC88C	702.483	-1.04705	0.475768	-2.20077	0.0277526	0.213156
ENSG00000175287	PHYHD1	837.656	-1.03705	0.471537	-2.19929	0.0278575	0.213853
ENSG00000141738	GRB7	1097.38	-1.742	0.792255	-2.19878	0.0278934	0.213911
ENSG00000179886	TIGD5	1076.1	-0.986673	0.448714	-2.19889	0.0278856	0.213911
ENSG00000134245	WNT2B	354.981	-1.5065	0.685332	-2.1982	0.027935	0.214112
ENSG00000109016	DHRS7B	915.191	-0.797478	0.362817	-2.19802	0.027948	0.214112
ENSG00000111261	MANSC1	399.569	-1.02674	0.467516	-2.19616	0.0280805	0.214909
ENSG00000198945	L3MBTL3	731.259	0.852549	0.388192	2.1962	0.0280773	0.214909
ENSG00000188846	RPL14	27001.1	-0.739512	0.336857	-2.19533	0.0281401	0.215256
ENSG00000039319	ZFYVE16	2261.33	0.920556	0.419461	2.19461	0.0281913	0.215538
ENSG00000270074	ENSG00000270074	457.382	-1.19678	0.545432	-2.19419	0.0282214	0.215659
ENSG00000100084	HIRA	559.7	-0.929199	0.423562	-2.19378	0.0282515	0.215779
ENSG00000241553	ARPC4	4827.36	-0.771911	0.351903	-2.19354	0.0282688	0.215802
ENSG00000115183	TANC1	3173.79	0.783652	0.357296	2.19329	0.0282867	0.215829
ENSG00000166166	TRMT61A	1160.7	-0.999828	0.455987	-2.19267	0.0283312	0.216059
ENSG00000143630	HCN3	306.781	1.10471	0.50388	2.1924	0.0283504	0.216097
ENSG00000177556	ATOX1	1567.76	-0.857503	0.391248	-2.19171	0.0284003	0.216367
ENSG00000203952	CCDC160	48.7503	-2.55319	1.16513	-2.19133	0.0284277	0.216467
ENSG00000186684	CYP27C1	232.902	1.66004	0.75784	2.19049	0.0284886	0.216743
ENSG00000134780	DAGLA	717.571	0.849535	0.387854	2.19035	0.0284989	0.216743
ENSG00000105701	FKBP8	15283.6	-0.747466	0.341272	-2.19024	0.0285071	0.216743
ENSG00000146281	PM20D2	978.163	0.896637	0.409562	2.18926	0.0285782	0.217174
ENSG00000243679	ENSG00000243679	261.909	1.14072	0.521215	2.18858	0.0286273	0.217437
ENSG00000162390	ACOT11	125.136	1.23771	0.565655	2.18811	0.0286619	0.217591
ENSG00000181396	OGFOD3	2279.03	-0.73999	0.338265	-2.1876	0.0286985	0.217759
ENSG00000085382	HACE1	781.902	1.00094	0.457601	2.18737	0.0287155	0.217779
ENSG00000130396	AFDN	6639.45	0.745662	0.340928	2.18716	0.0287311	0.217787
ENSG00000141452	RMC1	1065.66	0.835911	0.382239	2.18688	0.0287512	0.21783
ENSG00000158220	ESYT3	83.7331	-1.54051	0.704736	-2.18593	0.0288204	0.218244
ENSG00000165731	RET	39.5476	3.28106	1.50191	2.18458	0.0289195	0.218847
ENSG00000273230	ENSG00000273230	171.175	-1.62384	0.743364	-2.18445	0.028929	0.218847
ENSG00000261505	ENSG00000261505	209.888	1.84644	0.845404	2.18409	0.0289559	0.218941
ENSG00000239653	PSMD6-AS2	38.0931	2.29994	1.05314	2.18388	0.0289707	0.218943
ENSG00000242759	LINC00882	53.1524	-1.73898	0.796373	-2.18363	0.0289896	0.218976
ENSG00000164638	SLC29A4	1222.94	-0.985132	0.451435	-2.18222	0.029093	0.219647
ENSG00000158710	TAGLN2	33315.4	-0.838918	0.384508	-2.1818	0.0291246	0.219776
ENSG00000140319	SRP14	13345	-0.725491	0.332593	-2.18132	0.0291598	0.219931
[truncated: 15,063 more rows]
