# Supplementary material for: Urinary renal epithelial cells can be used for NPHP1 phenotyping and a personalized therapeutic strategy
Source: J Cell Sci. 2025 Sep 8;138(20):jcs264141. doi: 10.1242/jcs.264141 (PMC12450468; doi:10.1242/jcs.264141)
Supplement: Table S2. [file joces-138-264141-TableS2.xlsx]

## Sheet: TableS2.PrimersqPCRvalidation
Gene name	Sequence
MMP19 _f	CGCCTCGAACACAATGGATT
MMP19 _r	GGGAAGCCAGGAGACATCTT
PADI1_f	ATCATTGACCTGCCCGCT
PADI1_f	CGAATGGCTTGGGGATGC
PDGFRB_f	CCAATGAGGGTGACAACGAC
PDGFRB_r	ACTTCATTCAGGGTGGAGCT
COL4A1_f	CCACCATAGAGAGGAGCGAG
COL4A1_r	CTCATACAGACTTGGCAGCG
TGFB2_f	CCTGCTAATGTTATTGCCCTCC
TGFB2_r	GGACGTAGGCAGCAATTATCC
GALNT9_f	AGAGTGGCCCCATTGTGAG
GALNT9_r	TGATCATCCACTTCTGCCCC
HAVCR1_f	CTTTTGGGTGTCATCATTGCC
HAVCR1_r	GGACTTCCTTTTCAACTGCATTT
CASC19_f	TCTGGAGCATTCACTGACAACA
CASC19_r	AGGAGAAAACGCTTAGCCATACA
EREG_f	TGGCTATTGTTTGCATGGACAG
EREG_r	TCGGACACCAGTATAACCCAC
EGFR_f	GCTGCAAAGCTGTCCCATC
EGFR_r	GGAAGGTGTCGTCTATGCTGT
VGF_f	ATCTTCCCCTGTCCCCACC
VGF_r	GGAAGCCGACAATCTGAGGG
CDNE7_f	TCGTACAGTTCGTGCCCTTC
CDNE7_r	GTACTCCACCACCTGCTTCG
LAMA3_f	CTCCAGCCAATTTGACGACA
LAMA3_r	CTTCCAAGGCTTCAGTGACAG
FOS_f	GGGAAAGGAATAAGATGGCTGC
FOS_r	AGTTGGTCTGTCTCCGCTTG
DUSP5_F	AGCTCCCACTTTCAAGAAGCA
DUSP5_R	CAGCCTCACAGTGGACCAG
DUSP6_f	TCCCCTAACTTCAACTTCATGGG
DUSP6_r	CTGTGCTGGAACCCTGTTGT
GAPDH_f	TGCACCACCAACTGCTTAGC
GAPDH_r	GGCATGGACTGTGGTCATGAG
