# Supplementary material for: Urinary renal epithelial cells can be used for NPHP1 phenotyping and a personalized therapeutic strategy
Source: J Cell Sci. 2025 Sep 8;138(20):jcs264141. doi: 10.1242/jcs.264141 (PMC12450468; doi:10.1242/jcs.264141)
Supplement: Table S3. [file joces-138-264141-TableS3.xlsx]

## Sheet: TableS3.Pathways_NPHP1vscontrol
Category	Term	Description	LogP	Log(q-value)	Genes	Symbols	InTerm_InList	dysregulation type
Reactome Gene Sets	R-HSA-111453	BH3-only proteins associate with and inactivate anti-apoptotic BCL-2 members	-4.65079	-2.12547	598,27113,90427	BCL2L1,BBC3,BMF	3/9	Downregulated
WikiPathways	WP254	Apoptosis	-5.73466	-2.82161	598,666,1029,3480,4794,7157,27113	BCL2L1,BOK,CDKN2A,IGF1R,NFKBIE,TP53,BBC3	7/88	Downregulated
WikiPathways	WP1772	Apoptosis modulation and signaling	-4.49415	-2.05324	598,666,1029,7157,27113,90427	BCL2L1,BOK,CDKN2A,TP53,BBC3,BMF	6/92	Downregulated
KEGG Pathway	hsa04115	p53 signaling pathway	-5.00342	-2.37501	598,896,1029,7057,7157,27113	BCL2L1,CCND3,CDKN2A,THBS1,TP53,BBC3	6/75	Downregulated
WikiPathways	WP4172	PI3K Akt signaling	-4.80628	-2.24496	598,896,1282,1284,2149,3480,3911,3913,5159,7057,7157	BCL2L1,CCND3,COL4A1,COL4A2,F2R,IGF1R,LAMA5,LAMB2,PDGFRB,THBS1,TP53	11/339	Downregulated
Reactome Gene Sets	R-HSA-109581	Apoptosis	-2.17495	-0.468027	598,1029,7157,27113,90427	BCL2L1,CDKN2A,TP53,BBC3,BMF	5/180	Downregulated
WikiPathways	WP3888	VEGFA VEGFR2 signaling	-4.52588	-2.05324	598,1397,1796,1839,2048,3315,3490,4313,6624,50507,51278,57326	BCL2L1,CRIP2,DOK1,HBEGF,EPHB2,HSPB1,IGFBP7,MMP2,FSCN1,NOX4,IER5,PBXIP1	12/432	Downregulated
Reactome Gene Sets	R-HSA-6785807	Interleukin-4 and Interleukin-13 signaling	-3.13758	-1.11745	598,3911,4313,6624,7157	BCL2L1,LAMA5,MMP2,FSCN1,TP53	5/108	Downregulated
Reactome Gene Sets	R-HSA-2022090	Assembly of collagen fibrils and other multimeric structures	-4.30289	-1.97859	649,977,1282,1284,1290	BMP1,CD151,COL4A1,COL4A2,COL5A2	5/61	Downregulated
Reactome Gene Sets	R-HSA-1474244	Extracellular matrix organization	-9.7968	-6.05445	649,977,1282,1284,1290,3911,3913,4237,4313,4327,6678,7042,7057,55214,59277,64175	BMP1,CD151,COL4A1,COL4A2,COL5A2,LAMA5,LAMB2,MFAP2,MMP2,MMP19,SPARC,TGFB2,THBS1,P3H2,NTN4,P3H1	16/300	Downregulated
Reactome Gene Sets	R-HSA-1474290	Collagen formation	-5.6687	-2.78668	649,977,1282,1284,1290,55214,64175	BMP1,CD151,COL4A1,COL4A2,COL5A2,P3H2,P3H1	7/90	Downregulated
Reactome Gene Sets	R-HSA-2243919	Crosslinking of collagen fibrils	-3.68222	-1.5337	649,1282,1284	BMP1,COL4A1,COL4A2	3/18	Downregulated
Reactome Gene Sets	R-HSA-1474228	Degradation of the extracellular matrix	-4.40696	-2.01679	649,1282,1284,1290,3911,4313,4327	BMP1,COL4A1,COL4A2,COL5A2,LAMA5,MMP2,MMP19	7/140	Downregulated
Reactome Gene Sets	R-HSA-1650814	Collagen biosynthesis and modifying enzymes	-5.28948	-2.51441	649,1282,1284,1290,55214,64175	BMP1,COL4A1,COL4A2,COL5A2,P3H2,P3H1	6/67	Downregulated
WikiPathways	WP710	DNA damage response only ATM dependent	-2.22667	-0.508602	896,1029,7157,27113	CCND3,CDKN2A,TP53,BBC3	4/110	Downregulated
WikiPathways	WP306	Focal adhesion	-7.05871	-3.76952	896,1282,1284,1290,2318,3480,3911,3913,5159,7057,7791	CCND3,COL4A1,COL4A2,COL5A2,FLNC,IGF1R,LAMA5,LAMB2,PDGFRB,THBS1,ZYX	11/199	Downregulated
KEGG Pathway	hsa04310	Wnt signaling pathway	-2.23589	-0.512196	896,2535,7157,64321,144165	CCND3,FZD2,TP53,SOX17,PRICKLE1	5/174	Downregulated
Canonical Pathways	M18	PID INTEGRIN1 PATHWAY	-5.32788	-2.53577	975,1282,1290,3911,3913,7057	CD81,COL4A1,COL5A2,LAMA5,LAMB2,THBS1	6/66	Downregulated
KEGG Pathway	hsa01522	Endocrine resistance	-4.31426	-1.97859	1029,1839,3480,3714,4313,7157	CDKN2A,HBEGF,IGF1R,JAG2,MMP2,TP53	6/99	Downregulated
Reactome Gene Sets	R-HSA-2682334	EPH-Ephrin signaling	-3.45649	-1.35759	1212,1949,2048,3985,4313	CLTB,EFNB3,EPHB2,LIMK2,MMP2	5/92	Downregulated
Reactome Gene Sets	R-HSA-419037	NCAM1 interactions	-2.58393	-0.740582	1282,1284,1290	COL4A1,COL4A2,COL5A2	3/42	Downregulated
WikiPathways	WP3932	Focal adhesion PI3K Akt mTOR signaling	-3.74092	-1.57835	1282,1284,1290,2149,3480,3911,3913,5159,7057	COL4A1,COL4A2,COL5A2,F2R,IGF1R,LAMA5,LAMB2,PDGFRB,THBS1	9/303	Downregulated
KEGG Pathway	hsa04820	Cytoskeleton in muscle cells	-5.48669	-2.64743	1282,1284,1290,2275,2318,7057,7169,7791,9260,64236	COL4A1,COL4A2,COL5A2,FHL3,FLNC,THBS1,TPM2,ZYX,PDLIM7,PDLIM2	10/232	Downregulated
Canonical Pathways	M5884	NABA CORE MATRISOME	-9.35089	-5.70544	1282,1284,1290,2621,3487,3490,3911,3913,4237,6586,6678,7057,51232,59277,83872	COL4A1,COL4A2,COL5A2,GAS6,IGFBP4,IGFBP7,LAMA5,LAMB2,MFAP2,SLIT3,SPARC,THBS1,CRIM1,NTN4,HMCN1	15/275	Downregulated
Reactome Gene Sets	R-HSA-9006934	Signaling by Receptor Tyrosine Kinases	-4.26734	-1.95636	1282,1284,1290,1839,3315,3480,3911,3913,5159,6678,7057,10608,26999	COL4A1,COL4A2,COL5A2,HBEGF,HSPB1,IGF1R,LAMA5,LAMB2,PDGFRB,SPARC,THBS1,MXD4,CYFIP2	13/534	Downregulated
Reactome Gene Sets	R-HSA-3000178	ECM proteoglycans	-6.16897	-3.16698	1282,1284,1290,3911,3913,6678,7042	COL4A1,COL4A2,COL5A2,LAMA5,LAMB2,SPARC,TGFB2	7/76	Downregulated
Reactome Gene Sets	R-HSA-3000171	Non-integrin membrane-ECM interactions	-6.93507	-3.7046	1282,1284,1290,3911,3913,7057,59277	COL4A1,COL4A2,COL5A2,LAMA5,LAMB2,THBS1,NTN4	7/59	Downregulated
WikiPathways	WP2911	miRNA targets in ECM and membrane receptors	-5.32388	-2.53577	1282,1284,1290,3913,7057	COL4A1,COL4A2,COL5A2,LAMB2,THBS1	5/38	Downregulated
Reactome Gene Sets	R-HSA-1442490	Collagen degradation	-4.20201	-1.92821	1282,1284,1290,4313,4327	COL4A1,COL4A2,COL5A2,MMP2,MMP19	5/64	Downregulated
Reactome Gene Sets	R-HSA-186797	Signaling by PDGF	-4.4094	-2.01679	1282,1284,1290,5159,7057	COL4A1,COL4A2,COL5A2,PDGFRB,THBS1	5/58	Downregulated
Reactome Gene Sets	R-HSA-216083	Integrin cell surface interactions	-2.62705	-0.766939	1282,1284,1290,7057	COL4A1,COL4A2,COL5A2,THBS1	4/85	Downregulated
WikiPathways	WP4239	Epithelial to mesenchymal transition in colorectal cancer	-4.92212	-2.31807	1282,1284,2535,3714,4313,6678,7042,7157	COL4A1,COL4A2,FZD2,JAG2,MMP2,SPARC,TGFB2,TP53	8/162	Downregulated
Reactome Gene Sets	R-HSA-3000157	Laminin interactions	-4.37434	-2.00177	1282,1284,3911,3913	COL4A1,COL4A2,LAMA5,LAMB2	4/30	Downregulated
Canonical Pathways	M5887	NABA BASEMENT MEMBRANES	-6.64091	-3.47259	1282,1284,3911,3913,59277,83872	COL4A1,COL4A2,LAMA5,LAMB2,NTN4,HMCN1	6/40	Downregulated
KEGG Pathway	hsa04512	ECM-receptor interaction	-3.52328	-1.40675	1282,1284,3911,3913,7057	COL4A1,COL4A2,LAMA5,LAMB2,THBS1	5/89	Downregulated
KEGG Pathway	hsa04933	AGE-RAGE signaling pathway in diabetic complications	-3.27001	-1.2089	1282,1284,4313,7042,50507	COL4A1,COL4A2,MMP2,TGFB2,NOX4	5/101	Downregulated
Reactome Gene Sets	R-HSA-2173782	Binding and Uptake of Ligands by Scavenger Receptors	-2.58393	-0.740582	1282,1284,6678	COL4A1,COL4A2,SPARC	3/42	Downregulated
Canonical Pathways	M198	PID SYNDECAN 1 PATHWAY	-2.4709	-0.677864	1282,1290,3911	COL4A1,COL5A2,LAMA5	3/46	Downregulated
Canonical Pathways	M53	PID INTEGRIN3 PATHWAY	-2.5546	-0.721988	1282,5159,7057	COL4A1,PDGFRB,THBS1	3/43	Downregulated
Reactome Gene Sets	R-HSA-8875878	MET promotes cell motility	-2.61404	-0.758183	1290,3911,3913	COL5A2,LAMA5,LAMB2	3/41	Downregulated
Reactome Gene Sets	R-HSA-3928662	EPHB-mediated forward signaling	-2.58393	-0.740582	1949,2048,3985	EFNB3,EPHB2,LIMK2	3/42	Downregulated
Reactome Gene Sets	R-HSA-76002	Platelet activation, signaling and aggregation	-2.75016	-0.855995	2149,2621,3959,6678,7042,7057,54518	F2R,GAS6,LGALS3BP,SPARC,TGFB2,THBS1,APBB1IP	7/263	Downregulated
Canonical Pathways	M3008	NABA ECM GLYCOPROTEINS	-8.14636	-4.66231	2621,3487,3490,3911,3913,4237,6586,6678,7057,51232,59277,83872	GAS6,IGFBP4,IGFBP7,LAMA5,LAMB2,MFAP2,SLIT3,SPARC,THBS1,CRIM1,NTN4,HMCN1	12/196	Downregulated
Reactome Gene Sets	R-HSA-381426	Regulation of Insulin-like Growth Factor (IGF) transport and uptake by Insulin-like Growth Factor Binding Proteins (IGFBPs)	-6.84583	-3.64754	2621,3487,3490,3913,4313,7466,10272,11167,54587	GAS6,IGFBP4,IGFBP7,LAMB2,MMP2,WFS1,FSTL3,FSTL1,MXRA8	9/125	Downregulated
Reactome Gene Sets	R-HSA-8957275	Post-translational protein phosphorylation	-6.23969	-3.2175	2621,3487,3490,3913,7466,10272,11167,54587	GAS6,IGFBP4,IGFBP7,LAMB2,WFS1,FSTL3,FSTL1,MXRA8	8/108	Downregulated
Reactome Gene Sets	R-HSA-114608	Platelet degranulation	-2.79278	-0.886115	2621,3959,6678,7042,7057	GAS6,LGALS3BP,SPARC,TGFB2,THBS1	5/129	Downregulated
Reactome Gene Sets	R-HSA-76005	Response to elevated platelet cytosolic Ca2+	-2.72026	-0.836747	2621,3959,6678,7042,7057	GAS6,LGALS3BP,SPARC,TGFB2,THBS1	5/134	Downregulated
Reactome Gene Sets	R-HSA-9009391	Extra-nuclear estrogen signaling	-2.78449	-0.882574	1839,3315,3480,4313	HBEGF,HSPB1,IGF1R,MMP2	4/77	Downregulated
Canonical Pathways	M41	PID ER NONGENOMIC PATHWAY	-2.64497	-0.780564	1839,3480,4313	HBEGF,IGF1R,MMP2	3/40	Downregulated
Canonical Pathways	M15	PID LYSOPHOSPHOLIPID PATHWAY	-3.05888	-1.05632	1839,4313,7205,9351	HBEGF,MMP2,TRIP6,NHERF2	4/65	Downregulated
WikiPathways	WP453	Inflammatory response pathway	-3.01041	-1.02961	3911,3913,7057	LAMA5,LAMB2,THBS1	3/30	Downregulated
Reactome Gene Sets	R-HSA-114452	Activation of BH3-only proteins	-3.01041	-1.02961	7157,27113,90427	TP53,BBC3,BMF	3/30	Downregulated
GO Biological Processes	GO:0043062	extracellular structure organization	-11.3663	-7.47393	649,1282,1284,1290,2621,3913,4313,4327,7042,10609,57188,57326,59277,60681,83872,144165,642658	BMP1,COL4A1,COL4A2,COL5A2,GAS6,LAMB2,MMP2,MMP19,TGFB2,P3H4,ADAMTSL3,PBXIP1,NTN4,FKBP10,HMCN1,PRICKLE1,SCX	17/276	Downregulated
GO Biological Processes	GO:0051056	regulation of small GTPase mediated signal transduction	-9.36484	-5.02043	394,408,604,2059,4233,4649,4853,5922,6091,10253,23380,55667,57221,201176,253959,343578	ARHGAP5,ARRB1,BCL6,EPS8,MET,MYO9A,NOTCH2,RASA2,ROBO1,SPRY2,SRGAP2,DENND4C,ARFGEF3,ARHGAP27,RALGAPA1,ARHGAP40	16/304	Upregulated
GO Biological Processes	GO:0007167	enzyme-linked receptor protein signaling pathway	-7.55346	-4.20905	1282,1284,1796,1839,1949,2048,2621,3315,3340,3480,4313,5159,7042,7157,7791,51232,60436,144165,642658	COL4A1,COL4A2,DOK1,HBEGF,EFNB3,EPHB2,GAS6,HSPB1,NDST1,IGF1R,MMP2,PDGFRB,TGFB2,TP53,ZYX,CRIM1,TGIF2,PRICKLE1,SCX	19/618	Downregulated
GO Biological Processes	GO:0034330	cell junction organization	-7.03475	-3.76952	1140,1282,2048,2149,3480,3911,3913,4771,5641,6624,7042,7205,11346,26470,51599,55679,144165	CHRNB1,COL4A1,EPHB2,F2R,IGF1R,LAMA5,LAMB2,NF2,LGMN,FSCN1,TGFB2,TRIP6,SYNPO,SEZ6L2,LSR,LIMS2,PRICKLE1	17/533	Downregulated
GO Biological Processes	GO:0061061	muscle structure development	-6.39809	-3.2745	975,1140,1839,2275,2318,2535,3911,4814,5159,7042,9242,9260,50507,64236,144165,642658	CD81,CHRNB1,HBEGF,FHL3,FLNC,FZD2,LAMA5,NINJ1,PDGFRB,TGFB2,MSC,PDLIM7,NOX4,PDLIM2,PRICKLE1,SCX	16/524	Downregulated
GO Biological Processes	GO:0030335	positive regulation of cell migration	-6.36364	-3.2745	59,306,977,1839,2048,2149,2621,3315,3480,4313,5159,5641,6678,7042,7057,7205,27086	ACTA2,ANXA3,CD151,HBEGF,EPHB2,F2R,GAS6,HSPB1,IGF1R,MMP2,PDGFRB,LGMN,SPARC,TGFB2,THBS1,TRIP6,FOXP1	17/595	Downregulated
GO Biological Processes	GO:0097435	supramolecular fiber organization	-6.36364	-3.2745	649,1029,1265,1266,1290,1627,2318,3985,5159,6624,7042,7169,7791,10609,25999,60681,642658	BMP1,CDKN2A,CNN2,CNN3,COL5A2,DBN1,FLNC,LIMK2,PDGFRB,FSCN1,TGFB2,TPM2,ZYX,P3H4,CLIP3,FKBP10,SCX	17/595	Downregulated
GO Biological Processes	GO:0001568	blood vessel development	-6.30027	-3.23462	59,1282,1284,1312,2048,3340,4313,4327,4814,5159,7042,7057,9289,60681,64321,144165	ACTA2,COL4A1,COL4A2,COMT,EPHB2,NDST1,MMP2,MMP19,NINJ1,PDGFRB,TGFB2,THBS1,ADGRG1,FKBP10,SOX17,PRICKLE1	16/533	Downregulated
GO Biological Processes	GO:1901654	response to ketone	-5.71052	-2.81327	598,1312,2621,3480,3490,6586,7042,7057,7351,27086	BCL2L1,COMT,GAS6,IGF1R,IGFBP7,SLIT3,TGFB2,THBS1,UCP2,FOXP1	10/219	Downregulated
GO Biological Processes	GO:0030199	collagen fibril organization	-5.53	-2.67695	649,1290,7042,10609,60681,642658	BMP1,COL5A2,TGFB2,P3H4,FKBP10,SCX	6/61	Downregulated
GO Biological Processes	GO:0007169	cell surface receptor protein tyrosine kinase signaling pathway	-5.32662	-2.53577	1282,1284,1796,1839,1949,2048,3315,3340,3480,4313,5159,51232,144165	COL4A1,COL4A2,DOK1,HBEGF,EFNB3,EPHB2,HSPB1,NDST1,IGF1R,MMP2,PDGFRB,CRIM1,PRICKLE1	13/423	Downregulated
GO Biological Processes	GO:0043523	regulation of neuron apoptotic process	-5.27706	-2.51441	598,666,2149,4313,5641,7042,7157,7351,7466,27113	BCL2L1,BOK,F2R,MMP2,LGMN,TGFB2,TP53,UCP2,WFS1,BBC3	10/245	Downregulated
GO Biological Processes	GO:0006919	activation of cysteine-type endopeptidase activity involved in apoptotic process	-5.07165	-2.41744	598,666,1029,1611,2149,27113	BCL2L1,BOK,CDKN2A,DAP,F2R,BBC3	6/73	Downregulated
GO Biological Processes	GO:0070848	response to growth factor	-5.02035	-2.37501	59,306,1284,2621,3315,3340,3480,5159,5641,7042,7057,7157,7791,642658	ACTA2,ANXA3,COL4A2,GAS6,HSPB1,NDST1,IGF1R,PDGFRB,LGMN,TGFB2,THBS1,TP53,ZYX,SCX	14/522	Downregulated
GO Biological Processes	GO:0031099	regeneration	-4.92212	-2.31807	306,975,2621,3913,4313,4814,7351,9315	ANXA3,CD81,GAS6,LAMB2,MMP2,NINJ1,UCP2,NREP	8/162	Downregulated
GO Biological Processes	GO:0035239	tube morphogenesis	-4.88699	-2.29077	1282,1284,2048,2535,3911,4313,4327,4814,5159,6768,7042,7057,9289,60681,64321,144165	COL4A1,COL4A2,EPHB2,FZD2,LAMA5,MMP2,MMP19,NINJ1,PDGFRB,ST14,TGFB2,THBS1,ADGRG1,FKBP10,SOX17,PRICKLE1	16/688	Downregulated
GO Biological Processes	GO:0030029	actin filament-based process	-4.80404	-2.24496	1265,1266,1627,2275,2318,3985,4771,5159,6624,7169,7791,9260,23022,64236,83872	CNN2,CNN3,DBN1,FHL3,FLNC,LIMK2,NF2,PDGFRB,FSCN1,TPM2,ZYX,PDLIM7,PALLD,PDLIM2,HMCN1	15/621	Downregulated
GO Biological Processes	GO:0048729	tissue morphogenesis	-6.26896	-2.23379	760,1956,3673,4088,4233,4649,4853,6091,6664,7273,7296,9788,10253,26249,54806,55366,80000	CA2,EGFR,ITGA2,SMAD3,MET,MYO9A,NOTCH2,ROBO1,SOX11,TTN,TXNRD1,MTSS1,SPRY2,KLHL3,AHI1,LGR4,GREB1L	17/572	Upregulated
GO Biological Processes	GO:0001836	release of cytochrome c from mitochondria	-4.77249	-2.23204	598,666,7157,27113	BCL2L1,BOK,TP53,BBC3	4/24	Downregulated
GO Biological Processes	GO:0048729	tissue morphogenesis	-4.58076	-2.0752	59,977,1282,1839,2535,3714,3911,4313,4771,6768,7042,64321,144165,642658	ACTA2,CD151,COL4A1,HBEGF,FZD2,JAG2,LAMA5,MMP2,NF2,ST14,TGFB2,SOX17,PRICKLE1,SCX	14/572	Downregulated
GO Biological Processes	GO:0001501	skeletal system development	-4.5416	-2.05324	649,1290,3340,3714,3911,4313,7042,7157,27086,54360,57326,64175,642658	BMP1,COL5A2,NDST1,JAG2,LAMA5,MMP2,TGFB2,TP53,FOXP1,CYTL1,PBXIP1,P3H1,SCX	13/502	Downregulated
GO Biological Processes	GO:0009611	response to wounding	-4.53566	-2.05324	977,1265,1312,1839,2149,2621,3315,3913,4313,7042,9315,60681	CD151,CNN2,COMT,HBEGF,F2R,GAS6,HSPB1,LAMB2,MMP2,TGFB2,NREP,FKBP10	12/431	Downregulated
GO Biological Processes	GO:2000106	regulation of leukocyte apoptotic process	-4.52109	-2.05324	598,1029,2621,7157,27086,27113	BCL2L1,CDKN2A,GAS6,TP53,FOXP1,BBC3	6/91	Downregulated
GO Biological Processes	GO:0007423	sensory organ development	-4.49883	-2.05324	1282,1290,2048,2535,3714,3913,3985,4237,4771,5159,7042,54360,60436,144165	COL4A1,COL5A2,EPHB2,FZD2,JAG2,LAMB2,LIMK2,MFAP2,NF2,PDGFRB,TGFB2,CYTL1,TGIF2,PRICKLE1	14/582	Downregulated
GO Biological Processes	GO:0043408	regulation of MAPK cascade	-4.49162	-2.05324	59,975,1796,2048,2149,2621,2950,3340,3480,3487,4771,5159,7042,7057,50507	ACTA2,CD81,DOK1,EPHB2,F2R,GAS6,GSTP1,NDST1,IGF1R,IGFBP4,NF2,PDGFRB,TGFB2,THBS1,NOX4	15/661	Downregulated
GO Biological Processes	GO:0072332	intrinsic apoptotic signaling pathway by p53 class mediator	-4.48383	-2.05324	666,7157,23612,27113,29965	BOK,TP53,PHLDA3,BBC3,CDIP1	5/56	Downregulated
GO Biological Processes	GO:0048514	blood vessel morphogenesis	-4.47741	-2.0532	1282,1284,2048,4313,4327,4814,5159,7042,7057,9289,60681,64321	COL4A1,COL4A2,EPHB2,MMP2,MMP19,NINJ1,PDGFRB,TGFB2,THBS1,ADGRG1,FKBP10,SOX17	12/437	Downregulated
GO Biological Processes	GO:2001242	regulation of intrinsic apoptotic signaling pathway	-4.44047	-2.03056	598,666,3315,4313,7157,7466,27113,51657	BCL2L1,BOK,HSPB1,MMP2,TP53,WFS1,BBC3,STYXL1	8/189	Downregulated
GO Biological Processes	GO:0043549	regulation of kinase activity	-4.41029	-2.01679	896,1029,2048,2621,2950,3315,3480,5159,7042,7057,22924,29775,50507	CCND3,CDKN2A,EPHB2,GAS6,GSTP1,HSPB1,IGF1R,PDGFRB,TGFB2,THBS1,MAPRE3,CARD10,NOX4	13/517	Downregulated
GO Biological Processes	GO:0030162	regulation of proteolysis	-4.36373	-1.99704	598,666,1029,1611,2149,2621,4130,5641,7057,7157,7466,26999,27113,144165	BCL2L1,BOK,CDKN2A,DAP,F2R,GAS6,MAP1A,LGMN,THBS1,TP53,WFS1,CYFIP2,BBC3,PRICKLE1	14/599	Downregulated
GO Biological Processes	GO:2001235	positive regulation of apoptotic signaling pathway	-4.34823	-1.99059	666,4313,7057,7157,27113,51657,81618	BOK,MMP2,THBS1,TP53,BBC3,STYXL1,ITM2C	7/143	Downregulated
GO Biological Processes	GO:0045859	regulation of protein kinase activity	-4.3086	-1.97859	896,1029,2048,2621,2950,3315,5159,7042,7057,22924,29775,50507	CCND3,CDKN2A,EPHB2,GAS6,GSTP1,HSPB1,PDGFRB,TGFB2,THBS1,MAPRE3,CARD10,NOX4	12/455	Downregulated
GO Biological Processes	GO:0000902	cell morphogenesis	-4.30182	-1.97859	1949,2048,3480,3913,4130,4237,6586,6768,7042,23022,26999,50507,59277,64321,144165	EFNB3,EPHB2,IGF1R,LAMB2,MAP1A,MFAP2,SLIT3,ST14,TGFB2,PALLD,CYFIP2,NOX4,NTN4,SOX17,PRICKLE1	15/687	Downregulated
GO Biological Processes	GO:0048661	positive regulation of smooth muscle cell proliferation	-4.28973	-1.9747	1839,3480,4313,5159,7057,27086	HBEGF,IGF1R,MMP2,PDGFRB,THBS1,FOXP1	6/100	Downregulated
GO Biological Processes	GO:0048880	sensory system development	-4.23234	-1.92932	1282,1290,2048,3913,3985,4237,4771,5159,7042,60436,144165	COL4A1,COL5A2,EPHB2,LAMB2,LIMK2,MFAP2,NF2,PDGFRB,TGFB2,TGIF2,PRICKLE1	11/392	Downregulated
GO Biological Processes	GO:1902235	regulation of endoplasmic reticulum stress-induced intrinsic apoptotic signaling pathway	-4.20688	-1.92821	598,666,7466,27113	BCL2L1,BOK,WFS1,BBC3	4/33	Downregulated
GO Biological Processes	GO:2001244	positive regulation of intrinsic apoptotic signaling pathway	-4.20201	-1.92821	666,4313,7157,27113,51657	BOK,MMP2,TP53,BBC3,STYXL1	5/64	Downregulated
GO Biological Processes	GO:2001233	regulation of apoptotic signaling pathway	-4.19299	-1.92413	598,666,2950,3315,4313,7057,7157,7466,27113,51657,81618	BCL2L1,BOK,GSTP1,HSPB1,MMP2,THBS1,TP53,WFS1,BBC3,STYXL1,ITM2C	11/396	Downregulated
GO Biological Processes	GO:0008637	apoptotic mitochondrial changes	-4.13761	-1.87238	598,666,1029,7157,27113	BCL2L1,BOK,CDKN2A,TP53,BBC3	5/66	Downregulated
GO Biological Processes	GO:0045862	positive regulation of proteolysis	-4.09445	-1.84346	598,666,1029,1611,2149,5641,7466,26999,27113,144165	BCL2L1,BOK,CDKN2A,DAP,F2R,LGMN,WFS1,CYFIP2,BBC3,PRICKLE1	10/337	Downregulated
GO Biological Processes	GO:0051896	regulation of phosphatidylinositol 3-kinase/protein kinase B signal transduction	-4.08167	-1.83717	1839,2149,2621,3480,5159,7042,7057,23612,50507	HBEGF,F2R,GAS6,IGF1R,PDGFRB,TGFB2,THBS1,PHLDA3,NOX4	9/273	Downregulated
GO Biological Processes	GO:0016310	phosphorylation	-5.17155	-1.82073	472,1956,3717,5063,5209,5587,6197,6792,8999,9252,23043,23049,57600,160851,200576	ATM,EGFR,JAK2,PAK3,PFKFB3,PRKD1,RPS6KA3,CDKL5,CDKL2,RPS6KA5,TNIK,SMG1,FNIP2,DGKH,PIKFYVE	15/547	Upregulated
GO Biological Processes	GO:0010562	positive regulation of phosphorus metabolic process	-5.15067	-1.82073	408,1956,3570,3717,4233,5525,5587,6091,7804,8671,9971,10253,23043,23328,56892,57600,116496	ARRB1,EGFR,IL6R,JAK2,MET,PPP2R5A,PRKD1,ROBO1,LRP8,SLC4A4,NR1H4,SPRY2,TNIK,SASH1,TCIM,FNIP2,NIBAN1	17/693	Upregulated
GO Biological Processes	GO:0045937	positive regulation of phosphate metabolic process	-5.15067	-1.82073	408,1956,3570,3717,4233,5525,5587,6091,7804,8671,9971,10253,23043,23328,56892,57600,116496	ARRB1,EGFR,IL6R,JAK2,MET,PPP2R5A,PRKD1,ROBO1,LRP8,SLC4A4,NR1H4,SPRY2,TNIK,SASH1,TCIM,FNIP2,NIBAN1	17/693	Upregulated
GO Biological Processes	GO:2000147	positive regulation of cell motility	-5.12375	-1.82073	394,472,604,1956,3570,3673,3717,3958,4088,4233,5587,9043,10253,23328,64218,158747	ARHGAP5,ATM,BCL6,EGFR,IL6R,ITGA2,JAK2,LGALS3,SMAD3,MET,PRKD1,SPAG9,SPRY2,SASH1,SEMA4A,MOSPD2	16/623	Upregulated
GO Biological Processes	GO:0071560	cellular response to transforming growth factor beta stimulus	-4.02324	-1.79386	59,1284,3480,7042,7157,7791,642658	ACTA2,COL4A2,IGF1R,TGFB2,TP53,ZYX,SCX	7/161	Downregulated
GO Biological Processes	GO:0040017	positive regulation of locomotion	-5.0041	-1.77363	394,472,604,1956,3570,3673,3717,3958,4088,4233,5587,9043,10253,23328,64218,158747	ARHGAP5,ATM,BCL6,EGFR,IL6R,ITGA2,JAK2,LGALS3,SMAD3,MET,PRKD1,SPAG9,SPRY2,SASH1,SEMA4A,MOSPD2	16/637	Upregulated
GO Biological Processes	GO:0043068	positive regulation of programmed cell death	-3.97594	-1.76187	666,1029,4313,7042,7057,7157,23612,25999,27086,27113,51657,81618,90427	BOK,CDKN2A,MMP2,TGFB2,THBS1,TP53,PHLDA3,CLIP3,FOXP1,BBC3,STYXL1,ITM2C,BMF	13/571	Downregulated
GO Biological Processes	GO:0048545	response to steroid hormone	-3.92863	-1.7241	306,1312,3480,3490,6586,7042,7057,7351,10424	ANXA3,COMT,IGF1R,IGFBP7,SLIT3,TGFB2,THBS1,UCP2,PGRMC2	9/286	Downregulated
GO Biological Processes	GO:0046777	protein autophosphorylation	-4.89158	-1.69329	472,1956,3717,5587,6792,23043,23049,200576	ATM,EGFR,JAK2,PRKD1,CDKL5,TNIK,SMG1,PIKFYVE	8/155	Upregulated
GO Biological Processes	GO:0031401	positive regulation of protein modification process	-3.84869	-1.66264	896,1029,1839,2621,3985,5159,7042,7057,7157,7466,22924,25999,29775,50507,144165	CCND3,CDKN2A,HBEGF,GAS6,LIMK2,PDGFRB,TGFB2,THBS1,TP53,WFS1,MAPRE3,CLIP3,CARD10,NOX4,PRICKLE1	15/755	Downregulated
GO Biological Processes	GO:0009267	cellular response to starvation	-3.79834	-1.63002	1312,1611,2621,3480,7157,7351,29103	COMT,DAP,GAS6,IGF1R,TP53,UCP2,DNAJC15	7/175	Downregulated
GO Biological Processes	GO:0030335	positive regulation of cell migration	-4.74229	-1.62833	394,472,1956,3570,3673,3717,3958,4088,4233,5587,9043,10253,23328,64218,158747	ARHGAP5,ATM,EGFR,IL6R,ITGA2,JAK2,LGALS3,SMAD3,MET,PRKD1,SPAG9,SPRY2,SASH1,SEMA4A,MOSPD2	15/595	Upregulated
GO Biological Processes	GO:0002009	morphogenesis of an epithelium	-4.70799	-1.61886	760,1956,4088,4233,4649,4853,6664,9788,10253,26249,54806,55366,80000	CA2,EGFR,SMAD3,MET,MYO9A,NOTCH2,SOX11,MTSS1,SPRY2,KLHL3,AHI1,LGR4,GREB1L	13/458	Upregulated
GO Biological Processes	GO:0010632	regulation of epithelial cell migration	-3.7839	-1.61846	306,1839,3315,5641,6678,7042,7057,27086,29775	ANXA3,HBEGF,HSPB1,LGMN,SPARC,TGFB2,THBS1,FOXP1,CARD10	9/299	Downregulated
GO Biological Processes	GO:0000165	MAPK cascade	-4.65644	-1.59078	678,1847,1956,4088,5063,7538,9043,10253,23043	ZFP36L2,DUSP5,EGFR,SMAD3,PAK3,ZFP36,SPAG9,SPRY2,TNIK	9/218	Upregulated
GO Biological Processes	GO:0045216	cell-cell junction organization	-3.73793	-1.57821	2048,2149,4771,6624,7042,51599,55679	EPHB2,F2R,NF2,FSCN1,TGFB2,LSR,LIMS2	7/179	Downregulated
GO Biological Processes	GO:0051336	regulation of hydrolase activity	-3.72565	-1.56875	598,666,1029,1611,2149,2621,5159,5641,7057,23526,26999,27113,51657,57326	BCL2L1,BOK,CDKN2A,DAP,F2R,GAS6,PDGFRB,LGMN,THBS1,ARHGAP45,CYFIP2,BBC3,STYXL1,PBXIP1	14/689	Downregulated
GO Biological Processes	GO:0090199	regulation of release of cytochrome c from mitochondria	-3.71042	-1.55913	598,7157,27113,90427	BCL2L1,TP53,BBC3,BMF	4/44	Downregulated
GO Biological Processes	GO:0035239	tube morphogenesis	-4.59622	-1.55284	688,1956,3213,4088,4233,4853,5587,6091,6664,9788,10253,26249,54806,55366,64218,80000	KLF5,EGFR,HOXB3,SMAD3,MET,NOTCH2,PRKD1,ROBO1,SOX11,MTSS1,SPRY2,KLHL3,AHI1,LGR4,SEMA4A,GREB1L	16/688	Upregulated
GO Biological Processes	GO:0072080	nephron tubule development	-4.55801	-1.53582	4853,9788,26249,54806,55366,80000	NOTCH2,MTSS1,KLHL3,AHI1,LGR4,GREB1L	6/85	Upregulated
GO Biological Processes	GO:0042327	positive regulation of phosphorylation	-3.66751	-1.52175	896,1839,2621,3480,3985,5159,7042,7057,7157,22924,25999,29775,50507	CCND3,HBEGF,GAS6,IGF1R,LIMK2,PDGFRB,TGFB2,THBS1,TP53,MAPRE3,CLIP3,CARD10,NOX4	13/614	Downregulated
GO Biological Processes	GO:0045860	positive regulation of protein kinase activity	-3.64625	-1.50866	896,2621,5159,7042,7057,22924,29775,50507	CCND3,GAS6,PDGFRB,TGFB2,THBS1,MAPRE3,CARD10,NOX4	8/246	Downregulated
GO Biological Processes	GO:0002009	morphogenesis of an epithelium	-3.64133	-1.50643	977,1282,1839,2535,3714,3911,4313,6768,7042,64321,144165	CD151,COL4A1,HBEGF,FZD2,JAG2,LAMA5,MMP2,ST14,TGFB2,SOX17,PRICKLE1	11/458	Downregulated
GO Biological Processes	GO:0002313	mature B cell differentiation involved in immune response	-4.46951	-1.48683	604,4853,64332,139818	BCL6,NOTCH2,NFKBIZ,DOCK11	4/27	Upregulated
GO Biological Processes	GO:0061326	renal tubule development	-4.41702	-1.46777	4853,9788,26249,54806,55366,80000	NOTCH2,MTSS1,KLHL3,AHI1,LGR4,GREB1L	6/90	Upregulated
GO Biological Processes	GO:0006468	protein phosphorylation	-4.41424	-1.46777	472,1956,3717,5063,5587,6197,6792,8999,9252,23043,23049,57600,200576	ATM,EGFR,JAK2,PAK3,PRKD1,RPS6KA3,CDKL5,CDKL2,RPS6KA5,TNIK,SMG1,FNIP2,PIKFYVE	13/489	Upregulated
GO Biological Processes	GO:0051384	response to glucocorticoid	-3.55487	-1.43317	306,1312,3480,3490,6586,7351	ANXA3,COMT,IGF1R,IGFBP7,SLIT3,UCP2	6/136	Downregulated
GO Biological Processes	GO:0043065	positive regulation of apoptotic process	-3.52807	-1.40897	666,1029,4313,7042,7057,7157,23612,25999,27113,51657,81618,90427	BOK,CDKN2A,MMP2,TGFB2,THBS1,TP53,PHLDA3,CLIP3,BBC3,STYXL1,ITM2C,BMF	12/552	Downregulated
GO Biological Processes	GO:0001775	cell activation	-4.28995	-1.40737	472,604,678,688,1316,1956,3570,3717,4088,4853,10397,56892,64218,64332,139818,160851	ATM,BCL6,ZFP36L2,KLF5,KLF6,EGFR,IL6R,JAK2,SMAD3,NOTCH2,NDRG1,TCIM,SEMA4A,NFKBIZ,DOCK11,DGKH	16/730	Upregulated
GO Biological Processes	GO:0006897	endocytosis	-4.28938	-1.40737	287,408,1130,2966,4233,4734,5874,7804,26762,51454,115548,200576,201176	ANK2,ARRB1,LYST,GTF2H2,MET,NEDD4,RAB27B,LRP8,HAVCR1,GULP1,FCHO2,PIKFYVE,ARHGAP27	13/503	Upregulated
GO Biological Processes	GO:0072073	kidney epithelium development	-4.23875	-1.3857	4088,4853,9788,26249,54806,55366,80000	SMAD3,NOTCH2,MTSS1,KLHL3,AHI1,LGR4,GREB1L	7/141	Upregulated
GO Biological Processes	GO:0044089	positive regulation of cellular component biogenesis	-4.18593	-1.3716	472,2059,3038,3958,4088,4233,5587,9788,57482,57600,64218,139065,139818	ATM,EPS8,HAS3,LGALS3,SMAD3,MET,PRKD1,MTSS1,CRACD,FNIP2,SEMA4A,SLITRK4,DOCK11	13/515	Upregulated
GO Biological Processes	GO:2000269	regulation of fibroblast apoptotic process	-3.47632	-1.36995	2621,7157,27113	GAS6,TP53,BBC3	3/21	Downregulated
GO Biological Processes	GO:0002335	mature B cell differentiation	-4.11591	-1.3397	604,4853,64332,139818	BCL6,NOTCH2,NFKBIZ,DOCK11	4/33	Upregulated
GO Biological Processes	GO:0016331	morphogenesis of embryonic epithelium	-3.42186	-1.32542	2535,3714,3911,6768,7042,144165	FZD2,JAG2,LAMA5,ST14,TGFB2,PRICKLE1	6/144	Downregulated
GO Biological Processes	GO:0001934	positive regulation of protein phosphorylation	-3.41005	-1.32091	896,1839,2621,3985,5159,7042,7057,7157,22924,25999,29775,50507	CCND3,HBEGF,GAS6,LIMK2,PDGFRB,TGFB2,THBS1,TP53,MAPRE3,CLIP3,CARD10,NOX4	12/569	Downregulated
GO Biological Processes	GO:0030097	hemopoiesis	-4.03575	-1.31501	472,604,678,1316,3213,3570,3717,4853,7538,23306,28982,64218,64332,90338,139818	ATM,BCL6,ZFP36L2,KLF6,HOXB3,IL6R,JAK2,NOTCH2,ZFP36,NEMP1,FLVCR1,SEMA4A,NFKBIZ,ZNF160,DOCK11	15/687	Upregulated
GO Biological Processes	GO:0098657	import into cell	-4.01491	-1.31501	287,408,1130,2966,3772,4233,4734,5874,7804,26762,51454,115548,200576,201176,728215	ANK2,ARRB1,LYST,GTF2H2,KCNJ15,MET,NEDD4,RAB27B,LRP8,HAVCR1,GULP1,FCHO2,PIKFYVE,ARHGAP27,NALF1	15/690	Upregulated
GO Biological Processes	GO:0042327	positive regulation of phosphorylation	-3.99675	-1.31501	408,1956,3570,3717,4233,5587,6091,7804,10253,23043,23328,56892,57600,116496	ARRB1,EGFR,IL6R,JAK2,MET,PRKD1,ROBO1,LRP8,SPRY2,TNIK,SASH1,TCIM,FNIP2,NIBAN1	14/614	Upregulated
GO Biological Processes	GO:0072009	nephron epithelium development	-3.92996	-1.26679	4853,9788,26249,54806,55366,80000	NOTCH2,MTSS1,KLHL3,AHI1,LGR4,GREB1L	6/110	Upregulated
GO Biological Processes	GO:0007584	response to nutrient	-3.89426	-1.24882	1268,1956,3673,4144,9971,56477,64332	CNR1,EGFR,ITGA2,MAT2A,NR1H4,CCL28,NFKBIZ	7/160	Upregulated
GO Biological Processes	GO:2001026	regulation of endothelial cell chemotaxis	-3.30022	-1.23684	3315,5641,7057	HSPB1,LGMN,THBS1	3/24	Downregulated
GO Biological Processes	GO:0090200	positive regulation of release of cytochrome c from mitochondria	-3.30022	-1.23684	7157,27113,90427	TP53,BBC3,BMF	3/24	Downregulated
GO Biological Processes	GO:0009725	response to hormone	-3.86136	-1.23296	678,760,1956,2354,3673,3717,4088,4311,4734,5587,7035,7425,7538,55023,55667,132864	ZFP36L2,CA2,EGFR,FOSB,ITGA2,JAK2,SMAD3,MME,NEDD4,PRKD1,TFPI,VGF,ZFP36,PHIP,DENND4C,CPEB2	16/795	Upregulated
GO Biological Processes	GO:0061333	renal tubule morphogenesis	-3.84685	-1.22672	9788,26249,54806,55366,80000	MTSS1,KLHL3,AHI1,LGR4,GREB1L	5/72	Upregulated
GO Biological Processes	GO:0051345	positive regulation of hydrolase activity	-3.24155	-1.19147	598,666,1029,1611,2149,5159,5641,23526,26999,27113	BCL2L1,BOK,CDKN2A,DAP,F2R,PDGFRB,LGMN,ARHGAP45,CYFIP2,BBC3	10/431	Downregulated
GO Biological Processes	GO:0001934	positive regulation of protein phosphorylation	-3.75719	-1.1762	408,1956,3570,3717,5587,6091,7804,10253,23043,23328,56892,57600,116496	ARRB1,EGFR,IL6R,JAK2,PRKD1,ROBO1,LRP8,SPRY2,TNIK,SASH1,TCIM,FNIP2,NIBAN1	13/569	Upregulated
GO Biological Processes	GO:0032103	positive regulation of response to external stimulus	-3.73498	-1.16142	354,1268,3570,3673,4088,4233,5063,5587,6197,9971,23328,64332,158747	KLK3,CNR1,IL6R,ITGA2,SMAD3,MET,PAK3,PRKD1,RPS6KA3,NR1H4,SASH1,NFKBIZ,MOSPD2	13/572	Upregulated
GO Biological Processes	GO:0030098	lymphocyte differentiation	-3.70712	-1.15247	472,604,678,1316,3570,4853,64218,64332,139818	ATM,BCL6,ZFP36L2,KLF6,IL6R,NOTCH2,SEMA4A,NFKBIZ,DOCK11	9/290	Upregulated
GO Biological Processes	GO:0002294	CD4-positive, alpha-beta T cell differentiation involved in immune response	-3.65988	-1.13491	604,3570,64218,64332	BCL6,IL6R,SEMA4A,NFKBIZ	4/43	Upregulated
GO Biological Processes	GO:0042093	T-helper cell differentiation	-3.65988	-1.13491	604,3570,64218,64332	BCL6,IL6R,SEMA4A,NFKBIZ	4/43	Upregulated
GO Biological Processes	GO:0097193	intrinsic apoptotic signaling pathway	-3.13777	-1.11745	598,666,7157,23612,27113,29965	BCL2L1,BOK,TP53,PHLDA3,BBC3,CDIP1	6/163	Downregulated
GO Biological Processes	GO:0002287	alpha-beta T cell activation involved in immune response	-3.62082	-1.11526	604,3570,64218,64332	BCL6,IL6R,SEMA4A,NFKBIZ	4/44	Upregulated
GO Biological Processes	GO:0002293	alpha-beta T cell differentiation involved in immune response	-3.62082	-1.11526	604,3570,64218,64332	BCL6,IL6R,SEMA4A,NFKBIZ	4/44	Upregulated
GO Biological Processes	GO:0032870	cellular response to hormone stimulus	-3.59326	-1.10618	678,760,1956,2354,3717,4734,5587,7035,7538,55023,55667,132864	ZFP36L2,CA2,EGFR,FOSB,JAK2,NEDD4,PRKD1,TFPI,ZFP36,PHIP,DENND4C,CPEB2	12/514	Upregulated
GO Biological Processes	GO:0043524	negative regulation of neuron apoptotic process	-3.12391	-1.10583	598,666,2149,5641,7351,7466	BCL2L1,BOK,F2R,LGMN,UCP2,WFS1	6/164	Downregulated
GO Biological Processes	GO:0001822	kidney development	-3.55608	-1.08911	4088,4311,4853,6664,9788,26249,54806,55366,80000	SMAD3,MME,NOTCH2,SOX11,MTSS1,KLHL3,AHI1,LGR4,GREB1L	9/304	Upregulated
GO Biological Processes	GO:0030183	B cell differentiation	-3.53466	-1.07674	472,604,1316,4853,64332,139818	ATM,BCL6,KLF6,NOTCH2,NFKBIZ,DOCK11	6/130	Upregulated
GO Biological Processes	GO:0000902	cell morphogenesis	-3.49711	-1.0574	604,1956,2115,4233,4853,5063,6091,7804,9252,23043,23380,57728,64218,139065	BCL6,EGFR,ETV1,MET,NOTCH2,PAK3,ROBO1,LRP8,RPS6KA5,TNIK,SRGAP2,WDR19,SEMA4A,SLITRK4	14/687	Upregulated
GO Biological Processes	GO:0002292	T cell differentiation involved in immune response	-3.4738	-1.0574	604,3570,64218,64332	BCL6,IL6R,SEMA4A,NFKBIZ	4/48	Upregulated
GO Biological Processes	GO:0001666	response to hypoxia	-3.0583	-1.05632	1312,4313,7042,7057,7157,7351,27113,114990	COMT,MMP2,TGFB2,THBS1,TP53,UCP2,BBC3,VASN	8/302	Downregulated
GO Biological Processes	GO:2000108	positive regulation of leukocyte apoptotic process	-3.05409	-1.05407	1029,7157,27113	CDKN2A,TP53,BBC3	3/29	Downregulated
GO Biological Processes	GO:0060562	epithelial tube morphogenesis	-3.45345	-1.05352	4088,4233,4853,9788,10253,26249,54806,55366,80000	SMAD3,MET,NOTCH2,MTSS1,SPRY2,KLHL3,AHI1,LGR4,GREB1L	9/314	Upregulated
GO Biological Processes	GO:0072001	renal system development	-3.45345	-1.05352	4088,4311,4853,6664,9788,26249,54806,55366,80000	SMAD3,MME,NOTCH2,SOX11,MTSS1,KLHL3,AHI1,LGR4,GREB1L	9/314	Upregulated
GO Biological Processes	GO:0002285	lymphocyte activation involved in immune response	-3.42961	-1.04417	604,3570,4853,64218,64332,139818	BCL6,IL6R,NOTCH2,SEMA4A,NFKBIZ,DOCK11	6/136	Upregulated
GO Biological Processes	GO:0010594	regulation of endothelial cell migration	-3.03055	-1.04123	306,3315,5641,6678,7057,27086,29775	ANXA3,HSPB1,LGMN,SPARC,THBS1,FOXP1,CARD10	7/235	Downregulated
GO Biological Processes	GO:0032970	regulation of actin filament-based process	-3.42086	-1.04024	287,2059,4088,4233,5063,5587,9788,57482,85477,343578	ANK2,EPS8,SMAD3,MET,PAK3,PRKD1,MTSS1,CRACD,SCIN,ARHGAP40	10/387	Upregulated
GO Biological Processes	GO:1904035	regulation of epithelial cell apoptotic process	-3.01462	-1.02961	666,2621,3480,7057,7466	BOK,GAS6,IGF1R,THBS1,WFS1	5/115	Downregulated
GO Biological Processes	GO:1900101	regulation of endoplasmic reticulum unfolded protein response	-2.96829	-1.00045	666,7466,27113	BOK,WFS1,BBC3	3/31	Downregulated
GO Biological Processes	GO:0072006	nephron development	-3.36253	-0.995842	4853,9788,26249,54806,55366,80000	NOTCH2,MTSS1,KLHL3,AHI1,LGR4,GREB1L	6/140	Upregulated
GO Biological Processes	GO:0097190	apoptotic signaling pathway	-2.94122	-0.977016	598,666,1611,7042,7157,23612,27113,29965	BCL2L1,BOK,DAP,TGFB2,TP53,PHLDA3,BBC3,CDIP1	8/315	Downregulated
GO Biological Processes	GO:0050921	positive regulation of chemotaxis	-3.32982	-0.972184	3570,3673,4088,4233,5587,158747	IL6R,ITGA2,SMAD3,MET,PRKD1,MOSPD2	6/142	Upregulated
GO Biological Processes	GO:0071214	cellular response to abiotic stimulus	-2.89782	-0.951344	598,1265,3480,4313,7157,27113,90427,642658	BCL2L1,CNN2,IGF1R,MMP2,TP53,BBC3,BMF,SCX	8/320	Downregulated
GO Biological Processes	GO:0042060	wound healing	-2.88924	-0.948728	977,1265,1839,2149,2621,3315,7042,60681	CD151,CNN2,HBEGF,F2R,GAS6,HSPB1,TGFB2,FKBP10	8/321	Downregulated
GO Biological Processes	GO:0031032	actomyosin structure organization	-2.86865	-0.93754	1265,1266,2318,5159,7791	CNN2,CNN3,FLNC,PDGFRB,ZYX	5/124	Downregulated
GO Biological Processes	GO:0002263	cell activation involved in immune response	-3.25334	-0.906306	604,3570,4853,56892,64218,64332,139818	BCL6,IL6R,NOTCH2,TCIM,SEMA4A,NFKBIZ,DOCK11	7/204	Upregulated
GO Biological Processes	GO:0043367	CD4-positive, alpha-beta T cell differentiation	-3.2464	-0.906306	604,3570,64218,64332	BCL6,IL6R,SEMA4A,NFKBIZ	4/55	Upregulated
GO Biological Processes	GO:0120039	plasma membrane bounded cell projection morphogenesis	-2.81525	-0.897352	1949,2048,3480,3913,4130,6586,23022,26999,59277,144165	EFNB3,EPHB2,IGF1R,LAMB2,MAP1A,SLIT3,PALLD,CYFIP2,NTN4,PRICKLE1	10/491	Downregulated
GO Biological Processes	GO:0043200	response to amino acid	-2.80767	-0.893014	598,1282,1290,3480,4313	BCL2L1,COL4A1,COL5A2,IGF1R,MMP2	5/128	Downregulated
GO Biological Processes	GO:0002312	B cell activation involved in immune response	-3.21654	-0.889163	604,4853,64332,139818	BCL6,NOTCH2,NFKBIZ,DOCK11	4/56	Upregulated
GO Biological Processes	GO:1902895	positive regulation of miRNA transcription	-3.21654	-0.889163	688,1956,4088,4853	KLF5,EGFR,SMAD3,NOTCH2	4/56	Upregulated
GO Biological Processes	GO:1900117	regulation of execution phase of apoptosis	-2.77772	-0.878912	598,666,7157	BCL2L1,BOK,TP53	3/36	Downregulated
GO Biological Processes	GO:0031667	response to nutrient levels	-3.19684	-0.876575	1268,1956,3673,4144,5587,7378,7425,7538,9971,56477,64332	CNR1,EGFR,ITGA2,MAT2A,PRKD1,UPP1,VGF,ZFP36,NR1H4,CCL28,NFKBIZ	11/490	Upregulated
GO Biological Processes	GO:0110053	regulation of actin filament organization	-3.18958	-0.876575	2059,4088,4233,5063,9788,57482,85477,343578	EPS8,SMAD3,MET,PAK3,MTSS1,CRACD,SCIN,ARHGAP40	8/273	Upregulated
GO Biological Processes	GO:0120039	plasma membrane bounded cell projection morphogenesis	-3.18958	-0.876575	1956,2115,4853,5063,6091,7804,9252,23043,23380,64218,139065	EGFR,ETV1,NOTCH2,PAK3,ROBO1,LRP8,RPS6KA5,TNIK,SRGAP2,SEMA4A,SLITRK4	11/491	Upregulated
GO Biological Processes	GO:0006935	chemotaxis	-3.1689	-0.871113	1130,3570,3958,4233,6091,56477,64218,158747,200576	LYST,IL6R,LGALS3,MET,ROBO1,CCL28,SEMA4A,MOSPD2,PIKFYVE	9/344	Upregulated
GO Biological Processes	GO:0050920	regulation of chemotaxis	-3.16676	-0.871113	3570,3673,4088,4233,5587,6091,158747	IL6R,ITGA2,SMAD3,MET,PRKD1,ROBO1,MOSPD2	7/211	Upregulated
GO Biological Processes	GO:0032956	regulation of actin cytoskeleton organization	-3.15996	-0.871113	2059,4088,4233,5063,5587,9788,57482,85477,343578	EPS8,SMAD3,MET,PAK3,PRKD1,MTSS1,CRACD,SCIN,ARHGAP40	9/345	Upregulated
GO Biological Processes	GO:0051058	negative regulation of small GTPase mediated signal transduction	-3.15857	-0.871113	604,4233,5922,10253	BCL6,MET,RASA2,SPRY2	4/58	Upregulated
GO Biological Processes	GO:0048858	cell projection morphogenesis	-3.15357	-0.871113	1956,2115,4853,5063,6091,7804,9252,23043,23380,64218,139065	EGFR,ETV1,NOTCH2,PAK3,ROBO1,LRP8,RPS6KA5,TNIK,SRGAP2,SEMA4A,SLITRK4	11/496	Upregulated
GO Biological Processes	GO:0042330	taxis	-3.15107	-0.871113	1130,3570,3958,4233,6091,56477,64218,158747,200576	LYST,IL6R,LGALS3,MET,ROBO1,CCL28,SEMA4A,MOSPD2,PIKFYVE	9/346	Upregulated
GO Biological Processes	GO:0043254	regulation of protein-containing complex assembly	-3.13043	-0.857901	472,2059,3958,4233,5063,5587,57482,57600,85477,343578	ATM,EPS8,LGALS3,MET,PAK3,PRKD1,CRACD,FNIP2,SCIN,ARHGAP40	10/422	Upregulated
GO Biological Processes	GO:0018105	peptidyl-serine phosphorylation	-3.10059	-0.846085	472,5587,6197,9252,23049,200576	ATM,PRKD1,RPS6KA3,RPS6KA5,SMG1,PIKFYVE	6/157	Upregulated
GO Biological Processes	GO:0031401	positive regulation of protein modification process	-3.09509	-0.844098	408,1956,3570,3717,5525,5587,6091,7804,10253,23043,23328,56892,57600,116496	ARRB1,EGFR,IL6R,JAK2,PPP2R5A,PRKD1,ROBO1,LRP8,SPRY2,TNIK,SASH1,TCIM,FNIP2,NIBAN1	14/755	Upregulated
GO Biological Processes	GO:0006898	receptor-mediated endocytosis	-3.01605	-0.797084	408,2966,4734,115548,200576,201176	ARRB1,GTF2H2,NEDD4,FCHO2,PIKFYVE,ARHGAP27	6/163	Upregulated
GO Biological Processes	GO:2000736	regulation of stem cell differentiation	-2.66479	-0.79396	1107,7042,64321,144165	CHD3,TGFB2,SOX17,PRICKLE1	4/83	Downregulated
GO Biological Processes	GO:0040011	locomotion	-2.97985	-0.773595	1130,3570,3958,4233,6091,56477,64218,158747,200576	LYST,IL6R,LGALS3,MET,ROBO1,CCL28,SEMA4A,MOSPD2,PIKFYVE	9/366	Upregulated
GO Biological Processes	GO:0045321	leukocyte activation	-2.97701	-0.773595	472,604,678,1316,3570,3717,4088,4853,10397,64218,64332,139818	ATM,BCL6,ZFP36L2,KLF6,IL6R,JAK2,SMAD3,NOTCH2,NDRG1,SEMA4A,NFKBIZ,DOCK11	12/604	Upregulated
GO Biological Processes	GO:0050921	positive regulation of chemotaxis	-2.61061	-0.756953	2621,3315,5159,5641,7057	GAS6,HSPB1,PDGFRB,LGMN,THBS1	5/142	Downregulated
GO Biological Processes	GO:0045765	regulation of angiogenesis	-2.60181	-0.750154	306,576,1284,3315,4814,6678,7042,7057	ANXA3,ADGRB2,COL4A2,HSPB1,NINJ1,SPARC,TGFB2,THBS1	8/357	Downregulated
GO Biological Processes	GO:0080135	regulation of cellular response to stress	-2.59815	-0.74994	598,666,2950,3480,4255,7042,7157,7466,27113,51278	BCL2L1,BOK,GSTP1,IGF1R,MGMT,TGFB2,TP53,WFS1,BBC3,IER5	10/526	Downregulated
GO Biological Processes	GO:0018209	peptidyl-serine modification	-2.93515	-0.746075	472,5587,6197,9252,23049,200576	ATM,PRKD1,RPS6KA3,RPS6KA5,SMG1,PIKFYVE	6/169	Upregulated
GO Biological Processes	GO:2000630	positive regulation of miRNA metabolic process	-2.92264	-0.739597	688,1956,4088,4853	KLF5,EGFR,SMAD3,NOTCH2	4/67	Upregulated
GO Biological Processes	GO:0034067	protein localization to Golgi apparatus	-2.90079	-0.730315	9648,23230,152559	GCC2,VPS13A,PAQR3	3/31	Upregulated
GO Biological Processes	GO:0035710	CD4-positive, alpha-beta T cell activation	-2.89864	-0.730315	604,3570,64218,64332	BCL6,IL6R,SEMA4A,NFKBIZ	4/68	Upregulated
GO Biological Processes	GO:0072078	nephron tubule morphogenesis	-2.89864	-0.730315	26249,54806,55366,80000	KLHL3,AHI1,LGR4,GREB1L	4/68	Upregulated
GO Biological Processes	GO:0051129	negative regulation of cellular component organization	-2.56609	-0.725465	598,666,1265,1949,2048,3985,7057,7157,25999,29103,51657,81618	BCL2L1,BOK,CNN2,EFNB3,EPHB2,LIMK2,THBS1,TP53,CLIP3,DNAJC15,STYXL1,ITM2C	12/715	Downregulated
GO Biological Processes	GO:0070372	regulation of ERK1 and ERK2 cascade	-2.52986	-0.709222	59,2048,2149,2621,2950,5159,50507	ACTA2,EPHB2,F2R,GAS6,GSTP1,PDGFRB,NOX4	7/288	Downregulated
GO Biological Processes	GO:0060326	cell chemotaxis	-2.52708	-0.709222	1839,2621,4313,4814,5159,7042	HBEGF,GAS6,MMP2,NINJ1,PDGFRB,TGFB2	6/215	Downregulated
GO Biological Processes	GO:0010821	regulation of mitochondrion organization	-2.52051	-0.707454	598,666,7157,27113,90427	BCL2L1,BOK,TP53,BBC3,BMF	5/149	Downregulated
GO Biological Processes	GO:0009749	response to glucose	-2.52051	-0.707454	2621,3480,7057,7351,50507	GAS6,IGF1R,THBS1,UCP2,NOX4	5/149	Downregulated
GO Biological Processes	GO:0042692	muscle cell differentiation	-2.50507	-0.695281	975,1140,2318,4814,5159,50507,144165	CD81,CHRNB1,FLNC,NINJ1,PDGFRB,NOX4,PRICKLE1	7/291	Downregulated
GO Biological Processes	GO:1902905	positive regulation of supramolecular fiber organization	-2.85763	-0.695057	4088,4233,5587,9788,57482,85477	SMAD3,MET,PRKD1,MTSS1,CRACD,SCIN	6/175	Upregulated
GO Biological Processes	GO:0072088	nephron epithelium morphogenesis	-2.85179	-0.692071	26249,54806,55366,80000	KLHL3,AHI1,LGR4,GREB1L	4/70	Upregulated
GO Biological Processes	GO:0009617	response to bacterium	-2.84535	-0.690296	1130,1268,3570,3717,4853,5587,6197,7425,7538,7779,9971,55603,64332	LYST,CNR1,IL6R,JAK2,NOTCH2,PRKD1,RPS6KA3,VGF,ZFP36,SLC30A1,NR1H4,TENT5A,NFKBIZ	13/713	Upregulated
GO Biological Processes	GO:0008654	phospholipid biosynthetic process	-2.82175	-0.673233	472,3157,23049,55500,84803,160851,200576	ATM,HMGCS1,SMG1,ETNK1,GPAT3,DGKH,PIKFYVE	7/242	Upregulated
GO Biological Processes	GO:0071887	leukocyte apoptotic process	-2.44432	-0.666937	598,7157,27113	BCL2L1,TP53,BBC3	3/47	Downregulated
GO Biological Processes	GO:0072028	nephron morphogenesis	-2.80643	-0.666136	26249,54806,55366,80000	KLHL3,AHI1,LGR4,GREB1L	4/72	Upregulated
GO Biological Processes	GO:0042742	defense response to bacterium	-2.79236	-0.654771	1130,3570,4853,5587,7425,7779,9971,64332	LYST,IL6R,NOTCH2,PRKD1,VGF,SLC30A1,NR1H4,NFKBIZ	8/315	Upregulated
GO Biological Processes	GO:2000181	negative regulation of blood vessel morphogenesis	-2.41181	-0.647186	576,1284,6678,7042,7057	ADGRB2,COL4A2,SPARC,TGFB2,THBS1	5/158	Downregulated
GO Biological Processes	GO:1902903	regulation of supramolecular fiber organization	-2.77487	-0.642641	2059,4088,4233,5063,5587,9788,57482,85477,343578	EPS8,SMAD3,MET,PAK3,PRKD1,MTSS1,CRACD,SCIN,ARHGAP40	9/392	Upregulated
GO Biological Processes	GO:0048013	ephrin receptor signaling pathway	-2.393	-0.630648	1949,2048,4313	EFNB3,EPHB2,MMP2	3/49	Downregulated
GO Biological Processes	GO:0051495	positive regulation of cytoskeleton organization	-2.74717	-0.620239	4088,4233,5587,9788,57482,85477	SMAD3,MET,PRKD1,MTSS1,CRACD,SCIN	6/184	Upregulated
GO Biological Processes	GO:1902893	regulation of miRNA transcription	-2.74098	-0.616674	688,1956,4088,4853	KLF5,EGFR,SMAD3,NOTCH2	4/75	Upregulated
GO Biological Processes	GO:0009266	response to temperature stimulus	-2.3546	-0.604578	1312,3315,7057,7351,51278	COMT,HSPB1,THBS1,UCP2,IER5	5/163	Downregulated
GO Biological Processes	GO:0046632	alpha-beta T cell differentiation	-2.71982	-0.599987	604,3570,64218,64332	BCL6,IL6R,SEMA4A,NFKBIZ	4/76	Upregulated
GO Biological Processes	GO:0032103	positive regulation of response to external stimulus	-2.34202	-0.596396	975,2621,2635,3315,3480,4814,5159,5641,7057,23180	CD81,GAS6,GBP3,HSPB1,IGF1R,NINJ1,PDGFRB,LGMN,THBS1,RFTN1	10/572	Downregulated
GO Biological Processes	GO:0046649	lymphocyte activation	-2.70745	-0.591059	472,604,678,1316,3570,4088,4853,64218,64332,139818	ATM,BCL6,ZFP36L2,KLF6,IL6R,SMAD3,NOTCH2,SEMA4A,NFKBIZ,DOCK11	10/481	Upregulated
GO Biological Processes	GO:0060562	epithelial tube morphogenesis	-2.32547	-0.583114	1282,2535,3911,6768,7042,64321,144165	COL4A1,FZD2,LAMA5,ST14,TGFB2,SOX17,PRICKLE1	7/314	Downregulated
GO Biological Processes	GO:0043405	regulation of MAP kinase activity	-2.69025	-0.579719	1956,6091,10253,23328,152559	EGFR,ROBO1,SPRY2,SASH1,PAQR3	5/129	Upregulated
GO Biological Processes	GO:0042113	B cell activation	-2.6886	-0.579719	472,604,1316,4853,64332,139818	ATM,BCL6,KLF6,NOTCH2,NFKBIZ,DOCK11	6/189	Upregulated
GO Biological Processes	GO:0043408	regulation of MAPK cascade	-2.65018	-0.551276	408,1847,1956,3717,4853,5063,6091,9043,10253,23043,23328,152559	ARRB1,DUSP5,EGFR,JAK2,NOTCH2,PAK3,ROBO1,SPAG9,SPRY2,TNIK,SASH1,PAQR3	12/661	Upregulated
GO Biological Processes	GO:0030833	regulation of actin filament polymerization	-2.60437	-0.531803	2059,5063,57482,85477,343578	EPS8,PAK3,CRACD,SCIN,ARHGAP40	5/135	Upregulated
GO Biological Processes	GO:0002286	T cell activation involved in immune response	-2.59913	-0.531185	604,3570,64218,64332	BCL6,IL6R,SEMA4A,NFKBIZ	4/82	Upregulated
GO Biological Processes	GO:0031334	positive regulation of protein-containing complex assembly	-2.57698	-0.526801	472,3958,4233,5587,57482,57600	ATM,LGALS3,MET,PRKD1,CRACD,FNIP2	6/199	Upregulated
GO Biological Processes	GO:0002366	leukocyte activation involved in immune response	-2.5662	-0.520638	604,3570,4853,64218,64332,139818	BCL6,IL6R,NOTCH2,SEMA4A,NFKBIZ,DOCK11	6/200	Upregulated
GO Biological Processes	GO:0071478	cellular response to radiation	-2.2463	-0.517839	598,4313,7157,27113,90427	BCL2L1,MMP2,TP53,BBC3,BMF	5/173	Downregulated
GO Biological Processes	GO:0046474	glycerophospholipid biosynthetic process	-2.54483	-0.512175	472,23049,55500,84803,160851,200576	ATM,SMG1,ETNK1,GPAT3,DGKH,PIKFYVE	6/202	Upregulated
GO Biological Processes	GO:0002521	leukocyte differentiation	-2.53959	-0.511145	472,604,678,1316,3570,4853,64218,64332,139818	ATM,BCL6,ZFP36L2,KLF6,IL6R,NOTCH2,SEMA4A,NFKBIZ,DOCK11	9/425	Upregulated
GO Biological Processes	GO:0032271	regulation of protein polymerization	-2.53425	-0.51094	2059,4233,5063,57482,85477,343578	EPS8,MET,PAK3,CRACD,SCIN,ARHGAP40	6/203	Upregulated
GO Biological Processes	GO:2000107	negative regulation of leukocyte apoptotic process	-2.23006	-0.509929	598,2621,27086	BCL2L1,GAS6,FOXP1	3/56	Downregulated
GO Biological Processes	GO:0141091	transforming growth factor beta receptor superfamily signaling pathway	-2.22556	-0.508512	7042,7157,7791,60436,642658	TGFB2,TP53,ZYX,TGIF2,SCX	5/175	Downregulated
GO Biological Processes	GO:0009725	response to hormone	-2.20408	-0.491115	306,1312,3480,3490,4313,6586,7042,7057,7351,10424,10626,163732	ANXA3,COMT,IGF1R,IGFBP7,MMP2,SLIT3,TGFB2,THBS1,UCP2,PGRMC2,TRIM16,CITED4	12/795	Downregulated
GO Biological Processes	GO:0018193	peptidyl-amino acid modification	-2.48905	-0.485057	472,1956,3717,4820,5587,6197,9252,23049,200576,349152	ATM,EGFR,JAK2,NKTR,PRKD1,RPS6KA3,RPS6KA5,SMG1,PIKFYVE,DPY19L2P2	10/516	Upregulated
GO Biological Processes	GO:0050727	regulation of inflammatory response	-2.48629	-0.485057	472,604,1268,3717,4088,7538,9971,64332,80709	ATM,BCL6,CNR1,JAK2,SMAD3,ZFP36,NR1H4,NFKBIZ,AKNA	9/433	Upregulated
GO Biological Processes	GO:0043549	regulation of kinase activity	-2.48312	-0.485057	1956,3570,3717,4233,5525,6091,10253,23328,56892,152559	EGFR,IL6R,JAK2,MET,PPP2R5A,ROBO1,SPRY2,SASH1,TCIM,PAQR3	10/517	Upregulated
GO Biological Processes	GO:0060993	kidney morphogenesis	-2.47046	-0.47823	26249,54806,55366,80000	KLHL3,AHI1,LGR4,GREB1L	4/89	Upregulated
GO Biological Processes	GO:2000628	regulation of miRNA metabolic process	-2.45303	-0.46655	688,1956,4088,4853	KLF5,EGFR,SMAD3,NOTCH2	4/90	Upregulated
GO Biological Processes	GO:0006839	mitochondrial transport	-2.15519	-0.454229	598,666,7157,7351,29103	BCL2L1,BOK,TP53,UCP2,DNAJC15	5/182	Downregulated
GO Biological Processes	GO:0070228	regulation of lymphocyte apoptotic process	-2.14683	-0.448227	7157,27086,27113	TP53,FOXP1,BBC3	3/60	Downregulated
GO Biological Processes	GO:0016049	cell growth	-2.14624	-0.448227	3913,6586,26999,144165	LAMB2,SLIT3,CYFIP2,PRICKLE1	4/116	Downregulated
GO Biological Processes	GO:0051338	regulation of transferase activity	-2.38115	-0.425202	1956,3570,3717,4233,5525,6091,7538,10253,23328,56892,152559	EGFR,IL6R,JAK2,MET,PPP2R5A,ROBO1,ZFP36,SPRY2,SASH1,TCIM,PAQR3	11/623	Upregulated
GO Biological Processes	GO:0006935	chemotaxis	-2.11572	-0.422647	1839,2621,4313,4814,5159,6586,7042	HBEGF,GAS6,MMP2,NINJ1,PDGFRB,SLIT3,TGFB2	7/344	Downregulated
GO Biological Processes	GO:0071900	regulation of protein serine/threonine kinase activity	-2.11481	-0.422647	896,1029,2950,5159,7057,22924	CCND3,CDKN2A,GSTP1,PDGFRB,THBS1,MAPRE3	6/262	Downregulated
GO Biological Processes	GO:0008064	regulation of actin polymerization or depolymerization	-2.37176	-0.421795	2059,5063,57482,85477,343578	EPS8,PAK3,CRACD,SCIN,ARHGAP40	5/153	Upregulated
GO Biological Processes	GO:0033674	positive regulation of kinase activity	-2.36851	-0.420302	1956,3570,3717,4233,6091,23328,56892	EGFR,IL6R,JAK2,MET,ROBO1,SASH1,TCIM	7/292	Upregulated
GO Biological Processes	GO:0006623	protein targeting to vacuole	-2.35284	-0.409825	4734,9648,23230	NEDD4,GCC2,VPS13A	3/48	Upregulated
GO Biological Processes	GO:0030855	epithelial cell differentiation	-2.34022	-0.40064	688,3673,3958,4088,4233,4649,4853,6664,9788,55283,64332	KLF5,ITGA2,LGALS3,SMAD3,MET,MYO9A,NOTCH2,SOX11,MTSS1,MCOLN3,NFKBIZ	11/631	Upregulated
GO Biological Processes	GO:0030832	regulation of actin filament length	-2.33619	-0.400021	2059,5063,57482,85477,343578	EPS8,PAK3,CRACD,SCIN,ARHGAP40	5/156	Upregulated
GO Biological Processes	GO:0046578	regulation of Ras protein signal transduction	-2.32758	-0.395084	4853,5922,10253	NOTCH2,RASA2,SPRY2	3/49	Upregulated
GO Biological Processes	GO:0045017	glycerolipid biosynthetic process	-2.32598	-0.395084	472,23049,55500,84803,160851,200576	ATM,SMG1,ETNK1,GPAT3,DGKH,PIKFYVE	6/224	Upregulated
GO Biological Processes	GO:1904036	negative regulation of epithelial cell apoptotic process	-2.05113	-0.376962	2621,3480,7466	GAS6,IGF1R,WFS1	3/65	Downregulated
GO Biological Processes	GO:0043434	response to peptide hormone	-2.29726	-0.376093	760,3717,4088,5587,7425,55023,55667,132864	CA2,JAK2,SMAD3,PRKD1,VGF,PHIP,DENND4C,CPEB2	8/380	Upregulated
GO Biological Processes	GO:0071902	positive regulation of protein serine/threonine kinase activity	-2.04631	-0.373068	896,5159,7057,22924	CCND3,PDGFRB,THBS1,MAPRE3	4/124	Downregulated
GO Biological Processes	GO:0070371	ERK1 and ERK2 cascade	-2.27875	-0.365682	678,1847,10253	ZFP36L2,DUSP5,SPRY2	3/51	Upregulated
GO Biological Processes	GO:0043410	positive regulation of MAPK cascade	-2.27426	-0.36282	408,1956,3717,4853,6091,9043,10253,23043,23328	ARRB1,EGFR,JAK2,NOTCH2,ROBO1,SPAG9,SPRY2,TNIK,SASH1	9/467	Upregulated
GO Biological Processes	GO:0030834	regulation of actin filament depolymerization	-2.232	-0.339377	2059,57482,85477	EPS8,CRACD,SCIN	3/53	Upregulated
GO Biological Processes	GO:0002520	immune system development	-2.22341	-0.332313	472,604,4088,28982,64332	ATM,BCL6,SMAD3,FLVCR1,NFKBIZ	5/166	Upregulated
GO Biological Processes	GO:0046631	alpha-beta T cell activation	-2.18697	-0.306452	604,3570,64218,64332	BCL6,IL6R,SEMA4A,NFKBIZ	4/107	Upregulated
GO Biological Processes	GO:0002833	positive regulation of response to biotic stimulus	-2.1782	-0.302132	354,5063,5587,6197,9971,23328,64332	KLK3,PAK3,PRKD1,RPS6KA3,NR1H4,SASH1,NFKBIZ	7/317	Upregulated
GO Biological Processes	GO:0045785	positive regulation of cell adhesion	-2.14841	-0.282566	472,604,3673,3717,4088,10725,25890,56477,64332	ATM,BCL6,ITGA2,JAK2,SMAD3,NFAT5,ABI3BP,CCL28,NFKBIZ	9/489	Upregulated
GO Biological Processes	GO:0050673	epithelial cell proliferation	-2.13902	-0.277481	1956,4853,9788,55366,64332	EGFR,NOTCH2,MTSS1,LGR4,NFKBIZ	5/174	Upregulated
GO Biological Processes	GO:0045860	positive regulation of protein kinase activity	-2.1328	-0.27425	1956,3570,3717,6091,23328,56892	EGFR,IL6R,JAK2,ROBO1,SASH1,TCIM	6/246	Upregulated
GO Biological Processes	GO:0071375	cellular response to peptide hormone stimulus	-2.11635	-0.266092	760,3717,5587,55023,55667,132864	CA2,JAK2,PRKD1,PHIP,DENND4C,CPEB2	6/248	Upregulated
GO Biological Processes	GO:0090263	positive regulation of canonical Wnt signaling pathway	-2.10468	-0.259422	1956,4088,55366,65981	EGFR,SMAD3,LGR4,CAPRIN2	4/113	Upregulated
GO Biological Processes	GO:0032835	glomerulus development	-2.10277	-0.259422	4853,9788,55366	NOTCH2,MTSS1,LGR4	3/59	Upregulated
GO Biological Processes	GO:0010634	positive regulation of epithelial cell migration	-2.09861	-0.257985	394,3673,4233,5587,23328	ARHGAP5,ITGA2,MET,PRKD1,SASH1	5/178	Upregulated
GO Biological Processes	GO:0030217	T cell differentiation	-2.05931	-0.236035	604,678,3570,64218,64332	BCL6,ZFP36L2,IL6R,SEMA4A,NFKBIZ	5/182	Upregulated
GO Biological Processes	GO:0098773	skin epidermis development	-2.05264	-0.23197	1956,4233,55366,64332	EGFR,MET,LGR4,NFKBIZ	4/117	Upregulated
GO Biological Processes	GO:1903706	regulation of hemopoiesis	-2.00613	-0.203006	604,678,4853,7538,56892,64332,85477,114803	BCL6,ZFP36L2,NOTCH2,ZFP36,TCIM,NFKBIZ,SCIN,MYSM1	8/427	Upregulated
GO Biological Processes	GO:0071900	regulation of protein serine/threonine kinase activity	-2.00584	-0.203006	1956,6091,10253,23328,56892,152559	EGFR,ROBO1,SPRY2,SASH1,TCIM,PAQR3	6/262	Upregulated
Reactome Gene Sets	R-HSA-9006934	Signaling by Receptor Tyrosine Kinases	-5.97614	-2.23379	1956,2354,3673,3710,3717,3909,4233,4664,4665,4734,5063,6197,7425,9252,10253,55824	EGFR,FOSB,ITGA2,ITPR3,JAK2,LAMA3,MET,NAB1,NAB2,NEDD4,PAK3,RPS6KA3,VGF,RPS6KA5,SPRY2,PAG1	16/534	Upregulated
WikiPathways	WP437	EGF EGFR signaling	-4.8112	-1.64288	1956,2059,2354,3717,4734,6197,9252,10253	EGFR,EPS8,FOSB,JAK2,NEDD4,RPS6KA3,RPS6KA5,SPRY2	8/159	Upregulated
Reactome Gene Sets	R-HSA-373760	L1CAM interactions	-2.84438	-0.690296	287,1956,3673,6197,9252	ANK2,EGFR,ITGA2,RPS6KA3,RPS6KA5	5/119	Upregulated
Canonical Pathways	M164	PID ERBB1 DOWNSTREAM PATHWAY	-3.08752	-0.840016	1956,2059,6197,7538,9252	EGFR,EPS8,RPS6KA3,ZFP36,RPS6KA5	5/105	Upregulated
Reactome Gene Sets	R-HSA-198725	Nuclear Events (kinase and transcription factor activation)	-5.39477	-1.82073	2354,4664,4665,6197,7425,9252	FOSB,NAB1,NAB2,RPS6KA3,VGF,RPS6KA5	6/61	Upregulated
Reactome Gene Sets	R-HSA-9031628	NGF-stimulated transcription	-3.82674	-1.22445	2354,4664,4665,7425	FOSB,NAB1,NAB2,VGF	4/39	Upregulated
Reactome Gene Sets	R-HSA-187037	Signaling by NTRK1 (TRKA)	-3.82383	-1.22445	2354,4664,4665,6197,7425,9252	FOSB,NAB1,NAB2,RPS6KA3,VGF,RPS6KA5	6/115	Upregulated
Reactome Gene Sets	R-HSA-5683057	MAPK family signaling cascades	-4.75685	-1.62833	408,1847,1956,3570,3717,4233,5063,5525,5922,23179,152559	ARRB1,DUSP5,EGFR,IL6R,JAK2,MET,PAK3,PPP2R5A,RASA2,RGL1,PAQR3	11/325	Upregulated
WikiPathways	WP3932	Focal adhesion PI3K Akt mTOR signaling	-3.56658	-1.0914	1956,3570,3673,3717,3909,4233,5209,5525,9586	EGFR,IL6R,ITGA2,JAK2,LAMA3,MET,PFKFB3,PPP2R5A,CREB5	9/303	Upregulated
Reactome Gene Sets	R-HSA-8874081	MET activates PTK2 signaling	-2.9428	-0.750673	3673,3909,4233	ITGA2,LAMA3,MET	3/30	Upregulated
Canonical Pathways	M86	PID ARF6 PATHWAY	-4.01352	-1.31501	408,1956,4233,51454	ARRB1,EGFR,MET,GULP1	4/35	Upregulated
WikiPathways	WP4172	PI3K Akt signaling	-2.59489	-0.529389	1956,3570,3673,3717,3909,4233,5525,9586	EGFR,IL6R,ITGA2,JAK2,LAMA3,MET,PPP2R5A,CREB5	8/339	Upregulated
WikiPathways	WP306	Focal adhesion	-2.57698	-0.526801	394,1956,3673,3909,4233,5063	ARHGAP5,EGFR,ITGA2,LAMA3,MET,PAK3	6/199	Upregulated
Reactome Gene Sets	R-HSA-8875878	MET promotes cell motility	-2.54771	-0.512926	3673,3909,4233	ITGA2,LAMA3,MET	3/41	Upregulated
KEGG Pathway	hsa04510	Focal adhesion	-2.53425	-0.51094	394,1956,3673,3909,4233,5063	ARHGAP5,EGFR,ITGA2,LAMA3,MET,PAK3	6/203	Upregulated
KEGG Pathway	hsa04151	PI3K-Akt signaling pathway	-2.42231	-0.44531	1956,3570,3673,3717,3909,4233,5525,9586	EGFR,IL6R,ITGA2,JAK2,LAMA3,MET,PPP2R5A,CREB5	8/362	Upregulated
Canonical Pathways	M145	PID P53 DOWNSTREAM PATHWAY	-2.57675	-0.526801	604,1847,1956,4233,10397	BCL6,DUSP5,EGFR,MET,NDRG1	5/137	Upregulated
KEGG Pathway	hsa04014	Ras signaling pathway	-2.20038	-0.318371	1956,4233,5063,5922,23179,253959	EGFR,MET,PAK3,RASA2,RGL1,RALGAPA1	6/238	Upregulated
Canonical Pathways	M239	PID A6B1 A6B4 INTEGRIN PATHWAY	-2.40514	-0.435474	1956,3909,4233	EGFR,LAMA3,MET	3/46	Upregulated
Canonical Pathways	M142	PID AJDISS 2PATHWAY	-2.35284	-0.409825	1956,4233,6091	EGFR,MET,ROBO1	3/48	Upregulated
Reactome Gene Sets	R-HSA-9013695	NOTCH4 Intracellular Domain Regulates Transcription	-3.47239	-1.0574	4088,4853,10046	SMAD3,NOTCH2,MAMLD1	3/20	Upregulated
WikiPathways	WP2870	Extracellular vesicle mediated signaling in recipient cells	-2.98636	-0.775482	1956,4088,4233	EGFR,SMAD3,MET	3/29	Upregulated
WikiPathways	WP2324	AGE RAGE pathway	-2.94705	-0.751859	1956,3717,3958,4088	EGFR,JAK2,LGALS3,SMAD3	4/66	Upregulated
Reactome Gene Sets	R-HSA-373755	Semaphorin interactions	-2.97188	-0.773595	1400,4233,5063,64218	CRMP1,MET,PAK3,SEMA4A	4/65	Upregulated
WikiPathways	WP2291	Deregulation of Rab and Rab effector genes in bladder cancer	-3.77228	-1.18374	5874,9648,79083	RAB27B,GCC2,MLPH	3/16	Upregulated
WikiPathways	WP4541	Hippo Merlin signaling dysregulation	-2.00267	-0.201084	1956,3673,4233,5063	EGFR,ITGA2,MET,PAK3	4/121	Upregulated
