# Supplementary material for: Urinary renal epithelial cells can be used for NPHP1 phenotyping and a personalized therapeutic strategy
Source: J Cell Sci. 2025 Sep 8;138(20):jcs264141. doi: 10.1242/jcs.264141 (PMC12450468; doi:10.1242/jcs.264141)
Supplement: Table S4. [file joces-138-264141-TableS4.xlsx]

## Sheet: TableS4.DEGs_NPHP1_vs_DMSO
Ensembl Id.	Gene name	Entrez Id.	baseMean	log2FoldChange	lfcSE	stat	pvalue	padj
ENSG00000106258	CYP3A5	1577	1267.42	4.30391	0.785673	5.478	4.30169e-08	0.000331634
ENSG00000113368	LMNB1	4001	2018.85	-4.25392	0.784247	-5.42421	5.82121e-08	0.000331634
ENSG00000137812	KNL1	57082	1150.56	-4.57312	0.854832	-5.34973	8.80876e-08	0.000334557
ENSG00000101447	FAM83D	81610	592.666	-4.28152	0.835502	-5.12449	2.98343e-07	0.000849829
ENSG00000168077	SCARA3	51435	870.164	-4.0621	0.824403	-4.92732	8.33642e-07	0.0018997
ENSG00000170312	CDK1	983	1394.39	-3.67446	0.795004	-4.62194	3.80162e-06	0.00721927
ENSG00000137807	KIF23	9493	1665.84	-3.50759	0.781809	-4.4865	7.2403e-06	0.0117851
ENSG00000123416	TUBA1B	10376	4890.08	-3.20909	0.726056	-4.41989	9.8751e-06	0.0140646
ENSG00000187741	FANCA	2175	897.221	-3.29117	0.759067	-4.33581	1.45225e-05	0.0183855
ENSG00000102931	ARL2BP	23568	30.4969	-8.27011	1.99771	-4.1398	3.47614e-05	0.0396072
ENSG00000123080	CDKN2C	1031	444.685	-3.3981	0.835975	-4.06483	4.80675e-05	0.0497891
ENSG00000170549	IRX1	79192	123.039	-3.7223	0.935453	-3.97914	6.91641e-05	0.062849
ENSG00000112742	TTK	7272	705.355	-3.26549	0.822427	-3.97055	7.17077e-05	0.062849
ENSG00000132182	NUP210	23225	845.981	-2.8805	0.729214	-3.95015	7.81034e-05	0.063565
ENSG00000100629	CEP128	145508	279.263	-3.32258	0.853908	-3.89102	9.98222e-05	0.0758249
ENSG00000140525	FANCI	55215	1451.21	-2.82806	0.735152	-3.8469	0.000119621	0.0851849
ENSG00000124191	TOX2	84969	23.9178	-7.91771	2.10106	-3.76843	0.000164275	0.103986
ENSG00000008517	IL32	9235	13606.3	4.44128	1.17851	3.76854	0.000164203	0.103986
ENSG00000129422	MTUS1	57509	201.092	-4.65819	1.25911	-3.6996	0.000215943	0.129498
ENSG00000171564	FGB	2244	1608.3	-5.35359	1.46444	-3.65571	0.000256469	0.14611
ENSG00000085840	ORC1	4998	295.282	-2.94967	0.813694	-3.62504	0.000288913	0.156756
ENSG00000138792	ENPEP	2028	8937.15	2.90706	0.808005	3.59783	0.000320887	0.158965
ENSG00000151725	CENPU	79682	815.634	-2.83651	0.788022	-3.59953	0.000318797	0.158965
ENSG00000163220	S100A9	6280	20.9036	-7.72347	2.15673	-3.5811	0.000342155	0.162438
ENSG00000164109	MAD2L1	4085	1185.14	-2.84964	0.817043	-3.48774	0.000487113	0.222007
ENSG00000169583	CLIC3	9022	419.976	3.96351	1.14034	3.47571	0.000509495	0.223277
ENSG00000116701	NCF2	4688	251.244	3.1769	0.921519	3.44746	0.000565889	0.238805
ENSG00000142945	KIF2C	11004	1015.89	-3.5194	1.03875	-3.38812	0.000703733	0.286369
ENSG00000168398	BDKRB2	624	78.2269	-4.03132	1.22815	-3.28243	0.00102918	0.39518
ENSG00000198467	TPM2	7169	28680.5	3.82137	1.16859	3.27008	0.00107518	0.39518
ENSG00000166963	MAP1A	4130	1180.26	2.43496	0.744222	3.27182	0.00106858	0.39518
ENSG00000179750	APOBEC3B	9582	329.767	-4.09621	1.26103	-3.24832	0.0011609	0.404328
ENSG00000187634	SAMD11	148398	323.164	-3.01672	0.934244	-3.22905	0.00124201	0.404328
ENSG00000159212	CLIC6	54102	201.485	-2.84681	0.880288	-3.23396	0.00122088	0.404328
ENSG00000122966	CIT	11113	2010.93	-2.28782	0.706389	-3.23876	0.00120052	0.404328
ENSG00000137642	SORL1	6653	308.968	-3.13798	0.9857	-3.1835	0.00145506	0.460526
ENSG00000137310	TCF19	6941	1587.28	-2.73444	0.861489	-3.17408	0.00150311	0.462878
ENSG00000148346	LCN2	3934	1083.64	-3.5464	1.12051	-3.165	0.00155083	0.465005
ENSG00000171903	CYP4F11	57834	810.262	-2.37177	0.755354	-3.13995	0.00168976	0.49367
ENSG00000101335	MYL9	10398	36413.2	3.64647	1.17112	3.11367	0.00184779	0.526342
ENSG00000135476	ESPL1	9700	753.141	-2.55741	0.833126	-3.06966	0.00214304	0.595557
ENSG00000151366	NDUFC2	4718	898.061	2.4992	0.817228	3.05815	0.0022271	0.604181
ENSG00000172927	MYEOV	26579	599.817	3.38414	1.12231	3.01534	0.00256691	0.63689
ENSG00000167900	TK1	7083	2054.17	-2.96458	0.977038	-3.03426	0.00241131	0.63689
ENSG00000183087	GAS6	2621	19281.8	2.8549	0.946955	3.01483	0.00257126	0.63689
ENSG00000164120	HPGD	3248	1798.23	2.35658	0.781451	3.01565	0.00256429	0.63689
ENSG00000164104	HMGB2	3148	3277.81	-2.42212	0.805468	-3.00709	0.00263758	0.639417
ENSG00000182916	TCEAL7	56849	194.429	-3.62027	1.21639	-2.97624	0.00291807	0.651931
ENSG00000187608	ISG15	9636	2011.2	2.85713	0.958143	2.98194	0.00286425	0.651931
ENSG00000005249	PRKAR2B	5577	155.262	-2.6446	0.884421	-2.9902	0.00278793	0.651931
ENSG00000165025	SYK	6850	349.345	-2.45948	0.823161	-2.98785	0.00280949	0.651931
ENSG00000147536	GINS4	84296	327.792	-2.55231	0.859366	-2.96999	0.00297811	0.652549
ENSG00000147889	CDKN2A	1029	6456.98	2.77088	0.934988	2.96355	0.00304114	0.653787
ENSG00000124568	SLC17A1	6568	71.8551	3.38112	1.14813	2.9449	0.00323057	0.657306
ENSG00000058404	CAMK2B	816	126.558	3.22424	1.09321	2.94934	0.00318454	0.657306
ENSG00000109846	CRYAB	1410	45865.7	2.67478	0.90539	2.95428	0.00313396	0.657306
ENSG00000167553	TUBA1C	84790	9157.47	-2.12982	0.728582	-2.92325	0.00346401	0.692438
ENSG00000164379	FOXQ1	94234	567.885	-2.42874	0.832923	-2.91593	0.00354633	0.696669
ENSG00000142149	HUNK	30811	24.0813	-4.9078	1.71411	-2.86318	0.00419413	0.724059
ENSG00000125144	MT1G	4495	664.221	4.03366	1.39566	2.89014	0.00385066	0.724059
ENSG00000103460	TOX3	27324	154.215	-2.7992	0.976022	-2.86797	0.00413114	0.724059
ENSG00000165188	RNF183	138065	192.95	-2.65408	0.924574	-2.87059	0.00409703	0.724059
ENSG00000092470	WDR76	79968	488.419	-2.39428	0.830424	-2.88321	0.00393646	0.724059
ENSG00000165474	GJB2	2706	390.472	-2.31618	0.803654	-2.88206	0.00395085	0.724059
ENSG00000232388	SMIM26	388789	629.509	2.24619	0.780965	2.87618	0.00402522	0.724059
ENSG00000134531	EMP1	2012	10644.7	-2.10594	0.731042	-2.88073	0.00396756	0.724059
ENSG00000106078	COBL	23242	12.3315	-6.96337	2.44486	-2.84817	0.00439713	0.747774
ENSG00000175193	PARL	55486	650.61	2.77672	0.978032	2.83909	0.00452422	0.751621
ENSG00000116962	NID1	4811	1367.8	-2.25432	0.794571	-2.83716	0.00455168	0.751621
ENSG00000130770	ATP5IF1	93974	10573.3	2.71871	0.967803	2.80916	0.00496714	0.808509
ENSG00000077152	UBE2T	29089	533.55	-2.09773	0.753575	-2.78371	0.00537418	0.862443
ENSG00000136492	BRIP1	83990	526.963	-2.16947	0.783903	-2.76752	0.00564842	0.893863
ENSG00000197249	SERPINA1	5265	32482.6	-2.18813	0.793232	-2.7585	0.00580681	0.90634
ENSG00000187123	LYPD6	130574	134.889	-2.45088	0.890978	-2.75077	0.00594557	0.915457
ENSG00000243449	NICOL1	401115	4106.55	2.89336	1.05422	2.74456	0.0060593	0.920529
ENSG00000198918	RPL39	6170	22052	2.47198	0.903836	2.73499	0.00623824	0.923097
ENSG00000136531	SCN2A	6326	222.455	2.32726	0.850656	2.73584	0.00622219	0.923097
ENSG00000153006	SREK1IP1	285672	4214.27	2.10845	0.776402	2.71566	0.0066143	0.966196
ENSG00000163576	EFHB	151651	268.004	2.52399	0.93429	2.70151	0.0069026	0.983103
ENSG00000167536	DHRS13	147015	157.468	-2.42543	0.896464	-2.70555	0.00681911	0.983103
ENSG00000058335	RASGRF1	5923	12.8537	-5.56823	2.32641	-2.39349	0.0166889	0.999673
ENSG00000171560	FGA	2243	1463.5	-4.76217	4.0127	-1.18677	0.235317	0.999673
ENSG00000153347	FAM81B	153643	19.9088	4.42275	1.69256	2.61305	0.00897393	0.999673
ENSG00000168306	ACOX2	8309	21.9251	-4.21287	1.77581	-2.37237	0.0176744	0.999673
ENSG00000165929	TC2N	123036	40.065	-3.3278	1.29074	-2.57822	0.0099311	0.999673
ENSG00000101443	WFDC2	10406	190.457	-3.302	1.30771	-2.52502	0.0115693	0.999673
ENSG00000127129	EDN2	1907	37.9327	3.22792	1.35677	2.37912	0.0173539	0.999673
ENSG00000092068	SLC7A8	23428	59.0604	-3.16732	1.3278	-2.38539	0.0170609	0.999673
ENSG00000157765	SLC34A2	10568	2198.88	-3.12755	1.18869	-2.63108	0.00851131	0.999673
ENSG00000110203	FOLR3	2352	144.661	3.1101	1.32458	2.34798	0.0188755	0.999673
ENSG00000145569	OTULINL	54491	59.1477	-2.96752	1.17999	-2.51488	0.0119074	0.999673
ENSG00000176563	CNTD1	124817	22.1574	-2.90489	1.53552	-1.89179	0.0585185	0.999673
ENSG00000128422	KRT17	3872	54.0077	2.89586	1.68571	1.71789	0.0858173	0.999673
ENSG00000107223	EDF1	8721	26036.2	2.84566	1.18505	2.40129	0.0163375	0.999673
ENSG00000160180	TFF3	7033	146.309	2.83767	1.14424	2.47997	0.0131394	0.999673
ENSG00000103269	RHBDL1	9028	214.398	2.83231	1.11979	2.52933	0.0114281	0.999673
ENSG00000162415	ZSWIM5	57643	41.3103	-2.83224	1.49091	-1.89968	0.0574757	0.999673
ENSG00000103490	PYCARD	29108	1006.91	2.80763	1.0874	2.58197	0.00982369	0.999673
ENSG00000164007	CLDN19	149461	18.1009	-2.80593	1.84742	-1.51884	0.128803	0.999673
ENSG00000047617	ANO2	57101	43.6655	2.80191	1.21823	2.29998	0.0214493	0.999673
ENSG00000183617	MRPL54	116541	1973.78	2.7948	1.09718	2.54726	0.0108574	0.999673
ENSG00000116661	FBXO2	26232	389.1	2.78136	1.0506	2.64739	0.00811151	0.999673
ENSG00000178896	EXOSC4	54512	1542.72	2.77703	1.03911	2.67251	0.00752867	0.999673
ENSG00000090539	CHRD	8646	716.787	2.76972	1.19509	2.31757	0.0204726	0.999673
ENSG00000117399	CDC20	991	2113.95	-2.76564	1.07046	-2.58361	0.00977737	0.999673
ENSG00000239672	NME1	4830	1818.97	2.75229	1.0876	2.5306	0.0113867	0.999673
ENSG00000129354	AP1M2	10053	773.827	2.74453	1.14431	2.39842	0.0164658	0.999673
ENSG00000102030	NAA10	8260	2398.37	2.73194	1.07968	2.53033	0.0113955	0.999673
ENSG00000141505	ASGR1	432	98.5082	2.7277	1.56186	1.74644	0.080734	0.999673
ENSG00000149591	TAGLN	6876	8973.07	2.72551	1.10233	2.47251	0.013417	0.999673
ENSG00000174939	ASPHD1	253982	2719.68	2.72472	1.11399	2.4459	0.014449	0.999673
ENSG00000139626	ITGB7	3695	48.1713	-2.69846	1.12452	-2.39966	0.0164105	0.999673
ENSG00000118971	CCND2	894	845.845	2.69291	1.0377	2.59508	0.00945689	0.999673
ENSG00000068078	FGFR3	2261	82.6469	-2.6888	1.01355	-2.65286	0.00798119	0.999673
ENSG00000169083	AR	367	29.5784	-2.67782	1.35853	-1.97112	0.0487103	0.999673
ENSG00000233493	TMEM238	388564	227.452	2.66764	1.20178	2.21973	0.026437	0.999673
ENSG00000164199	ADGRV1	84059	22.4114	-2.66597	1.75396	-1.51997	0.128518	0.999673
ENSG00000087076	HSD17B14	51171	64.841	2.66536	1.26254	2.11111	0.0347628	0.999673
ENSG00000105619	TFPT	29844	1563.33	2.66114	1.14336	2.32747	0.01994	0.999673
ENSG00000179862	CITED4	163732	3751.82	2.65236	1.0249	2.58793	0.00965534	0.999673
ENSG00000172201	ID4	3400	635.949	-2.64049	0.981388	-2.69056	0.00713314	0.999673
ENSG00000119632	IFI27L2	83982	5743.62	2.63952	1.11547	2.36629	0.0179676	0.999673
ENSG00000104953	TLE6	79816	38.5011	2.62214	1.28442	2.04151	0.0412006	0.999673
ENSG00000101825	MXRA5	25878	329.731	-2.62093	1.0379	-2.52523	0.0115623	0.999673
ENSG00000145494	NDUFS6	4726	5805.48	2.6129	1.11657	2.34012	0.0192777	0.999673
ENSG00000205078	SYCE1L	100130958	764.903	2.59294	1.26582	2.04844	0.0405174	0.999673
ENSG00000143545	RAB13	5872	4281.32	2.59001	1.04744	2.4727	0.0134098	0.999673
ENSG00000235034	C19orf81	342918	124.44	2.58864	1.54642	1.67396	0.0941386	0.999673
ENSG00000100206	DMC1	11144	28.7485	-2.58855	1.49384	-1.73282	0.083128	0.999673
ENSG00000166840	GLYATL1	92292	58.2434	-2.58638	1.14997	-2.24909	0.0245067	0.999673
ENSG00000051523	CYBA	1535	63032.4	2.58093	1.12269	2.29888	0.0215116	0.999673
ENSG00000154146	NRGN	4900	204.887	-2.57473	0.97372	-2.64422	0.00818806	0.999673
ENSG00000166920	C15orf48	84419	42.5056	2.56262	1.27042	2.01714	0.0436807	0.999673
ENSG00000256061	DNAAF4	161582	100.889	2.56085	0.956368	2.67769	0.00741322	0.999673
ENSG00000189127	ANKRD34B	340120	139.271	2.55968	1.01655	2.51801	0.0118019	0.999673
ENSG00000092841	MYL6	4637	67820.9	2.55954	1.05618	2.42338	0.0153768	0.999673
ENSG00000119139	TJP2	9414	367.347	-2.55631	1.02548	-2.49278	0.0126747	0.999673
ENSG00000175920	DOK7	285489	724.229	2.55469	1.09958	2.32334	0.0201608	0.999673
ENSG00000151490	PTPRO	5800	100.409	-2.54149	1.1442	-2.2212	0.0263374	0.999673
ENSG00000125730	C3	718	10237	-2.53201	1.20158	-2.10724	0.0350971	0.999673
ENSG00000135437	RDH5	5959	24.7891	-2.53158	1.55352	-1.62958	0.10319	0.999673
ENSG00000278558	TMEM191B	728229	62.4283	2.52543	1.37927	1.83098	0.0671031	0.999673
ENSG00000215277	RNF212B	100507650	36.5009	2.52238	1.25834	2.00452	0.0450141	0.999673
ENSG00000139438	FAM222A	84915	74.2451	-2.51345	1.08856	-2.30897	0.0209451	0.999673
ENSG00000182154	MRPL41	64975	7066.64	2.51277	1.01941	2.46492	0.0137043	0.999673
ENSG00000147614	ATP6V0D2	245972	67.0828	2.51183	1.18492	2.11982	0.0340209	0.999673
ENSG00000260428	SCX	642658	322.681	2.49192	1.05608	2.35959	0.0182949	0.999673
ENSG00000196502	SULT1A1	6817	1342.87	2.48858	0.964736	2.57955	0.00989301	0.999673
ENSG00000120725	SIL1	64374	4020.34	2.48314	1.03643	2.39586	0.0165816	0.999673
ENSG00000142235	LMTK3	114783	102.692	-2.4791	0.985482	-2.51562	0.0118823	0.999673
ENSG00000169627	BOLA2B	552900	1747.08	2.4759	1.09341	2.26439	0.02355	0.999673
ENSG00000169627	BOLA2B	654483	1747.08	2.4759	1.09341	2.26439	0.02355	0.999673
ENSG00000100300	TSPO	706	22706.9	2.46935	1.01401	2.43524	0.014882	0.999673
ENSG00000177994	C2orf73	129852	18.9005	2.46759	1.54569	1.59643	0.110393	0.999673
ENSG00000101460	MAP1LC3A	84557	1704.45	2.46706	0.982716	2.51045	0.0120576	0.999673
ENSG00000099864	PALM	5064	35.6985	2.46329	1.55365	1.58548	0.112857	0.999673
ENSG00000171222	SCAND1	51282	5551.66	2.45855	1.03561	2.37401	0.0175962	0.999673
ENSG00000118292	C1orf54	79630	59.3934	2.44656	1.0729	2.28032	0.0225886	0.999673
ENSG00000240747	KRBOX1	100506243	27.2514	2.42922	1.66727	1.45701	0.145115	0.999673
ENSG00000179913	B3GNT3	10331	12.6519	-2.42633	2.07217	-1.17091	0.241634	0.999673
ENSG00000185527	PDE6G	5148	82.1954	2.41945	1.24983	1.93582	0.0528892	0.999673
ENSG00000158417	EIF5B	9669	27276.7	2.41564	0.912718	2.64664	0.00812955	0.999673
ENSG00000145358	DDIT4L	115265	369.822	-2.41217	0.943412	-2.55686	0.0105622	0.999673
ENSG00000105707	HPN	3249	281.71	-2.4096	1.11664	-2.1579	0.0309357	0.999673
ENSG00000101198	NKAIN4	128414	84.676	2.39295	0.988423	2.42098	0.0154786	0.999673
ENSG00000204175	GPRIN2	9721	159.843	2.39209	1.17462	2.03647	0.0417028	0.999673
ENSG00000104327	CALB1	793	84.4126	2.38605	1.24219	1.92085	0.0547507	0.999673
ENSG00000132688	NES	10763	43.9589	-2.38282	1.38548	-1.71985	0.0854594	0.999673
ENSG00000130748	TMEM160	54958	2766.69	2.3823	1.11035	2.14554	0.0319095	0.999673
ENSG00000204397	CARD16	114769	402.93	2.37062	1.09156	2.17177	0.0298732	0.999673
ENSG00000148803	FUOM	282969	3131.34	2.36808	1.07305	2.20687	0.0273235	0.999673
ENSG00000103363	ELOB	6923	13348.5	2.36801	0.995822	2.37795	0.0174094	0.999673
ENSG00000175416	CLTB	1212	5831.28	2.35165	1.06008	2.21837	0.0265298	0.999673
ENSG00000167772	ANGPTL4	51129	14069.5	2.35133	1.12356	2.09274	0.0363724	0.999673
ENSG00000187837	H1-2	3006	269.021	2.34644	0.981925	2.38963	0.0168653	0.999673
ENSG00000130005	GAMT	2593	3172.07	2.34595	1.03894	2.25804	0.0239434	0.999673
ENSG00000185386	MAPK11	5600	1665.41	2.34254	0.98238	2.38455	0.0170998	0.999673
ENSG00000183048	SLC25A10	1468	785.044	2.33617	1.11964	2.08654	0.0369296	0.999673
ENSG00000054148	PHPT1	29085	7513.54	2.33164	1.05491	2.21028	0.0270855	0.999673
ENSG00000158869	FCER1G	2207	23.2947	2.32936	1.43712	1.62085	0.10505	0.999673
ENSG00000157570	TSPAN18	90139	454.747	-2.32611	1.18441	-1.96394	0.0495371	0.999673
ENSG00000143110	C1orf162	128346	47.2893	2.32215	1.12663	2.06115	0.0392884	0.999673
ENSG00000196878	LAMB3	3914	1429.12	-2.32044	0.919669	-2.52312	0.0116317	0.999673
ENSG00000198258	UBL5	59286	11750.7	2.31992	0.977868	2.37242	0.0176718	0.999673
ENSG00000179271	GADD45GIP1	90480	7667.13	2.3162	1.02714	2.255	0.0241336	0.999673
ENSG00000117009	KMO	8564	43.138	2.31281	1.14509	2.01977	0.0434073	0.999673
ENSG00000076382	SPAG5	10615	875.838	-2.31267	0.987088	-2.34292	0.0191333	0.999673
ENSG00000225526	MKRN2OS	100129480	42.9779	2.31177	1.35299	1.70864	0.0875172	0.999673
ENSG00000138376	BARD1	580	426.143	-2.30954	0.867816	-2.66133	0.00778335	0.999673
ENSG00000174917	MICOS13	125988	4990.46	2.30872	1.04609	2.20701	0.0273135	0.999673
ENSG00000115138	POMC	5443	73.2446	2.30513	1.53945	1.49738	0.134295	0.999673
ENSG00000108515	ENO3	2027	1010.76	2.30409	0.963594	2.39114	0.0167962	0.999673
ENSG00000234465	PINLYP	390940	234.684	2.30008	1.15646	1.9889	0.0467128	0.999673
ENSG00000183011	NAA38	84316	3365.44	2.29967	1.08932	2.11111	0.0347626	0.999673
ENSG00000144063	MALL	7851	325.465	-2.29963	1.05851	-2.17253	0.0298157	0.999673
ENSG00000144063	MALL	128966597	325.465	-2.29963	1.05851	-2.17253	0.0298157	0.999673
ENSG00000215915	ATAD3C	219293	180.463	2.2966	0.909875	2.52408	0.0116001	0.999673
ENSG00000115468	EFHD1	80303	223.154	-2.29566	0.877139	-2.61722	0.00886497	0.999673
ENSG00000262814	MRPL12	6182	533.632	2.29176	1.21049	1.89325	0.0583242	0.999673
ENSG00000099624	ATP5F1D	513	10051.2	2.28969	1.00133	2.28664	0.0222167	0.999673
ENSG00000188290	HES4	57801	1876.39	2.28945	1.0526	2.17504	0.0296274	0.999673
ENSG00000099377	HSD3B7	80270	1453.32	2.28583	0.868873	2.6308	0.0085183	0.999673
ENSG00000163762	TM4SF18	116441	79.9773	2.27888	1.05742	2.15514	0.0311512	0.999673
ENSG00000283683	MYOCOS	110806290	22.8759	2.2776	1.62569	1.40101	0.161212	0.999673
ENSG00000185885	IFITM1	8519	157.804	-2.27677	1.1967	-1.90254	0.0571009	0.999673
ENSG00000102103	PQBP1	10084	3196.08	2.27274	1.07304	2.11803	0.0341724	0.999673
ENSG00000000971	CFH	3075	314.731	2.27269	0.876975	2.59151	0.0095555	0.999673
ENSG00000122035	RASL11A	387496	219.992	-2.27101	0.913751	-2.48538	0.0129415	0.999673
ENSG00000042753	AP2S1	1175	15569.3	2.26563	1.03413	2.19086	0.0284619	0.999673
ENSG00000100097	LGALS1	3956	59722.4	2.26544	1.1055	2.04925	0.040438	0.999673
ENSG00000167985	SDHAF2	54949	911.205	2.25751	0.853668	2.64448	0.00818159	0.999673
ENSG00000125864	BFSP1	631	311.45	2.2569	0.885957	2.54742	0.0108524	0.999673
ENSG00000162882	HAAO	23498	118.758	2.25554	1.28815	1.75099	0.079947	0.999673
ENSG00000143127	ITGA10	8515	304.534	2.25241	0.902875	2.4947	0.0126063	0.999673
ENSG00000148291	SURF2	6835	1065.59	2.25204	1.02895	2.18867	0.0286207	0.999673
ENSG00000178150	ZNF114	163071	288.633	2.2513	0.902997	2.49314	0.012662	0.999673
ENSG00000177700	POLR2L	5441	13532.7	2.25042	1.12166	2.00633	0.0448206	0.999673
ENSG00000049449	RCN1	5954	9221.53	2.24894	0.923787	2.43448	0.0149134	0.999673
ENSG00000149925	ALDOA	226	43.8818	-2.24588	1.15975	-1.93652	0.052804	0.999673
ENSG00000125356	NDUFA1	4694	5269.16	2.24298	0.998335	2.24672	0.0246579	0.999673
ENSG00000183615	FAM167B	84734	88.9424	2.2347	1.22295	1.82731	0.0676528	0.999673
ENSG00000142227	EMP3	2014	13272.6	2.23242	1.00381	2.22396	0.0261514	0.999673
ENSG00000161281	COX7A1	1346	236.79	2.23192	1.1618	1.92109	0.0547209	0.999673
ENSG00000108691	CCL2	6347	69.1095	2.22724	1.21157	1.83831	0.0660164	0.999673
ENSG00000168653	NDUFS5	4725	17487.3	2.22564	1.03549	2.14936	0.0316058	0.999673
ENSG00000181409	AATK	9625	49.0075	2.22076	1.18772	1.86977	0.0615159	0.999673
ENSG00000019186	CYP24A1	1591	210.564	-2.22029	1.53312	-1.44822	0.147557	0.999673
ENSG00000183828	NUDT14	256281	1835.49	2.21828	1.01895	2.17702	0.029479	0.999673
ENSG00000130332	LSM7	51690	4065.23	2.21605	1.1502	1.92667	0.0540204	0.999673
ENSG00000152082	MZT2B	80097	1771.99	2.21476	1.00018	2.21437	0.0268037	0.999673
ENSG00000138079	SLC3A1	6519	30.2272	2.21455	1.33365	1.66052	0.0968099	0.999673
ENSG00000182484	WASH6P		1955.49	2.21335	1.06472	2.07881	0.0376347	0.999673
ENSG00000071859	FAM50A	9130	13755.5	2.20837	1.03944	2.12458	0.033622	0.999673
ENSG00000143194	MAEL	84944	116.688	2.20706	0.96204	2.29414	0.0217824	0.999673
ENSG00000163072	NOSTRIN	115677	126.415	2.20131	1.03447	2.12796	0.0333406	0.999673
ENSG00000198157	HMGN5	79366	1404.6	2.2009	0.993383	2.21556	0.0267218	0.999673
ENSG00000150045	KLRF1	51348	101.353	2.19403	0.922937	2.37723	0.0174432	0.999673
ENSG00000081181	ARG2	384	513.049	-2.19399	1.2512	-1.75351	0.0795139	0.999673
ENSG00000124107	SLPI	6590	592.018	-2.19337	0.994522	-2.20546	0.0274221	0.999673
ENSG00000111678	C12orf57	113246	542.499	2.19187	0.998013	2.19623	0.0280756	0.999673
ENSG00000197653	DNAH10	196385	46.6055	-2.18984	1.19826	-1.82751	0.0676238	0.999673
ENSG00000034510	TMSB10	9168	204165	2.18936	1.17231	1.86755	0.0618248	0.999673
ENSG00000164406	LEAP2	116842	24.841	-2.18935	1.42343	-1.53807	0.124031	0.999673
ENSG00000126432	PRDX5	25824	24955.8	2.18752	1.07971	2.02602	0.0427626	0.999673
ENSG00000158373	H2BC5	3017	133.507	2.18662	1.05987	2.06311	0.0391022	0.999673
ENSG00000180992	MRPL14	64928	5565.83	2.18121	0.955425	2.28297	0.0224321	0.999673
ENSG00000123689	G0S2	50486	1522.71	-2.17976	1.07435	-2.02892	0.0424668	0.999673
ENSG00000244187	TMEM141	85014	1452.22	2.17963	1.14254	1.90772	0.0564278	0.999673
ENSG00000100290	BIK	638	82.8546	2.17563	1.1392	1.9098	0.0561594	0.999673
ENSG00000131370	SH3BP5	9467	194.822	-2.17081	0.936652	-2.31762	0.0204699	0.999673
ENSG00000141933	TPGS1	91978	1145.2	2.16921	0.980305	2.21279	0.0269123	0.999673
ENSG00000113810	SMC4	10051	2669.22	-2.16771	0.873419	-2.48186	0.0130697	0.999673
ENSG00000185112	FAM43A	131583	147.726	-2.16615	1.04286	-2.07713	0.0377892	0.999673
ENSG00000216588	IGSF23	147710	74.0051	2.16277	1.61628	1.33812	0.180858	0.999673
ENSG00000111716	LDHB	3945	1439.46	2.16134	0.919562	2.3504	0.0187532	0.999673
ENSG00000135925	WNT10A	80326	252.343	2.16059	0.832535	2.5952	0.00945373	0.999673
ENSG00000131398	KCNC3	3748	331.885	-2.15579	1.01352	-2.12704	0.0334166	0.999673
ENSG00000156802	ATAD2	29028	1734.11	-2.15187	0.80787	-2.66364	0.00773008	0.999673
ENSG00000157613	CREB3L1	90993	72.6144	2.15059	1.05537	2.03777	0.0415733	0.999673
ENSG00000109475	RPL34	6164	26035.7	2.1505	0.839616	2.56129	0.0104285	0.999673
ENSG00000173915	ATP5MK	84833	6233.71	2.14953	0.902889	2.38072	0.0172788	0.999673
ENSG00000165215	CLDN3	1365	40.1882	-2.149	1.54524	-1.39072	0.164311	0.999673
ENSG00000186868	MAPT	4137	33.0074	-2.14358	1.29628	-1.65364	0.0981997	0.999673
ENSG00000117643	MAN1C1	57134	37.3392	-2.14321	1.48335	-1.44485	0.1485	0.999673
ENSG00000139044	B4GALNT3	283358	148.613	-2.14042	0.907425	-2.35878	0.018335	0.999673
ENSG00000106400	ZNHIT1	10467	7807.84	2.13893	0.959436	2.22936	0.0257899	0.999673
ENSG00000115221	ITGB6	3694	1045.48	2.13632	0.819296	2.60751	0.00912028	0.999673
ENSG00000156873	PHKG2	5261	2655.09	2.13319	0.974425	2.18918	0.028584	0.999673
ENSG00000134533	RERG	85004	262.684	2.13313	1.31732	1.61929	0.105385	0.999673
ENSG00000188739	RBM34	23029	78.3493	2.133	1.06955	1.9943	0.0461192	0.999673
ENSG00000102901	CENPT	80152	3408.51	2.12893	0.984563	2.16231	0.0305942	0.999673
ENSG00000112514	CUTA	51596	10645.9	2.12674	0.942236	2.25713	0.0240003	0.999673
ENSG00000173486	FKBP2	2286	6341.44	2.12488	1.19019	1.78532	0.0742089	0.999673
ENSG00000114631	PODXL2	50512	858.524	2.12417	1.03126	2.05979	0.0394187	0.999673
ENSG00000196754	S100A2	6273	2469.47	2.12087	1.03928	2.04071	0.0412797	0.999673
ENSG00000137959	IFI44L	10964	948.706	2.11784	0.932569	2.27097	0.0231486	0.999673
ENSG00000105427	CNFN	84518	88.7821	2.11589	1.19402	1.77207	0.0763834	0.999673
ENSG00000047457	CP	1356	97.9711	-2.11444	1.33238	-1.58696	0.112521	0.999673
ENSG00000277586	NEFL	4747	7731.95	2.1139	0.86149	2.45377	0.0141366	0.999673
ENSG00000101076	HNF4A	3172	29.7389	-2.11156	1.86332	-1.13323	0.257119	0.999673
ENSG00000125995	ROMO1	140823	6488.61	2.11152	1.05306	2.00513	0.0449495	0.999673
ENSG00000181778	TMEM252	169693	85.3928	-2.10901	1.19527	-1.76446	0.0776545	0.999673
ENSG00000126267	COX6B1	1340	10429.1	2.10898	1.04717	2.01399	0.0440111	0.999673
ENSG00000122420	PTGFR	5737	294.086	2.10215	1.19116	1.76479	0.0775998	0.999673
ENSG00000151150	ANK3	288	295.523	2.09701	0.961616	2.18071	0.0292049	0.999673
ENSG00000131116	ZNF428	126299	1919.1	2.09667	1.11952	1.87283	0.0610915	0.999673
ENSG00000074181	NOTCH3	4854	80.4866	-2.09542	1.3098	-1.5998	0.109644	0.999673
ENSG00000266472	MRPS21	54460	6258.57	2.09496	0.930154	2.25227	0.0243049	0.999673
ENSG00000175707	KDF1	126695	33.4575	-2.0946	1.33083	-1.57391	0.115509	0.999673
ENSG00000016391	CHDH	55349	209.66	-2.08705	0.8844	-2.35985	0.0182822	0.999673
ENSG00000261308	FIGNL2	401720	276.108	-2.08599	0.820381	-2.54271	0.0109996	0.999673
ENSG00000092758	COL9A3	1299	146.628	2.07568	1.12609	1.84326	0.0652908	0.999673
ENSG00000143257	NR1I3	9970	23.7779	2.07469	1.40148	1.48035	0.13878	0.999673
ENSG00000124564	SLC17A3	10786	92.2928	2.07423	0.992254	2.09042	0.0365797	0.999673
ENSG00000133640	LRRIQ1	84125	346.725	2.07402	0.864871	2.39806	0.0164821	0.999673
ENSG00000132003	ZSWIM4	65249	386.676	-2.07313	1.02006	-2.03236	0.0421168	0.999673
ENSG00000177556	ATOX1	475	2938.5	2.07255	0.994434	2.08415	0.0371469	0.999673
ENSG00000175756	AURKAIP1	54998	8853.62	2.07024	1.08638	1.90563	0.0566988	0.999673
ENSG00000164684	ZNF704	619279	63.2231	-2.06945	1.45024	-1.42697	0.15359	0.999673
ENSG00000078237	TIGAR	57103	169.592	2.06839	0.841981	2.45658	0.0140268	0.999673
ENSG00000158747	NBL1	4681	4900.73	2.0673	1.02905	2.00894	0.0445435	0.999673
ENSG00000158747	NBL1	100532736	4900.73	2.0673	1.02905	2.00894	0.0445435	0.999673
ENSG00000165948	IFI27L1	122509	1335.28	2.06701	1.04235	1.98304	0.0473633	0.999673
ENSG00000105372	RPS19	6223	68409.2	2.06643	0.883838	2.33802	0.0193864	0.999673
ENSG00000102003	SYP	6855	51.9371	2.06599	1.20551	1.71379	0.0865672	0.999673
ENSG00000140264	SERF2	10169	7235.87	2.06596	1.0047	2.0563	0.0397538	0.999673
ENSG00000141576	RNF157	114804	158.847	-2.06325	0.934876	-2.20698	0.0273154	0.999673
ENSG00000104522	GFUS	7264	5621.41	2.06221	0.983056	2.09775	0.035927	0.999673
ENSG00000066248	NGEF	25791	133.999	-2.06095	0.937814	-2.19761	0.0279772	0.999673
ENSG00000076944	STXBP2	6813	4609.26	2.06068	1.00595	2.04848	0.0405125	0.999673
ENSG00000158315	RHBDL2	54933	112.734	2.05969	0.977262	2.10761	0.035065	0.999673
ENSG00000182557	SPNS3	201305	52.4205	2.05926	1.32881	1.5497	0.121213	0.999673
ENSG00000108176	DNAJC12	56521	38.5422	2.05715	1.27473	1.61379	0.106573	0.999673
ENSG00000134873	CLDN10	9071	251.718	-2.0537	0.967723	-2.1222	0.0338212	0.999673
ENSG00000148655	LRMDA	83938	503.042	2.0504	0.927098	2.21163	0.0269922	0.999673
ENSG00000168273	UQCC5	440957	558.792	2.04385	0.885039	2.30933	0.0209253	0.999673
ENSG00000170906	NDUFA3	4696	3271.72	2.04335	1.03591	1.97252	0.0485498	0.999673
ENSG00000242612	DECR2	26063	879.78	2.03747	0.948904	2.14718	0.0317789	0.999673
ENSG00000212123	PRR22	163154	119.026	2.03534	1.11071	1.83246	0.0668822	0.999673
ENSG00000183208	GDPGP1	390637	246.948	2.03466	0.933725	2.17908	0.029326	0.999673
ENSG00000180573	H2AC6	8334	477.755	2.03448	0.822745	2.4728	0.013406	0.999673
ENSG00000165644	COMTD1	118881	1585	2.03397	0.996193	2.04174	0.0411769	0.999673
ENSG00000129559	NEDD8	4738	2286.67	2.0333	0.936578	2.17099	0.0299318	0.999673
ENSG00000110195	FOLR1	2348	967.634	2.03276	0.967037	2.10205	0.0355492	0.999673
ENSG00000134597	RBMX2	51634	1915.36	2.03033	0.962762	2.10886	0.0349563	0.999673
ENSG00000218739	CEBPZOS	100505876	2851.56	2.02987	0.76371	2.6579	0.00786286	0.999673
ENSG00000154760	SLFN13	146857	1121.34	-2.02973	0.77069	-2.63366	0.00844709	0.999673
ENSG00000175600	SUGCT	79783	480.262	2.02695	0.816763	2.48168	0.0130764	0.999673
ENSG00000127084	FGD3	89846	50.3287	-2.0217	1.32064	-1.53085	0.125808	0.999673
ENSG00000182612	TSPAN10	83882	203.467	2.01964	0.920523	2.19401	0.0282346	0.999673
ENSG00000102362	SYTL4	94121	220.218	-2.01835	0.989435	-2.0399	0.0413603	0.999673
ENSG00000182667	NTM	50863	649.001	2.01729	0.89406	2.25633	0.0240501	0.999673
ENSG00000158806	NPM2	10361	354.738	2.01475	1.093	1.84332	0.0652825	0.999673
ENSG00000284753	EEF1AKMT4	110599564	139.652	2.01368	1.03172	1.95178	0.0509647	0.999673
ENSG00000144834	TAGLN3	29114	1309.31	2.01304	1.14802	1.75349	0.0795178	0.999673
ENSG00000175315	CST6	1474	109.45	2.01181	1.3468	1.49377	0.135235	0.999673
ENSG00000154096	THY1	7070	1584.32	2.00922	1.24896	1.60872	0.107679	0.999673
ENSG00000123154	WDR83	84292	170.772	2.00894	1.3221	1.5195	0.128637	0.999673
ENSG00000188186	LAMTOR4	389541	4722.42	2.0056	1.01272	1.98041	0.0476578	0.999673
ENSG00000170458	CD14	929	49.3667	2.00467	1.29244	1.55108	0.120883	0.999673
ENSG00000180879	SSR4	6748	11916.7	2.00161	0.971579	2.06016	0.0393831	0.999673
ENSG00000114391	RPL24	6152	31306.9	2.00036	0.920661	2.17274	0.0297997	0.999673
ENSG00000205352	PRR13	54458	3905.27	1.99771	0.847423	2.3574	0.0184036	0.999673
ENSG00000168701	TMEM208	29100	2802	1.99568	1.03422	1.92964	0.0536514	0.999673
ENSG00000173272	MZT2A	653784	11449	1.99536	1.09558	1.82128	0.0685636	0.999673
ENSG00000183248	PRR36	80164	48.4034	1.99509	1.23929	1.60987	0.107427	0.999673
ENSG00000149541	B3GAT3	26229	5047.59	1.99184	0.970922	2.05149	0.0402193	0.999673
ENSG00000164182	NDUFAF2	91942	1477.87	1.99141	0.946071	2.10492	0.0352981	0.999673
ENSG00000168802	CHTF8	54921	2434.19	-1.98931	0.818852	-2.42939	0.0151244	0.999673
ENSG00000183023	SLC8A1	6546	86.3999	-1.98787	1.02391	-1.94145	0.0522036	0.999673
ENSG00000131174	COX7B	1349	4304.73	1.98581	0.828304	2.39744	0.0165101	0.999673
ENSG00000108309	RUNDC3A	10900	227.742	1.98033	0.868719	2.2796	0.0226313	0.999673
ENSG00000241935	HOGA1	112817	963.801	1.9793	0.836629	2.3658	0.017991	0.999673
ENSG00000197728	RPS26	6231	22041.8	1.97695	0.883773	2.23694	0.0252902	0.999673
ENSG00000099337	KCNK6	9424	3513.56	1.96889	0.937343	2.1005	0.0356845	0.999673
ENSG00000167863	ATP5PD	10476	3665.71	1.96831	0.891782	2.20716	0.0273026	0.999673
ENSG00000131153	GINS2	51659	461.106	-1.96515	0.932516	-2.10736	0.0350862	0.999673
ENSG00000179344	HLA-DQB1	3119	20.2976	-1.96386	1.53285	-1.28118	0.200129	0.999673
ENSG00000138271	GPR87	53836	85.3505	1.96078	1.04656	1.87355	0.0609929	0.999673
ENSG00000103254	ANTKMT	65990	3111.79	1.95694	1.05701	1.8514	0.0641124	0.999673
ENSG00000161800	RACGAP1	29127	2132.29	-1.95619	0.828252	-2.36183	0.018185	0.999673
ENSG00000103253	HAGHL	84264	3368.41	1.95598	0.991644	1.97246	0.048557	0.999673
ENSG00000172809	RPL38	6169	15369.8	1.95325	0.944485	2.06806	0.0386343	0.999673
ENSG00000106927	AMBP	259	50.1023	1.95174	1.14964	1.69769	0.0895655	0.999673
ENSG00000142252	GEMIN7	79760	777.279	1.95138	0.883402	2.20893	0.0271793	0.999673
ENSG00000185088	RPS27L	51065	9122.82	1.95131	0.847993	2.3011	0.0213862	0.999673
ENSG00000177600	RPLP2	6181	33993	1.95044	0.932552	2.09151	0.0364824	0.999673
ENSG00000128524	ATP6V1F	9296	4839.87	1.95027	0.901368	2.16368	0.0304887	0.999673
ENSG00000166592	RRAD	6236	3941.13	1.95026	0.861446	2.26394	0.0235778	0.999673
ENSG00000137720	CFAP68	64776	805.333	1.94933	0.731297	2.66558	0.00768557	0.999673
ENSG00000118640	VAMP8	8673	6954.07	1.94891	0.991234	1.96615	0.0492815	0.999673
ENSG00000148444	COMMD3	23412	744.284	1.9483	0.82444	2.36318	0.0181188	0.999673
ENSG00000063177	RPL18	6141	44476.7	1.948	0.965818	2.01695	0.0437012	0.999673
ENSG00000088992	TESC	54997	49.5477	1.94756	1.33255	1.46153	0.143871	0.999673
ENSG00000104979	C19orf53	28974	6595.02	1.94691	1.04451	1.86393	0.0623309	0.999673
ENSG00000198056	PRIM1	5557	107.492	-1.9452	0.947725	-2.05249	0.0401221	0.999673
ENSG00000159685	CHCHD6	84303	1044.71	1.94492	1.05752	1.83913	0.0658954	0.999673
ENSG00000215440	NPEPL1	79716	1089.74	1.94474	0.972227	2.00029	0.0454685	0.999673
ENSG00000215440	NPEPL1	124904942	1089.74	1.94474	0.972227	2.00029	0.0454685	0.999673
ENSG00000104419	NDRG1	10397	6868.34	-1.94456	0.789392	-2.46336	0.0137641	0.999673
ENSG00000102309	PIN4	5303	1606.7	1.94347	1.0515	1.84828	0.0645612	0.999673
ENSG00000176046	NUPR1	26471	4365.96	1.94271	1.03645	1.8744	0.0608759	0.999673
ENSG00000106211	HSPB1	3315	17896.3	1.94125	0.970757	1.99973	0.0455298	0.999673
ENSG00000179085	DPM3	54344	1186.05	1.94026	0.980164	1.97953	0.0477566	0.999673
ENSG00000165502	RPL36AL	6166	10551.3	1.9402	1.07975	1.7969	0.0723516	0.999673
ENSG00000127922	SEM1	7979	4588.39	1.93908	0.99375	1.95128	0.0510242	0.999673
ENSG00000143502	SUSD4	55061	50.8411	1.93685	1.11265	1.74076	0.0817256	0.999673
ENSG00000104903	LYL1	4066	66.4727	1.93534	1.22274	1.58279	0.11347	0.999673
ENSG00000154102	C16orf74	404550	159.455	1.93374	1.1887	1.62677	0.103786	0.999673
ENSG00000151364	KCTD14	65987	53.0516	-1.93345	1.27101	-1.52119	0.128211	0.999673
ENSG00000137819	PAQR5	54852	719.748	-1.93241	0.785311	-2.46069	0.0138669	0.999673
ENSG00000185442	FAM174B	400451	261.08	1.93009	0.987169	1.95518	0.0505623	0.999673
ENSG00000213398	LCAT	3931	623.485	1.92981	0.978591	1.97203	0.0486063	0.999673
ENSG00000187051	RPS19BP1	91582	3882.47	1.92819	1.03919	1.85547	0.0635289	0.999673
ENSG00000111052	LIN7A	8825	305.179	1.92705	0.919638	2.09545	0.0361314	0.999673
ENSG00000101187	SLCO4A1	28231	6112.77	-1.92557	0.965078	-1.99524	0.0460163	0.999673
ENSG00000103495	MAZ	4150	493.962	-1.92443	0.78521	-2.45085	0.0142517	0.999673
ENSG00000149806	FAU	2197	11318.7	1.92434	0.960866	2.00271	0.0452083	0.999673
ENSG00000183648	NDUFB1	4707	2584.92	1.92364	0.844783	2.27708	0.0227816	0.999673
ENSG00000122861	PLAU	5328	31714	1.92263	1.04171	1.84565	0.0649436	0.999673
ENSG00000131470	PSMC3IP	29893	169.956	-1.92258	0.856008	-2.24599	0.0247049	0.999673
ENSG00000171858	RPS21	6227	20936.1	1.92197	0.895639	2.14592	0.0318791	0.999673
ENSG00000135940	COX5B	1329	7077.02	1.92165	1.00515	1.91179	0.0559025	0.999673
ENSG00000256053	COA8	84334	1047.2	1.91894	0.968432	1.98149	0.0475368	0.999673
ENSG00000167220	HDHD2	84064	33.6327	-1.91801	1.28855	-1.4885	0.13662	0.999673
ENSG00000198832	SELENOM	140606	681.998	1.91756	0.910475	2.10611	0.035195	0.999673
ENSG00000178826	TMEM139	135932	693.131	1.91526	0.965691	1.98331	0.0473334	0.999673
ENSG00000084207	GSTP1	2950	59068	1.91322	0.99333	1.92607	0.0540954	0.999673
ENSG00000143256	PFDN2	5202	4336.2	1.91147	1.06761	1.79042	0.0733856	0.999673
ENSG00000123358	NR4A1	3164	169.737	-1.91001	0.94465	-2.02192	0.0431843	0.999673
ENSG00000117707	PROX1	5629	101.286	1.90887	1.4296	1.33525	0.181796	0.999673
ENSG00000231500	RPS18	6222	76270	1.90868	0.973561	1.96052	0.0499354	0.999673
ENSG00000221866	PLXNA4	91584	158.059	-1.90812	1.11917	-1.70494	0.0882049	0.999673
ENSG00000102575	ACP5	54	51.3194	-1.90638	1.18823	-1.60439	0.108629	0.999673
ENSG00000176170	SPHK1	8877	3662.58	1.90633	0.952351	2.00171	0.0453157	0.999673
ENSG00000159167	STC1	6781	1539.62	-1.90613	0.764471	-2.4934	0.0126527	0.999673
ENSG00000185306	C12orf56	115749	114.891	1.90542	0.986366	1.93176	0.0533897	0.999673
ENSG00000121957	GPSM2	29899	889.54	-1.90512	0.758049	-2.51319	0.0119646	0.999673
ENSG00000206140	TMEM191C	645426	66.7475	1.90444	1.40135	1.35901	0.174144	0.999673
ENSG00000146674	IGFBP3	3486	4563.32	1.90145	1.22844	1.54785	0.121658	0.999673
ENSG00000136244	IL6	3569	1280.49	1.90078	1.11596	1.70327	0.0885171	0.999673
ENSG00000154188	ANGPT1	284	44.838	1.89998	1.44206	1.31755	0.187655	0.999673
ENSG00000101850	GPR143	4935	172.788	1.89848	1.00067	1.89722	0.0577994	0.999673
ENSG00000188176	SMTNL2	342527	134.598	-1.8973	1.09557	-1.7318	0.0833088	0.999673
ENSG00000176927	EFCAB5	374786	85.4202	1.89724	0.964852	1.96635	0.0492582	0.999673
ENSG00000173156	RHOD	29984	2488.16	1.89683	0.952605	1.9912	0.0464586	0.999673
ENSG00000168894	RNF181	51255	4888.28	1.89513	1.01282	1.87115	0.0613247	0.999673
ENSG00000164690	SHH	6469	3748.59	-1.89224	0.811886	-2.33068	0.0197703	0.999673
ENSG00000253250	C8orf88	100127983	61.5928	-1.88999	1.19211	-1.58542	0.112871	0.999673
ENSG00000188747	NOXA1	10811	993.829	1.88854	0.984193	1.91887	0.055001	0.999673
ENSG00000105393	BABAM1	29086	1726.76	1.88772	0.884199	2.13495	0.0327652	0.999673
ENSG00000100100	PIK3IP1	113791	724.843	1.88722	0.735748	2.56504	0.0103164	0.999673
ENSG00000123349	PFDN5	5204	12999.1	1.88401	0.987245	1.90835	0.0563463	0.999673
ENSG00000125743	SNRPD2	6633	11383.8	1.88348	0.917202	2.05351	0.0400235	0.999673
ENSG00000184281	TSSC4	10078	3010.02	1.88347	0.979842	1.92222	0.0545787	0.999673
ENSG00000099800	TIMM13	26517	6452.76	1.8827	1.01709	1.85106	0.0641606	0.999673
ENSG00000147684	NDUFB9	4715	4460.29	1.88238	0.899934	2.09168	0.0364667	0.999673
ENSG00000213424	KRT222	125113	27.9253	1.88131	1.34884	1.39476	0.163089	0.999673
ENSG00000149016	TUT1	64852	756.935	1.87999	0.949841	1.97927	0.047786	0.999673
ENSG00000130816	DNMT1	1786	3763.46	-1.87722	0.704548	-2.66443	0.00771182	0.999673
ENSG00000178531	CTXN1	404217	3251.49	1.87712	1.07795	1.74138	0.0816169	0.999673
ENSG00000122952	ZWINT	11130	1408.21	-1.87672	0.80673	-2.32634	0.0200007	0.999673
ENSG00000241553	ARPC4	10093	8423.75	1.87472	0.965858	1.94099	0.0522589	0.999673
ENSG00000138326	RPS24	6229	35389.3	1.87444	0.908296	2.06369	0.0390471	0.999673
ENSG00000183773	AIFM3	150209	62.4151	1.87436	1.18151	1.58642	0.112645	0.999673
ENSG00000187796	CARD9	64170	137.899	1.87341	1.08123	1.73267	0.083155	0.999673
ENSG00000213760	ATP6V1G2	534	102.412	1.87088	1.18874	1.57383	0.115527	0.999673
ENSG00000198794	SCAMP5	192683	375.909	1.86834	0.833377	2.24189	0.0249683	0.999673
ENSG00000101439	CST3	1471	40433.9	1.8673	0.913456	2.04421	0.0409328	0.999673
ENSG00000137101	CD72	971	88.5531	1.86622	1.09048	1.71137	0.0870137	0.999673
ENSG00000158106	RHPN1	114822	2011.06	1.86606	0.983671	1.89703	0.0578236	0.999673
ENSG00000172005	MAL	4118	74.1355	1.86569	1.02715	1.81637	0.0693133	0.999673
ENSG00000125458	NT5C	30833	1550.95	1.86447	1.1074	1.68364	0.0922511	0.999673
ENSG00000130940	CASZ1	54897	72.3814	-1.8639	0.991856	-1.8792	0.0602167	0.999673
ENSG00000105258	POLR2I	5438	194.322	1.86126	0.959456	1.93991	0.0523909	0.999673
ENSG00000114125	RNF7	9616	3318.36	1.86039	0.839924	2.21495	0.0267633	0.999673
ENSG00000170801	HTRA3	94031	49.0644	1.86031	1.15941	1.60454	0.108595	0.999673
ENSG00000130313	PGLS	25796	5021.4	1.85992	0.970178	1.91709	0.0552269	0.999673
ENSG00000138182	KIF20B	9585	1290.65	-1.85763	0.861361	-2.15662	0.0310351	0.999673
ENSG00000170469	SPATA24	202051	212.968	1.85732	1.07138	1.73358	0.0829925	0.999673
ENSG00000162244	RPL29	6159	47310.7	1.85704	0.89585	2.07294	0.0381779	0.999673
ENSG00000178381	ZFAND2A	90637	988.782	1.85527	0.857529	2.16351	0.0305019	0.999673
ENSG00000175567	UCP2	7351	786.149	1.85527	0.830643	2.23354	0.0255137	0.999673
ENSG00000145824	CXCL14	9547	250.576	1.85464	0.873443	2.12337	0.0337231	0.999673
ENSG00000235098	ANKRD65	441869	37.1733	-1.85209	1.33063	-1.39189	0.163956	0.999673
ENSG00000131143	COX4I1	1327	24829	1.84954	0.933	1.98236	0.0474395	0.999673
ENSG00000017483	SLC38A5	92745	2310.68	1.84611	0.913617	2.02067	0.0433143	0.999673
ENSG00000117472	TSPAN1	10103	315.007	1.84578	0.951728	1.9394	0.052453	0.999673
ENSG00000198743	SLC5A3	6526	9943.03	-1.84569	0.934301	-1.97548	0.0482138	0.999673
ENSG00000153993	SEMA3D	223117	98.3058	1.84401	1.10062	1.67544	0.0938487	0.999673
ENSG00000188015	S100A3	6274	525.35	1.84264	1.06023	1.73797	0.0822162	0.999673
ENSG00000198520	ARMH1	339541	65.8942	1.83972	1.0185	1.80631	0.0708695	0.999673
ENSG00000157873	TNFRSF14	8764	2238.23	1.83877	0.879036	2.09181	0.0364558	0.999673
ENSG00000196154	S100A4	6275	1904.25	1.8373	1.14003	1.61163	0.107043	0.999673
ENSG00000184056	VPS33B	26276	243.72	1.83715	0.988962	1.85765	0.0632182	0.999673
ENSG00000135636	DYSF	8291	5682.36	1.83583	0.812727	2.25885	0.0238926	0.999673
ENSG00000102032	RENBP	5973	2357.51	1.83569	0.850523	2.15831	0.0309037	0.999673
ENSG00000105672	ETV2	2116	116.318	1.83254	1.07578	1.70346	0.0884813	0.999673
ENSG00000197054	ZNF763	284390	57.6808	1.83209	1.13841	1.60934	0.107543	0.999673
ENSG00000135392	DNAJC14	85406	491.911	-1.83199	0.978695	-1.87187	0.0612246	0.999673
ENSG00000198796	ALPK2	115701	2014.37	1.8293	0.917146	1.99456	0.0460907	0.999673
ENSG00000106803	SEC61B	10952	5074.77	1.82789	0.909459	2.00987	0.0444452	0.999673
ENSG00000173992	CCS	9973	2652.97	1.82763	1.00874	1.81181	0.0700161	0.999673
ENSG00000135373	EHF	26298	243.147	-1.82642	1.14726	-1.59198	0.111389	0.999673
ENSG00000214309	MBLAC1	255374	204.33	1.82501	1.03472	1.76378	0.0777697	0.999673
ENSG00000141378	PTRH2	51651	1751.13	1.82417	0.906778	2.0117	0.0442512	0.999673
ENSG00000204540	PSORS1C1	170679	356.37	1.82226	0.816874	2.23078	0.0256959	0.999673
ENSG00000160799	CCDC12	151903	2341.79	1.82177	1.03114	1.76676	0.0772691	0.999673
ENSG00000110693	SOX6	55553	338.463	1.82116	0.969908	1.87766	0.0604273	0.999673
ENSG00000197956	S100A6	6277	117012	1.81231	1.02757	1.76369	0.0777835	0.999673
ENSG00000178449	COX14	84987	1078.47	1.8112	0.870997	2.07945	0.0375759	0.999673
ENSG00000170099	SERPINA6	866	14.8834	-1.81086	1.97136	-0.918581	0.358315	0.999673
ENSG00000261652	PIERCE2	145788	106.74	1.80908	0.91434	1.97856	0.0478653	0.999673
ENSG00000204237	OXLD1	339229	1298.82	1.80824	1.00975	1.79078	0.0733282	0.999673
ENSG00000224982	TMEM233	387890	261.896	1.80494	0.882824	2.0445	0.0409038	0.999673
ENSG00000170634	ACYP2	98	637.913	1.80353	0.782028	2.30622	0.0210986	0.999673
ENSG00000164659	ELAPOR2	222223	330.699	-1.80309	0.959807	-1.87859	0.0602998	0.999673
ENSG00000198931	APRT	353	8534.12	1.80228	0.98704	1.82594	0.067859	0.999673
ENSG00000086504	MRPL28	10573	5044.58	1.80099	1.03512	1.73989	0.0818778	0.999673
ENSG00000164610	RP9	6100	921.212	1.80061	0.931747	1.93251	0.0532966	0.999673
ENSG00000164850	GPER1	2852	55.5476	1.80003	1.22311	1.47168	0.141107	0.999673
ENSG00000204220	PFDN6	10471	2517.04	1.79629	1.13154	1.58747	0.112406	0.999673
ENSG00000101670	LIPG	9388	1956.54	-1.79536	0.901324	-1.99192	0.0463801	0.999673
ENSG00000102854	MSLN	10232	188.805	1.79446	1.07746	1.66546	0.0958218	0.999673
ENSG00000103024	NME3	4832	2784.19	1.79265	0.932132	1.92317	0.0544582	0.999673
ENSG00000178078	STAP2	55620	2765.99	1.7905	0.929043	1.92725	0.0539488	0.999673
ENSG00000052344	PRSS8	5652	81.9258	-1.79038	1.26921	-1.41063	0.158353	0.999673
ENSG00000139180	NDUFA9	4704	630.578	1.79004	0.790372	2.26481	0.0235241	0.999673
ENSG00000211584	SLC48A1	55652	3180.08	1.78445	0.826465	2.15913	0.0308399	0.999673
ENSG00000110717	NDUFS8	4728	7662.74	1.78418	0.943488	1.89104	0.0586187	0.999673
ENSG00000176978	DPP7	29952	11183.9	1.7838	1.02474	1.74072	0.0817324	0.999673
ENSG00000163507	CIP2A	57650	859.734	-1.78337	0.854409	-2.08726	0.0368649	0.999673
ENSG00000118162	KPTN	11133	646.118	1.78208	0.953407	1.86917	0.0615992	0.999673
ENSG00000172428	COPS9	150678	2762.75	1.78166	0.938136	1.89914	0.0575455	0.999673
ENSG00000205476	CCDC85C	317762	604.67	-1.78072	0.824212	-2.16052	0.0307327	0.999673
ENSG00000167779	IGFBP6	3489	5620.85	1.78072	1.03323	1.72346	0.0848058	0.999673
ENSG00000111229	ARPC3	10094	14332.3	1.78039	0.860707	2.06852	0.0385913	0.999673
ENSG00000161618	ALDH16A1	126133	1527.79	1.78039	0.937829	1.89841	0.0576417	0.999673
ENSG00000196581	AJAP1	55966	203.354	-1.77935	0.836292	-2.12767	0.0333647	0.999673
ENSG00000090061	CCNK	8812	277.862	-1.77912	1.05884	-1.68026	0.0929066	0.999673
ENSG00000099949	LZTR1	8216	1582.48	1.77814	0.996552	1.78429	0.0743759	0.999673
ENSG00000147576	ADHFE1	137872	106.401	1.77716	0.902854	1.96838	0.0490243	0.999673
ENSG00000126460	PRRG2	5639	62.2608	1.77502	1.11811	1.58752	0.112396	0.999673
ENSG00000155366	RHOC	389	17640.2	1.77463	1.0562	1.68021	0.0929174	0.999673
ENSG00000174276	ZNHIT2	741	603.357	1.77446	0.975547	1.81894	0.0689207	0.999673
ENSG00000189134	NKAPL	222698	188.168	1.77428	0.939367	1.8888	0.058918	0.999673
ENSG00000170430	MGMT	4255	1678.38	1.77423	0.925298	1.91747	0.0551785	0.999673
ENSG00000168071	CCDC88B	283234	375.363	1.77377	1.04309	1.7005	0.089037	0.999673
ENSG00000160256	SLX9	85395	1896.2	1.77267	1.15789	1.53095	0.125782	0.999673
ENSG00000134057	CCNB1	891	3274.33	-1.77163	0.841261	-2.10592	0.035211	0.999673
ENSG00000283154	IQCJ-SCHIP1	100505385	146.531	-1.77058	0.842631	-2.10125	0.0356189	0.999673
ENSG00000214026	MRPL23	6150	4153.77	1.77037	1.01878	1.73773	0.0822588	0.999673
ENSG00000198816	ZNF358	140467	1409.64	1.76925	1.06078	1.66788	0.0953402	0.999673
ENSG00000124614	RPS10	6204	61.1716	1.76914	1.11647	1.58459	0.11306	0.999673
ENSG00000248487	ABHD14A	25864	209.947	1.76888	1.02761	1.72135	0.0851878	0.999673
ENSG00000160229	ZNF66	7617	27.3207	-1.76608	1.45169	-1.21657	0.223768	0.999673
ENSG00000181722	ZBTB20	26137	658.502	1.76589	0.994202	1.77619	0.0757023	0.999673
ENSG00000186654	PRR5	55615	704.778	1.76516	1.00573	1.7551	0.0792417	0.999673
ENSG00000134809	TIMM10	26519	1663.92	1.76451	1.06341	1.65929	0.0970579	0.999673
ENSG00000156804	FBXO32	114907	1214.13	1.76432	0.820976	2.14905	0.0316302	0.999673
ENSG00000214087	ARL16	339231	2878.08	1.76307	0.928615	1.8986	0.0576175	0.999673
ENSG00000102934	PLLP	51090	999.324	1.76279	0.976019	1.80611	0.0709018	0.999673
ENSG00000146066	HIGD2A	192286	1565.48	1.7606	0.927181	1.89887	0.0575812	0.999673
ENSG00000106992	AK1	203	266.034	1.76017	0.974232	1.80673	0.0708048	0.999673
ENSG00000088386	SLC15A1	6564	104.866	-1.75869	1.26449	-1.39083	0.164277	0.999673
ENSG00000244242	IFITM10	402778	33.8065	1.75717	1.26149	1.39293	0.163641	0.999673
ENSG00000140990	NDUFB10	4716	6192.87	1.75593	0.990618	1.77256	0.0763023	0.999673
ENSG00000144713	RPL32	6161	31573.8	1.75472	0.876158	2.00274	0.0452054	0.999673
ENSG00000205978	NYNRIN	57523	548.706	-1.75415	0.86303	-2.03254	0.0420985	0.999673
ENSG00000113100	CDH9	1007	44.6275	1.75297	1.40345	1.24904	0.21165	0.999673
ENSG00000106290	TAF6	6878	1079.05	-1.75215	0.782557	-2.23901	0.0251553	0.999673
ENSG00000164626	KCNK5	8645	108.742	-1.75083	0.992382	-1.76427	0.077687	0.999673
ENSG00000105401	CDC37	11140	21582.1	1.75038	1.06099	1.64976	0.0989925	0.999673
ENSG00000142494	SLC47A1	55244	74.8387	-1.75011	1.33482	-1.31112	0.189816	0.999673
ENSG00000131236	CAP1	10487	8470.93	-1.74578	0.907128	-1.92451	0.0542904	0.999673
ENSG00000117122	MFAP2	4237	2273.42	1.74561	0.98563	1.77106	0.0765513	0.999673
ENSG00000137309	HMGA1	3159	40036.7	-1.74495	0.850943	-2.05061	0.0403047	0.999673
ENSG00000173947	CIMAP3	128344	223.361	1.74463	0.822769	2.12043	0.0339696	0.999673
ENSG00000196923	PDLIM7	9260	24861.4	1.74303	0.99568	1.7506	0.0800152	0.999673
ENSG00000188243	COMMD6	170622	2892.46	1.74135	0.759088	2.294	0.0217903	0.999673
ENSG00000138495	COX17	10063	1572.29	1.73978	0.91779	1.89561	0.0580111	0.999673
ENSG00000062822	POLD1	5424	1181.89	-1.73912	0.741487	-2.34545	0.0190044	0.999673
ENSG00000090266	NDUFB2	4708	3201.67	1.73896	0.895078	1.9428	0.0520407	0.999673
ENSG00000182196	ARL6IP4	51329	38.9307	1.73841	1.70482	1.01971	0.307867	0.999673
ENSG00000128567	PODXL	5420	91.8179	-1.73731	0.983552	-1.76636	0.0773357	0.999673
ENSG00000188846	RPL14	9045	44345.6	1.73654	0.92345	1.88049	0.0600415	0.999673
ENSG00000067836	ROGDI	79641	652.332	1.73411	1.07055	1.61983	0.105269	0.999673
ENSG00000135617	PRADC1	84279	927.013	1.73342	0.870316	1.99172	0.0464019	0.999673
ENSG00000116691	MIIP	60672	1595.41	1.73271	0.957987	1.8087	0.0704975	0.999673
ENSG00000142546	NOSIP	51070	4596.77	1.73214	0.966912	1.79141	0.0732273	0.999673
ENSG00000187860	CCDC157	550631	348	1.73047	0.963547	1.79593	0.0725053	0.999673
ENSG00000159199	ATP5MC1	516	4307.24	1.7302	0.981507	1.7628	0.0779339	0.999673
ENSG00000187244	BCAM	4059	1097.88	-1.72923	0.734275	-2.35502	0.0185216	0.999673
ENSG00000163631	ALB	213	20.6845	1.72906	1.54288	1.12067	0.262429	0.999673
ENSG00000173163	COMMD1	150684	1396.41	1.72746	0.922671	1.87224	0.0611737	0.999673
ENSG00000205403	CFI	3426	293.702	1.72724	0.858507	2.01191	0.0442292	0.999673
ENSG00000184924	PTRHD1	391356	323.822	1.72548	0.807893	2.13578	0.0326975	0.999673
ENSG00000182492	BGN	633	123.172	-1.72509	1.00464	-1.71712	0.0859574	0.999673
ENSG00000156467	UQCRB	7381	7045.01	1.72443	0.880065	1.95944	0.0500614	0.999673
ENSG00000166582	CENPV	201161	79.224	-1.72364	1.00274	-1.71893	0.0856268	0.999673
ENSG00000091640	SPAG7	9552	5012	1.72335	0.99387	1.73398	0.082922	0.999673
ENSG00000102572	STK24	8428	2428.59	-1.72332	0.859055	-2.00606	0.0448496	0.999673
ENSG00000177181	RIMKLA	284716	19.1052	-1.72327	1.55045	-1.11147	0.266368	0.999673
ENSG00000112299	VNN1	8876	53.8392	1.72246	1.13931	1.51185	0.130573	0.999673
ENSG00000224877	NDUFAF8	284184	2396.33	1.72211	0.948773	1.81509	0.0695101	0.999673
ENSG00000128563	PRKRIP1	79706	3562.42	1.72164	0.996463	1.72775	0.0840322	0.999673
ENSG00000184060	ADAP2	55803	105.926	1.72096	1.02774	1.67452	0.0940288	0.999673
ENSG00000119969	HELLS	3070	776.011	-1.72069	0.730871	-2.3543	0.0185577	0.999673
ENSG00000083807	SLC27A5	10998	204.291	1.71851	1.00569	1.70878	0.0874909	0.999673
ENSG00000153237	CCDC148	130940	328.112	1.71596	0.928367	1.84837	0.064549	0.999673
ENSG00000154723	ATP5PF	522	3150.28	1.71535	0.790921	2.1688	0.0300978	0.999673
ENSG00000142046	TMEM91	641649	165.998	1.7152	0.865738	1.9812	0.047569	0.999673
ENSG00000164587	RPS14	6208	48645.4	1.71115	0.953322	1.79494	0.0726637	0.999673
ENSG00000161677	JOSD2	126119	2951.72	1.71084	1.01895	1.67902	0.0931489	0.999673
ENSG00000111642	CHD4	1108	2322.89	1.71068	0.859085	1.99128	0.0464506	0.999673
ENSG00000072864	NDE1	54820	775.256	-1.70758	0.724604	-2.35657	0.0184447	0.999673
ENSG00000141741	MIEN1	84299	1684.84	1.70694	0.961507	1.77527	0.075853	0.999673
ENSG00000169435	RASSF6	166824	259.554	1.70681	0.824109	2.0711	0.0383493	0.999673
ENSG00000010610	CD4	920	90.4946	1.70557	0.97852	1.74301	0.0813321	0.999673
ENSG00000105825	TFPI2	7980	5692.27	-1.70545	0.696314	-2.44925	0.0143153	0.999673
ENSG00000104863	LIN7B	64130	218.3	1.70422	1.05852	1.61001	0.107396	0.999673
ENSG00000063241	ISOC2	79763	2560.03	1.70267	0.868561	1.96033	0.0499573	0.999673
ENSG00000143793	C1orf35	79169	2730.47	1.70193	1.02143	1.66622	0.0956692	0.999673
ENSG00000119782	FKBP1B	2281	262.554	1.70027	0.908644	1.87122	0.061315	0.999673
ENSG00000162585	FAAP20	199990	4765.91	1.69976	0.969915	1.75248	0.0796914	0.999673
ENSG00000167733	HSD11B1L	374875	634.697	1.69961	0.89745	1.89383	0.0582482	0.999673
ENSG00000110042	DTX4	23220	283.123	-1.69928	0.905723	-1.87615	0.0606341	0.999673
ENSG00000121653	MAPK8IP1	9479	201.962	-1.69926	0.800843	-2.12184	0.0338515	0.999673
ENSG00000274512	TBC1D3L	729873	989.218	1.69878	0.957974	1.77331	0.0761782	0.999673
ENSG00000274512	TBC1D3L	101060376	989.218	1.69878	0.957974	1.77331	0.0761782	0.999673
ENSG00000167657	DAPK3	1613	11110.4	1.69846	0.955969	1.7767	0.0756184	0.999673
ENSG00000133119	RFC3	5983	667.325	-1.69773	0.773902	-2.19372	0.0282554	0.999673
ENSG00000167216	KATNAL2	83473	180.996	1.69602	0.886929	1.91223	0.0558461	0.999673
ENSG00000156265	MAP3K7CL	56911	584.319	1.6959	0.737723	2.29883	0.0215145	0.999673
ENSG00000170390	DCLK2	166614	288.56	1.69534	0.940501	1.80259	0.0714522	0.999673
ENSG00000138433	CIR1	9541	1854.94	1.6945	0.814793	2.07967	0.0375554	0.999673
ENSG00000144331	ZNF385B	151126	946.916	1.6937	1.1545	1.46704	0.142366	0.999673
ENSG00000274070	CASTOR2	729438	304.542	-1.6932	0.987837	-1.71405	0.0865202	0.999673
ENSG00000170525	PFKFB3	5209	20120.4	-1.6921	0.865517	-1.95501	0.0505818	0.999673
ENSG00000174567	GOLT1A	127845	44.4259	1.69182	1.35534	1.24827	0.211932	0.999673
ENSG00000132623	ANKEF1	63926	225.635	1.69106	0.829928	2.03759	0.0415905	0.999673
ENSG00000166803	PCLAF	9768	276.38	-1.68958	0.973735	-1.73516	0.0827132	0.999673
ENSG00000151117	TMEM86A	144110	788.006	1.68857	0.770503	2.19151	0.0284148	0.999673
ENSG00000167608	TMC4	147798	62.7492	1.68835	1.16264	1.45217	0.146455	0.999673
ENSG00000176410	DNAJC30	84277	747.818	1.68622	0.999842	1.68648	0.0917025	0.999673
ENSG00000142534	RPS11	6205	45950.9	1.68601	0.918705	1.8352	0.0664762	0.999673
ENSG00000109685	NSD2	7468	6178.27	-1.68528	0.696441	-2.41985	0.0155269	0.999673
ENSG00000177685	CRACR2B	283229	396.623	1.68382	1.11459	1.51071	0.130863	0.999673
ENSG00000140688	RUSF1	64755	796.55	-1.68368	0.890204	-1.89134	0.0585788	0.999673
ENSG00000128626	MRPS12	6183	3143.03	1.68324	0.905323	1.85927	0.0629883	0.999673
ENSG00000142530	GARIN5A	112703	59.4787	1.68186	1.16463	1.44412	0.148705	0.999673
ENSG00000123219	CENPK	64105	574.738	-1.68148	0.750077	-2.24174	0.0249783	0.999673
ENSG00000176890	TYMS	7298	318.997	-1.67925	0.796267	-2.1089	0.0349534	0.999673
ENSG00000131187	F12	2161	152.132	1.67857	1.12867	1.48721	0.13696	0.999673
ENSG00000099795	NDUFB7	4713	5308.16	1.67823	1.06327	1.57836	0.114484	0.999673
ENSG00000141504	SAT2	112483	3076.94	1.6766	0.903472	1.85573	0.0634924	0.999673
ENSG00000163156	SCNM1	79005	1842.45	1.67651	0.962033	1.74267	0.0813906	0.999673
ENSG00000163156	SCNM1	100534012	1842.45	1.67651	0.962033	1.74267	0.0813906	0.999673
ENSG00000099840	IZUMO4	113177	282.394	1.67583	1.14671	1.46142	0.1439	0.999673
ENSG00000129158	SERGEF	26297	847.273	1.67554	0.907405	1.84652	0.0648167	0.999673
ENSG00000160326	SLC2A6	11182	2680.75	1.67429	0.9423	1.77681	0.0755991	0.999673
ENSG00000115268	RPS15	6209	33115	1.67406	0.924352	1.81107	0.0701306	0.999673
ENSG00000205155	PSENEN	55851	305.212	1.67357	1.13327	1.47676	0.13974	0.999673
ENSG00000168040	FADD	8772	486.332	-1.67293	0.781879	-2.13962	0.0323853	0.999673
ENSG00000172366	MCRIP2	84331	1786.18	1.67284	0.960874	1.74095	0.081692	0.999673
ENSG00000105894	PTN	5764	86.195	-1.67187	1.12148	-1.49078	0.13602	0.999673
ENSG00000178752	ERFE	151176	543.195	-1.67157	0.744266	-2.24594	0.024708	0.999673
ENSG00000087191	PSMC5	5705	6899.51	1.67036	0.987252	1.69193	0.0906598	0.999673
ENSG00000243279	PRAF2	11230	321.14	1.66979	0.913471	1.82796	0.0675553	0.999673
ENSG00000105486	LIG1	3978	1008.76	-1.66904	0.747108	-2.234	0.0254829	0.999673
ENSG00000221926	TRIM16	10626	1578.73	1.66846	0.836135	1.99544	0.0459948	0.999673
ENSG00000167105	TMEM92	162461	390.006	1.66833	0.979934	1.7025	0.0886624	0.999673
ENSG00000119650	IFT43	112752	1501.49	1.66783	0.889422	1.87518	0.0607679	0.999673
ENSG00000078401	EDN1	1906	571.353	1.66754	0.928415	1.79611	0.0724768	0.999673
ENSG00000165023	DIRAS2	54769	492.507	1.66679	0.924523	1.80286	0.07141	0.999673
ENSG00000225828	FAM229A	100128071	220.906	1.66655	1.00977	1.65043	0.0988557	0.999673
ENSG00000087586	AURKA	6790	1260.93	-1.66637	0.827533	-2.01365	0.0440459	0.999673
ENSG00000277791	PSMB3	5691	6746.43	1.66456	0.957978	1.73758	0.0822848	0.999673
ENSG00000151208	DLG5	9231	1784.69	-1.66403	0.952792	-1.74648	0.0807273	0.999673
ENSG00000152402	GUCY1A2	2977	368.093	1.6621	1.03879	1.60003	0.109593	0.999673
ENSG00000117862	TXNDC12	51060	238.016	-1.66208	0.916447	-1.81362	0.0697368	0.999673
ENSG00000132963	POMP	51371	8807.52	1.66179	0.830588	2.00074	0.0454204	0.999673
ENSG00000116586	LAMTOR2	28956	2966.33	1.66124	0.891961	1.86246	0.0625379	0.999673
ENSG00000213523	SRA1	10011	3528.52	1.66119	0.988472	1.68057	0.092847	0.999673
ENSG00000105499	PLA2G4C	8605	154.775	1.66058	0.923572	1.798	0.0721774	0.999673
ENSG00000131495	NDUFA2	4695	333.011	1.66017	0.868929	1.91059	0.0560567	0.999673
ENSG00000250479	CHCHD10	400916	1923.7	1.65991	0.966225	1.71793	0.0858095	0.999673
ENSG00000141873	SLC39A3	29985	1624.13	1.65866	0.926558	1.79013	0.0734335	0.999673
ENSG00000007080	CCDC124	115098	5732.44	1.65823	1.12965	1.46791	0.142128	0.999673
ENSG00000203724	C1orf53	388722	193.828	1.65649	0.899659	1.84124	0.0655859	0.999673
ENSG00000108107	RPL28	6158	54759.4	1.6561	0.951611	1.74031	0.0818049	0.999673
ENSG00000177548	RABEP2	79874	2896.42	1.65571	0.931494	1.77747	0.0754903	0.999673
ENSG00000141068	KSR1	8844	308.593	-1.65492	0.797661	-2.07472	0.0380126	0.999673
ENSG00000188372	ZP3	7784	132.757	1.6537	1.03502	1.59774	0.1101	0.999673
ENSG00000197958	RPL12	6136	44482.3	1.64727	0.897754	1.83487	0.0665243	0.999673
ENSG00000166333	ILK	3611	31.4459	-1.64645	1.30796	-1.25879	0.208107	0.999673
ENSG00000145247	OCIAD2	132299	9912.2	1.6439	0.942678	1.74386	0.0811837	0.999673
ENSG00000197530	MIB2	142678	3668.25	1.64273	0.910529	1.80415	0.0712077	0.999673
ENSG00000176619	LMNB2	84823	5569.91	-1.6418	0.81398	-2.01701	0.0436947	0.999673
ENSG00000149428	HYOU1	10525	5386.07	-1.64052	0.751638	-2.18259	0.029066	0.999673
ENSG00000114395	CYB561D2	11068	894.743	1.63822	0.917547	1.78543	0.0741911	0.999673
ENSG00000136942	RPL35	11224	30998.3	1.6382	0.990395	1.65409	0.0981091	0.999673
ENSG00000108622	ICAM2	3384	41.9762	1.63757	1.4251	1.14909	0.25052	0.999673
ENSG00000172638	EFEMP2	30008	9974.78	1.63723	0.921783	1.77615	0.0757074	0.999673
ENSG00000214253	FIS1	51024	6421.33	1.6353	0.971885	1.6826	0.0924521	0.999673
ENSG00000071246	VASH1	22846	181.997	-1.63359	0.833357	-1.96025	0.0499663	0.999673
ENSG00000168209	DDIT4	54541	1419.99	-1.63326	0.834975	-1.95606	0.0504576	0.999673
ENSG00000013810	TACC3	10460	3068.72	-1.63264	1.05498	-1.54756	0.121729	0.999673
ENSG00000189376	C8orf76	84933	111.586	1.63172	0.887549	1.83846	0.0659952	0.999673
ENSG00000177606	JUN	3725	9337.48	-1.63046	0.720026	-2.26444	0.0235468	0.999673
ENSG00000135521	LTV1	84946	752.901	1.63029	0.824119	1.97822	0.0479034	0.999673
ENSG00000114790	ARHGEF26	26084	110.511	-1.62907	1.18817	-1.37107	0.170352	0.999673
ENSG00000181588	MEX3D	399664	2216.42	-1.62874	0.75275	-2.16371	0.0304864	0.999673
ENSG00000149809	TM7SF2	7108	1399.81	1.62859	0.879588	1.85153	0.0640931	0.999673
ENSG00000161249	DMKN	93099	4443.47	1.62766	0.978461	1.66349	0.0962137	0.999673
ENSG00000179057	IGSF22	283284	72.1489	1.62418	0.987468	1.6448	0.100012	0.999673
ENSG00000142765	SYTL1	84958	279.339	1.62418	0.927587	1.75097	0.0799514	0.999673
ENSG00000124116	WFDC3	140686	38.6384	1.62385	1.41701	1.14597	0.251808	0.999673
ENSG00000147027	TMEM47	83604	3175.11	1.62334	0.956486	1.69719	0.089661	0.999673
ENSG00000232112	TMA7	51372	1208.37	1.62128	0.804374	2.01558	0.0438437	0.999673
ENSG00000189159	JPT1	51155	10730.6	1.61873	0.95891	1.68809	0.091393	0.999673
ENSG00000072506	HSD17B10	3028	4897.99	1.61781	0.946797	1.70872	0.0875026	0.999673
ENSG00000172197	MBOAT1	154141	136.766	-1.61757	1.05797	-1.52894	0.12628	0.999673
ENSG00000213741	RPS29	6235	12833.5	1.61749	0.764912	2.11461	0.0344632	0.999673
ENSG00000170779	CDCA4	55038	1166.72	-1.61612	0.748821	-2.15822	0.030911	0.999673
ENSG00000105404	RABAC1	10567	267.003	1.61537	1.02756	1.57204	0.11594	0.999673
ENSG00000215375	MYL5	4636	931.398	1.61493	0.959401	1.68327	0.092323	0.999673
ENSG00000196544	BORCS6	54785	570.129	1.61385	0.979129	1.64825	0.099302	0.999673
ENSG00000136490	LIMD2	80774	4852.81	1.61327	1.03459	1.55933	0.118917	0.999673
ENSG00000008988	RPS20	6224	46646	1.61301	0.841831	1.91607	0.0553557	0.999673
ENSG00000196531	NACA	4666	17698	1.61187	0.786683	2.04894	0.0404679	0.999673
ENSG00000130988	RGN	9104	196.686	1.61096	0.856382	1.88112	0.0599554	0.999673
ENSG00000168872	DDX19A	55308	1083.91	1.60991	0.897951	1.79287	0.0729941	0.999673
ENSG00000124172	ATP5F1E	514	7863.61	1.60761	0.805519	1.99575	0.0459614	0.999673
ENSG00000156411	ATP5MJ	9556	4124.2	1.6069	0.85117	1.88788	0.0590426	0.999673
ENSG00000121851	POLR3GL	84265	694.412	1.60669	0.792054	2.02851	0.0425086	0.999673
ENSG00000142208	AKT1	207	4292.24	-1.60307	0.692588	-2.31461	0.0206341	0.999673
ENSG00000185033	SEMA4B	10509	17988.5	-1.60299	0.709894	-2.25808	0.0239409	0.999673
ENSG00000137434	C6orf52	347744	123.341	1.60298	0.949145	1.68887	0.0912452	0.999673
ENSG00000103485	QPRT	23475	20687.3	1.60269	0.752976	2.12848	0.0332977	0.999673
ENSG00000158406	H4C8	8365	65.7778	1.6019	1.0094	1.58697	0.112519	0.999673
ENSG00000139343	SNRPF	6636	2161.1	1.60127	0.944509	1.69534	0.0900101	0.999673
ENSG00000176771	NCKAP5	344148	56.5775	-1.60109	1.05145	-1.52275	0.127821	0.999673
ENSG00000071082	RPL31	6160	33573.9	1.60106	0.80166	1.99718	0.0458052	0.999673
ENSG00000008710	PKD1	5310	2504.1	-1.60082	0.744906	-2.14902	0.0316325	0.999673
ENSG00000254093	PINX1	54984	446.538	1.60043	1.01484	1.57703	0.114789	0.999673
ENSG00000197576	HOXA4	3201	99.6064	-1.59972	0.940734	-1.70051	0.0890359	0.999673
ENSG00000079462	PAFAH1B3	5050	1690.01	1.59902	0.951083	1.68126	0.0927118	0.999673
ENSG00000136997	MYC	4609	3949.61	-1.59507	0.748573	-2.13081	0.0331044	0.999673
ENSG00000161999	JMJD8	339123	771.913	-1.59409	0.719267	-2.21627	0.0266727	0.999673
ENSG00000169972	PUSL1	126789	727.44	1.59302	0.980553	1.62461	0.104245	0.999673
ENSG00000090263	MRPS33	51650	1991.96	1.59251	0.808769	1.96905	0.0489469	0.999673
ENSG00000185561	TLCD2	727910	764.678	1.59246	0.840232	1.89527	0.0580568	0.999673
ENSG00000071575	TRIB2	28951	626.267	-1.59164	0.94314	-1.6876	0.0914879	0.999673
ENSG00000115541	HSPE1	3336	1185.8	1.58992	0.755377	2.10481	0.035308	0.999673
ENSG00000053501	USE1	55850	1157.92	1.58959	0.945475	1.68126	0.0927129	0.999673
ENSG00000129084	PSMA1	5682	743.738	1.58949	0.775118	2.05065	0.0403012	0.999673
ENSG00000130772	MED18	54797	2064.87	1.58881	0.916011	1.73449	0.0828317	0.999673
ENSG00000137801	THBS1	7057	4351.57	1.58806	0.772259	2.05638	0.039746	0.999673
ENSG00000128645	HOXD1	3231	81.9027	-1.58678	0.955598	-1.66051	0.0968112	0.999673
ENSG00000079616	KIF22	3835	1191.23	-1.58657	0.803054	-1.97567	0.0481922	0.999673
ENSG00000184916	JAG2	3714	359.375	1.58501	0.849736	1.8653	0.0621398	0.999673
ENSG00000087085	ACHE	43	57.9846	1.58367	1.41419	1.11984	0.26278	0.999673
ENSG00000167173	C15orf39	56905	460.817	-1.58361	0.753165	-2.10261	0.0354996	0.999673
ENSG00000233276	GPX1	2876	29580.4	1.58345	0.948047	1.67022	0.0948755	0.999673
ENSG00000125691	RPL23	9349	41950.2	1.5834	0.863141	1.83446	0.0665853	0.999673
ENSG00000235169	SMIM1	388588	169.733	1.58329	1.01608	1.55824	0.119177	0.999673
ENSG00000168096	ANKS3	124401	2119.49	1.58321	0.970531	1.63128	0.102831	0.999673
ENSG00000205544	TMEM256	254863	257.393	1.58167	0.920494	1.71828	0.0857448	0.999673
ENSG00000162654	GBP4	115361	34.9325	-1.58077	1.33526	-1.18387	0.236464	0.999673
ENSG00000104886	PLEKHJ1	55111	4199.21	1.57994	0.995841	1.58654	0.112616	0.999673
ENSG00000130255	RPL36	25873	15639.5	1.57847	1.07637	1.46648	0.142517	0.999673
ENSG00000048162	NOP16	51491	1186.88	1.57824	0.988417	1.59673	0.110326	0.999673
ENSG00000126768	TIMM17B	10245	2436.15	1.57664	0.976024	1.61537	0.10623	0.999673
ENSG00000181885	CLDN7	1366	572.214	-1.57637	0.921033	-1.71153	0.0869838	0.999673
ENSG00000026025	VIM	7431	97933.2	1.57573	0.791536	1.99072	0.0465117	0.999673
ENSG00000111181	SLC6A12	6539	160.237	-1.57527	1.03679	-1.51937	0.128668	0.999673
ENSG00000176476	SGF29	112869	536.341	1.57418	1.00069	1.57308	0.115699	0.999673
ENSG00000154277	UCHL1	7345	21898.7	1.57272	0.871134	1.80538	0.0710158	0.999673
ENSG00000087884	AAMDC	28971	208.518	1.5725	0.942547	1.66835	0.0952456	0.999673
ENSG00000150628	SPATA4	132851	35.3169	1.57178	1.22789	1.28007	0.20052	0.999673
ENSG00000111832	RWDD1	51389	3513.51	1.57084	0.771517	2.03604	0.0417464	0.999673
ENSG00000105379	ETFB	2109	597.559	1.57082	0.924877	1.69841	0.0894313	0.999673
ENSG00000196420	S100A5	6276	77.936	1.56939	1.10762	1.4169	0.156512	0.999673
ENSG00000120675	DNAJC15	29103	2338.42	1.5684	0.703709	2.22876	0.0258302	0.999673
ENSG00000104738	MCM4	4173	4134.88	-1.56738	0.729842	-2.14756	0.0317486	0.999673
ENSG00000105617	LENG1	79165	461.558	1.56684	1.05124	1.49047	0.136101	0.999673
ENSG00000162191	UBXN1	51035	7234.1	1.56595	0.849479	1.84342	0.0652672	0.999673
ENSG00000163682	RPL9	6133	19712.4	1.56578	0.819185	1.91139	0.0559542	0.999673
ENSG00000066379	POLR1H	30834	367.316	1.56558	0.854548	1.83205	0.0669433	0.999673
ENSG00000272325	NUDT3	11165	224.187	-1.56548	0.962158	-1.62705	0.103726	0.999673
ENSG00000091831	ESR1	2099	23.1072	-1.56533	1.75472	-0.892068	0.372356	0.999673
ENSG00000133401	PDZD2	23037	845.075	-1.56463	0.90283	-1.73303	0.0830911	0.999673
ENSG00000177697	CD151	977	26973.8	1.56295	0.958897	1.62994	0.103113	0.999673
ENSG00000117984	CTSD	1509	21925.1	1.56286	0.906899	1.7233	0.0848348	0.999673
ENSG00000142676	RPL11	6135	38271.9	1.56285	0.972331	1.60733	0.107983	0.999673
ENSG00000158552	ZFAND2B	130617	1619.46	1.56097	0.934359	1.67063	0.0947942	0.999673
ENSG00000121680	PEX16	9409	1671.37	1.56083	0.942297	1.65641	0.0976389	0.999673
ENSG00000103549	RNF40	9810	2083.4	-1.56057	0.736175	-2.11983	0.0340204	0.999673
ENSG00000005243	COPZ2	51226	1183.92	1.55928	0.912946	1.70797	0.087642	0.999673
ENSG00000105518	TMEM205	374882	917.571	1.55926	0.98988	1.5752	0.11521	0.999673
ENSG00000213901	SLC23A3	151295	19.5892	1.55763	1.49808	1.03975	0.298456	0.999673
ENSG00000205593	DENND6B	414918	587.189	1.5575	0.893402	1.74334	0.0812742	0.999673
ENSG00000111602	TIMELESS	8914	1794.36	-1.5575	0.713153	-2.18396	0.0289649	0.999673
ENSG00000233927	RPS28	6234	15013.3	1.55688	0.897879	1.73395	0.0829264	0.999673
ENSG00000174775	HRAS	3265	3968.64	1.55686	1.01663	1.53139	0.125672	0.999673
ENSG00000177283	FZD8	8325	552.46	-1.55672	0.792647	-1.96395	0.0495362	0.999673
ENSG00000176261	ZBTB8OS	339487	1460.61	1.55648	0.862261	1.80512	0.0710564	0.999673
ENSG00000133112	TPT1	7178	70244.3	1.55551	0.765418	2.03224	0.0421292	0.999673
ENSG00000141854	MISP3	113230	162.136	1.55424	1.13563	1.36862	0.171119	0.999673
ENSG00000142173	COL6A2	1292	15099.5	1.55387	0.892989	1.74007	0.0818459	0.999673
ENSG00000127324	TSPAN8	7103	19.7137	1.55255	1.49916	1.03562	0.30038	0.999673
ENSG00000176986	SEC24C	9632	2036.49	-1.55234	0.970326	-1.59981	0.10964	0.999673
ENSG00000100031	GGT1	2678	10843.2	1.55071	0.921858	1.68216	0.0925382	0.999673
ENSG00000246705	H2AJ	55766	2043.2	1.54972	1.00861	1.5365	0.124417	0.999673
ENSG00000139410	SDSL	113675	968.32	1.54972	0.91129	1.70058	0.0890215	0.999673
ENSG00000198937	CCDC167	154467	1042.11	1.54967	1.06345	1.45721	0.145058	0.999673
ENSG00000006015	REX1BD	55049	3010.95	1.54862	1.10067	1.40698	0.159433	0.999673
ENSG00000154134	ROBO3	64221	1683.66	1.54813	0.959963	1.6127	0.106809	0.999673
ENSG00000053372	MRTO4	51154	3730.95	1.54793	0.956108	1.61899	0.105449	0.999673
ENSG00000177459	ERICH5	203111	107.512	1.5474	1.06424	1.454	0.145946	0.999673
ENSG00000134780	DAGLA	747	626.419	-1.54695	0.843595	-1.83376	0.06669	0.999673
ENSG00000178125	PPP1R42	286187	18.2441	1.54622	1.61401	0.957999	0.338063	0.999673
ENSG00000158113	LRRC43	254050	67.5928	1.54406	1.11324	1.38699	0.165444	0.999673
ENSG00000136810	TXN	7295	14070.7	1.54401	0.818201	1.88708	0.0591493	0.999673
ENSG00000117318	ID3	3399	1039.16	-1.54386	1.23658	-1.24849	0.211852	0.999673
ENSG00000169696	ASPSCR1	79058	2258.17	1.54363	0.93923	1.64351	0.100278	0.999673
ENSG00000081692	JMJD4	65094	249.225	1.54326	0.998278	1.54592	0.122124	0.999673
ENSG00000181649	PHLDA2	7262	3541.95	1.54216	0.997402	1.54617	0.122063	0.999673
ENSG00000139974	SLC38A6	145389	1423.94	1.54203	0.712769	2.16344	0.0305077	0.999673
ENSG00000197345	MRPL21	219927	2111.58	1.54019	0.910523	1.69154	0.0907333	0.999673
ENSG00000148362	PAXX	286257	1806.84	1.53986	0.998673	1.54191	0.123096	0.999673
ENSG00000214194	SMIM30	401397	3760.63	1.53722	0.746626	2.05889	0.0395052	0.999673
ENSG00000100865	CINP	51550	2168.51	1.53524	0.941867	1.62999	0.103103	0.999673
ENSG00000115255	REEP6	92840	675.931	1.53516	0.867413	1.76982	0.0767577	0.999673
ENSG00000167799	NUDT8	254552	432.029	1.53502	1.06745	1.43802	0.150427	0.999673
ENSG00000125430	HS3ST3B1	9953	224.438	-1.53494	0.894405	-1.71616	0.0861326	0.999673
ENSG00000164649	CDCA7L	55536	1540.15	-1.53362	0.916141	-1.674	0.0941314	0.999673
ENSG00000162910	MRPL55	128308	1831.08	1.53346	1.03646	1.47951	0.139005	0.999673
ENSG00000134248	LAMTOR5	10542	3461.63	1.53309	0.784985	1.95301	0.0508182	0.999673
ENSG00000163481	RNF25	64320	2111.19	1.53175	0.934223	1.63959	0.10109	0.999673
ENSG00000166557	TMED3	23423	5790.77	1.53125	0.881785	1.73653	0.0824694	0.999673
ENSG00000185803	SLC52A2	79581	4793.13	1.53101	0.983604	1.55653	0.119582	0.999673
ENSG00000203780	FANK1	92565	733.232	1.53071	0.82756	1.84967	0.0643617	0.999673
ENSG00000072818	ACAP1	9744	243.638	1.53065	1.08678	1.40842	0.159006	0.999673
ENSG00000120913	PDLIM2	64236	575.087	1.52979	0.946029	1.61707	0.105864	0.999673
ENSG00000105514	RAB3D	9545	980.598	-1.52858	0.853871	-1.79018	0.073425	0.999673
ENSG00000133250	ZNF414	84330	1062.21	1.52671	1.00458	1.51975	0.128575	0.999673
ENSG00000079337	RAPGEF3	10411	4565.74	1.52518	0.987239	1.5449	0.122371	0.999673
ENSG00000108848	LUC7L3	51747	13105.8	1.52451	0.769559	1.98101	0.0475899	0.999673
ENSG00000108826	MRPL27	51264	2710.25	1.52406	0.955399	1.59521	0.110665	0.999673
ENSG00000099974	DDTL	100037417	1196.59	1.52209	0.946853	1.60753	0.107939	0.999673
ENSG00000228300	FAM174C	55009	2353.91	1.51954	0.9959	1.52579	0.127061	0.999673
ENSG00000085872	CHERP	10523	1093.47	-1.51884	0.794689	-1.91124	0.0559741	0.999673
ENSG00000186792	HYAL3	8372	172.96	1.51832	0.84396	1.79904	0.0720124	0.999673
ENSG00000135899	SP110	3431	2457.27	1.51682	0.77442	1.95865	0.0501539	0.999673
ENSG00000149932	TMEM219	124446	7038.63	1.51662	0.859863	1.7638	0.0777661	0.999673
ENSG00000100911	PSME2	5721	4239.28	1.51661	0.922559	1.64392	0.100194	0.999673
ENSG00000169026	SLC49A3	84179	634.704	1.51616	0.805852	1.88143	0.0599128	0.999673
ENSG00000137288	UQCC2	84300	2222.69	1.51549	1.03989	1.45736	0.145018	0.999673
ENSG00000180815	MAP3K15	389840	17.6221	-1.5152	1.88559	-0.803569	0.421646	0.999673
ENSG00000010219	DYRK4	8798	791.826	1.51487	0.883673	1.71429	0.0864754	0.999673
ENSG00000167325	RRM1	6240	3021.95	-1.5146	0.787624	-1.923	0.05448	0.999673
ENSG00000167700	MFSD3	113655	2063.68	1.51396	0.968405	1.56335	0.117969	0.999673
ENSG00000165325	DEUP1	159989	34.9289	1.51358	1.30428	1.16047	0.245857	0.999673
ENSG00000134198	TSPAN2	10100	68.0765	1.51352	1.05036	1.44096	0.149597	0.999673
ENSG00000135638	EMX1	2016	75.941	1.5132	1.23133	1.22892	0.219103	0.999673
ENSG00000088881	EBF4	57593	56.8866	-1.51181	1.11838	-1.35178	0.176446	0.999673
ENSG00000204498	NFKBIL1	4795	966.729	1.51105	1.01597	1.4873	0.136936	0.999673
ENSG00000155115	GTF3C6	112495	3997.81	1.51019	0.797656	1.89329	0.0583199	0.999673
ENSG00000161692	DBF4B	80174	462.387	-1.50959	0.773767	-1.95096	0.0510619	0.999673
ENSG00000164674	SYTL3	94120	665.258	-1.50918	0.748257	-2.01693	0.0437026	0.999673
ENSG00000170222	ADPRM	56985	461.43	1.5091	0.786764	1.91811	0.0550971	0.999673
ENSG00000103202	NME4	4833	6370.85	1.50839	1.00291	1.50401	0.132579	0.999673
ENSG00000165804	ZNF219	51222	1222.22	1.50809	0.903489	1.66918	0.095081	0.999673
ENSG00000180822	PSMG4	389362	901.575	1.50556	0.955325	1.57596	0.115035	0.999673
ENSG00000170175	CHRNB1	1140	467.986	1.50549	0.868144	1.73415	0.0828921	0.999673
ENSG00000188130	MAPK12	6300	3876.93	1.50359	0.89307	1.68362	0.0922549	0.999673
ENSG00000095303	PTGS1	5742	2024.12	-1.50357	0.727489	-2.06679	0.0387538	0.999673
ENSG00000115461	IGFBP5	3488	964.665	1.503	1.12417	1.33699	0.181227	0.999673
ENSG00000113732	ATP6V0E1	8992	11121.9	1.50211	0.73382	2.04698	0.04066	0.999673
ENSG00000149328	GLB1L2	89944	40.9398	-1.50173	1.32153	-1.13635	0.255809	0.999673
ENSG00000171345	KRT19	3880	93106.4	1.50078	0.943858	1.59005	0.111823	0.999673
ENSG00000213551	DNAJC9	23234	666.802	-1.50077	0.780167	-1.92365	0.0543988	0.999673
ENSG00000169231	THBS3	7059	1375.92	1.50054	0.821286	1.82706	0.0676905	0.999673
ENSG00000107014	RLN2	6019	54.4249	1.50043	1.06597	1.40757	0.159257	0.999673
ENSG00000169429	CXCL8	3576	1848.17	1.50037	1.00505	1.49283	0.135482	0.999673
ENSG00000126458	RRAS	6237	9358.09	1.50036	0.954042	1.57263	0.115804	0.999673
ENSG00000230989	HSBP1	3281	11456.5	1.49909	0.760152	1.9721	0.0485984	0.999673
ENSG00000213465	ARL2	402	2320.3	1.49832	1.01798	1.47185	0.141061	0.999673
ENSG00000143222	UFC1	51506	3551.45	1.49703	0.880836	1.69956	0.0892139	0.999673
ENSG00000197124	ZNF682	91120	274.337	1.49526	0.802175	1.86401	0.062321	0.999673
ENSG00000120738	EGR1	1958	10446.5	-1.49508	0.75208	-1.98793	0.0468192	0.999673
ENSG00000164405	UQCRQ	27089	3533.24	1.49491	0.859376	1.73953	0.0819422	0.999673
ENSG00000125611	CHCHD5	84269	1790.72	1.49473	0.914215	1.63499	0.102051	0.999673
ENSG00000145592	RPL37	6167	25786	1.49386	0.88382	1.69023	0.0909843	0.999673
ENSG00000172346	CSDC2	27254	204.443	1.49371	0.999715	1.49413	0.13514	0.999673
ENSG00000188191	PRKAR1B	5575	1180.58	1.4927	0.980426	1.5225	0.127884	0.999673
ENSG00000229833	PET100	100131801	67.4132	1.49259	1.33779	1.11571	0.264548	0.999673
ENSG00000128311	TST	7263	2872.37	1.49229	0.902936	1.65271	0.0983899	0.999673
ENSG00000214941	ZSWIM7	125150	1122.46	1.49213	0.836529	1.78371	0.0744707	0.999673
ENSG00000163644	PPM1K	152926	1374.33	1.49198	0.72651	2.05362	0.0400121	0.999673
ENSG00000114904	NEK4	6787	831.382	-1.49157	0.869105	-1.71621	0.0861232	0.999673
ENSG00000184005	ST6GALNAC3	256435	21.4556	-1.49124	1.46042	-1.0211	0.307205	0.999673
ENSG00000115211	EIF2B4	8890	2578.6	1.4912	0.875971	1.70234	0.0886925	0.999673
ENSG00000198088	NUP62CL	54830	88.7278	-1.49113	1.03643	-1.43872	0.15023	0.999673
ENSG00000115129	TP53I3	9540	2339.3	1.49093	0.969915	1.53718	0.12425	0.999673
ENSG00000141965	FEM1A	55527	59.2791	1.49038	1.23131	1.2104	0.226125	0.999673
ENSG00000183628	DGCR6	8214	266.149	1.48923	0.936519	1.59018	0.111795	0.999673
ENSG00000273045	C2orf15	150590	38.5431	1.4885	1.33087	1.11844	0.26338	0.999673
ENSG00000036672	USP2	9099	269.184	1.48843	1.09512	1.35915	0.174099	0.999673
ENSG00000105701	FKBP8	23770	21955.6	1.48836	0.948691	1.56886	0.11668	0.999673
ENSG00000103496	STX4	6810	4578.04	1.4883	0.966979	1.53912	0.123775	0.999673
ENSG00000106462	EZH2	2146	1167.18	-1.48815	0.750171	-1.98375	0.0472838	0.999673
ENSG00000169750	RAC3	5881	829.439	1.48805	1.04548	1.42332	0.154644	0.999673
ENSG00000148339	SLC25A25	114789	284.012	-1.48792	0.785309	-1.89469	0.0581339	0.999673
ENSG00000104129	DNAJC17	55192	909.898	1.48752	0.955073	1.5575	0.119352	0.999673
ENSG00000187554	TLR5	7100	61.6882	-1.4875	1.47804	-1.0064	0.314222	0.999673
ENSG00000108518	PFN1	5216	50488.9	1.487	0.971078	1.53129	0.125699	0.999673
ENSG00000125652	ALKBH7	84266	2288.26	1.4863	0.937097	1.58607	0.112724	0.999673
ENSG00000159079	CFAP298	56683	418.621	1.48471	0.821943	1.80634	0.0708657	0.999673
ENSG00000197766	CFD	1675	60.0268	1.48426	1.29608	1.14519	0.252129	0.999673
ENSG00000163635	ATXN7	6314	65.3201	-1.48126	1.46545	-1.01079	0.312117	0.999673
ENSG00000111799	COL12A1	1303	605.16	-1.48115	0.816147	-1.8148	0.0695542	0.999673
ENSG00000169692	AGPAT2	10555	4094.84	1.47946	0.947903	1.56077	0.118578	0.999673
ENSG00000101003	GINS1	9837	855.387	-1.47891	0.741281	-1.99507	0.046035	0.999673
ENSG00000197756	RPL37A	6168	35914.5	1.47763	0.848928	1.74058	0.0817567	0.999673
ENSG00000184305	CCSER1	401145	19.1939	-1.47463	1.87675	-0.785737	0.432022	0.999673
ENSG00000139637	MYG1	60314	1886.31	1.47425	1.01468	1.45292	0.146247	0.999673
ENSG00000144560	VGLL4	9686	1406.51	-1.47287	0.896631	-1.64267	0.100451	0.999673
ENSG00000175550	DRAP1	10589	10897.5	1.47237	1.14267	1.28853	0.19756	0.999673
ENSG00000186364	NUDT17	200035	113.408	-1.47209	0.883613	-1.66599	0.0957163	0.999673
ENSG00000112715	VEGFA	7422	15953.7	-1.47162	0.769125	-1.91336	0.0557016	0.999673
ENSG00000167526	RPL13	6137	76652.1	1.4705	0.947215	1.55245	0.120554	0.999673
ENSG00000103647	CORO2B	10391	1392.11	-1.4705	0.752372	-1.95449	0.0506439	0.999673
ENSG00000262246	CORO7	79585	780.289	1.47016	1.08601	1.35373	0.175824	0.999673
ENSG00000132141	CCT6B	10693	82.4626	1.46929	0.966472	1.52027	0.128444	0.999673
ENSG00000189046	ALKBH2	121642	763.399	1.46892	0.915534	1.60444	0.108617	0.999673
ENSG00000177380	PPFIA3	8541	289.301	1.46847	1.05096	1.39726	0.162335	0.999673
ENSG00000105669	COPE	11316	4740.38	1.4682	0.972426	1.50983	0.131087	0.999673
ENSG00000180596	H2BC4	8347	56.4866	1.46811	1.19785	1.22562	0.220341	0.999673
ENSG00000100242	SUN2	25777	2272.87	-1.46787	0.73409	-1.99958	0.045546	0.999673
ENSG00000277972	CISD3	284106	1669.56	1.46756	0.963971	1.52241	0.127906	0.999673
ENSG00000007001	UPP2	151531	40.0777	1.4654	1.25775	1.1651	0.243979	0.999673
ENSG00000135404	CD63	967	61565.2	1.46511	0.962043	1.52292	0.127779	0.999673
ENSG00000226742	HSBP1L1	440498	1285.55	1.46508	0.861625	1.70036	0.0890626	0.999673
ENSG00000025708	TYMP	1890	975.8	1.46344	0.949286	1.54162	0.123166	0.999673
ENSG00000156398	SFXN2	118980	410.723	-1.46167	0.752394	-1.94269	0.052054	0.999673
ENSG00000106100	NOD1	10392	214.996	-1.46156	0.872174	-1.67577	0.0937834	0.999673
ENSG00000102805	CLN5	1203	640.221	1.46092	0.745384	1.95996	0.0500005	0.999673
ENSG00000127415	IDUA	3425	2657.85	1.45998	0.936563	1.55887	0.119028	0.999673
ENSG00000198841	KTI12	112970	315.413	1.45903	0.88063	1.6568	0.0975596	0.999673
ENSG00000100429	HDAC10	83933	105.537	1.45857	1.18841	1.22732	0.219701	0.999673
ENSG00000110944	IL23A	51561	70.2205	1.45856	1.02158	1.42775	0.153362	0.999673
ENSG00000075914	EXOSC7	23016	1456.15	1.45825	0.915904	1.59215	0.111351	0.999673
ENSG00000108439	PNPO	55163	954.493	1.45678	0.75841	1.92084	0.0547524	0.999673
ENSG00000115252	PDE1A	5136	944.191	1.45665	1.11294	1.30883	0.190591	0.999673
ENSG00000242802	AP5Z1	9907	3818.02	1.45494	0.849012	1.71368	0.0865874	0.999673
ENSG00000242372	EIF6	3692	6846.32	1.45445	0.99348	1.464	0.143194	0.999673
ENSG00000140521	POLG	5428	2702.64	-1.45294	0.734669	-1.97767	0.0479655	0.999673
ENSG00000105618	PRPF31	26121	2842.5	1.45259	0.953432	1.52354	0.127623	0.999673
ENSG00000166275	BORCS7	119032	584.076	1.45209	0.750561	1.93467	0.0530308	0.999673
ENSG00000139508	SLC46A3	283537	568.896	1.45209	0.793095	1.83091	0.0671136	0.999673
ENSG00000142544	CTU1	90353	833.415	1.45199	1.01828	1.42593	0.153889	0.999673
ENSG00000167930	FAM234A	83986	5444.56	1.45055	0.912933	1.58889	0.112086	0.999673
ENSG00000119705	SLIRP	81892	1712.07	1.45033	0.86969	1.66764	0.095388	0.999673
ENSG00000173175	ADCY5	111	46.3134	-1.44828	1.12538	-1.28693	0.19812	0.999673
ENSG00000137161	CNPY3	10695	3606	1.44819	0.939998	1.54063	0.123407	0.999673
ENSG00000165949	IFI27	3429	95.8463	1.44816	1.09716	1.31992	0.186862	0.999673
ENSG00000141759	TXNL4A	10907	5472.55	1.4469	0.844908	1.71249	0.0868064	0.999673
ENSG00000114861	FOXP1	27086	1658.54	1.44553	0.792211	1.82467	0.0680501	0.999673
ENSG00000109016	DHRS7B	25979	1258.61	1.44455	0.866774	1.66658	0.0955978	0.999673
ENSG00000178878	APOLD1	81575	153.673	-1.44428	0.895477	-1.61286	0.106774	0.999673
ENSG00000162814	SPATA17	128153	94.0714	1.44381	0.923906	1.56272	0.118119	0.999673
ENSG00000162643	DNAI3	126820	79.3217	1.44344	0.993903	1.4523	0.14642	0.999673
ENSG00000186765	FSCN2	25794	89.1313	1.44326	1.0509	1.37336	0.16964	0.999673
ENSG00000174851	YIF1A	10897	4642.03	1.44276	0.912491	1.58112	0.11385	0.999673
ENSG00000008324	SS18L2	51188	865.253	1.44233	0.802592	1.79709	0.072321	0.999673
ENSG00000105426	PTPRS	5802	324.402	1.44079	0.812342	1.77363	0.0761247	0.999673
ENSG00000115041	KCNIP3	30818	2310.6	1.44029	0.994379	1.44844	0.147495	0.999673
ENSG00000214193	SH3D21	79729	797.166	-1.44029	0.871221	-1.65318	0.0982943	0.999673
ENSG00000164897	TMUB1	83590	4171.41	1.43985	0.996356	1.44512	0.148425	0.999673
ENSG00000116288	PARK7	11315	14692.6	1.43882	0.964646	1.49155	0.135818	0.999673
ENSG00000176125	UFSP1	402682	69.5857	1.43852	1.15432	1.24621	0.212688	0.999673
ENSG00000188868	ZNF563	147837	144.368	1.43824	0.849949	1.69214	0.0906186	0.999673
ENSG00000136158	SPRY2	10253	2077.47	-1.43812	0.700435	-2.05319	0.0400545	0.999673
ENSG00000226124	FTCDNL1	348751	151.015	1.43792	0.846622	1.69842	0.0894289	0.999673
ENSG00000099849	RASSF7	8045	5082.37	1.43743	0.998514	1.43957	0.149989	0.999673
ENSG00000218891	ZNF579	163033	2840.45	1.4373	0.892811	1.60986	0.107429	0.999673
ENSG00000160194	NDUFV3	4731	3070.13	1.43716	0.859721	1.67166	0.0945915	0.999673
ENSG00000109107	ALDOC	230	664.899	-1.4359	0.745501	-1.92609	0.0540933	0.999673
ENSG00000166441	RPL27A	6157	41642.8	1.43435	0.972487	1.47493	0.140232	0.999673
ENSG00000130695	CEP85	64793	669.228	-1.43373	0.790885	-1.81282	0.0698603	0.999673
ENSG00000127540	UQCR11	10975	763.378	1.43298	0.895794	1.59967	0.109671	0.999673
ENSG00000135100	HNF1A	6927	111.281	-1.43209	0.90121	-1.58908	0.112043	0.999673
ENSG00000005075	POLR2J	5439	2711.37	1.43117	0.98383	1.4547	0.145753	0.999673
ENSG00000165810	BTNL9	153579	50.3288	1.43064	1.17898	1.21345	0.224957	0.999673
ENSG00000241468	ATP5MF	9551	1658.94	1.42919	0.990835	1.44241	0.149186	0.999673
ENSG00000127884	ECHS1	1892	10681.9	1.42885	0.874524	1.63387	0.102287	0.999673
ENSG00000205670	SMIM11	54065	802.24	1.42827	0.873963	1.63425	0.102207	0.999673
ENSG00000205670	SMIM11	102723553	802.24	1.42827	0.873963	1.63425	0.102207	0.999673
ENSG00000113240	CLK4	57396	1117.9	1.42824	0.832524	1.71555	0.0862437	0.999673
ENSG00000181350	LRRC75A	388341	22.3311	-1.4281	1.44091	-0.99111	0.321632	0.999673
ENSG00000111786	SRSF9	8683	2392.62	-1.42806	0.693568	-2.05901	0.0394935	0.999673
ENSG00000104907	TRMT1	55621	3672.12	1.42667	0.961724	1.48345	0.137954	0.999673
ENSG00000167103	PIP5KL1	138429	92.2396	-1.42607	1.29352	-1.10248	0.270255	0.999673
ENSG00000100297	MCM5	4174	2278.98	-1.4251	0.839349	-1.69786	0.0895344	0.999673
ENSG00000135324	MRAP2	112609	68.1574	1.42476	1.11931	1.2729	0.203055	0.999673
ENSG00000085871	MGST2	4258	1866.23	1.4247	0.86997	1.63764	0.101496	0.999673
ENSG00000213853	EMP2	2013	446.135	-1.42357	0.832061	-1.71089	0.0871013	0.999673
ENSG00000172590	MRPL52	122704	3291.32	1.42313	0.920765	1.54559	0.122202	0.999673
ENSG00000143947	RPS27A	6233	29863.9	1.4222	0.787224	1.8066	0.0708241	0.999673
ENSG00000167996	FTH1	2495	37006.8	-1.422	0.693382	-2.05082	0.0402846	0.999673
ENSG00000198171	DDRGK1	65992	3411.51	1.42184	1.03176	1.37808	0.168179	0.999673
ENSG00000109339	MAPK10	5602	506.395	1.42005	0.735197	1.93152	0.0534183	0.999673
ENSG00000143469	SYT14	255928	2515.2	1.41814	0.845466	1.67735	0.0934742	0.999673
ENSG00000163536	SERPINI1	5274	395.987	1.4179	0.771555	1.83772	0.0661031	0.999673
ENSG00000113805	CNTN3	5067	20.2483	-1.4171	1.49802	-0.945984	0.344157	0.999673
ENSG00000135596	MICAL1	64780	4948.74	1.4165	0.880015	1.60963	0.107479	0.999673
ENSG00000228474	OST4	100128731	2452.64	1.41459	0.968203	1.46105	0.144002	0.999673
ENSG00000115239	ASB3	51130	82.0647	1.41428	0.946953	1.4935	0.135305	0.999673
ENSG00000115239	ASB3	100302652	82.0647	1.41428	0.946953	1.4935	0.135305	0.999673
ENSG00000184557	SOCS3	9021	1495.99	-1.41312	0.779417	-1.81304	0.0698251	0.999673
ENSG00000143977	SNRPG	6637	3908.05	1.41221	0.908643	1.5542	0.120137	0.999673
ENSG00000212127	TAS2R14	50840	79.4179	1.41213	1.05447	1.33917	0.180514	0.999673
ENSG00000212127	TAS2R14	106707243	79.4179	1.41213	1.05447	1.33917	0.180514	0.999673
ENSG00000162614	NEXN	91624	1512.5	1.41197	0.781798	1.80605	0.0709106	0.999673
ENSG00000174332	GLIS1	148979	49.6208	1.41014	1.2631	1.11642	0.264244	0.999673
ENSG00000171984	SHLD1	149840	148.29	1.4101	0.95465	1.47709	0.139651	0.999673
ENSG00000163191	S100A11	6282	37712.2	1.40952	0.879834	1.60202	0.10915	0.999673
ENSG00000125877	ITPA	3704	4960.97	1.40912	0.903979	1.5588	0.119044	0.999673
ENSG00000177225	GATD1	347862	6239.03	1.40889	0.893687	1.57649	0.114913	0.999673
ENSG00000126464	PRR12	57479	1552.26	-1.40872	0.698437	-2.01696	0.0437	0.999673
ENSG00000174928	C3orf33	285315	65.9643	1.40843	1.10737	1.27186	0.203421	0.999673
ENSG00000182117	NOP10	55505	4522.2	1.40812	0.935195	1.5057	0.132145	0.999673
ENSG00000173991	TCAP	8557	31.7959	1.40789	1.26222	1.11541	0.264673	0.999673
ENSG00000158158	CNNM4	26504	805.844	-1.40779	0.851753	-1.65281	0.0983698	0.999673
ENSG00000135679	MDM2	4193	5253.62	1.40743	0.684166	2.05715	0.0396722	0.999673
ENSG00000142453	CARM1	10498	2661.02	-1.40731	0.714846	-1.96869	0.0489888	0.999673
ENSG00000185043	CIB1	10519	7661.15	1.40701	0.932908	1.5082	0.131503	0.999673
ENSG00000129235	TXNDC17	84817	3229.98	1.40687	0.860296	1.63533	0.10198	0.999673
ENSG00000163935	SFMBT1	51460	220.427	-1.40599	0.903419	-1.5563	0.119637	0.999673
ENSG00000115685	PPP1R7	5510	5290.79	1.40378	0.825394	1.70073	0.0889929	0.999673
ENSG00000110811	P3H3	10536	4893.81	1.40298	1.06332	1.31943	0.187025	0.999673
ENSG00000115896	PLCL1	5334	66.5009	1.40249	1.23475	1.13585	0.256021	0.999673
ENSG00000164114	MAP9	79884	2917.03	1.40213	0.720798	1.94525	0.0517447	0.999673
ENSG00000173660	UQCRH	7388	9406.47	1.40171	0.969871	1.44525	0.148387	0.999673
ENSG00000124370	MCEE	84693	311.718	1.40129	0.798004	1.756	0.0790889	0.999673
ENSG00000122386	ZNF205	7755	819.034	1.40052	0.986277	1.42001	0.155605	0.999673
ENSG00000184260	H2AC20	8338	26.7001	1.4004	1.49483	0.936831	0.348846	0.999673
ENSG00000106538	RARRES2	5919	4985.36	1.40038	1.04222	1.34366	0.179059	0.999673
ENSG00000093072	ADA2	51816	935.988	-1.39981	0.79226	-1.76685	0.0772526	0.999673
ENSG00000214530	STARD10	10809	1789.88	1.39956	0.873696	1.60188	0.109182	0.999673
ENSG00000213339	QTRT1	81890	2702	1.39857	0.943156	1.48286	0.138112	0.999673
ENSG00000171443	ZNF524	147807	812.712	1.39806	0.905725	1.54358	0.122691	0.999673
ENSG00000167515	TRAPPC2L	51693	2447.86	1.39603	0.980612	1.42363	0.154554	0.999673
ENSG00000126088	UROD	7389	6371.34	1.39602	0.915254	1.52529	0.127188	0.999673
ENSG00000156030	MIDEAS	91748	2881.78	-1.39555	0.74796	-1.86581	0.0620673	0.999673
ENSG00000168496	FEN1	2237	1394.22	-1.39478	0.827339	-1.68587	0.091821	0.999673
ENSG00000099804	CDC34	997	5143.69	1.39379	0.979766	1.42258	0.154859	0.999673
ENSG00000100151	PICK1	9463	2445.17	1.39353	0.934825	1.49069	0.136044	0.999673
ENSG00000153044	CENPH	64946	540.933	-1.39196	0.80494	-1.72927	0.0837604	0.999673
ENSG00000154079	SDHAF4	135154	690.863	1.39124	0.882719	1.57609	0.115005	0.999673
ENSG00000164855	TMEM184A	202915	209.272	1.39111	1.06266	1.30908	0.190507	0.999673
ENSG00000175854	SWI5	375757	1302.69	1.38981	0.945942	1.46924	0.141769	0.999673
ENSG00000141552	ANAPC11	51529	6038.31	1.38909	0.876915	1.58407	0.113179	0.999673
ENSG00000187630	DHRS4L2	317749	1098.49	1.38842	0.936519	1.48253	0.138199	0.999673
ENSG00000135205	CCDC146	57639	260.54	1.38751	0.812357	1.70801	0.0876346	0.999673
ENSG00000169733	RFNG	5986	2437.01	1.38721	0.925363	1.4991	0.133847	0.999673
ENSG00000257727	CNPY2	10330	245.998	1.38669	0.861679	1.60929	0.107552	0.999673
ENSG00000122592	HOXA7	3204	287.249	-1.38656	0.85852	-1.61506	0.106299	0.999673
ENSG00000140319	SRP14	6727	18391	1.38545	0.783984	1.7672	0.077195	0.999673
ENSG00000285437	POLR2J3	548644	908.533	1.38514	0.741442	1.86817	0.0617377	0.999673
ENSG00000165092	ALDH1A1	216	5206.23	1.38491	0.857094	1.61582	0.106133	0.999673
ENSG00000256060	TRAPPC2B	10597	211.68	1.38473	0.815129	1.69879	0.0893588	0.999673
ENSG00000228716	DHFR	1719	2283.88	-1.38456	0.799393	-1.73202	0.0832701	0.999673
ENSG00000197982	C1orf122	127687	2671.38	1.38418	0.828713	1.67028	0.0948637	0.999673
ENSG00000006625	GGCT	79017	477.238	1.38389	0.890871	1.55342	0.120324	0.999673
ENSG00000184163	C1QTNF12	388581	79.0709	1.38362	1.1055	1.25158	0.210722	0.999673
ENSG00000167461	RAB8A	4218	554.367	-1.38224	0.754241	-1.83262	0.0668593	0.999673
ENSG00000235750	KIAA0040	9674	530.91	-1.38195	0.765278	-1.80581	0.0709475	0.999673
ENSG00000141449	GREB1L	80000	353.743	-1.38188	0.765113	-1.80611	0.0709007	0.999673
ENSG00000165060	FXN	2395	294.782	1.38181	0.900744	1.53408	0.125011	0.999673
ENSG00000100764	PSMC1	5700	1196.52	-1.3798	0.708824	-1.94661	0.0515819	0.999673
ENSG00000160214	RRP1	8568	2782.67	1.37911	0.995898	1.38479	0.166115	0.999673
ENSG00000187017	ESPN	83715	24.8583	1.37866	1.37164	1.00511	0.314843	0.999673
ENSG00000167363	FN3K	64122	506.295	1.3773	0.830175	1.65904	0.0971073	0.999673
ENSG00000181817	LSM10	84967	1701.98	1.37677	0.938002	1.46777	0.142167	0.999673
ENSG00000131469	RPL27	6155	25691.7	1.37612	0.874696	1.57326	0.11566	0.999673
ENSG00000166949	SMAD3	4088	6616.46	-1.37575	0.721342	-1.90721	0.0564931	0.999673
ENSG00000134419	RPS15A	6210	2172.92	1.37541	0.763203	1.80215	0.0715219	0.999673
ENSG00000139344	AMDHD1	144193	69.1526	1.37497	0.996469	1.37985	0.167634	0.999673
ENSG00000204444	APOM	55937	85.2575	1.37478	1.11062	1.23785	0.215773	0.999673
ENSG00000126934	MAP2K2	5605	9708.92	1.37447	0.939198	1.46345	0.143345	0.999673
ENSG00000095637	SORBS1	10580	595.551	-1.3744	0.742045	-1.85219	0.0639991	0.999673
ENSG00000164068	RNF123	63891	1083.13	-1.37351	0.783911	-1.75213	0.0797517	0.999673
ENSG00000143314	MRPL24	79590	3159.72	1.37346	1.04911	1.30917	0.190477	0.999673
ENSG00000164604	GPR85	54329	30.2295	1.37183	1.30226	1.05342	0.292151	0.999673
ENSG00000011465	DCN	1634	40410	1.37019	0.73825	1.856	0.0634535	0.999673
ENSG00000248712	DRC12	283152	42.124	1.36985	1.43968	0.951497	0.341352	0.999673
ENSG00000112651	MRPL2	51069	1745.99	1.36832	0.889864	1.53767	0.124129	0.999673
ENSG00000115539	PDCL3	79031	1601.31	1.36776	0.905119	1.51114	0.130753	0.999673
ENSG00000125971	DYNLRB1	83658	7859.72	1.36607	0.819015	1.66795	0.0953259	0.999673
ENSG00000113140	SPARC	6678	8931.59	1.36588	0.72049	1.89576	0.0579916	0.999673
ENSG00000163882	POLR2H	5437	3692.59	1.36586	0.886478	1.54077	0.123373	0.999673
ENSG00000131016	AKAP12	9590	22284.6	-1.36552	0.737313	-1.85203	0.0640221	0.999673
ENSG00000179526	SHARPIN	81858	4565.87	1.36506	0.975069	1.39996	0.161525	0.999673
ENSG00000120256	LRP11	84918	72.8217	-1.36494	0.990378	-1.3782	0.16814	0.999673
ENSG00000125821	DTD1	92675	2205.03	1.3648	0.883292	1.54513	0.122316	0.999673
ENSG00000260916	CCPG1	9236	1341.92	1.36413	0.710557	1.91981	0.0548824	0.999673
ENSG00000129932	DOHH	83475	1458.08	1.36407	1.0359	1.31679	0.187908	0.999673
ENSG00000173456	RNF26	79102	1439.58	-1.36282	0.726929	-1.87476	0.0608261	0.999673
ENSG00000135587	SMPD2	6610	718.656	1.36118	0.937032	1.45265	0.14632	0.999673
ENSG00000109819	PPARGC1A	10891	1990.71	1.36116	1.03624	1.31356	0.188994	0.999673
ENSG00000166153	DEPDC4	120863	65.5291	1.36113	1.00385	1.35591	0.175128	0.999673
ENSG00000183172	SMDT1	91689	1699.22	1.36085	0.825312	1.64889	0.0991702	0.999673
ENSG00000163344	PMVK	10654	1785.52	1.35892	0.979967	1.3867	0.165532	0.999673
ENSG00000173465	ZNRD2	10534	1694.02	1.35815	0.955234	1.4218	0.155084	0.999673
ENSG00000072501	SMC1A	8243	3939.73	-1.35786	0.768459	-1.76699	0.0772303	0.999673
ENSG00000130724	CHMP2A	27243	7072.75	1.35749	0.967111	1.40366	0.16042	0.999673
ENSG00000147394	ZNF185	7739	1095.94	-1.35712	0.805036	-1.68578	0.0918373	0.999673
ENSG00000108639	SYNGR2	9144	3952.23	1.3571	0.850926	1.59485	0.110745	0.999673
ENSG00000140548	ZNF710	374655	722.778	-1.35649	0.810425	-1.6738	0.094169	0.999673
ENSG00000101160	CTSZ	1522	24673.1	1.35632	0.904866	1.49892	0.133894	0.999673
ENSG00000204311	PJVK	494513	376.308	1.35547	0.808257	1.67702	0.0935381	0.999673
ENSG00000102898	NUTF2	10204	7420.58	1.35537	0.845786	1.60249	0.109047	0.999673
ENSG00000130731	METTL26	84326	3005.66	1.35482	1.00754	1.34468	0.178728	0.999673
ENSG00000174165	ZDHHC24	254359	2352.86	1.3531	0.870119	1.55508	0.119927	0.999673
ENSG00000120594	PLXDC2	84898	346.885	1.35291	0.763348	1.77233	0.0763393	0.999673
ENSG00000157240	FZD1	8321	1128.66	-1.3526	0.786467	-1.71984	0.0854616	0.999673
ENSG00000175602	CCDC85B	11007	4644.09	1.35244	1.05512	1.28179	0.199917	0.999673
ENSG00000213722	DDAH2	23564	3987.48	1.35187	0.94528	1.43012	0.152682	0.999673
ENSG00000157778	PSMG3	84262	1678.66	1.35182	0.984251	1.37345	0.169613	0.999673
ENSG00000136720	HS6ST1	9394	1080.35	-1.35107	0.707415	-1.90986	0.0561508	0.999673
ENSG00000096433	ITPR3	3710	17616.5	-1.35098	0.903923	-1.49457	0.135026	0.999673
ENSG00000185436	IFNLR1	163702	208.792	-1.35085	0.835339	-1.61713	0.105851	0.999673
ENSG00000181444	ZNF467	168544	338.955	1.35076	0.816352	1.65463	0.0979995	0.999673
ENSG00000139737	SLAIN1	122060	194.185	-1.35068	0.827773	-1.63171	0.102742	0.999673
ENSG00000153404	PLEKHG4B	153478	35.4591	1.35051	1.31901	1.02388	0.305891	0.999673
ENSG00000172667	ZMAT3	64393	6541.8	1.35048	0.813129	1.66084	0.0967451	0.999673
ENSG00000052795	FNIP2	57600	11539.3	1.34816	0.981816	1.37312	0.169714	0.999673
ENSG00000154556	SORBS2	8470	614.927	1.34753	0.823596	1.63615	0.101808	0.999673
ENSG00000198546	ZNF511	118472	321.516	1.34741	1.04344	1.29131	0.196597	0.999673
ENSG00000185608	MRPL40	64976	2095.27	1.34723	0.862819	1.56143	0.118422	0.999673
ENSG00000108684	ASIC2	40	131.259	-1.34652	0.889022	-1.51461	0.129872	0.999673
ENSG00000090097	PCBP4	57060	3147.47	1.34583	0.965362	1.39412	0.163281	0.999673
ENSG00000131400	NAPSA	9476	65.3155	-1.34582	1.19584	-1.12542	0.260412	0.999673
ENSG00000143412	ANXA9	8416	558.05	1.34578	0.962655	1.39799	0.162118	0.999673
ENSG00000105640	RPL18A	6142	42762.7	1.3454	0.909402	1.47943	0.139025	0.999673
ENSG00000181029	TRAPPC5	126003	29.0288	1.34534	1.45678	0.923503	0.355745	0.999673
ENSG00000170860	LSM3	27258	2727.59	1.34397	0.853917	1.57389	0.115512	0.999673
ENSG00000170561	IRX2	153572	755.363	-1.3439	0.782339	-1.71779	0.0858347	0.999673
ENSG00000137193	PIM1	5292	1300.63	-1.34382	0.741824	-1.81151	0.0700626	0.999673
ENSG00000112312	GMNN	51053	746.77	-1.34303	0.755746	-1.7771	0.0755524	0.999673
ENSG00000198554	WDHD1	11169	1085.56	-1.34153	0.900885	-1.48912	0.136455	0.999673
ENSG00000180481	GLIPR1L2	144321	43.4004	1.34106	1.22043	1.09884	0.271838	0.999673
ENSG00000117525	F3	2152	652.915	-1.33918	0.806281	-1.66094	0.0967254	0.999673
ENSG00000164176	EDIL3	10085	4135.58	1.33892	0.818525	1.63578	0.101886	0.999673
ENSG00000125968	ID1	3397	3069.82	-1.33848	1.244	-1.07595	0.281951	0.999673
ENSG00000169189	NSMCE1	197370	3341.51	1.33844	0.860162	1.55603	0.119701	0.999673
ENSG00000092295	TGM1	7051	46.7825	1.33816	1.17508	1.13878	0.254793	0.999673
ENSG00000176732	PFN4	375189	43.5328	1.33766	1.17845	1.13511	0.256329	0.999673
ENSG00000134285	FKBP11	51303	642.295	1.33743	0.926697	1.44322	0.148957	0.999673
ENSG00000133321	PLAAT4	5920	3168.2	1.33717	0.840054	1.59177	0.111437	0.999673
ENSG00000144407	PTH2R	5746	125.74	1.33674	1.24321	1.07523	0.282273	0.999673
ENSG00000101294	HM13	81502	15945.5	1.33672	0.85663	1.56044	0.118657	0.999673
ENSG00000130311	DDA1	79016	4597.87	1.33661	0.94139	1.41983	0.155658	0.999673
ENSG00000204334	ERICH2	285141	33.9435	1.33541	1.28697	1.03764	0.299439	0.999673
ENSG00000121236	TRIM6	117854	306.089	1.33519	0.854399	1.56272	0.118118	0.999673
ENSG00000147606	SLC26A7	115111	53.9802	1.33513	1.11121	1.2015	0.229556	0.999673
ENSG00000259120	SMIM6	100130933	90.527	1.33452	1.15666	1.15377	0.248596	0.999673
ENSG00000147804	SLC39A4	55630	1470.18	1.33449	1.03121	1.2941	0.19563	0.999673
ENSG00000198830	HMGN2	3151	9973.17	-1.33424	0.775142	-1.72128	0.0851996	0.999673
ENSG00000232119	MCTS1	28985	2261.08	1.33415	0.753767	1.76997	0.0767316	0.999673
ENSG00000134825	TMEM258	746	1917.59	1.334	0.805383	1.65636	0.0976492	0.999673
ENSG00000137673	MMP7	4316	12841.6	1.3333	0.900823	1.48009	0.138849	0.999673
ENSG00000171703	TCEA2	6919	2545.85	1.33239	0.849223	1.56895	0.11666	0.999673
ENSG00000008018	PSMB1	5689	8905.55	1.33214	0.849986	1.56725	0.117057	0.999673
ENSG00000102109	PCSK1N	27344	226.122	1.33183	1.20098	1.10896	0.267449	0.999673
ENSG00000161513	FDXR	2232	1443.19	1.33075	0.89665	1.48414	0.137772	0.999673
ENSG00000064687	ABCA7	10347	1919.03	1.33012	0.799936	1.66278	0.0963559	0.999673
ENSG00000163479	SSR2	6746	6713.09	1.32989	0.895234	1.48553	0.137405	0.999673
ENSG00000186575	NF2	4771	5735.13	1.32872	0.91821	1.44708	0.147874	0.999673
ENSG00000177989	CIMAP1B	440836	303.774	1.32864	0.9853	1.34846	0.177511	0.999673
ENSG00000108557	RAI1	10743	3982.72	-1.32847	0.734298	-1.80918	0.0704238	0.999673
ENSG00000120802	TMPO	7112	4779.63	-1.32835	0.845114	-1.57179	0.115998	0.999673
ENSG00000198721	ECI2	10455	1942.34	1.32679	0.772752	1.71697	0.0859855	0.999673
ENSG00000130202	NECTIN2	5819	10585.3	1.32661	0.987109	1.34394	0.178969	0.999673
ENSG00000233822	H2BC15	8341	36.9617	1.32638	1.19548	1.1095	0.267214	0.999673
ENSG00000154330	PGM5	5239	285.306	-1.32626	0.955756	-1.38765	0.165243	0.999673
ENSG00000186918	ZNF395	55893	2444.7	-1.32588	0.723436	-1.83276	0.0668382	0.999673
ENSG00000159377	PSMB4	5692	12343.1	1.32519	0.913339	1.45092	0.146801	0.999673
ENSG00000114270	COL7A1	1294	7097.82	1.32515	0.942513	1.40597	0.159732	0.999673
ENSG00000139613	SMARCC2	6601	4331.96	-1.32498	0.839339	-1.5786	0.114427	0.999673
ENSG00000161016	RPL8	6132	66383.5	1.32491	1.00988	1.31195	0.189537	0.999673
ENSG00000101868	POLA1	5422	807.243	-1.32476	0.755857	-1.75265	0.0796614	0.999673
ENSG00000174307	PHLDA3	23612	5586.23	1.3246	0.920871	1.43842	0.150314	0.999673
ENSG00000266967	AARSD1	80755	101.871	1.3245	0.966437	1.3705	0.17053	0.999673
ENSG00000215217	CFAP90	134121	34.4058	-1.32405	1.2247	-1.08112	0.279645	0.999673
ENSG00000127184	COX7C	1350	10726	1.32313	0.814545	1.62438	0.104294	0.999673
ENSG00000113319	RASGRF2	5924	2892.63	1.32304	0.775367	1.70634	0.0879453	0.999673
ENSG00000132016	BRME1	79173	34.3004	-1.32273	1.32973	-0.994735	0.319865	0.999673
ENSG00000116016	EPAS1	2034	4809.56	-1.32266	0.830772	-1.59209	0.111365	0.999673
ENSG00000070669	ASNS	440	61.3104	-1.32204	1.37456	-0.961793	0.336154	0.999673
ENSG00000196465	MYL6B	140465	2371.83	1.32118	1.02649	1.28709	0.198065	0.999673
ENSG00000247596	TWF2	11344	3748.78	1.32077	0.925895	1.42648	0.153729	0.999673
ENSG00000114383	TUSC2	11334	2274.45	1.31979	0.91088	1.44891	0.147362	0.999673
ENSG00000164258	NDUFS4	4724	2322.35	1.31888	0.801058	1.64642	0.0996781	0.999673
ENSG00000143774	GUK1	2987	12889.5	1.31841	0.939295	1.40362	0.160433	0.999673
ENSG00000169564	PCBP1	5093	2253.67	-1.31806	0.70132	-1.8794	0.0601904	0.999673
ENSG00000111907	TPD52L1	7164	3594.97	1.31764	0.777214	1.69534	0.090011	0.999673
ENSG00000167645	YIF1B	90522	4754.99	1.3176	0.995346	1.32376	0.185583	0.999673
ENSG00000172922	RNASEH2C	84153	2363.58	1.31731	0.904661	1.45613	0.145356	0.999673
ENSG00000166444	DENND2B	6764	1302.99	-1.31723	0.822324	-1.60183	0.109192	0.999673
ENSG00000130349	MTRES1	51250	851.995	1.31693	0.852089	1.54553	0.122218	0.999673
ENSG00000205364	MT1M	4499	251.541	1.31677	0.984984	1.33684	0.181274	0.999673
ENSG00000115514	TXNDC9	10190	2240.32	1.31664	0.690682	1.90629	0.0566121	0.999673
ENSG00000110651	CD81	975	23457.8	1.31657	0.846231	1.5558	0.119756	0.999673
ENSG00000114796	KLHL24	54800	4002.86	1.31655	0.969452	1.35803	0.174453	0.999673
ENSG00000100804	PSMB5	5693	7629.08	1.31655	0.910255	1.44635	0.148079	0.999673
ENSG00000221829	FANCG	2189	820.53	-1.31578	0.794465	-1.65618	0.0976849	0.999673
ENSG00000104823	ECH1	1891	3505.25	1.31503	0.851713	1.54398	0.122594	0.999673
ENSG00000105248	YJU2	55702	1195.33	1.31468	0.997627	1.31781	0.187567	0.999673
ENSG00000236609	ZNF853	54753	160.004	-1.31277	0.857969	-1.53009	0.125995	0.999673
ENSG00000057294	PKP2	5318	86.6151	-1.31253	1.11917	-1.17277	0.240888	0.999673
ENSG00000173334	TRIB1	10221	3083.06	-1.31232	0.748867	-1.75241	0.0797032	0.999673
ENSG00000171453	POLR1C	9533	1167.2	1.31222	0.889564	1.47513	0.140179	0.999673
ENSG00000168743	NPNT	255743	14.4652	-1.31187	1.72881	-0.758828	0.447955	0.999673
ENSG00000120533	ENY2	56943	4025.3	1.3115	0.846723	1.54891	0.121403	0.999673
ENSG00000101665	SMAD7	4092	1860.09	-1.31098	0.81594	-1.60671	0.108117	0.999673
ENSG00000169249	ZRSR2	8233	632.998	1.31019	0.910806	1.43849	0.150295	0.999673
ENSG00000116898	MRPS15	64960	3299.99	1.3094	0.881835	1.48486	0.13758	0.999673
ENSG00000128309	MPST	4357	5020.93	1.30913	0.859702	1.52277	0.127817	0.999673
ENSG00000007392	LUC7L	55692	4219.39	1.30822	0.844139	1.54977	0.121198	0.999673
ENSG00000184752	NDUFA12	55967	2503.12	1.30775	0.839119	1.55848	0.119119	0.999673
ENSG00000126746	ZNF384	171017	793.865	-1.30748	0.877016	-1.49082	0.136008	0.999673
ENSG00000105671	DDX49	54555	3083.74	1.30706	0.907874	1.43969	0.149955	0.999673
ENSG00000154620	TMSB4Y	9087	748.659	1.30608	0.793407	1.64617	0.0997287	0.999673
ENSG00000140691	ARMC5	79798	796.656	1.30523	0.881152	1.48128	0.138531	0.999673
ENSG00000166415	WDR72	256764	227.842	1.30439	1.26777	1.02888	0.303536	0.999673
ENSG00000160783	PMF1	11243	1304.38	1.3038	0.891336	1.46274	0.143538	0.999673
ENSG00000135245	HILPDA	29923	470.526	-1.30379	0.909604	-1.43336	0.151755	0.999673
ENSG00000172264	MACROD2	140733	320.975	1.30235	0.830438	1.56826	0.11682	0.999673
ENSG00000205572	SERF1B	8293	1565.8	1.30201	0.821694	1.58454	0.113071	0.999673
ENSG00000205572	SERF1B	728492	1565.8	1.30201	0.821694	1.58454	0.113071	0.999673
ENSG00000142168	SOD1	6647	10743.1	1.30117	0.827052	1.57326	0.115659	0.999673
ENSG00000167792	NDUFV1	4723	10161.4	1.30071	0.919826	1.41408	0.157338	0.999673
ENSG00000186174	BCL9L	283149	3399.37	-1.30017	0.696744	-1.86607	0.0620311	0.999673
ENSG00000128973	CLN6	54982	640.458	-1.30016	0.725505	-1.79208	0.0731209	0.999673
ENSG00000160188	RSPH1	89765	48.8465	1.29969	1.14249	1.1376	0.255289	0.999673
ENSG00000107874	CUEDC2	79004	4142.48	1.29954	0.901461	1.44159	0.149418	0.999673
ENSG00000120833	SOCS2	8835	127.479	1.29934	0.872828	1.48865	0.13658	0.999673
ENSG00000091409	ITGA6	3655	1997.73	-1.2984	0.766408	-1.69413	0.0902399	0.999673
ENSG00000134153	EMC7	56851	4382.44	1.2965	0.742166	1.74692	0.0806515	0.999673
ENSG00000164162	ANAPC10	10393	243.515	1.29636	0.808604	1.60321	0.108888	0.999673
ENSG00000198795	ZNF521	25925	20.1596	-1.29629	1.82679	-0.709601	0.477951	0.999673
ENSG00000173137	ADCK5	203054	1199.37	1.29592	0.937407	1.38245	0.166832	0.999673
ENSG00000153037	SRP19	6728	523.331	1.29579	0.729294	1.77677	0.0756064	0.999673
ENSG00000175768	TOMM5	401505	24.0549	-1.29523	1.38048	-0.938249	0.348116	0.999673
ENSG00000165029	ABCA1	19	4887.4	1.29417	0.894982	1.44603	0.14817	0.999673
ENSG00000159210	SNF8	11267	1636.08	1.29332	0.915201	1.41316	0.157609	0.999673
ENSG00000171863	RPS7	6201	27055.4	1.29311	0.838416	1.54232	0.122996	0.999673
ENSG00000161960	EIF4A1	1973	162.472	-1.2916	0.883417	-1.46205	0.143728	0.999673
ENSG00000136826	KLF4	9314	278.315	-1.29157	0.961956	-1.34265	0.179384	0.999673
ENSG00000107872	FBXL15	79176	1111.48	1.29135	0.890513	1.45012	0.147024	0.999673
ENSG00000204859	ZBTB48	3104	1289.73	1.29131	0.896962	1.43964	0.149969	0.999673
ENSG00000166268	MYRFL	196446	20.9465	1.29012	1.47779	0.873008	0.382659	0.999673
ENSG00000167543	TP53I13	90313	3837.32	1.28999	0.954609	1.35132	0.176592	0.999673
ENSG00000150779	TIMM8B	26521	1996.84	1.28996	1.00155	1.28796	0.197758	0.999673
ENSG00000119888	EPCAM	4072	1453.15	1.28993	0.730477	1.76588	0.0774158	0.999673
ENSG00000112981	NME5	8382	316.888	1.28987	0.766151	1.68358	0.0922636	0.999673
ENSG00000197696	NMB	4828	535.484	1.28892	0.951599	1.35448	0.175585	0.999673
ENSG00000254505	CHMP4A	29082	89.0899	1.2883	0.971541	1.32604	0.184826	0.999673
ENSG00000152763	DNAI4	79819	618.794	1.28818	0.749519	1.71868	0.0856724	0.999673
ENSG00000144857	BOC	91653	584.342	-1.28812	0.74796	-1.72217	0.0850378	0.999673
ENSG00000188266	HYKK	123688	119.083	1.28795	0.875541	1.47104	0.141281	0.999673
ENSG00000091129	NRCAM	4897	5600.3	1.28746	0.779631	1.65137	0.0986621	0.999673
ENSG00000134548	SPX	80763	697.694	1.28735	0.997593	1.29046	0.196891	0.999673
ENSG00000185010	F8	2157	486.792	1.28718	0.812287	1.58464	0.113049	0.999673
ENSG00000163739	CXCL1	2919	1829.2	1.28687	0.980101	1.313	0.189184	0.999673
ENSG00000086300	SNX10	29887	4073.8	1.28666	0.742365	1.73319	0.0830615	0.999673
ENSG00000267796	LIN37	55957	44.2039	1.28658	1.3382	0.961426	0.336338	0.999673
ENSG00000160606	TLCD1	116238	465.786	1.28636	0.877094	1.46661	0.142482	0.999673
ENSG00000141295	SCRN2	90507	2783.8	1.28623	0.917674	1.40162	0.161028	0.999673
ENSG00000086730	LAT2	7462	67.9936	1.2861	1.13901	1.12914	0.258839	0.999673
ENSG00000142507	PSMB6	5694	5311.13	1.28598	0.915254	1.40505	0.160006	0.999673
ENSG00000159399	HK2	3099	3595.53	-1.28516	0.720209	-1.78443	0.0743544	0.999673
ENSG00000249992	TMEM158	25907	479.032	-1.28509	0.88225	-1.4566	0.145226	0.999673
ENSG00000154429	CCSAP	126731	318.506	-1.28456	0.855288	-1.5019	0.133122	0.999673
ENSG00000167306	MYO5B	4645	1463.11	-1.28303	0.986827	-1.30015	0.193549	0.999673
ENSG00000182899	RPL35A	6165	16213.6	1.28301	0.79593	1.61196	0.106971	0.999673
ENSG00000105193	RPS16	6217	32228.8	1.28189	0.872292	1.46956	0.141681	0.999673
ENSG00000171311	EXOSC1	51013	1545.35	1.28136	0.869808	1.47315	0.140709	0.999673
ENSG00000090971	NAT14	57106	2422.17	1.28124	0.959785	1.33493	0.1819	0.999673
ENSG00000092036	HAUS4	54930	192.841	-1.28102	0.911976	-1.40467	0.16012	0.999673
ENSG00000198910	L1CAM	3897	4604.41	1.27965	1.02918	1.24336	0.213735	0.999673
ENSG00000182095	TNRC18	84629	4282.49	-1.27955	0.699694	-1.82872	0.0674412	0.999673
ENSG00000258484	SPESP1	246777	183.439	-1.27914	0.916105	-1.39628	0.162631	0.999673
ENSG00000196547	MAN2A2	4122	1935.59	-1.27863	0.77706	-1.64547	0.0998733	0.999673
ENSG00000156876	SASS6	163786	261.149	-1.27726	0.83253	-1.53419	0.124983	0.999673
ENSG00000107551	RASSF4	83937	2595.01	1.27662	0.741688	1.72124	0.0852077	0.999673
ENSG00000101132	PFDN4	5203	1562.35	1.27599	0.74949	1.70248	0.0886647	0.999673
ENSG00000163467	TSACC	128229	29.654	1.27593	1.40028	0.911195	0.362193	0.999673
ENSG00000103175	WFDC1	58189	77.7123	1.27581	1.0685	1.19402	0.23247	0.999673
ENSG00000107738	VSIR	64115	478.313	1.27508	0.97608	1.30633	0.191441	0.999673
ENSG00000173581	CCDC106	29903	1458.19	1.27496	0.908235	1.40377	0.160386	0.999673
ENSG00000130589	HELZ2	85441	2289.39	-1.27423	0.724585	-1.75857	0.0786513	0.999673
ENSG00000167670	CHAF1A	10036	1035.76	-1.27393	0.848765	-1.50092	0.133377	0.999673
ENSG00000111057	KRT18	3875	8247.43	1.27384	0.975554	1.30576	0.191633	0.999673
ENSG00000077238	IL4R	3566	2162.31	-1.27207	0.716469	-1.77547	0.0758206	0.999673
ENSG00000167107	ACSF2	80221	1776.61	1.2705	0.792443	1.60327	0.108874	0.999673
ENSG00000105197	TIMM50	92609	4470.13	1.27026	0.893165	1.4222	0.154968	0.999673
ENSG00000273706	LHX1	3975	373.876	-1.27022	0.804685	-1.57854	0.114442	0.999673
ENSG00000130529	TRPM4	54795	2531.52	1.26924	0.871476	1.45643	0.145275	0.999673
ENSG00000114779	ABHD14B	84836	3749.49	1.26921	0.762149	1.66531	0.0958514	0.999673
ENSG00000100263	RHBDD3	25807	1407.01	1.26893	0.903407	1.4046	0.160139	0.999673
ENSG00000084636	COL16A1	1307	1203.96	1.26749	1.00693	1.25877	0.208114	0.999673
ENSG00000137573	SULF1	23213	61.2068	1.26741	1.18154	1.07268	0.283414	0.999673
ENSG00000093010	COMT	1312	5500.97	1.26735	0.837521	1.51322	0.130223	0.999673
ENSG00000126756	UXT	8409	1395.72	1.26728	0.822334	1.54107	0.123299	0.999673
ENSG00000204435	CSNK2B	1460	245.29	1.26709	0.866658	1.46204	0.14373	0.999673
ENSG00000257704	INAFM1	255783	721.297	1.26688	0.951336	1.33168	0.182964	0.999673
ENSG00000169738	DCXR	51181	1749.17	1.26659	0.887112	1.42777	0.153359	0.999673
ENSG00000102890	ELMO3	79767	241.87	1.2659	1.03511	1.22296	0.221345	0.999673
ENSG00000150316	CWC15	51503	2809.23	1.26469	0.784737	1.61161	0.107047	0.999673
ENSG00000117448	AKR1A1	10327	6229.97	1.26447	0.804019	1.57269	0.115791	0.999673
ENSG00000145911	N4BP3	23138	401.035	1.26348	0.877638	1.43964	0.149969	0.999673
ENSG00000171735	CAMTA1	23261	2312.26	1.26338	0.787312	1.60468	0.108564	0.999673
ENSG00000099385	BCL7C	9274	1119.96	1.26331	0.924529	1.36643	0.171803	0.999673
ENSG00000184908	CLCNKB	1188	42.4505	1.26324	1.26374	0.999603	0.317503	0.999673
ENSG00000170473	PYM1	84305	1822.74	1.26321	0.958483	1.31793	0.187528	0.999673
ENSG00000164463	CREBRF	153222	1701.53	1.26242	0.866272	1.45731	0.145032	0.999673
ENSG00000123545	NDUFAF4	29078	959.756	1.26233	0.706474	1.78681	0.073969	0.999673
ENSG00000131100	ATP6V1E1	529	9537.59	1.26102	0.723318	1.74338	0.0812668	0.999673
ENSG00000127824	TUBA4A	7277	6073.83	1.26088	0.896478	1.40648	0.159581	0.999673
ENSG00000112118	MCM3	4172	3569.35	-1.26078	0.721422	-1.74762	0.080529	0.999673
ENSG00000112695	COX7A2	1347	5162.95	1.26064	0.841259	1.49852	0.133998	0.999673
ENSG00000183439	TRIM61	391712	31.5552	1.26028	1.6776	0.751242	0.452507	0.999673
ENSG00000178921	PFAS	5198	1953.32	-1.25884	0.70333	-1.78982	0.0734826	0.999673
ENSG00000066813	ACSM2B	348158	77.3406	-1.25866	1.80054	-0.699045	0.484524	0.999673
ENSG00000104883	PEX11G	92960	353.807	1.25762	0.963762	1.30491	0.191924	0.999673
ENSG00000163867	ZMYM6	9204	1109.55	1.25757	0.706725	1.77943	0.0751688	0.999673
ENSG00000125351	UPF3B	65109	1166.89	1.25734	0.843026	1.49146	0.135841	0.999673
ENSG00000189171	S100A13	6284	854.003	1.25642	0.899466	1.39685	0.162458	0.999673
ENSG00000164414	SLC35A1	10559	638.15	1.25634	0.783788	1.60291	0.108955	0.999673
ENSG00000134853	PDGFRA	5156	19.7274	1.25503	1.48375	0.845855	0.397633	0.999673
ENSG00000100387	RBX1	9978	5621.52	1.25492	0.842167	1.4901	0.136197	0.999673
ENSG00000155957	TMBIM4	51643	1271.74	1.25486	0.706859	1.77526	0.0758546	0.999673
ENSG00000110011	DNAJC4	3338	1106.82	1.25475	0.859327	1.46016	0.144247	0.999673
ENSG00000171159	BBLN	79095	4146.57	1.2547	0.95795	1.30977	0.190273	0.999673
ENSG00000089327	FXYD5	53827	5402.62	1.25448	0.930196	1.34862	0.177458	0.999673
ENSG00000102144	PGK1	5230	32367.5	-1.25396	0.699483	-1.7927	0.0730212	0.999673
ENSG00000128573	FOXP2	93986	606.009	1.25383	0.846097	1.4819	0.138368	0.999673
ENSG00000135503	ACVR1B	91	5675.28	-1.25354	0.795064	-1.57665	0.114875	0.999673
ENSG00000172738	TMEM217	221468	154.17	1.25352	0.87823	1.42733	0.153486	0.999673
ENSG00000099785	MARCHF2	51257	2189.86	1.25308	0.831688	1.50667	0.131894	0.999673
ENSG00000110719	TCIRG1	10312	10161.7	1.25277	0.937982	1.3356	0.181679	0.999673
ENSG00000176386	CDC26	246184	784.446	1.25209	0.829483	1.50948	0.131175	0.999673
ENSG00000110975	SYT10	341359	39.1183	1.25123	1.23648	1.01193	0.31157	0.999673
ENSG00000029534	ANK1	286	232.396	-1.25063	0.794156	-1.57479	0.115304	0.999673
ENSG00000047346	ATOSA	56204	1878.45	1.24954	0.869283	1.43744	0.150594	0.999673
ENSG00000130684	ZNF337	26152	124.644	-1.24875	1.17378	-1.06387	0.287387	0.999673
ENSG00000156968	MPV17L	255027	68.7052	1.24858	1.04347	1.19656	0.231477	0.999673
ENSG00000177990	DPY19L2	283417	1470.88	1.24837	0.705291	1.77001	0.0767255	0.999673
ENSG00000184451	CCR10	2826	40.4954	1.24826	1.16006	1.07603	0.281914	0.999673
ENSG00000178623	GPR35	2859	19.3443	1.24825	1.66548	0.749485	0.453565	0.999673
ENSG00000187479	C11orf96	387763	64.4989	-1.24752	1.1156	-1.11825	0.263462	0.999673
ENSG00000105254	TBCB	1155	6559.08	1.2467	0.941332	1.3244	0.185371	0.999673
ENSG00000142937	RPS8	6202	42425.6	1.24667	0.855486	1.45727	0.145043	0.999673
ENSG00000104490	NCALD	83988	164.369	-1.24587	0.980715	-1.27037	0.203953	0.999673
ENSG00000182208	MOB2	81532	1524.6	1.24561	0.925703	1.34558	0.178437	0.999673
ENSG00000151693	ASAP2	8853	2408.22	-1.24527	0.906184	-1.37419	0.169382	0.999673
ENSG00000149600	COMMD7	149951	1929.4	1.24496	0.756324	1.64606	0.0997509	0.999673
ENSG00000184983	NDUFA6	4700	3545.27	1.24427	0.847146	1.46877	0.141894	0.999673
ENSG00000221983	UBA52	7311	26818	1.24346	0.895223	1.38899	0.164835	0.999673
ENSG00000173409	ARV1	64801	1040.61	1.24302	0.735477	1.69008	0.0910123	0.999673
ENSG00000131899	LLGL1	3996	2442.82	-1.24293	0.721921	-1.72169	0.0851254	0.999673
ENSG00000205629	LCMT1	51451	2515.25	1.24249	0.787612	1.57755	0.11467	0.999673
ENSG00000107175	CREB3	10488	4795.43	1.24215	0.871211	1.42577	0.153935	0.999673
ENSG00000184076	UQCR10	29796	3525.02	1.24181	0.881268	1.40912	0.1588	0.999673
ENSG00000160439	RDH13	112724	481.596	1.24086	0.75211	1.64983	0.0989772	0.999673
ENSG00000185522	LMNTD2	256329	407.207	1.24082	0.893071	1.38938	0.164716	0.999673
ENSG00000108821	COL1A1	1277	23715.9	1.23974	0.884949	1.40092	0.161238	0.999673
ENSG00000106006	HOXA6	3203	255.259	-1.23963	1.06438	-1.16466	0.244158	0.999673
ENSG00000152284	TCF7L1	83439	142.994	-1.2396	1.17075	-1.05881	0.289685	0.999673
ENSG00000157992	KRTCAP3	200634	69.7299	1.23877	1.25861	0.984232	0.325002	0.999673
ENSG00000174744	BRMS1	25855	2828.52	1.23866	0.936423	1.32276	0.185917	0.999673
ENSG00000184992	BRI3BP	140707	701.49	-1.23848	0.786551	-1.57457	0.115357	0.999673
ENSG00000143870	PDIA6	10130	11007.8	-1.23843	0.757463	-1.63496	0.102057	0.999673
ENSG00000114021	NIT2	56954	3901.59	1.23823	0.787072	1.57322	0.115669	0.999673
ENSG00000008952	SEC62	7095	10825.6	1.2376	0.686771	1.80205	0.0715377	0.999673
ENSG00000100462	PRMT5	10419	610.062	-1.23628	0.862468	-1.43342	0.151738	0.999673
ENSG00000164687	FABP5	2171	1437.59	1.23595	0.961778	1.28507	0.198767	0.999673
ENSG00000114942	EEF1B2	1933	15573.6	1.23495	0.80122	1.54134	0.123235	0.999673
ENSG00000074071	MRPS34	65993	4688.93	1.23475	1.02782	1.20133	0.229624	0.999673
ENSG00000173928	SWSAP1	126074	146.123	1.23452	0.890036	1.38704	0.165429	0.999673
ENSG00000186166	CENATAC	338657	1340.6	1.23409	0.92237	1.33796	0.180911	0.999673
ENSG00000188010	MORN2	729967	657.672	1.234	0.821935	1.50133	0.13327	0.999673
ENSG00000145741	BTF3	689	18721.2	1.23353	0.81335	1.51661	0.129366	0.999673
ENSG00000135144	DTX1	1840	129.311	1.23329	1.15871	1.06436	0.287166	0.999673
ENSG00000133030	MPRIP	23164	15490.4	-1.23223	0.71744	-1.71754	0.0858799	0.999673
ENSG00000105677	TMEM147	10430	2988.45	1.23181	0.885677	1.39081	0.164284	0.999673
ENSG00000157111	TMEM171	134285	393.245	1.23172	0.903504	1.36327	0.172797	0.999673
ENSG00000100211	CBY1	25776	1100.7	1.23148	0.882716	1.39511	0.162984	0.999673
ENSG00000168038	ULK4	54986	366.677	1.23137	0.783271	1.57209	0.115929	0.999673
ENSG00000182327	GLTPD2	388323	23.616	-1.23117	1.39672	-0.88147	0.378064	0.999673
ENSG00000137691	CFAP300	85016	203.238	1.23116	0.872899	1.41043	0.158414	0.999673
ENSG00000102796	DHRS12	79758	235.622	1.23097	0.985002	1.24972	0.211403	0.999673
ENSG00000147099	HDAC8	55869	645.083	1.23025	0.790256	1.55677	0.119524	0.999673
ENSG00000143158	MPC2	25874	2301.68	1.23005	0.715474	1.7192	0.0855772	0.999673
ENSG00000065057	NTHL1	4913	838.026	1.2295	0.894869	1.37394	0.169459	0.999673
ENSG00000166886	NAB2	4665	2291.63	-1.22774	0.701647	-1.7498	0.0801524	0.999673
ENSG00000125901	MRPS26	64949	2577.28	1.22645	1.02304	1.19883	0.230595	0.999673
ENSG00000160299	PCNT	5116	2039.09	-1.22619	0.734881	-1.66856	0.0952053	0.999673
ENSG00000128699	ORMDL1	94101	3033.92	1.22597	0.696353	1.76055	0.0783141	0.999673
ENSG00000176401	EID2B	126272	110.278	1.22579	0.995302	1.23157	0.218108	0.999673
ENSG00000174938	SEZ6L2	26470	3103.12	1.22547	0.769284	1.593	0.111161	0.999673
ENSG00000065308	TRAM2	9697	5191.15	-1.22543	0.75669	-1.61946	0.105348	0.999673
ENSG00000204922	UQCC3	790955	107.687	1.22514	1.09063	1.12333	0.261298	0.999673
ENSG00000241685	ARPC1A	10552	935.008	1.22495	0.816944	1.49943	0.133762	0.999673
ENSG00000164825	DEFB1	1672	40.5258	-1.22484	1.20917	-1.01296	0.311078	0.999673
ENSG00000182600	SNORC	389084	172.97	1.22452	0.938796	1.30435	0.192113	0.999673
ENSG00000092529	CAPN3	825	29.5284	-1.22438	1.36595	-0.896355	0.370063	0.999673
ENSG00000125885	MCM8	84515	902.785	-1.22358	0.768441	-1.59228	0.111321	0.999673
ENSG00000117461	PIK3R3	8503	556.795	1.22342	0.73366	1.66756	0.0954032	0.999673
ENSG00000172361	CFAP53	220136	98.6604	1.22342	0.926671	1.32023	0.186757	0.999673
ENSG00000163382	NAXE	128240	4089.49	1.22294	0.911462	1.34174	0.179681	0.999673
ENSG00000117410	ATP6V0B	533	5234.55	1.22287	0.84978	1.43905	0.150137	0.999673
ENSG00000196470	SIAH1	6477	577.505	1.22235	0.730682	1.67289	0.0943498	0.999673
ENSG00000110711	AIP	9049	2529.14	1.22174	0.880543	1.38748	0.165296	0.999673
ENSG00000182093	GET1	7485	1602.16	1.22109	0.696101	1.75419	0.0793979	0.999673
ENSG00000109654	TRIM2	23321	4008.68	1.22054	0.880841	1.38565	0.165854	0.999673
ENSG00000121900	TMEM54	113452	2082.58	1.21965	1.01623	1.20017	0.230073	0.999673
ENSG00000132840	BHMT2	23743	947.615	1.21921	0.844409	1.44386	0.148778	0.999673
ENSG00000090447	TFAP4	7023	234.103	-1.21909	0.810056	-1.50495	0.132337	0.999673
ENSG00000116991	SIPA1L2	57568	1482.24	-1.21893	0.849511	-1.43485	0.151329	0.999673
ENSG00000160294	MCM3AP	8888	1954.9	-1.21803	0.888797	-1.37042	0.170555	0.999673
ENSG00000100209	HSCB	150274	510.842	1.21721	0.795691	1.52976	0.126077	0.999673
ENSG00000119669	IRF2BPL	64207	3802.44	-1.21713	0.750048	-1.62274	0.104645	0.999673
ENSG00000164040	PGRMC2	10424	6109.76	1.21667	0.694227	1.75255	0.0796797	0.999673
ENSG00000163634	THOC7	80145	3135.53	1.21662	0.768287	1.58355	0.113295	0.999673
ENSG00000063854	HAGH	3029	2302	1.21585	0.94422	1.28767	0.19786	0.999673
ENSG00000163584	RPL22L1	200916	3174.99	1.21552	0.846082	1.43665	0.150818	0.999673
ENSG00000103502	CDIPT	10423	4881.01	1.215	0.748451	1.62336	0.104513	0.999673
ENSG00000143353	LYPLAL1	127018	1303.64	1.21491	0.697895	1.74082	0.081715	0.999673
ENSG00000182518	VCF2	90736	751.054	1.21487	0.848496	1.43179	0.152204	0.999673
ENSG00000120885	CLU	1191	7001.44	-1.21439	0.808911	-1.50126	0.133287	0.999673
ENSG00000115009	CCL20	6364	75.6283	-1.21384	1.46878	-0.826427	0.408562	0.999673
ENSG00000088179	PTPN4	5775	1539.19	1.21328	0.96848	1.25276	0.210292	0.999673
ENSG00000121766	ZCCHC17	51538	1518.74	1.21311	0.844111	1.43715	0.150676	0.999673
ENSG00000135119	RNFT2	84900	140.628	1.21281	1.08974	1.11293	0.265737	0.999673
ENSG00000136522	MRPL47	57129	1913.48	1.21252	0.794553	1.52605	0.126999	0.999673
ENSG00000185480	PARPBP	55010	280.42	-1.21252	0.841413	-1.44106	0.149569	0.999673
ENSG00000110628	SLC22A18	5002	2314.14	1.21205	0.805679	1.50438	0.132483	0.999673
ENSG00000089289	IGBP1	3476	2579.07	1.21068	0.703395	1.7212	0.0852149	0.999673
ENSG00000132879	FBXO44	93611	1330.9	1.21049	0.942231	1.2847	0.198896	0.999673
ENSG00000160050	CCDC28B	79140	320.142	1.21039	0.865309	1.3988	0.161873	0.999673
ENSG00000130165	ELOF1	84337	3157.91	1.21009	0.962867	1.25676	0.20884	0.999673
ENSG00000184227	ACOT1	641371	817.446	1.2099	0.775461	1.56023	0.118705	0.999673
ENSG00000136238	RAC1	5879	29527.9	1.20984	0.778387	1.55429	0.120114	0.999673
ENSG00000092871	RFFL	117584	752.495	-1.2097	0.846945	-1.42831	0.153202	0.999673
ENSG00000159216	RUNX1	861	2371.03	-1.20925	0.702936	-1.72028	0.0853812	0.999673
ENSG00000159216	RUNX1	100506403	2371.03	-1.20925	0.702936	-1.72028	0.0853812	0.999673
ENSG00000051128	HOMER3	9454	1678.92	1.20907	0.893854	1.35265	0.176169	0.999673
ENSG00000204843	DCTN1	1639	5245.59	-1.20816	0.711714	-1.69754	0.0895954	0.999673
ENSG00000176101	SSNA1	8636	3703.2	1.20796	1.01406	1.19122	0.233568	0.999673
ENSG00000173113	TRMT112	51504	5004.02	1.20758	1.02695	1.17589	0.239639	0.999673
ENSG00000182636	NDN	4692	1494.34	-1.20744	0.803338	-1.50303	0.13283	0.999673
ENSG00000175213	ZNF408	79797	828.028	1.20714	0.812204	1.48625	0.137213	0.999673
ENSG00000172037	LAMB2	3913	17074	1.20625	0.781478	1.54355	0.122697	0.999673
ENSG00000148950	IMMP1L	196294	547.183	1.20608	0.737069	1.63632	0.101772	0.999673
ENSG00000132612	VPS4A	27183	3006.19	1.2059	0.91209	1.32213	0.186126	0.999673
ENSG00000021300	PLEKHB1	58473	112.774	1.20586	1.00801	1.19629	0.231585	0.999673
ENSG00000146232	NFKBIE	4794	1236.72	1.20555	0.865905	1.39224	0.16385	0.999673
ENSG00000004975	DVL2	1856	2111.85	-1.20404	0.702026	-1.71509	0.0863292	0.999673
ENSG00000106443	PHF14	9678	2682.44	1.20392	0.749344	1.60663	0.108135	0.999673
ENSG00000129824	RPS4Y1	6192	14782.1	1.20378	0.83945	1.434	0.151571	0.999673
ENSG00000157911	PEX10	5192	759.257	-1.20374	0.72508	-1.66014	0.0968854	0.999673
ENSG00000042832	TG	7038	128.726	1.20344	1.08214	1.11209	0.266097	0.999673
ENSG00000143387	CTSK	1513	313.674	1.20166	0.786195	1.52845	0.126401	0.999673
ENSG00000168275	COA6	388753	774.855	1.20146	0.768403	1.56358	0.117916	0.999673
ENSG00000140876	NUDT7	283927	35.198	-1.20119	1.28231	-0.936738	0.348894	0.999673
ENSG00000011009	LYPLA2	11313	8586.84	1.20084	0.931153	1.28963	0.197179	0.999673
ENSG00000091262	ABCC6	368	288.039	1.20067	0.841949	1.42606	0.15385	0.999673
ENSG00000176485	PLAAT3	11145	10713.3	1.20004	0.783966	1.53073	0.125836	0.999673
ENSG00000138030	KHK	3795	33.2359	-1.19961	1.37902	-0.869899	0.384355	0.999673
ENSG00000136960	ENPP2	5168	256.136	1.1995	0.965093	1.24289	0.21391	0.999673
ENSG00000166508	MCM7	4176	4362.93	-1.19875	0.798975	-1.50036	0.133522	0.999673
ENSG00000158411	MITD1	129531	1488.23	1.19873	0.74784	1.60292	0.108953	0.999673
ENSG00000166228	PCBD1	5092	3571.94	1.19856	0.878867	1.36376	0.172644	0.999673
ENSG00000112699	GMDS	2762	2822.23	1.19852	0.857716	1.39734	0.162312	0.999673
ENSG00000204315	FKBPL	63943	260.367	1.19833	0.921867	1.29989	0.193638	0.999673
ENSG00000185813	PCYT2	5833	3285.18	1.19667	0.818749	1.46158	0.143857	0.999673
ENSG00000169760	NLGN1	22871	323.63	-1.19651	1.01452	-1.17939	0.238245	0.999673
ENSG00000106366	SERPINE1	5054	57521.6	1.19532	0.775214	1.54192	0.123092	0.999673
ENSG00000196313	POM121	9883	2976.6	-1.19475	0.862106	-1.38585	0.165792	0.999673
ENSG00000119397	CNTRL	11064	543.889	-1.19435	0.791009	-1.5099	0.131068	0.999673
ENSG00000151503	NCAPD3	23310	1450.46	-1.19401	0.768251	-1.55419	0.12014	0.999673
ENSG00000135211	TMEM60	85025	705.367	1.19396	0.719107	1.66033	0.0968471	0.999673
ENSG00000124570	SERPINB6	5269	8452.58	1.19327	0.826492	1.44377	0.148803	0.999673
ENSG00000165684	SNAPC4	6621	2836.16	1.19178	0.923436	1.29059	0.196846	0.999673
ENSG00000166833	NAV2	89797	4100.62	-1.19161	0.692306	-1.72122	0.0852101	0.999673
ENSG00000132321	IQCA1	79781	1474.98	1.19146	0.780732	1.52609	0.126988	0.999673
ENSG00000166881	NEMP1	23306	1650.74	-1.19129	0.848349	-1.40425	0.160245	0.999673
ENSG00000102904	TSNAXIP1	55815	151.587	1.19085	1.00298	1.18731	0.235105	0.999673
ENSG00000106588	PSMA2	5683	252.306	1.19084	0.800005	1.48853	0.13661	0.999673
ENSG00000241127	YAE1	57002	550.337	1.18998	0.782548	1.52065	0.128348	0.999673
ENSG00000111275	ALDH2	217	1351.48	1.18875	0.914233	1.30027	0.193509	0.999673
ENSG00000105373	NOP53	29997	12891.4	1.18867	0.911157	1.30457	0.192039	0.999673
ENSG00000168309	FAM107A	11170	26.1437	-1.18864	1.36344	-0.871794	0.383321	0.999673
ENSG00000079819	EPB41L2	2037	3602.35	-1.18829	0.755276	-1.57332	0.115645	0.999673
ENSG00000184182	UBE2F	140739	491.603	1.1881	0.757467	1.56852	0.116759	0.999673
ENSG00000166741	NNMT	4837	50060.2	1.18774	0.830539	1.43008	0.152693	0.999673
ENSG00000135905	DOCK10	55619	700.333	-1.18768	0.778398	-1.5258	0.127058	0.999673
ENSG00000152147	GEMIN6	79833	577.975	1.18759	0.925353	1.28339	0.199355	0.999673
ENSG00000176531	PHLDB3	653583	340.569	1.18685	1.04951	1.13086	0.258113	0.999673
ENSG00000204257	HLA-DMA	3108	255.468	1.18674	0.852966	1.39132	0.16413	0.999673
ENSG00000162337	LRP5	4041	2173.42	-1.18649	0.708105	-1.67558	0.0938199	0.999673
ENSG00000124074	ENKD1	84080	1255.42	1.18646	0.927525	1.27917	0.200837	0.999673
ENSG00000123144	TRIR	79002	9286.71	1.18545	0.994195	1.19237	0.233117	0.999673
ENSG00000147123	NDUFB11	54539	3181.8	1.18538	0.936742	1.26543	0.205717	0.999673
ENSG00000113068	PFDN1	5201	3519.43	1.18492	0.836793	1.41602	0.156769	0.999673
ENSG00000111252	SH2B3	10019	2783.18	-1.18488	0.73655	-1.60869	0.107685	0.999673
ENSG00000198909	MAP3K3	4215	1114.52	-1.18465	0.778316	-1.52206	0.127994	0.999673
ENSG00000149357	LAMTOR1	55004	6494.31	1.18439	0.815487	1.45237	0.146399	0.999673
ENSG00000162390	ACOT11	26027	128.056	-1.1843	0.877521	-1.3496	0.177143	0.999673
ENSG00000117480	FAAH	2166	213.362	1.18422	0.97744	1.21155	0.225685	0.999673
ENSG00000213977	TAX1BP3	30851	81.78	1.18394	1.02858	1.15105	0.249712	0.999673
ENSG00000116663	FBXO6	26270	673.945	1.18384	0.872674	1.35657	0.174918	0.999673
ENSG00000104825	NFKBIB	4793	1451.31	1.18377	0.974578	1.21465	0.224499	0.999673
ENSG00000078967	UBE2D4	51619	436.633	1.18352	0.866041	1.36659	0.171753	0.999673
ENSG00000140839	CLEC18B	497190	193.748	1.18338	0.842011	1.40542	0.159898	0.999673
ENSG00000140839	CLEC18B	124907806	193.748	1.18338	0.842011	1.40542	0.159898	0.999673
ENSG00000140839	CLEC18B	128966624	193.748	1.18338	0.842011	1.40542	0.159898	0.999673
ENSG00000221821	C6orf226	441150	136.309	1.18327	1.05411	1.12253	0.261637	0.999673
ENSG00000152404	CWF19L2	143884	970.676	1.18249	0.792895	1.49136	0.135867	0.999673
ENSG00000146233	CYP39A1	51302	48.6523	-1.18197	1.14006	-1.03676	0.299848	0.999673
ENSG00000115738	ID2	3398	2922.44	-1.18113	0.801262	-1.47409	0.140458	0.999673
ENSG00000119559	C19orf25	148223	1770.75	1.18068	0.966283	1.22188	0.221754	0.999673
ENSG00000215018	COL28A1	340267	164.541	1.18027	0.923486	1.27806	0.201228	0.999673
ENSG00000105519	CAPS	828	824.758	1.18026	0.912331	1.29368	0.195778	0.999673
ENSG00000174444	RPL4	6124	89015.5	1.1797	0.760143	1.55195	0.120674	0.999673
ENSG00000175938	ORAI3	93129	1028.18	1.17839	0.77385	1.52276	0.127819	0.999673
ENSG00000005486	RHBDD2	57414	3582.9	1.17823	0.754116	1.5624	0.118193	0.999673
ENSG00000143799	PARP1	142	5493.49	-1.17798	0.715846	-1.64558	0.0998499	0.999673
ENSG00000177192	PUS1	80324	1974.56	1.1777	0.892814	1.31909	0.187141	0.999673
ENSG00000147155	EBP	10682	3184.62	1.1768	0.841119	1.39909	0.161787	0.999673
ENSG00000136824	SMC2	10592	2364.62	-1.17668	0.920683	-1.27805	0.201232	0.999673
ENSG00000134056	KGD4	92259	1157.13	1.17561	0.701639	1.67552	0.0938327	0.999673
ENSG00000171960	PPIH	10465	645.953	1.17558	0.93137	1.2622	0.206876	0.999673
ENSG00000243477	NAA80	24142	543.454	1.17553	0.883771	1.33013	0.183476	0.999673
ENSG00000176945	MUC20	200958	30.0482	1.17461	1.3019	0.902227	0.366936	0.999673
ENSG00000105255	FSD1	79187	66.0999	1.17447	1.22414	0.95942	0.337347	0.999673
ENSG00000154582	ELOC	6921	3649.06	1.17334	0.777707	1.50871	0.131372	0.999673
ENSG00000136450	SRSF1	6426	1355.71	-1.17316	0.760968	-1.54167	0.123153	0.999673
ENSG00000273841	TAF9	6880	2205.22	1.17304	0.695631	1.6863	0.091738	0.999673
ENSG00000137767	SQOR	58472	3544.12	1.17282	0.800303	1.46547	0.142792	0.999673
ENSG00000130590	SAMD10	140700	702.826	1.17255	0.993078	1.18072	0.237712	0.999673
ENSG00000101882	NKAP	79576	825.904	1.17241	0.74662	1.57029	0.116347	0.999673
ENSG00000168028	RPSA	3921	63485.5	1.17174	0.814507	1.43859	0.150267	0.999673
ENSG00000189045	ANKDD1B	728780	233.847	1.17145	0.824463	1.42086	0.155356	0.999673
ENSG00000021645	NRXN3	9369	171.527	-1.17038	1.04008	-1.12528	0.26047	0.999673
ENSG00000137449	CPEB2	132864	7647.68	1.16979	0.971221	1.20445	0.228416	0.999673
ENSG00000240849	PEDS1	387521	1914.24	1.16944	0.862639	1.35566	0.175208	0.999673
ENSG00000171174	RBKS	64080	435.957	1.16906	0.854855	1.36756	0.17145	0.999673
ENSG00000181826	RELL1	768211	193.401	-1.16901	0.991081	-1.17953	0.238187	0.999673
ENSG00000141524	TMC6	11322	2160.67	1.16885	0.857579	1.36297	0.172893	0.999673
ENSG00000206503	HLA-A	3105	23915	1.16879	0.798495	1.46374	0.143265	0.999673
ENSG00000173457	PPP1R14B	26472	11827.5	1.16842	1.10981	1.05282	0.292425	0.999673
ENSG00000110328	GALNT18	374378	463.338	-1.16822	0.824166	-1.41745	0.15635	0.999673
ENSG00000124357	NAGK	55577	5561.81	1.16791	0.845791	1.38085	0.167325	0.999673
ENSG00000225973	PIGBOS1	101928527	382.464	1.16753	0.818217	1.42691	0.153605	0.999673
ENSG00000183401	CCDC159	126075	520.541	1.16647	0.931513	1.25223	0.210485	0.999673
ENSG00000167397	VKORC1	79001	231.622	1.1649	0.922795	1.26237	0.206817	0.999673
ENSG00000002330	BAD	572	358.368	1.16461	1.02233	1.13917	0.254631	0.999673
ENSG00000177045	SIX5	147912	196.151	-1.16379	0.832648	-1.3977	0.162204	0.999673
ENSG00000126581	BECN1	8678	1469.88	-1.16373	0.902534	-1.2894	0.197258	0.999673
ENSG00000144034	TPRKB	51002	856.733	1.16287	0.743791	1.56343	0.117951	0.999673
ENSG00000105185	PDCD5	9141	3317.81	1.16266	0.807836	1.43923	0.150086	0.999673
ENSG00000112667	DNPH1	10591	1808.83	1.16199	0.966594	1.20214	0.229308	0.999673
ENSG00000166352	IFTAP	119710	455.826	1.16193	0.805765	1.44202	0.149296	0.999673
ENSG00000111775	COX6A1	1337	965.662	1.16147	0.895514	1.29699	0.194636	0.999673
ENSG00000183978	COA3	28958	2846.15	1.16121	0.800212	1.45113	0.146743	0.999673
ENSG00000148450	MSRB2	22921	1525.84	1.16111	0.815395	1.42399	0.154449	0.999673
ENSG00000158109	TPRG1L	127262	4337.28	1.15961	0.744934	1.55666	0.11955	0.999673
ENSG00000128578	STRIP2	57464	504.553	-1.15939	0.8281	-1.40005	0.161497	0.999673
ENSG00000136271	DDX56	54606	5432.39	1.1587	0.826576	1.40181	0.160973	0.999673
ENSG00000158296	SLC13A3	64849	64.183	1.15863	1.05604	1.09714	0.27258	0.999673
ENSG00000169756	LIMS1	3987	17748.3	1.15837	0.689146	1.68087	0.0927878	0.999673
ENSG00000141428	C18orf21	83608	453.187	1.15747	0.758743	1.52551	0.127131	0.999673
ENSG00000170835	CEL	1056	59.4348	1.15691	1.21712	0.950529	0.341843	0.999673
ENSG00000153094	BCL2L11	10018	1144.05	1.15691	1.06593	1.08535	0.277766	0.999673
ENSG00000165996	HACD1	9200	1012.2	1.15675	0.789776	1.46466	0.143014	0.999673
ENSG00000216937	CCDC7	79741	209.969	1.15675	0.795231	1.45461	0.145778	0.999673
ENSG00000123159	GIPC1	10755	12687.1	1.15674	0.908328	1.27348	0.202847	0.999673
ENSG00000266074	BAHCC1	57597	902.355	-1.15619	0.711753	-1.62443	0.104284	0.999673
ENSG00000255561	FDXACB1	91893	97.0167	1.15571	0.957222	1.20736	0.227295	0.999673
ENSG00000160124	MIX23	131076	923.928	1.15561	0.812631	1.42206	0.15501	0.999673
ENSG00000154319	FAM167A	83648	645.089	-1.15523	0.835579	-1.38254	0.166805	0.999673
ENSG00000140400	MAN2C1	4123	2032.48	-1.15424	0.708482	-1.62918	0.103276	0.999673
ENSG00000158246	TENT5B	115572	202.624	1.15424	0.884108	1.30554	0.191708	0.999673
ENSG00000164885	CDK5	1020	1488.79	1.15381	0.911181	1.26628	0.205411	0.999673
ENSG00000125676	THOC2	57187	7013.8	1.1533	0.691902	1.66686	0.0955428	0.999673
ENSG00000069399	BCL3	602	1093.09	-1.15328	0.703566	-1.63919	0.101173	0.999673
ENSG00000198870	STKLD1	169436	33.0292	1.15324	1.3116	0.879264	0.379258	0.999673
ENSG00000141293	SKAP1	8631	697.495	1.15256	0.837165	1.37674	0.168593	0.999673
ENSG00000149489	ROM1	6094	175.906	1.15151	0.905788	1.27128	0.203629	0.999673
ENSG00000110455	ACCS	84680	1457.97	1.15149	0.777887	1.48028	0.138799	0.999673
ENSG00000139624	CERS5	91012	3939.34	1.1513	0.809711	1.42186	0.155066	0.999673
ENSG00000173221	GLRX	2745	6256.59	1.15109	0.750858	1.53303	0.125268	0.999673
ENSG00000214113	LYRM4	57128	1129.73	1.151	0.845991	1.36054	0.17366	0.999673
ENSG00000114315	HES1	3280	3697.42	-1.15082	0.934232	-1.23184	0.218009	0.999673
ENSG00000162804	SNED1	25992	310.16	-1.15081	0.900039	-1.27862	0.201031	0.999673
ENSG00000177595	PIDD1	55367	1498.94	1.15075	0.920622	1.24997	0.211312	0.999673
ENSG00000178741	COX5A	9377	4106.01	1.15055	0.840543	1.36882	0.171056	0.999673
ENSG00000142583	SLC2A5	6518	85.0344	1.15007	0.985493	1.167	0.243212	0.999673
ENSG00000147592	LACTB2	51110	829.95	1.15001	0.709515	1.62084	0.105051	0.999673
ENSG00000142089	IFITM3	10410	19087.1	1.14996	0.879579	1.3074	0.191078	0.999673
ENSG00000151632	AKR1C2	1646	1240.12	1.14979	0.841592	1.36621	0.171874	0.999673
ENSG00000181061	HIGD1A	25994	4675.25	1.14963	0.686136	1.67551	0.0938345	0.999673
ENSG00000172757	CFL1	1072	48747.2	1.14958	1.00243	1.1468	0.251465	0.999673
ENSG00000160072	ATAD3B	83858	3947.86	1.14949	0.932292	1.23297	0.217587	0.999673
ENSG00000225556	C2CD4D	100191040	20.1489	-1.14925	1.84589	-0.622599	0.533548	0.999673
ENSG00000148834	GSTO1	9446	8722.39	1.14887	0.79781	1.44003	0.149858	0.999673
ENSG00000065717	TLE2	7089	101.129	1.14876	1.03463	1.11031	0.266865	0.999673
ENSG00000171234	UGT2B7	7364	9330.68	1.14787	0.706385	1.62499	0.104164	0.999673
ENSG00000175643	RMI2	116028	633.211	-1.14776	0.797237	-1.43967	0.149962	0.999673
ENSG00000157379	DHRS1	115817	1984.1	1.1475	0.848573	1.35227	0.176288	0.999673
ENSG00000102034	ELF4	2000	1596.14	-1.1474	0.721821	-1.58959	0.111928	0.999673
ENSG00000138772	ANXA3	306	3288.66	1.14709	0.854339	1.34266	0.179381	0.999673
ENSG00000113578	FGF1	2246	44.7394	1.14707	1.70306	0.673537	0.500606	0.999673
ENSG00000101246	ARFRP1	10139	3709.36	1.14669	0.928821	1.23457	0.216992	0.999673
ENSG00000131171	SH3BGRL	6451	5775.52	1.14559	0.716622	1.5986	0.109909	0.999673
ENSG00000169136	ATF5	22809	1163.85	1.14554	0.871858	1.31391	0.188876	0.999673
ENSG00000133056	PIK3C2B	5287	556.65	-1.14542	0.757256	-1.5126	0.130382	0.999673
ENSG00000184226	PCDH9	5101	206.257	1.14521	1.0723	1.068	0.285522	0.999673
ENSG00000253304	TMEM200B	399474	143.266	-1.14513	1.00783	-1.13624	0.255858	0.999673
ENSG00000188486	H2AX	3014	3040.51	-1.14465	0.901609	-1.26957	0.204239	0.999673
ENSG00000109736	MFSD10	10227	10380.3	1.14371	0.949803	1.20416	0.228528	0.999673
ENSG00000174501	ANKRD36C	400986	737.491	1.14366	1.04005	1.09963	0.271495	0.999673
ENSG00000168679	SLC16A4	9122	312.071	1.14336	0.971194	1.17727	0.239088	0.999673
ENSG00000127952	STYXL1	51657	883.045	1.1428	0.771818	1.48066	0.138698	0.999673
ENSG00000116062	MSH6	2956	2787.63	-1.14251	0.74932	-1.52473	0.127328	0.999673
ENSG00000088356	PDRG1	81572	1244.64	1.14189	0.866513	1.31779	0.187573	0.999673
ENSG00000164236	ANKRD33B	651746	770.822	-1.14149	0.713191	-1.60053	0.109481	0.999673
ENSG00000167969	ECI1	1632	2937.1	1.14145	0.85835	1.32981	0.18358	0.999673
ENSG00000078487	ZCWPW1	55063	171.48	1.14142	0.818274	1.39492	0.163041	0.999673
ENSG00000071462	BUD23	114049	3878.81	1.14081	0.864877	1.31905	0.187154	0.999673
ENSG00000134121	CHL1	10752	617.497	1.14078	1.21761	0.936898	0.348811	0.999673
ENSG00000170522	ELOVL6	79071	5468.74	1.1403	0.704279	1.61911	0.105424	0.999673
ENSG00000113811	SELENOK	58515	2217.75	1.14023	0.773754	1.47363	0.140581	0.999673
ENSG00000187609	EXD3	54932	1172.81	1.13926	0.855539	1.33163	0.182983	0.999673
ENSG00000196510	ANAPC7	51434	2525.28	1.13914	0.842999	1.35129	0.176602	0.999673
ENSG00000100138	SNU13	4809	5658.07	1.13896	0.830486	1.37144	0.170237	0.999673
ENSG00000112306	RPS12	6206	33174.2	1.13895	0.837483	1.35996	0.173842	0.999673
ENSG00000135924	DNAJB2	3300	4457.74	1.138	0.922979	1.23296	0.217591	0.999673
ENSG00000074842	MYDGF	56005	7150.39	1.13799	0.987035	1.15294	0.248936	0.999673
ENSG00000244045	TMEM199	147007	375.232	1.13721	0.892528	1.27414	0.202613	0.999673
ENSG00000108298	RPL19	6143	47110	1.13606	0.897795	1.26539	0.20573	0.999673
ENSG00000161040	FBXL13	222235	79.2514	1.13576	1.01451	1.11952	0.26292	0.999673
ENSG00000124243	BCAS4	55653	972.285	1.13553	0.843322	1.3465	0.178142	0.999673
ENSG00000167642	SPINT2	10653	8822.76	1.13485	0.795361	1.42683	0.153628	0.999673
ENSG00000161179	YDJC	150223	2123.85	1.13444	0.899634	1.26101	0.207307	0.999673
ENSG00000196683	TOMM7	54543	2167.46	1.13423	0.90858	1.24835	0.211903	0.999673
ENSG00000196683	TOMM7	107986346	2167.46	1.13423	0.90858	1.24835	0.211903	0.999673
ENSG00000178982	EIF3K	27335	6455.51	1.13419	0.855793	1.32531	0.185068	0.999673
ENSG00000105699	LSR	51599	2060.18	1.13418	0.970003	1.16925	0.242301	0.999673
ENSG00000116128	BCL9	607	1603.21	-1.13412	0.729193	-1.55531	0.119872	0.999673
ENSG00000279170	TSTD3	100130890	20.8043	-1.13401	1.67576	-0.676715	0.498587	0.999673
ENSG00000087077	TRIP6	7205	5870.54	1.13348	0.887263	1.2775	0.201425	0.999673
ENSG00000129295	DNAAF11	23639	532.522	1.13294	0.738561	1.53399	0.125033	0.999673
ENSG00000172348	RCAN2	10231	187.652	1.1326	0.941969	1.20238	0.229217	0.999673
ENSG00000163141	BNIPL	149428	57.2207	1.13118	1.06108	1.06607	0.286393	0.999673
ENSG00000188171	ZNF626	199777	463.858	1.13097	0.734536	1.53971	0.123631	0.999673
ENSG00000145022	TCTA	6988	1664.46	1.12967	0.714565	1.58092	0.113896	0.999673
ENSG00000148334	PTGES2	80142	3792.4	1.12907	0.90783	1.2437	0.213611	0.999673
ENSG00000103227	LMF1	64788	673.019	1.12861	0.869233	1.2984	0.194149	0.999673
ENSG00000023892	DEF6	50619	88.5279	-1.12853	0.963853	-1.17085	0.241659	0.999673
ENSG00000214706	IFRD2	7866	1205.6	-1.12742	0.719776	-1.56635	0.117266	0.999673
ENSG00000065054	NHERF2	9351	1565.56	1.12739	0.921624	1.22327	0.221228	0.999673
ENSG00000140365	COMMD4	54939	5142.66	1.12736	0.901636	1.25035	0.211173	0.999673
ENSG00000241837	ATP5PO	539	783.771	1.1268	0.820517	1.37328	0.169665	0.999673
ENSG00000132837	DMGDH	29958	220.53	1.12617	0.852771	1.3206	0.186634	0.999673
ENSG00000179104	TMTC2	160335	272.383	-1.1261	0.895118	-1.25804	0.208376	0.999673
ENSG00000013441	CLK1	1195	2886.91	1.12558	0.724876	1.55279	0.120473	0.999673
ENSG00000119771	KLHL29	114818	1088.19	-1.12534	0.727702	-1.54643	0.122002	0.999673
ENSG00000124422	USP22	23326	8869.7	-1.12524	0.869486	-1.29414	0.195616	0.999673
ENSG00000196976	LAGE3	8270	500.479	1.12433	1.03345	1.08794	0.276622	0.999673
ENSG00000137500	CCDC90B	60492	2793.3	1.12388	0.704852	1.59449	0.110827	0.999673
ENSG00000005108	THSD7A	221981	176.771	1.12277	1.14333	0.982017	0.326091	0.999673
ENSG00000007376	RPUSD1	113000	2513.71	1.12209	0.93116	1.20504	0.228187	0.999673
ENSG00000131389	SLC6A6	6533	21540.8	-1.12185	0.86255	-1.30062	0.193389	0.999673
ENSG00000167182	SP2	6668	787.659	-1.12083	0.752002	-1.49046	0.136103	0.999673
ENSG00000151474	FRMD4A	55691	1226.86	-1.12079	0.699618	-1.602	0.109156	0.999673
ENSG00000124787	RPP40	10799	399.461	1.12045	0.776046	1.44379	0.148798	0.999673
ENSG00000175279	CENPS	378708	66.7113	1.12027	1.03982	1.07737	0.281313	0.999673
ENSG00000109270	LAMTOR3	8649	3617.71	1.11992	0.694147	1.61337	0.106664	0.999673
ENSG00000178057	NDUFAF3	25915	3380.16	1.11912	0.887294	1.26127	0.207211	0.999673
ENSG00000080293	SCTR	6344	46.6205	-1.11832	1.62279	-0.689132	0.49074	0.999673
ENSG00000142675	CNKSR1	10256	55.4083	-1.11733	1.27418	-0.876897	0.380543	0.999673
ENSG00000100142	POLR2F	5435	1929.11	1.11729	1.02141	1.09387	0.274012	0.999673
ENSG00000132793	LPIN3	64900	3128.67	-1.11716	0.756501	-1.47674	0.139745	0.999673
ENSG00000188690	UROS	7390	4201.37	1.11588	0.847282	1.31701	0.187835	0.999673
ENSG00000105755	ETHE1	23474	1377.7	1.11532	0.876082	1.27307	0.202992	0.999673
ENSG00000186010	NDUFA13	51079	27.8397	-1.11526	1.34125	-0.831505	0.405688	0.999673
ENSG00000158042	MRPL17	63875	3303.16	1.11526	0.946988	1.17769	0.238922	0.999673
ENSG00000165449	SLC16A9	220963	44.1309	-1.1152	1.57083	-0.709941	0.477741	0.999673
ENSG00000143061	IGSF3	3321	2267.45	-1.115	0.766356	-1.45494	0.145687	0.999673
ENSG00000104267	CA2	760	775.952	-1.11485	0.803186	-1.38804	0.165126	0.999673
ENSG00000131941	RHPN2	85415	2669.64	-1.11478	0.797158	-1.39844	0.161981	0.999673
ENSG00000140988	RPS2	6187	92762.3	1.11473	0.95115	1.17198	0.241205	0.999673
ENSG00000204264	PSMB8	5696	3750.31	1.11405	0.864805	1.28821	0.197671	0.999673
ENSG00000135931	ARMC9	80210	2883.66	1.11364	0.736673	1.51171	0.130607	0.999673
ENSG00000177692	DNAJC28	54943	126.523	1.11345	0.864398	1.28813	0.197702	0.999673
ENSG00000179588	ZFPM1	161882	801.05	1.11308	0.9723	1.14479	0.252294	0.999673
ENSG00000153485	LYSET	26175	335.413	1.11303	0.757535	1.46928	0.141756	0.999673
ENSG00000040275	SPDL1	54908	2443.96	-1.11246	0.781059	-1.4243	0.15436	0.999673
ENSG00000176399	DMRTA1	63951	150.535	1.11211	0.848589	1.31054	0.190013	0.999673
ENSG00000083838	ZNF446	55663	135.626	-1.11139	0.867642	-1.28093	0.200219	0.999673
ENSG00000196689	TRPV1	7442	220.617	1.11127	0.845992	1.31357	0.188993	0.999673
ENSG00000116157	GPX7	2882	697.403	1.10982	0.782502	1.4183	0.156103	0.999673
ENSG00000162076	FLYWCH2	114984	1606.17	1.10982	0.924931	1.1999	0.230179	0.999673
ENSG00000167283	ATP5MG	10632	859.424	1.10957	0.727582	1.525	0.127258	0.999673
ENSG00000101384	JAG1	182	2210.67	-1.10934	0.782966	-1.41684	0.156529	0.999673
ENSG00000135390	ATP5MC2	517	10097.1	1.10907	0.869328	1.27578	0.202033	0.999673
ENSG00000196507	TCEAL3	85012	1266.15	1.10905	0.938677	1.18151	0.237401	0.999673
ENSG00000125352	RNF113A	7737	623.328	1.10875	0.881303	1.25808	0.208364	0.999673
ENSG00000159588	CCDC17	149483	95.6139	1.10861	1.01074	1.09683	0.272718	0.999673
ENSG00000204344	STK19	8859	1332.63	1.10858	0.847164	1.30858	0.190675	0.999673
ENSG00000180881	CAPS2	84698	288.006	1.10832	0.820237	1.35122	0.176624	0.999673
ENSG00000134107	BHLHE40	8553	7654.23	-1.10822	0.768551	-1.44196	0.149313	0.999673
ENSG00000179528	LBX2	85474	56.2253	1.10801	1.19104	0.930288	0.352222	0.999673
ENSG00000116251	RPL22	6146	6450.23	1.10771	0.701256	1.57961	0.114197	0.999673
ENSG00000170889	RPS9	6203	42500.7	1.10768	0.940129	1.17822	0.238707	0.999673
ENSG00000198034	RPS4X	6191	40411.8	1.10766	0.799881	1.38478	0.16612	0.999673
ENSG00000079313	REXO1	57455	898.037	-1.1067	0.71819	-1.54095	0.123329	0.999673
ENSG00000104936	DMPK	1760	1730.3	1.10658	0.838678	1.31943	0.187025	0.999673
ENSG00000203778	FAM229B	619208	678.957	1.10653	0.763828	1.44866	0.147432	0.999673
ENSG00000114346	ECT2	1894	3727.67	-1.10645	0.835578	-1.32417	0.185446	0.999673
ENSG00000213928	IRF9	10379	87.6775	-1.10625	1.07821	-1.026	0.30489	0.999673
ENSG00000224051	CPTP	80772	2226.1	1.10618	0.857367	1.2902	0.196981	0.999673
ENSG00000139514	SLC7A1	6541	4499.39	-1.10598	0.761011	-1.4533	0.146141	0.999673
ENSG00000006555	TTC22	55001	170.454	-1.10597	0.914571	-1.20927	0.226557	0.999673
ENSG00000186395	KRT10	3858	2413.48	1.10576	0.901169	1.22703	0.219813	0.999673
ENSG00000152256	PDK1	5163	1796.99	-1.10517	0.720517	-1.53385	0.125067	0.999673
ENSG00000075275	CELSR1	9620	7043.5	-1.10514	0.715428	-1.54472	0.122414	0.999673
ENSG00000131435	PDLIM4	8572	8244.36	1.10403	0.914366	1.20743	0.227268	0.999673
ENSG00000215845	TSTD1	100131187	727.251	1.10374	0.847078	1.303	0.192574	0.999673
ENSG00000137486	ARRB1	408	623.564	-1.1029	0.724691	-1.52189	0.128036	0.999673
ENSG00000172270	BSG	682	40125.4	1.10279	0.832081	1.32534	0.18506	0.999673
ENSG00000124795	DEK	7913	6433.11	-1.10269	0.843067	-1.30795	0.190889	0.999673
ENSG00000132541	RIDA	10247	818.522	1.10238	0.717369	1.5367	0.124367	0.999673
ENSG00000189227	C15orf61	145853	72.8022	1.10226	0.978204	1.12682	0.259817	0.999673
ENSG00000150054	MPP7	143098	64.839	-1.1022	1.15549	-0.953881	0.340144	0.999673
ENSG00000163684	RPP14	11102	898.371	1.10179	0.744727	1.47945	0.13902	0.999673
ENSG00000185825	BCAP31	10134	16676.6	1.10162	0.851767	1.29334	0.195895	0.999673
ENSG00000108784	NAGLU	4669	4754.4	1.10144	0.823497	1.33752	0.181053	0.999673
ENSG00000205277	MUC12	10071	45.5349	1.10094	1.52799	0.720518	0.471206	0.999673
ENSG00000075426	FOSL2	2355	10672.9	-1.10076	0.694052	-1.586	0.11274	0.999673
ENSG00000135318	NT5E	4907	15948.8	-1.10068	0.695154	-1.58336	0.113339	0.999673
ENSG00000151470	C4orf33	132321	1030.7	1.10004	0.719757	1.52834	0.126427	0.999673
ENSG00000106028	SSBP1	6742	4534.05	1.09972	0.829461	1.32582	0.184898	0.999673
ENSG00000167674	HDGFL2	84717	7227.75	1.09958	0.979049	1.12311	0.261393	0.999673
ENSG00000111110	PPM1H	57460	2670.76	1.0987	0.714135	1.53851	0.123924	0.999673
ENSG00000189060	H1-0	3005	2092.59	-1.0979	0.754849	-1.45446	0.145818	0.999673
ENSG00000060339	CCAR1	55749	8292.73	1.0975	0.728128	1.50729	0.131736	0.999673
ENSG00000130811	EIF3G	8666	6599.82	1.09692	0.976087	1.12379	0.261102	0.999673
ENSG00000134339	SAA2	6289	1872.71	-1.09691	1.18586	-0.924996	0.354968	0.999673
ENSG00000104731	KLHDC4	54758	2158.06	1.0958	0.90785	1.20703	0.22742	0.999673
ENSG00000198959	TGM2	7052	22249.5	-1.09534	0.696721	-1.57213	0.115921	0.999673
ENSG00000129250	KIF1C	10749	16876.3	1.0951	0.879786	1.24474	0.213228	0.999673
ENSG00000125944	HNRNPR	10236	6239.68	-1.09465	0.701812	-1.55975	0.118819	0.999673
ENSG00000242110	AMACR	23600	99.7052	-1.09456	1.02646	-1.06635	0.286266	0.999673
ENSG00000174456	C12orf76	400073	471.13	1.0944	0.76221	1.43582	0.151054	0.999673
ENSG00000135220	UGT2A3	79799	35.1966	1.09434	1.44906	0.755206	0.450125	0.999673
ENSG00000162746	FCRLB	127943	134.846	-1.09348	0.892178	-1.22563	0.220338	0.999673
ENSG00000184445	KNTC1	9735	1708.05	-1.09193	0.740861	-1.47386	0.140518	0.999673
ENSG00000187994	RINL	126432	532.207	1.09147	0.904849	1.20625	0.227722	0.999673
ENSG00000108479	GALK1	2584	2194.44	1.09111	0.968833	1.12622	0.260074	0.999673
ENSG00000138621	PPCDC	60490	572.882	1.09102	0.980881	1.11229	0.266015	0.999673
ENSG00000114019	AMOTL2	51421	3110.37	-1.0905	0.694548	-1.57008	0.116395	0.999673
ENSG00000197417	SHPK	23729	312.984	1.08997	0.926363	1.17661	0.239351	0.999673
ENSG00000151131	NOPCHAP1	121053	680.415	1.08989	0.773348	1.40931	0.158742	0.999673
ENSG00000105355	PLIN3	10226	6220.44	-1.08964	0.703582	-1.5487	0.121454	0.999673
ENSG00000087245	MMP2	4313	14162	1.08961	0.688964	1.58152	0.113758	0.999673
ENSG00000153406	NMRAL1	57407	2806.05	1.08914	0.910579	1.1961	0.231658	0.999673
ENSG00000183513	COA5	493753	1502.25	1.08853	0.70193	1.55077	0.120957	0.999673
ENSG00000131848	ZSCAN5A	79149	80.3867	-1.0885	0.959783	-1.13411	0.25675	0.999673
ENSG00000161980	POLR3K	51728	456.509	1.08849	0.943241	1.15399	0.248505	0.999673
ENSG00000186340	THBS2	7058	149.434	-1.08848	0.965593	-1.12727	0.259628	0.999673
ENSG00000146700	SSC4D	136853	70.8412	1.08711	1.08404	1.00283	0.315941	0.999673
ENSG00000033050	ABCF2	10061	1145.8	1.08706	0.796533	1.36474	0.172336	0.999673
ENSG00000118655	DCLRE1B	64858	573.374	-1.08695	0.736915	-1.475	0.140212	0.999673
ENSG00000110844	PRPF40B	25766	457.673	-1.08682	0.740957	-1.46678	0.142437	0.999673
ENSG00000187187	ZNF546	339327	341.705	1.08668	0.801678	1.35551	0.175255	0.999673
ENSG00000240682	ISY1	57461	696.267	1.08654	0.870538	1.24812	0.211986	0.999673
ENSG00000205138	SDHAF1	644096	458.638	1.08609	0.894379	1.21435	0.224613	0.999673
ENSG00000101247	NDUFAF5	79133	772.826	1.08593	0.72537	1.49706	0.134377	0.999673
ENSG00000117523	PRRC2C	23215	21035.4	1.08592	0.711463	1.52632	0.12693	0.999673
ENSG00000125375	DMAC2L	27109	1158.32	1.08571	0.70781	1.53389	0.125056	0.999673
ENSG00000204628	RACK1	10399	65215	1.08556	0.850187	1.27685	0.201656	0.999673
ENSG00000181284	TMEM102	284114	969.93	1.08524	0.935383	1.16021	0.245965	0.999673
ENSG00000158769	F11R	50848	2413.95	1.08484	0.73042	1.48522	0.137485	0.999673
ENSG00000076043	REXO2	25996	2622.73	1.08447	0.712773	1.52148	0.12814	0.999673
ENSG00000130222	GADD45G	10912	77.0768	1.08401	1.36795	0.792432	0.428109	0.999673
ENSG00000084764	MAPRE3	22924	737.704	1.08397	0.784972	1.3809	0.167309	0.999673
ENSG00000169682	SPNS1	83985	32.8202	-1.08375	1.2614	-0.859163	0.390251	0.999673
ENSG00000166166	TRMT61A	115708	1220.87	1.08373	0.885211	1.22426	0.220856	0.999673
ENSG00000149273	RPS3	6188	53682.3	1.08371	0.826293	1.31153	0.189679	0.999673
ENSG00000135111	TBX3	6926	265.354	-1.08321	0.902025	-1.20087	0.229803	0.999673
ENSG00000090581	GNPTG	84572	4359.84	1.0831	0.838237	1.29212	0.196316	0.999673
ENSG00000068001	HYAL2	8692	4010.53	1.08189	0.910059	1.18882	0.234512	0.999673
ENSG00000111445	RFC5	5985	773.758	-1.08185	0.732332	-1.47727	0.139604	0.999673
ENSG00000112902	SEMA5A	9037	915.116	1.08121	1.08443	0.997034	0.318748	0.999673
ENSG00000072778	ACADVL	37	25580.2	1.08061	0.948726	1.13901	0.254699	0.999673
ENSG00000197780	TAF13	6884	1568.78	1.0806	0.717248	1.50659	0.131916	0.999673
ENSG00000127554	GFER	2671	617.895	1.08017	1.00313	1.0768	0.281569	0.999673
ENSG00000164967	RPP25L	138716	677.787	1.07986	0.836841	1.2904	0.196912	0.999673
ENSG00000008441	NFIX	4784	634.299	-1.07984	0.720869	-1.49797	0.134142	0.999673
ENSG00000241852	C8orf58	541565	757.138	1.07947	0.953036	1.13267	0.257353	0.999673
ENSG00000174514	MFSD4A	148808	93.9357	1.07906	1.02879	1.04886	0.294242	0.999673
ENSG00000196267	ZNF836	162962	238.98	1.07902	0.793805	1.3593	0.174051	0.999673
ENSG00000170482	SLC23A1	9963	111.682	-1.07869	1.03622	-1.04099	0.297881	0.999673
ENSG00000006712	PAF1	54623	4231.27	1.07866	0.948555	1.13716	0.255471	0.999673
ENSG00000100348	TXN2	25828	4266.87	1.07837	0.8256	1.30616	0.191497	0.999673
ENSG00000162458	FBLIM1	54751	14119.1	1.07821	0.838535	1.28582	0.198505	0.999673
ENSG00000072042	RDH11	51109	5669.12	1.07809	0.771578	1.39725	0.162337	0.999673
ENSG00000109881	CCDC34	91057	934.208	1.07779	1.0156	1.06124	0.288581	0.999673
ENSG00000100116	GCAT	23464	908.257	1.07776	0.835147	1.2905	0.196876	0.999673
ENSG00000015475	BID	637	1484.78	1.07764	0.904269	1.19172	0.23337	0.999673
ENSG00000169131	ZNF354A	6940	759.751	1.0774	0.716181	1.50437	0.132486	0.999673
ENSG00000154518	ATP5MC3	518	9916.45	1.07739	0.779222	1.38265	0.166771	0.999673
ENSG00000102878	HSF4	3299	209.809	1.07719	0.901293	1.19516	0.232026	0.999673
ENSG00000111058	ACSS3	79611	691.662	1.07648	0.798665	1.34784	0.177708	0.999673
ENSG00000100321	SYNGR1	9145	385.781	1.07577	0.928913	1.1581	0.246824	0.999673
ENSG00000128394	APOBEC3F	200316	460.338	1.07575	0.87655	1.22725	0.219729	0.999673
ENSG00000149679	CABLES2	81928	471.917	-1.07474	0.760415	-1.41336	0.157549	0.999673
ENSG00000183763	TRAIP	10293	312.848	-1.07444	0.790794	-1.35868	0.174248	0.999673
ENSG00000172828	CES3	23491	33.6145	1.0742	1.26842	0.846879	0.397062	0.999673
ENSG00000138678	GPAT3	84803	1317.07	-1.07416	0.747661	-1.43669	0.150807	0.999673
ENSG00000128335	APOL2	23780	5606	1.07408	0.815737	1.3167	0.187939	0.999673
ENSG00000149743	TRPT1	83707	2149.43	1.0739	0.874335	1.22825	0.219354	0.999673
ENSG00000007255	TRAPPC6A	79090	1118.86	1.07379	0.862276	1.2453	0.213022	0.999673
ENSG00000132646	PCNA	5111	3199.33	-1.07375	0.714613	-1.50256	0.132951	0.999673
ENSG00000125868	DSTN	11034	18358.6	1.07355	0.68528	1.56659	0.117211	0.999673
ENSG00000171992	SYNPO	11346	2357.32	1.0735	0.731067	1.4684	0.141997	0.999673
ENSG00000108551	RASD1	51655	2654.57	-1.07293	0.826286	-1.2985	0.194115	0.999673
ENSG00000101844	ATG4A	115201	758.692	1.07215	0.717666	1.49394	0.13519	0.999673
ENSG00000067221	STOML1	9399	1635.48	1.07201	0.866592	1.23704	0.216073	0.999673
ENSG00000148019	CEP78	84131	1204.62	-1.07172	0.740024	-1.44822	0.147554	0.999673
ENSG00000123933	MXD4	10608	6896.27	1.07116	0.825376	1.29779	0.19436	0.999673
ENSG00000187824	TMEM220	388335	643.205	1.07078	0.721586	1.48392	0.13783	0.999673
ENSG00000179051	RCC2	55920	3311.42	-1.07029	0.736789	-1.45264	0.146323	0.999673
ENSG00000261236	BOP1	23246	3045.89	1.06967	0.981331	1.09002	0.275706	0.999673
ENSG00000167701	GPT	2875	35.4963	1.06944	1.22192	0.875219	0.381455	0.999673
ENSG00000143850	PLEKHA6	22874	1940.49	-1.06917	0.696125	-1.53589	0.124566	0.999673
ENSG00000112110	MRPL18	29074	2753.49	1.06888	0.836484	1.27783	0.20131	0.999673
ENSG00000214046	SMIM7	79086	1507.48	1.06874	0.77079	1.38655	0.165578	0.999673
ENSG00000064490	RFXANK	8625	2154.52	1.06847	0.907808	1.17698	0.239203	0.999673
ENSG00000163001	CFAP36	112942	2386.96	1.06843	0.751349	1.42202	0.155021	0.999673
ENSG00000165916	PSMC3	5702	6552.24	1.0684	0.959282	1.11375	0.265388	0.999673
ENSG00000100426	ZBED4	9889	1742.78	-1.06824	0.774542	-1.37919	0.167836	0.999673
ENSG00000198417	MT1F	4494	755.52	1.06707	0.74225	1.43761	0.150544	0.999673
ENSG00000284976	ENSG00000284976	122513141	986.09	1.0665	0.929713	1.14713	0.251327	0.999673
ENSG00000102265	TIMP1	7076	16385.7	1.06649	0.881031	1.2105	0.226088	0.999673
ENSG00000111639	MRPL51	51258	4147.01	1.06562	0.951972	1.11938	0.262977	0.999673
ENSG00000178980	SELENOW	6415	4004.05	1.06489	0.837066	1.27217	0.203311	0.999673
ENSG00000128683	GAD1	2571	226.689	1.06375	0.841763	1.26371	0.206333	0.999673
ENSG00000165807	PPP1R36	145376	32.1973	1.06367	1.33136	0.798936	0.424327	0.999673
ENSG00000127152	BCL11B	64919	32.391	-1.06359	1.27283	-0.835616	0.403371	0.999673
ENSG00000134072	CAMK1	8536	39.0357	-1.06346	1.16627	-0.911845	0.36185	0.999673
ENSG00000106077	ABHD11	83451	1474.18	1.06298	0.927945	1.14552	0.251995	0.999673
ENSG00000037241	RPL26L1	51121	1756.74	1.06296	0.899896	1.18121	0.23752	0.999673
ENSG00000112640	PPP2R5D	5528	1344.49	-1.06242	0.862819	-1.23134	0.218197	0.999673
ENSG00000151376	ME3	10873	506.726	1.0624	1.12717	0.942538	0.345917	0.999673
ENSG00000167862	MRPL58	3396	1435.75	1.06233	0.848995	1.25128	0.210833	0.999673
ENSG00000137815	RTF1	23168	6167.16	1.06215	0.759223	1.399	0.161813	0.999673
ENSG00000128590	DNAJB9	4189	1265.65	1.06183	0.866494	1.22544	0.220411	0.999673
ENSG00000132405	TBC1D14	57533	864.584	-1.06171	1.13348	-0.936678	0.348924	0.999673
ENSG00000164056	SPRY1	10252	95.4727	-1.0617	0.977527	-1.08611	0.277431	0.999673
ENSG00000167468	GPX4	2879	16493.1	1.0611	0.829146	1.27975	0.200634	0.999673
ENSG00000178718	RPP25	54913	794.495	1.06105	0.885035	1.19888	0.230573	0.999673
ENSG00000008513	ST3GAL1	6482	2545.18	-1.06095	0.782919	-1.35512	0.175379	0.999673
ENSG00000027847	B4GALT7	11285	2651.77	1.06091	0.930035	1.14072	0.253985	0.999673
ENSG00000203805	PLPP4	196051	1433.21	1.06063	0.806067	1.3158	0.18824	0.999673
ENSG00000144867	SRPRB	58477	2837.87	1.06046	0.776014	1.36655	0.171766	0.999673
ENSG00000160691	SHC1	6464	7021.26	-1.06028	0.688796	-1.53932	0.123727	0.999673
ENSG00000134247	PTGFRN	5738	7961.5	-1.06027	0.699036	-1.51676	0.129328	0.999673
ENSG00000146386	ABRACL	58527	3581.16	1.05966	0.735489	1.44076	0.149654	0.999673
ENSG00000244509	APOBEC3C	27350	5538.89	1.059	0.72722	1.45623	0.145328	0.999673
ENSG00000077420	APBB1IP	54518	2049.87	1.05898	0.722688	1.46534	0.142829	0.999673
ENSG00000198856	OSTC	58505	5110.59	1.05875	0.699256	1.51411	0.129998	0.999673
ENSG00000145103	ILDR1	286676	57.9995	-1.05849	1.08181	-0.978445	0.327854	0.999673
ENSG00000104870	FCGRT	2217	2682.79	1.0582	0.834	1.26882	0.204505	0.999673
ENSG00000177868	SVBP	374969	388.964	1.05798	0.802403	1.31852	0.187331	0.999673
ENSG00000140848	CPNE2	221184	1530.32	-1.05693	0.712625	-1.48315	0.138035	0.999673
ENSG00000169217	CD2BP2	10421	4632.04	1.05638	0.908819	1.16236	0.245088	0.999673
ENSG00000162616	DNAJB4	11080	1490.68	1.05607	0.793982	1.33009	0.183488	0.999673
ENSG00000138448	ITGAV	3685	23713.6	1.05569	0.777398	1.35798	0.174471	0.999673
ENSG00000120860	WASHC3	51019	1656.57	1.05333	0.746158	1.41167	0.158046	0.999673
ENSG00000198873	GRK5	2869	91.6417	-1.0533	0.939863	-1.1207	0.262416	0.999673
ENSG00000184209	SNRNP35	11066	853.354	1.0528	1.01763	1.03456	0.300875	0.999673
ENSG00000123444	KBTBD4	55709	215.815	-1.05207	1.04305	-1.00865	0.313144	0.999673
ENSG00000275832	ARHGAP23	57636	2606.41	-1.05159	0.724971	-1.45053	0.14691	0.999673
ENSG00000162607	USP1	7398	2142.62	-1.05157	0.920569	-1.14231	0.253325	0.999673
ENSG00000147403	RPL10	6134	47120.8	1.05095	0.768877	1.36686	0.171669	0.999673
ENSG00000172932	ANKRD13D	338692	2977.01	1.0509	0.930723	1.12913	0.258845	0.999673
ENSG00000132326	PER2	8864	238.729	-1.05047	0.835051	-1.25797	0.208402	0.999673
ENSG00000221947	XKR9	389668	26.5017	1.05041	1.34689	0.779882	0.43546	0.999673
ENSG00000116096	SPR	6697	1961.32	1.05016	0.852293	1.23215	0.217891	0.999673
ENSG00000074590	NUAK1	9891	1233.7	-1.05008	0.718304	-1.46188	0.143773	0.999673
ENSG00000084444	FAM234B	57613	442.76	-1.04964	0.785713	-1.33591	0.181579	0.999673
ENSG00000160688	FLAD1	80308	2112.36	1.04954	0.901795	1.16383	0.244492	0.999673
ENSG00000185361	TNFAIP8L1	126282	394.682	-1.04941	0.887132	-1.18293	0.236839	0.999673
ENSG00000169032	MAP2K1	5604	2532.71	-1.04899	0.695874	-1.50744	0.131697	0.999673
ENSG00000114423	CBLB	868	2114.23	1.04898	0.822881	1.27477	0.202391	0.999673
ENSG00000179262	RAD23A	5886	1956.97	-1.04898	0.744155	-1.40963	0.15865	0.999673
ENSG00000127419	TMEM175	84286	1198.53	1.04861	0.81318	1.28951	0.19722	0.999673
ENSG00000223501	VPS52	6293	1320.37	-1.04813	0.908183	-1.1541	0.248461	0.999673
ENSG00000010379	SLC6A13	6540	200.86	1.04807	0.855784	1.22469	0.220694	0.999673
ENSG00000198429	ZNF69	7620	787.213	1.04781	0.788282	1.32923	0.183773	0.999673
ENSG00000166165	CKB	1152	10604.5	1.04769	1.04065	1.00677	0.314047	0.999673
ENSG00000169727	GPS1	2873	7005.94	1.04737	0.893713	1.17193	0.241226	0.999673
ENSG00000243156	MICAL3	57553	4112.56	-1.04667	0.726587	-1.44053	0.149717	0.999673
ENSG00000237765	FAM200B	285550	981.892	1.04619	0.722214	1.44859	0.147451	0.999673
ENSG00000137154	RPS6	6194	59673.7	1.0459	0.844905	1.23789	0.215758	0.999673
ENSG00000137210	TMEM14B	81853	3214.78	1.04587	0.764752	1.36759	0.171441	0.999673
ENSG00000143842	SOX13	9580	685.107	-1.04584	0.74154	-1.41036	0.158433	0.999673
ENSG00000134291	TMEM106C	79022	1908.61	-1.04581	0.783325	-1.33509	0.181848	0.999673
ENSG00000106484	MEST	4232	153.805	1.045	0.907468	1.15155	0.249504	0.999673
ENSG00000189283	FHIT	2272	538.759	1.04392	0.779933	1.33848	0.180742	0.999673
ENSG00000197191	CYSRT1	375791	100.92	1.04336	0.989493	1.05443	0.291684	0.999673
ENSG00000247595	MISFA	100506540	40.443	1.04309	1.19008	0.876482	0.380768	0.999673
ENSG00000114850	SSR3	6747	15961	1.04307	0.692893	1.50539	0.132225	0.999673
ENSG00000030066	NUP160	23279	1905.3	-1.04279	0.806962	-1.29224	0.196274	0.999673
ENSG00000122547	EEPD1	80820	439.749	-1.04267	0.854671	-1.21997	0.222478	0.999673
ENSG00000100299	ARSA	410	4949.91	1.04229	0.904112	1.15283	0.24898	0.999673
ENSG00000151778	SERP2	387923	245.794	1.042	1.03302	1.0087	0.313119	0.999673
ENSG00000136108	CKAP2	26586	2995	-1.04115	0.811254	-1.28339	0.199357	0.999673
ENSG00000171766	GATM	2628	47.2572	-1.04093	1.55744	-0.668358	0.503905	0.999673
ENSG00000256537	SMIM10L1	100129361	933.401	1.04074	0.776154	1.34089	0.179956	0.999673
ENSG00000204634	TBC1D8	11138	981.102	-1.04056	0.79373	-1.31098	0.189864	0.999673
ENSG00000256087	ZNF432	9668	981.48	1.04028	0.729452	1.42611	0.153835	0.999673
ENSG00000198848	CES1	1066	74.8077	-1.04008	1.07482	-0.967676	0.333206	0.999673
ENSG00000177082	WDR73	84942	203.447	-1.03966	0.86413	-1.20313	0.228928	0.999673
ENSG00000111671	SPSB2	84727	1401.41	1.03965	0.915919	1.13509	0.256336	0.999673
ENSG00000111671	SPSB2	105369632	1401.41	1.03965	0.915919	1.13509	0.256336	0.999673
ENSG00000166451	CENPN	55839	413.382	-1.03956	0.781343	-1.33048	0.183361	0.999673
ENSG00000104885	DOT1L	84444	2031.81	-1.03914	0.724457	-1.43437	0.151467	0.999673
ENSG00000111331	OAS3	4940	1144.13	-1.03892	0.751903	-1.38171	0.16706	0.999673
ENSG00000141252	VPS53	55275	4442.04	1.03834	0.750153	1.38417	0.166306	0.999673
ENSG00000118514	ALDH8A1	64577	47.9674	1.03826	1.14136	0.909668	0.362998	0.999673
ENSG00000158813	EDA	1896	40.0413	-1.03798	1.18676	-0.874638	0.381771	0.999673
ENSG00000204954	UQCC6	728568	366.846	1.0378	0.765554	1.35562	0.175219	0.999673
ENSG00000150977	RILPL2	196383	1076.52	1.0378	0.8777	1.18241	0.237045	0.999673
ENSG00000164919	COX6C	1345	3720.04	1.03763	0.812274	1.27744	0.201446	0.999673
ENSG00000114023	FAM162A	26355	3142.83	1.03757	0.817801	1.26873	0.204539	0.999673
ENSG00000164929	BAALC	79870	60.7926	1.03755	1.304	0.795669	0.426224	0.999673
ENSG00000158234	FAIM	55179	646.524	1.03725	0.725598	1.4295	0.152859	0.999673
ENSG00000119004	CYP20A1	57404	958.61	1.03721	0.750438	1.38213	0.16693	0.999673
ENSG00000100218	RSPH14	27156	37.4827	-1.03688	1.1831	-0.876412	0.380806	0.999673
ENSG00000197961	ZNF121	7675	1174.86	1.03664	0.750059	1.38208	0.166948	0.999673
ENSG00000010310	GIPR	2696	248.719	1.03655	0.930842	1.11356	0.265468	0.999673
ENSG00000259207	ITGB3	3690	8714.26	-1.03588	0.889086	-1.16511	0.243975	0.999673
ENSG00000167395	ZNF646	9726	1100.71	-1.03533	0.726316	-1.42546	0.154026	0.999673
ENSG00000167113	COQ4	51117	3686.05	1.03513	0.856735	1.20823	0.226959	0.999673
ENSG00000106546	AHR	196	5906.92	1.03503	0.808415	1.28032	0.200434	0.999673
ENSG00000150991	UBC	7316	113444	1.0349	0.830972	1.24541	0.21298	0.999673
ENSG00000149527	PLCH2	9651	33.6765	1.03453	1.33498	0.774943	0.438374	0.999673
ENSG00000197724	PHF2	5253	1368.46	-1.03418	0.719356	-1.43764	0.150535	0.999673
ENSG00000111850	SMIM8	57150	468.377	1.034	0.734498	1.40777	0.1592	0.999673
ENSG00000111850	SMIM8	63914	468.377	1.034	0.734498	1.40777	0.1592	0.999673
ENSG00000172890	NADSYN1	55191	6002.7	1.03394	0.825601	1.25235	0.210442	0.999673
ENSG00000090006	LTBP4	8425	4286.33	-1.03341	0.68524	-1.5081	0.13153	0.999673
ENSG00000167967	E4F1	1877	2286.35	1.03268	0.909357	1.13561	0.256119	0.999673
ENSG00000060762	MPC1	51660	1150.35	1.03264	0.717294	1.43963	0.149971	0.999673
ENSG00000163362	INAVA	55765	814.131	-1.03222	0.718833	-1.43596	0.151014	0.999673
ENSG00000142409	ZNF787	126208	2416.91	1.0321	0.972391	1.0614	0.288508	0.999673
ENSG00000123143	PKN1	5585	11738.6	1.03207	0.895462	1.15256	0.249092	0.999673
ENSG00000070366	SMG6	23293	1194.66	-1.03201	0.935673	-1.10296	0.270045	0.999673
ENSG00000133026	MYH10	4628	7657.9	-1.03163	0.773689	-1.3334	0.182402	0.999673
ENSG00000060491	OGFR	11054	3947.11	1.03161	0.988228	1.0439	0.296532	0.999673
ENSG00000102393	GLA	2717	1748.54	1.03154	0.79448	1.29838	0.194157	0.999673
ENSG00000159335	PTMS	5763	13769	1.03139	0.969549	1.06378	0.287428	0.999673
ENSG00000177030	DEAF1	10522	2808.44	1.03132	0.831702	1.24002	0.214969	0.999673
ENSG00000166595	CIAO2B	51647	3540.46	1.03114	0.967656	1.06561	0.2866	0.999673
ENSG00000101940	WDR13	64743	5846.95	1.03074	0.862955	1.19443	0.232311	0.999673
ENSG00000104497	SNX16	64089	823.41	1.03024	0.77979	1.32117	0.186444	0.999673
ENSG00000054392	HHAT	55733	1627.68	1.03022	0.716626	1.43759	0.15055	0.999673
ENSG00000113387	SUB1	10923	7032.52	1.03016	0.706235	1.45866	0.144658	0.999673
ENSG00000124839	RAB17	64284	130.496	1.03	1.01329	1.01649	0.309395	0.999673
ENSG00000103642	LACTB	114294	2343.24	1.02957	0.738946	1.3933	0.163531	0.999673
ENSG00000146648	EGFR	1956	6512.43	-1.02927	0.802855	-1.28201	0.19984	0.999673
ENSG00000141503	MINK1	50488	4518.5	-1.02926	0.687067	-1.49805	0.134121	0.999673
ENSG00000068079	IFI35	3430	1334.29	1.02922	0.842777	1.22122	0.222002	0.999673
ENSG00000108830	RND2	8153	82.5933	-1.02875	1.03195	-0.996897	0.318815	0.999673
ENSG00000167114	SLC27A4	10999	4541.12	1.02861	0.847022	1.21439	0.224601	0.999673
ENSG00000135480	KRT7	3855	209.788	1.02852	1.20575	0.853015	0.393651	0.999673
ENSG00000136930	PSMB7	5695	8184.63	1.02767	0.848394	1.21131	0.225776	0.999673
ENSG00000134049	IER3IP1	51124	1615.17	1.02736	0.694821	1.4786	0.139248	0.999673
ENSG00000169047	IRS1	3667	3585.91	-1.02687	0.777884	-1.32009	0.186806	0.999673
ENSG00000118181	RPS25	6230	16423.4	1.02646	0.89812	1.1429	0.253079	0.999673
ENSG00000124225	PMEPA1	56937	6138.15	1.02633	0.82795	1.23961	0.215121	0.999673
ENSG00000181322	NME9	347736	31.7523	-1.02631	1.28768	-0.797021	0.425439	0.999673
ENSG00000157601	MX1	4599	733.919	1.0258	0.723134	1.41855	0.156029	0.999673
ENSG00000126456	IRF3	3661	4384.17	1.02569	0.935158	1.09681	0.272725	0.999673
ENSG00000172725	CORO1B	57175	9359.45	1.02563	0.846794	1.21119	0.225822	0.999673
ENSG00000101608	MYL12A	10627	13601.5	1.02539	0.798964	1.2834	0.199352	0.999673
ENSG00000103199	ZNF500	26048	858.02	1.02531	0.884217	1.15957	0.246224	0.999673
ENSG00000133985	TTC9	23508	540.558	-1.02468	0.734516	-1.39504	0.163005	0.999673
ENSG00000163406	SLC15A2	6565	47.3841	1.02464	1.15434	0.887645	0.374732	0.999673
ENSG00000102996	MMP15	4324	4840.8	1.02456	0.784195	1.30651	0.19138	0.999673
ENSG00000196998	WDR45	11152	3231.88	1.02435	0.815376	1.25629	0.20901	0.999673
ENSG00000166562	SEC11C	90701	978.301	1.02416	0.821836	1.24619	0.212694	0.999673
ENSG00000135862	LAMC1	3915	27298	-1.02416	0.714876	-1.43265	0.151959	0.999673
ENSG00000100342	APOL1	8542	13379.4	1.02302	0.817018	1.25214	0.210517	0.999673
ENSG00000117713	ARID1A	8289	4558.4	-1.02229	0.809121	-1.26346	0.206425	0.999673
ENSG00000163170	BOLA3	388962	1002.37	1.02209	0.85792	1.19136	0.233512	0.999673
ENSG00000105705	SUGP1	57794	2149.24	1.02199	0.925628	1.10411	0.269547	0.999673
[truncated: 9,479 more rows]
