# Supplementary material for: Urinary renal epithelial cells can be used for NPHP1 phenotyping and a personalized therapeutic strategy
Source: J Cell Sci. 2025 Sep 8;138(20):jcs264141. doi: 10.1242/jcs.264141 (PMC12450468; doi:10.1242/jcs.264141)
Supplement: Table S5. [file joces-138-264141-TableS5.xlsx]

## Sheet: TableS5.DEGs_NPHP1_vs_ALP
Ensembl Id.	Gene name	Entrez Id.	baseMean	log2FoldChange	lfcSE	stat	pvalue	padj
ENSG00000118523	CCN2	1490	4076.05	-2.55577	0.241495	-10.5831	3.56954e-26	3.97183e-22
ENSG00000075624	ACTB	60	139348	-2.21435	0.22744	-9.73597	2.11777e-22	1.17822e-18
ENSG00000006327	TNFRSF12A	51330	5301.04	-3.19824	0.340979	-9.3796	6.62243e-21	2.45626e-17
ENSG00000175130	MARCKSL1	65108	3619.01	-2.34968	0.26101	-9.00226	2.21114e-19	6.15084e-16
ENSG00000142871	CCN1	3491	12352.8	-2.82031	0.333775	-8.44973	2.91981e-17	6.49774e-14
ENSG00000181588	MEX3D	399664	1925.95	-2.40001	0.29203	-8.21839	2.06262e-16	3.82512e-13
ENSG00000188229	TUBB4B	10383	14268.6	-2.63775	0.331361	-7.96034	1.71569e-15	2.28463e-12
ENSG00000111669	TPI1	7167	25569.3	-2.02018	0.253207	-7.97839	1.48255e-15	2.28463e-12
ENSG00000167552	TUBA1A	7846	19332.4	-1.92345	0.242306	-7.93809	2.05323e-15	2.28463e-12
ENSG00000160014	CALM3	808	9151.48	-1.78021	0.223934	-7.94968	1.86999e-15	2.28463e-12
ENSG00000108106	UBE2S	27338	1813.56	-3.14727	0.406764	-7.73733	1.01529e-14	1.02701e-11
ENSG00000123416	TUBA1B	10376	4862.71	-2.85181	0.373658	-7.63214	2.30895e-14	2.14097e-11
ENSG00000074800	ENO1	2023	98504.9	-1.65923	0.221564	-7.48871	6.95521e-14	5.95313e-11
ENSG00000196230	TUBB	203068	29828.2	-1.99251	0.26738	-7.45198	9.19512e-14	7.30815e-11
ENSG00000052795	FNIP2	57600	15315.2	1.95211	0.262453	7.43794	1.02267e-13	7.58613e-11
ENSG00000176014	TUBB6	84617	10850.3	-2.27378	0.308125	-7.37942	1.58984e-13	1.04059e-10
ENSG00000114019	AMOTL2	51421	2555.55	-2.0085	0.27199	-7.38448	1.53055e-13	1.04059e-10
ENSG00000167553	TUBA1C	84790	8739.1	-2.23928	0.310066	-7.22195	5.12474e-13	3.16794e-10
ENSG00000127586	CHTF18	63922	890.057	-2.41324	0.33678	-7.16562	7.7433e-13	4.53472e-10
ENSG00000176619	LMNB2	84823	4733.56	-2.64862	0.37067	-7.14549	8.96767e-13	4.98917e-10
ENSG00000186472	PCLO	27445	1568.37	2.51315	0.354302	7.09324	1.31012e-12	6.94174e-10
ENSG00000106258	CYP3A5	1577	1009.99	4.01113	0.568116	7.06041	1.6601e-12	8.39636e-10
ENSG00000173457	PPP1R14B	26472	4124.32	-2.54795	0.361963	-7.03925	1.93271e-12	9.35012e-10
ENSG00000013810	TACC3	10460	2510.75	-3.08639	0.443309	-6.96216	3.35104e-12	1.55362e-09
ENSG00000137285	TUBB2B	347733	1304.95	-1.82263	0.263502	-6.91694	4.61503e-12	2.03436e-09
ENSG00000143469	SYT14	255928	2971.52	1.80244	0.260742	6.91275	4.7536e-12	2.03436e-09
ENSG00000122952	ZWINT	11130	1252.77	-2.55892	0.377402	-6.78034	1.19896e-11	4.94103e-09
ENSG00000125835	SNRPB	6628	3378.95	-1.66136	0.245938	-6.75519	1.42652e-11	5.66888e-09
ENSG00000142634	EFHD2	79180	2513.8	-1.93287	0.286348	-6.75007	1.47775e-11	5.66999e-09
ENSG00000188064	WNT7B	7477	2379.31	-2.08271	0.309158	-6.73673	1.61994e-11	6.00835e-09
ENSG00000034510	TMSB10	9168	43215.3	-2.20147	0.328274	-6.7062	1.99759e-11	7.06461e-09
ENSG00000184009	ACTG1	71	132481	-1.64962	0.246075	-6.70373	2.0317e-11	7.06461e-09
ENSG00000139508	SLC46A3	283537	810.098	2.17328	0.328474	6.61629	3.68327e-11	1.24193e-08
ENSG00000131016	AKAP12	9590	21193.4	-1.45136	0.219909	-6.59983	4.11633e-11	1.34713e-08
ENSG00000168077	SCARA3	51435	916.202	-2.70605	0.410917	-6.5854	4.53677e-11	1.40224e-08
ENSG00000189143	CLDN4	1364	1758.17	-1.87899	0.285302	-6.58595	4.5199e-11	1.40224e-08
ENSG00000115457	IGFBP2	3485	3142.84	-3.28728	0.501559	-6.55412	5.59714e-11	1.68323e-08
ENSG00000100162	CENPM	79019	281.38	-3.33306	0.510455	-6.52959	6.59507e-11	1.93114e-08
ENSG00000156804	FBXO32	114907	1319.93	1.98145	0.304158	6.51453	7.29168e-11	2.08037e-08
ENSG00000182870	GALNT9	50614	525.304	-2.27107	0.351925	-6.45328	1.09457e-10	3.04481e-08
ENSG00000175550	DRAP1	10589	3393.96	-2.215	0.347173	-6.38009	1.76987e-10	4.80325e-08
ENSG00000159167	STC1	6781	1348.11	-2.74726	0.431302	-6.3697	1.89399e-10	5.01772e-08
ENSG00000109654	TRIM2	23321	6281.86	2.13645	0.336243	6.35389	2.09933e-10	5.43237e-08
ENSG00000142627	EPHA2	1969	4329.2	-1.70616	0.269437	-6.3323	2.41534e-10	6.10806e-08
ENSG00000213347	MXD3	83463	381.506	-2.92554	0.466252	-6.27459	3.50553e-10	8.29916e-08
ENSG00000135476	ESPL1	9700	718.477	-2.70585	0.431178	-6.27548	3.4856e-10	8.29916e-08
ENSG00000102144	PGK1	5230	28077.2	-1.86422	0.296931	-6.2783	3.4229e-10	8.29916e-08
ENSG00000173272	MZT2A	653784	2954.45	-1.59269	0.254046	-6.26931	3.62642e-10	8.4065e-08
ENSG00000143669	LYST	1130	3474.53	1.48248	0.237677	6.23739	4.44919e-10	1.01033e-07
ENSG00000196923	PDLIM7	9260	7114.91	-1.79992	0.290608	-6.19365	5.87866e-10	1.30824e-07
ENSG00000177469	CAVIN1	284119	10263.3	-2.10876	0.341065	-6.18286	6.2949e-10	1.3734e-07
ENSG00000253368	TRNP1	388610	6335.36	-2.00263	0.326678	-6.13029	8.77198e-10	1.87703e-07
ENSG00000183963	SMTN	6525	3423.66	-2.18605	0.358428	-6.099	1.06731e-09	2.24075e-07
ENSG00000100297	MCM5	4174	1957.29	-2.19721	0.361631	-6.07583	1.23347e-09	2.47531e-07
ENSG00000137267	TUBB2A	7280	2702.45	-1.96438	0.323354	-6.07502	1.23969e-09	2.47531e-07
ENSG00000130402	ACTN4	81	34955.4	-1.49271	0.245744	-6.07424	1.24578e-09	2.47531e-07
ENSG00000198517	MAFK	7975	703.399	-1.77384	0.292558	-6.06323	1.33418e-09	2.60446e-07
ENSG00000197956	S100A6	6277	33380.5	-1.5949	0.264786	-6.02336	1.70835e-09	3.27739e-07
ENSG00000100242	SUN2	25777	2195.97	-1.47009	0.245027	-5.99972	1.97664e-09	3.72781e-07
ENSG00000092841	MYL6	4637	12329.5	-1.75236	0.292615	-5.98862	2.11627e-09	3.92462e-07
ENSG00000042493	CAPG	822	16544.3	-1.55096	0.25916	-5.98459	2.16936e-09	3.95712e-07
ENSG00000167900	TK1	7083	1901.6	-3.66592	0.613153	-5.9788	2.24789e-09	4.03424e-07
ENSG00000127445	PIN1	5300	1798.36	-1.64843	0.276865	-5.95391	2.61817e-09	4.62418e-07
ENSG00000197961	ZNF121	7675	1598.73	1.72229	0.290406	5.93065	3.01736e-09	5.24597e-07
ENSG00000141959	PFKL	5211	7455.93	-1.47687	0.251345	-5.87587	4.20637e-09	7.20067e-07
ENSG00000173230	GOLGB1	2804	12382.2	1.33585	0.227457	5.87298	4.28035e-09	7.21628e-07
ENSG00000162302	RPS6KA4	8986	2282.47	-1.73396	0.296258	-5.85289	4.83093e-09	8.02295e-07
ENSG00000071127	WDR1	9948	19499.5	-1.5516	0.265541	-5.84316	5.12199e-09	8.38123e-07
ENSG00000172667	ZMAT3	64393	6295.99	1.34138	0.229785	5.83754	5.29778e-09	8.54325e-07
ENSG00000099849	RASSF7	8045	1702.57	-1.80777	0.309846	-5.8344	5.39829e-09	8.58096e-07
ENSG00000164463	CREBRF	153222	2073.62	1.71703	0.294438	5.83155	5.49134e-09	8.60593e-07
ENSG00000137310	TCF19	6941	1538.28	-2.72497	0.467611	-5.82743	5.62888e-09	8.69896e-07
ENSG00000138792	ENPEP	2028	5480.31	2.13761	0.367007	5.82444	5.73039e-09	8.73453e-07
ENSG00000166949	SMAD3	4088	6105.54	-1.63567	0.281034	-5.82018	5.87826e-09	8.83883e-07
ENSG00000167670	CHAF1A	10036	871.308	-2.12573	0.366016	-5.80774	6.332e-09	9.39415e-07
ENSG00000187741	FANCA	2175	941.537	-2.35599	0.408349	-5.76954	7.94879e-09	1.13392e-06
ENSG00000007080	CCDC124	115098	1687.73	-1.91413	0.331763	-5.76958	7.947e-09	1.13392e-06
ENSG00000171314	PGAM1	5223	20331.5	-1.26458	0.219021	-5.77377	7.75169e-09	1.13392e-06
ENSG00000197451	HNRNPAB	3182	5138.36	-1.78649	0.3105	-5.75358	8.73716e-09	1.23061e-06
ENSG00000166508	MCM7	4176	3671.19	-2.00952	0.349505	-5.74962	8.94427e-09	1.24404e-06
ENSG00000111674	ENO2	2026	5695.45	-2.29937	0.400556	-5.74045	9.44243e-09	1.29711e-06
ENSG00000186918	ZNF395	55893	2258.31	-1.56847	0.273727	-5.73005	1.004e-08	1.36238e-06
ENSG00000158710	TAGLN2	8407	16107.7	-1.40515	0.245369	-5.7267	1.02405e-08	1.37285e-06
ENSG00000062822	POLD1	5424	1165.06	-1.62261	0.284079	-5.71181	1.11783e-08	1.48073e-06
ENSG00000041353	RAB27B	5874	1042.51	1.7778	0.31246	5.68967	1.27282e-08	1.6662e-06
ENSG00000131462	TUBG1	7283	1694.27	-1.56388	0.275813	-5.67008	1.42732e-08	1.84673e-06
ENSG00000137449	CPEB2	132864	12488.6	2.16857	0.382794	5.66511	1.4693e-08	1.87919e-06
ENSG00000135679	MDM2	4193	4964.22	1.36156	0.240654	5.65775	1.53366e-08	1.93921e-06
ENSG00000153048	CARHSP1	23589	1226.79	-1.84067	0.32612	-5.64415	1.66004e-08	2.07542e-06
ENSG00000103254	ANTKMT	65990	783.906	-1.87693	0.333498	-5.62801	1.82296e-08	2.25379e-06
ENSG00000196581	AJAP1	55966	174.167	-2.78497	0.496853	-5.60523	2.07982e-08	2.51545e-06
ENSG00000105825	TFPI2	7980	5565.49	-1.63497	0.291678	-5.60537	2.0781e-08	2.51545e-06
ENSG00000113070	HBEGF	1839	512.07	-2.08989	0.3744	-5.58199	2.37789e-08	2.84502e-06
ENSG00000091129	NRCAM	4897	6546.57	1.66154	0.298325	5.56956	2.55385e-08	3.01552e-06
ENSG00000198055	GRK6	2870	1349.08	-1.65306	0.296878	-5.56815	2.57459e-08	3.01552e-06
ENSG00000183018	SPNS2	124976	1140.67	-2.48442	0.446469	-5.56458	2.62782e-08	3.0458e-06
ENSG00000147614	ATP6V0D2	245972	243.434	4.6028	0.829037	5.55198	2.82448e-08	3.24e-06
ENSG00000154146	NRGN	4900	177.413	-4.49389	0.810328	-5.54577	2.9266e-08	3.25643e-06
ENSG00000178531	CTXN1	404217	848.605	-1.92955	0.347832	-5.54734	2.9004e-08	3.25643e-06
ENSG00000070404	FSTL3	10272	3217.1	-1.64247	0.296078	-5.54744	2.89891e-08	3.25643e-06
ENSG00000164114	MAP9	79884	3168.26	1.6279	0.294939	5.51944	3.40089e-08	3.7467e-06
ENSG00000169683	LRRC45	201255	708.531	-1.81096	0.328828	-5.50731	3.64351e-08	3.97464e-06
ENSG00000168393	DTYMK	1841	1458.38	-1.95358	0.355186	-5.50015	3.79468e-08	4.09936e-06
ENSG00000088179	PTPN4	5775	2942.4	2.47466	0.450782	5.48971	4.02602e-08	4.26643e-06
ENSG00000067057	PFKP	5214	14497.1	-1.44055	0.262409	-5.48973	4.02547e-08	4.26643e-06
ENSG00000106268	NUDT1	4521	342.028	-2.47378	0.451504	-5.47898	4.27777e-08	4.49045e-06
ENSG00000188486	H2AX	3014	2350.65	-2.64905	0.484926	-5.4628	4.68674e-08	4.87377e-06
ENSG00000122966	CIT	11113	2127.2	-1.65528	0.303476	-5.4544	4.91387e-08	5.06265e-06
ENSG00000124733	MEA1	4201	988.846	-1.78461	0.328048	-5.44007	5.32588e-08	5.3881e-06
ENSG00000122694	GLIPR2	152007	933.229	-1.58395	0.291164	-5.44005	5.3266e-08	5.3881e-06
ENSG00000110328	GALNT18	374378	343.519	-3.19749	0.590379	-5.416	6.09478e-08	6.10961e-06
ENSG00000075426	FOSL2	2355	9501.1	-1.50961	0.278989	-5.41099	6.26761e-08	6.22676e-06
ENSG00000172757	CFL1	1072	18494.2	-1.92782	0.357423	-5.39367	6.90325e-08	6.79756e-06
ENSG00000175334	BANF1	8815	3192.29	-1.52429	0.283426	-5.37808	7.52828e-08	7.34799e-06
ENSG00000134333	LDHA	3939	73758	-1.27332	0.237127	-5.3698	7.88219e-08	7.62653e-06
ENSG00000165188	RNF183	138065	170.935	-3.95711	0.739007	-5.35463	8.57306e-08	8.22349e-06
ENSG00000071655	MBD3	53615	1477.22	-1.37546	0.257031	-5.35134	8.73061e-08	8.30304e-06
ENSG00000052802	MSMO1	6307	11092.6	1.92107	0.361866	5.3088	1.10352e-07	1.04058e-05
ENSG00000151726	ACSL1	2180	17543.6	1.63023	0.308571	5.28316	1.26972e-07	1.18725e-05
ENSG00000005448	WDR54	84058	1319.9	-1.47614	0.279548	-5.28047	1.2885e-07	1.19476e-05
ENSG00000128283	CDC42EP1	11135	1527.77	-1.75934	0.333343	-5.27786	1.30701e-07	1.20191e-05
ENSG00000077312	SNRPA	6626	1210.07	-1.76215	0.334352	-5.27033	1.36176e-07	1.24199e-05
ENSG00000196924	FLNA	2316	88240.2	-1.52141	0.289038	-5.26372	1.4117e-07	1.27708e-05
ENSG00000233276	GPX1	2876	10020.3	-1.31882	0.250875	-5.25689	1.4651e-07	1.31469e-05
ENSG00000137959	IFI44L	10964	859.744	2.00543	0.381876	5.25151	1.50861e-07	1.34291e-05
ENSG00000095637	SORBS1	10580	547.901	-1.65102	0.314774	-5.24509	1.56205e-07	1.37944e-05
ENSG00000163818	LZTFL1	54585	1534.85	1.48288	0.283585	5.22906	1.70377e-07	1.49274e-05
ENSG00000144655	CSRNP1	64651	786.056	-1.71946	0.329105	-5.22467	1.74468e-07	1.51665e-05
ENSG00000129353	SLC44A2	57153	6474.78	1.17872	0.225739	5.22161	1.77369e-07	1.52992e-05
ENSG00000129003	VPS13C	54832	9219.2	1.58502	0.30422	5.21011	1.88728e-07	1.61537e-05
ENSG00000125970	RALY	22913	5037.64	-1.43754	0.276256	-5.20365	1.95408e-07	1.65977e-05
ENSG00000173599	PC	5091	1628.24	-1.43547	0.27615	-5.19816	2.01271e-07	1.69662e-05
ENSG00000171223	JUNB	3726	2413.44	-1.3556	0.2612	-5.1899	2.10406e-07	1.76029e-05
ENSG00000115760	BIRC6	57448	11931.8	1.24718	0.240719	5.18107	2.20616e-07	1.83193e-05
ENSG00000131153	GINS2	51659	406.977	-2.78222	0.537435	-5.17684	2.25671e-07	1.86003e-05
ENSG00000167232	ZNF91	7644	1408.15	1.4523	0.280896	5.17025	2.33784e-07	1.91273e-05
ENSG00000114796	KLHL24	54800	5011.71	1.81584	0.351397	5.16751	2.37239e-07	1.91287e-05
ENSG00000071564	TCF3	6929	2651.24	-1.3058	0.252631	-5.1688	2.35606e-07	1.91287e-05
ENSG00000175073	VCPIP1	80124	2655.08	1.29122	0.250252	5.15967	2.4738e-07	1.98029e-05
ENSG00000167617	CDC42EP5	148170	398.542	-4.0173	0.779829	-5.15151	2.58394e-07	2.04635e-05
ENSG00000119711	ALDH6A1	4329	1002.32	1.40733	0.273223	5.15085	2.59311e-07	2.04635e-05
ENSG00000141522	ARHGDIA	396	6829.08	-1.34527	0.26195	-5.13559	2.81259e-07	2.20392e-05
ENSG00000101447	FAM83D	81610	610.188	-3.08748	0.601456	-5.13334	2.8465e-07	2.21489e-05
ENSG00000111786	SRSF9	8683	2391.92	-1.25723	0.245763	-5.11562	3.12704e-07	2.41629e-05
ENSG00000160949	TONSL	4796	869.288	-1.63363	0.320258	-5.10099	3.37873e-07	2.58092e-05
ENSG00000166886	NAB2	4665	2088.3	-1.53432	0.300814	-5.10056	3.38648e-07	2.58092e-05
ENSG00000167775	CD320	51293	938.227	-1.41836	0.278235	-5.0977	3.43801e-07	2.58478e-05
ENSG00000095951	HIVEP1	3096	2077.86	1.30968	0.256859	5.09885	3.41718e-07	2.58478e-05
ENSG00000196123	MATCAP1	653319	913.42	-1.40451	0.275622	-5.09577	3.47325e-07	2.59375e-05
ENSG00000248905	FMN1	342184	1246.25	1.84723	0.36333	5.08416	3.69251e-07	2.72497e-05
ENSG00000087088	BAX	581	3686.06	-1.50404	0.295844	-5.08388	3.69795e-07	2.72497e-05
ENSG00000071626	DAZAP1	26528	5477.39	-1.2094	0.238182	-5.07764	3.82146e-07	2.79746e-05
ENSG00000188986	NELFB	25920	3536.76	-1.21448	0.239319	-5.07474	3.88027e-07	2.82195e-05
ENSG00000152763	DNAI4	79819	675.489	1.53097	0.30215	5.06692	4.04303e-07	2.92122e-05
ENSG00000159840	ZYX	7791	6392.09	-1.39228	0.274963	-5.06351	4.11616e-07	2.93593e-05
ENSG00000129351	ILF3	3609	11559.2	-1.30017	0.256734	-5.06429	4.0993e-07	2.93593e-05
ENSG00000103187	COTL1	23406	7761.04	-1.49775	0.295964	-5.06057	4.18005e-07	2.96251e-05
ENSG00000076382	SPAG5	10615	806.789	-2.8078	0.556311	-5.04718	4.48375e-07	3.12316e-05
ENSG00000183878	UTY	7404	1750.83	1.48728	0.294694	5.04688	4.49093e-07	3.12316e-05
ENSG00000138674	SEC31A	22872	16117.6	1.2462	0.246858	5.04824	4.45909e-07	3.12316e-05
ENSG00000144834	TAGLN3	29114	284.159	-2.91663	0.57861	-5.04075	4.63722e-07	3.20486e-05
ENSG00000214193	SH3D21	79729	669.03	-2.39885	0.476055	-5.03902	4.67929e-07	3.21398e-05
ENSG00000185278	ZBTB37	84614	2040.95	1.57879	0.313656	5.0335	4.81595e-07	3.26751e-05
ENSG00000141627	DYM	54808	2976.97	1.21866	0.242109	5.0335	4.81594e-07	3.26751e-05
ENSG00000198959	TGM2	7052	19914.2	-1.47272	0.293585	-5.01631	5.26731e-07	3.53068e-05
ENSG00000173020	GRK2	156	2778.69	-1.23613	0.246385	-5.01706	5.24675e-07	3.53068e-05
ENSG00000188157	AGRN	375790	42150.8	-1.39064	0.277988	-5.00253	5.65813e-07	3.76994e-05
ENSG00000100243	CYB5R3	1727	10364.2	-1.27657	0.255439	-4.99756	5.80591e-07	3.84538e-05
ENSG00000160256	SLX9	85395	516.835	-2.02622	0.406008	-4.99057	6.01999e-07	3.96358e-05
ENSG00000143127	ITGA10	8515	311.105	2.35184	0.472089	4.98177	6.3004e-07	4.04431e-05
ENSG00000047346	ATOSA	56204	2400.9	1.79232	0.359603	4.98417	6.22273e-07	4.04431e-05
ENSG00000026297	RNASET2	8635	3520.21	-1.50684	0.302432	-4.9824	6.28e-07	4.04431e-05
ENSG00000225663	MCRIP1	348262	2660.02	-1.45557	0.292222	-4.98104	6.32434e-07	4.04431e-05
ENSG00000011105	TSPAN9	10867	2964.94	-1.22606	0.246032	-4.98333	6.24999e-07	4.04431e-05
ENSG00000166963	MAP1A	4130	1080.1	2.33833	0.470023	4.97492	6.52759e-07	4.128e-05
ENSG00000126005	MMP24OS	101410538	2440.11	-1.26226	0.253729	-4.97486	6.52941e-07	4.128e-05
ENSG00000100726	TELO2	9894	1879.55	-1.22692	0.247038	-4.96652	6.81654e-07	4.28518e-05
ENSG00000086504	MRPL28	10573	1500.44	-1.39739	0.281506	-4.96398	6.90617e-07	4.31713e-05
ENSG00000070081	NUCB2	4925	3172.26	1.82734	0.368508	4.95874	7.09521e-07	4.41053e-05
ENSG00000125520	SLC2A4RG	56731	3280.9	-1.22507	0.247133	-4.95713	7.15408e-07	4.42241e-05
ENSG00000136830	NIBAN2	64855	21284.1	-1.48249	0.299424	-4.95116	7.37742e-07	4.53528e-05
ENSG00000128590	DNAJB9	4189	2116.7	2.12068	0.428518	4.94888	7.46402e-07	4.56331e-05
ENSG00000067064	IDI1	3422	4877.73	1.60112	0.323804	4.94472	7.62522e-07	4.63638e-05
ENSG00000112667	DNPH1	10591	713.511	-1.63634	0.331017	-4.94338	7.6778e-07	4.64298e-05
ENSG00000175832	ETV4	2118	510.015	-1.68663	0.341292	-4.94189	7.73674e-07	4.65334e-05
ENSG00000079616	KIF22	3835	1063.02	-2.12797	0.430824	-4.9393	7.84018e-07	4.6902e-05
ENSG00000139832	RAB20	55647	343.161	-2.05715	0.416717	-4.93656	7.9512e-07	4.73118e-05
ENSG00000214078	CPNE1	8904	2958.41	-1.23014	0.249609	-4.92829	8.29542e-07	4.90974e-05
ENSG00000203760	CENPW	387103	326.784	-2.65969	0.540038	-4.92502	8.43538e-07	4.96616e-05
ENSG00000162616	DNAJB4	11080	1695.7	1.39009	0.282523	4.92028	8.64216e-07	5.06112e-05
ENSG00000136908	DPM2	8818	947.609	-1.43608	0.292127	-4.91593	8.83626e-07	5.1477e-05
ENSG00000169715	MT1E	4493	9764.14	-1.69041	0.343973	-4.91436	8.90752e-07	5.16219e-05
ENSG00000136295	TTYH3	80727	8116.88	-1.6546	0.337232	-4.9064	9.2762e-07	5.23852e-05
ENSG00000005884	ITGA3	3675	113603	-1.60746	0.327616	-4.90655	9.26909e-07	5.23852e-05
ENSG00000175505	CLCF1	23529	1209.79	-1.3749	0.28002	-4.91001	9.10713e-07	5.23852e-05
ENSG00000125877	ITPA	3704	1834.13	-1.32736	0.270589	-4.90544	9.32172e-07	5.23852e-05
ENSG00000196642	RABL6	55684	3863.61	-1.27831	0.260556	-4.90609	9.29113e-07	5.23852e-05
ENSG00000165813	CCDC186	55088	2321.9	1.23408	0.251531	4.90628	9.28178e-07	5.23852e-05
ENSG00000130204	TOMM40	10452	1875.78	-1.65942	0.338746	-4.89871	9.64694e-07	5.39404e-05
ENSG00000171714	ANO5	203859	640.737	1.79237	0.366439	4.89132	1.00164e-06	5.54489e-05
ENSG00000171714	ANO5	102723370	640.737	1.79237	0.366439	4.89132	1.00164e-06	5.54489e-05
ENSG00000130748	TMEM160	54958	561.243	-1.72113	0.351816	-4.89213	9.97484e-07	5.54489e-05
ENSG00000125148	MT2A	4502	63872	-2.2362	0.457626	-4.88653	1.02627e-06	5.65315e-05
ENSG00000177700	POLR2L	5441	2931.91	-1.78644	0.368193	-4.85192	1.22274e-06	6.70219e-05
ENSG00000100065	CARD10	29775	1479.33	-1.65708	0.34211	-4.84371	1.27436e-06	6.932e-05
ENSG00000167460	TPM4	7171	30349.8	-1.46172	0.301827	-4.84292	1.27945e-06	6.932e-05
ENSG00000104886	PLEKHJ1	55111	1444.79	-1.25092	0.258331	-4.84231	1.28336e-06	6.932e-05
ENSG00000139278	GLIPR1	11010	1733.45	-1.92297	0.397487	-4.83781	1.31278e-06	7.05665e-05
ENSG00000152256	PDK1	5163	1696.16	-1.21598	0.251801	-4.82912	1.37141e-06	7.33639e-05
ENSG00000138688	BLTP1	84162	8353.93	1.4092	0.291957	4.82673	1.38791e-06	7.38913e-05
ENSG00000142279	WTIP	126374	701.21	-1.60667	0.332994	-4.82494	1.40046e-06	7.42042e-05
ENSG00000177706	FAM20C	56975	7356.91	-2.16822	0.44956	-4.82299	1.41422e-06	7.45785e-05
ENSG00000170779	CDCA4	55038	1057.7	-2.04565	0.424464	-4.81938	1.44007e-06	7.55834e-05
ENSG00000178752	ERFE	151176	526.787	-1.65451	0.343627	-4.81485	1.47311e-06	7.69543e-05
ENSG00000134970	TMED7	51014	7664.59	1.14639	0.238272	4.81127	1.49978e-06	7.79814e-05
ENSG00000132623	ANKEF1	63926	304.448	2.29773	0.47785	4.80847	1.52088e-06	7.87107e-05
ENSG00000112972	HMGCS1	3157	5062.9	1.94637	0.405004	4.8058	1.54134e-06	7.94006e-05
ENSG00000162512	SDC3	9672	9115.59	-1.13893	0.238188	-4.78165	1.73865e-06	8.91521e-05
ENSG00000169689	CENPX	201254	667.125	-1.94822	0.407864	-4.77665	1.78241e-06	9.09766e-05
ENSG00000136960	ENPP2	5168	403.587	2.13091	0.446328	4.77431	1.80321e-06	9.1618e-05
ENSG00000137807	KIF23	9493	1724.46	-2.61752	0.548919	-4.76849	1.85611e-06	9.37801e-05
ENSG00000172531	PPP1CA	5499	6194.5	-1.25433	0.263085	-4.76779	1.86262e-06	9.37801e-05
ENSG00000111640	GAPDH	2597	82947.3	-1.12502	0.236226	-4.76249	1.91221e-06	9.58432e-05
ENSG00000146592	CREB5	9586	2361.05	-1.36182	0.286118	-4.75965	1.93928e-06	9.67641e-05
ENSG00000173894	CBX2	84733	218.314	-2.07539	0.436143	-4.75851	1.95024e-06	9.68765e-05
ENSG00000173113	TRMT112	51504	1933.73	-1.63214	0.343438	-4.75237	2.01046e-06	9.94241e-05
ENSG00000160888	IER2	9592	1293.03	-1.25433	0.264734	-4.73808	2.15755e-06	0.000106226
ENSG00000107833	NPM3	10360	693.681	-1.73889	0.367111	-4.73668	2.17249e-06	0.00010649
ENSG00000175602	CCDC85B	11007	1597.01	-1.93011	0.408011	-4.73054	2.23922e-06	0.00010928
ENSG00000137309	HMGA1	3159	37250.7	-2.01374	0.426224	-4.72461	2.30552e-06	0.000112024
ENSG00000164690	SHH	6469	3367.06	-2.46244	0.52211	-4.71632	2.40143e-06	0.000115247
ENSG00000113240	CLK4	57396	1367.6	1.87725	0.398025	4.71641	2.40041e-06	0.000115247
ENSG00000063245	EPN1	29924	4915.52	-1.23617	0.262111	-4.7162	2.40292e-06	0.000115247
ENSG00000134531	EMP1	2012	11987.3	-1.20083	0.254743	-4.71386	2.43064e-06	0.000116076
ENSG00000138623	SEMA7A	8482	2576.71	-2.44597	0.519085	-4.71207	2.45212e-06	0.000116602
ENSG00000185658	BRWD1	54014	4917.28	1.46224	0.310604	4.70773	2.50488e-06	0.000118603
ENSG00000099901	RANBP1	5902	2455.9	-1.55496	0.330485	-4.70509	2.5375e-06	0.000119639
ENSG00000148180	GSN	2934	9476.44	-1.11325	0.236663	-4.70394	2.5519e-06	0.00011981
ENSG00000172009	THOP1	7064	1792.12	-1.59244	0.3388	-4.70025	2.59845e-06	0.000121483
ENSG00000169432	SCN9A	6335	343.639	1.67212	0.356007	4.69688	2.64169e-06	0.000122988
ENSG00000198690	FAN1	22909	1672.1	1.32447	0.282073	4.69548	2.65977e-06	0.000123314
ENSG00000175183	CSRP2	1466	481.756	-1.50275	0.320318	-4.69144	2.71294e-06	0.000125257
ENSG00000148426	PROSER2	254427	819.839	-1.50183	0.320324	-4.68846	2.75263e-06	0.000126564
ENSG00000142208	AKT1	207	4493.82	-1.18505	0.25294	-4.68509	2.79837e-06	0.000128138
ENSG00000128573	FOXP2	93986	652.273	1.46952	0.31389	4.68165	2.84569e-06	0.00012977
ENSG00000204220	PFDN6	10471	687.947	-1.91735	0.409769	-4.6791	2.88135e-06	0.000130376
ENSG00000112658	SRF	6722	1834.14	-1.17222	0.250527	-4.67903	2.8824e-06	0.000130376
ENSG00000141753	IGFBP4	3487	15664.6	-1.26866	0.271186	-4.67818	2.89433e-06	0.000130385
ENSG00000077782	FGFR1	2260	5854.42	-1.24783	0.266855	-4.67604	2.92471e-06	0.000131223
ENSG00000149311	ATM	472	10299.5	1.0638	0.228112	4.6635	3.10869e-06	0.000138917
ENSG00000105559	PLEKHA4	57664	1342.73	-1.30724	0.281063	-4.65106	3.30231e-06	0.000146394
ENSG00000164938	TP53INP1	94241	3104.36	1.29036	0.277427	4.65118	3.3004e-06	0.000146394
ENSG00000180198	RCC1	1104	1735.68	-1.34076	0.288413	-4.64874	3.33968e-06	0.000147463
ENSG00000131435	PDLIM4	8572	3432.87	-1.48637	0.319933	-4.64588	3.38625e-06	0.000148928
ENSG00000223547	ZNF844	284391	722.133	1.66983	0.359634	4.64314	3.43149e-06	0.000149994
ENSG00000164040	PGRMC2	10424	5867.68	1.20261	0.259027	4.64278	3.43745e-06	0.000149994
ENSG00000205133	TRIQK	286144	2234.24	1.24107	0.267489	4.63971	3.48905e-06	0.000151651
ENSG00000117394	SLC2A1	6513	10386.1	-1.03695	0.223631	-4.63689	3.53699e-06	0.000153136
ENSG00000163644	PPM1K	152926	1352.25	1.5283	0.330421	4.62531	3.74036e-06	0.000161314
ENSG00000120805	ARL1	400	5174.67	1.10826	0.239866	4.62035	3.8309e-06	0.000164581
ENSG00000185298	CCDC137	339230	1072.91	-1.61506	0.349789	-4.61723	3.88895e-06	0.000166432
ENSG00000140848	CPNE2	221184	1390.97	-1.34996	0.292535	-4.61467	3.93711e-06	0.000167207
ENSG00000214026	MRPL23	6150	1289.64	-1.26393	0.273851	-4.61542	3.9231e-06	0.000167207
ENSG00000172354	GNB2	2783	9224.05	-1.13716	0.246556	-4.6122	3.98438e-06	0.000168571
ENSG00000177733	HNRNPA0	10949	7426	-1.15351	0.250196	-4.61044	4.01821e-06	0.000169358
ENSG00000185842	DNAH14	127602	762.848	1.34704	0.292382	4.60714	4.08244e-06	0.000171416
ENSG00000262246	CORO7	79585	256.386	-1.82593	0.396845	-4.60111	4.20244e-06	0.000175791
ENSG00000150527	MIA2	4253	3236.51	1.25787	0.273434	4.60028	4.21931e-06	0.000175836
ENSG00000183763	TRAIP	10293	246.841	-2.30318	0.501225	-4.59509	4.32553e-06	0.000178175
ENSG00000099889	ARVCF	421	1078.16	-1.90239	0.413952	-4.59567	4.31362e-06	0.000178175
ENSG00000074219	TEAD2	8463	1137.08	-1.30693	0.284346	-4.59628	4.30096e-06	0.000178175
ENSG00000260916	CCPG1	9236	1260.8	1.30611	0.284281	4.59442	4.33947e-06	0.000178175
ENSG00000125995	ROMO1	140823	1593.49	-1.50954	0.328663	-4.59297	4.36982e-06	0.000178463
ENSG00000180900	SCRIB	23513	3614.58	-1.34471	0.292851	-4.59179	4.3946e-06	0.000178463
ENSG00000077232	DNAJC10	54431	16696	1.29935	0.282932	4.59245	4.38077e-06	0.000178463
ENSG00000159335	PTMS	5763	5793.68	-1.62816	0.355187	-4.58397	4.56234e-06	0.000184026
ENSG00000130511	SSBP4	170463	2074.03	-1.31783	0.287495	-4.58386	4.56468e-06	0.000184026
ENSG00000179403	VWA1	64856	1479.41	-1.7545	0.383422	-4.5759	4.7417e-06	0.000190472
ENSG00000111711	GOLT1B	51026	4003.88	1.18293	0.25866	4.57332	4.80065e-06	0.000192147
ENSG00000068001	HYAL2	8692	1722.66	-1.37508	0.301567	-4.55978	5.12082e-06	0.000204227
ENSG00000179271	GADD45GIP1	90480	1750.7	-1.27812	0.280533	-4.55602	5.21309e-06	0.000207164
ENSG00000110318	CEP126	57562	813.195	1.3854	0.304149	4.55501	5.23834e-06	0.000207427
ENSG00000138078	PREPL	9581	3374.13	1.26615	0.278176	4.55161	5.32367e-06	0.000210059
ENSG00000047634	SCML1	6322	1615.94	1.58119	0.347462	4.55069	5.34696e-06	0.000210232
ENSG00000152402	GUCY1A2	2977	486.733	2.23667	0.491972	4.54635	5.4585e-06	0.000213862
ENSG00000136942	RPL35	11224	10300.9	-1.27462	0.280416	-4.54546	5.48164e-06	0.000214015
ENSG00000105618	PRPF31	26121	1036.68	-1.28791	0.283622	-4.54094	5.60044e-06	0.000217888
ENSG00000179454	KLHL28	54813	1095.08	1.49318	0.329086	4.53735	5.69662e-06	0.000220858
ENSG00000182809	CRIP2	1397	2565.52	-1.70217	0.375235	-4.53629	5.72531e-06	0.0002212
ENSG00000100401	RANGAP1	5905	5960.5	-1.44933	0.319963	-4.52969	5.90699e-06	0.000227429
ENSG00000134590	RTL8C	8933	4514.54	-1.07529	0.237723	-4.52328	6.08883e-06	0.000233622
ENSG00000082996	RNF13	11342	2346.03	1.13194	0.250307	4.52221	6.11965e-06	0.000233998
ENSG00000176171	BNIP3	664	6985.98	-1.18138	0.261521	-4.51734	6.26225e-06	0.00023863
ENSG00000025770	NCAPH2	29781	1169.89	-1.43601	0.319537	-4.49405	6.98817e-06	0.000265384
ENSG00000167693	NXN	64359	2365.33	-1.5004	0.333937	-4.49307	7.02031e-06	0.000265697
ENSG00000090565	RAB11FIP3	9727	2805.65	-1.07847	0.240225	-4.48943	7.14136e-06	0.000269362
ENSG00000130522	JUND	3727	4869.2	-1.06961	0.23872	-4.48062	7.44275e-06	0.000279782
ENSG00000184226	PCDH9	5101	384.247	2.37166	0.529923	4.47549	7.62372e-06	0.00028562
ENSG00000141526	SLC16A3	9123	14455.1	-1.77456	0.396715	-4.47313	7.70823e-06	0.000287817
ENSG00000105364	MRPL4	51073	823.496	-1.26888	0.283792	-4.47115	7.77991e-06	0.000289522
ENSG00000181019	NQO1	1728	9171.44	1.13312	0.253485	4.47016	7.81616e-06	0.000289901
ENSG00000106244	PDAP1	11333	3794.98	-1.38365	0.309963	-4.46392	8.0474e-06	0.000297487
ENSG00000111799	COL12A1	1303	507.814	-2.46407	0.553192	-4.45428	8.41765e-06	0.000310143
ENSG00000165312	OTUD1	220213	1709.78	1.6435	0.369041	4.45343	8.4509e-06	0.00031034
ENSG00000205358	MT1H	4496	59.9542	5.34951	1.20183	4.45114	8.54176e-06	0.000312645
ENSG00000001084	GCLC	2729	5135.77	1.30394	0.293029	4.44986	8.59263e-06	0.000313476
ENSG00000178662	CSRNP3	80034	380.34	1.83439	0.412645	4.44544	8.77137e-06	0.000316415
ENSG00000106330	MOSPD3	64598	1080.27	-1.45359	0.326952	-4.44589	8.75297e-06	0.000316415
ENSG00000055070	SZRD1	26099	3932.15	-1.30968	0.294635	-4.4451	8.7853e-06	0.000316415
ENSG00000099795	NDUFB7	4713	1723.24	-1.2853	0.289152	-4.44505	8.78694e-06	0.000316415
ENSG00000197044	ZNF441	126068	880.866	1.53169	0.344881	4.44121	8.94529e-06	0.000320046
ENSG00000161671	EMC10	284361	2555.47	-1.13346	0.255181	-4.44179	8.92119e-06	0.000320046
ENSG00000119632	IFI27L2	83982	1020.69	-1.60006	0.360406	-4.43961	9.01215e-06	0.000321404
ENSG00000100836	PABPN1	8106	1916.96	-1.09127	0.245903	-4.43781	9.08785e-06	0.000323069
ENSG00000144747	TMF1	7110	3430.11	1.08763	0.245347	4.43303	9.29165e-06	0.000329262
ENSG00000131263	RLIM	51132	4670.78	1.08925	0.245816	4.43116	9.37254e-06	0.000331074
ENSG00000149782	PLCB3	5331	1939.94	-1.54071	0.347897	-4.42865	9.48241e-06	0.000333895
ENSG00000249992	TMEM158	25907	403.064	-2.12657	0.480553	-4.42525	9.63317e-06	0.00033558
ENSG00000166575	TMEM135	65084	2014.44	1.39761	0.315784	4.42584	9.60674e-06	0.00033558
ENSG00000170421	KRT8	3856	22101.9	-1.30452	0.294772	-4.42554	9.62009e-06	0.00033558
ENSG00000105856	HBP1	26959	3402.4	1.07411	0.242744	4.42485	9.65091e-06	0.00033558
ENSG00000198931	APRT	353	2605.06	-1.26217	0.285352	-4.42322	9.72416e-06	0.000337074
ENSG00000130255	RPL36	25873	5188.24	-1.44545	0.326837	-4.42254	9.75459e-06	0.000337079
ENSG00000009413	REV3L	5980	2966.95	1.30262	0.294819	4.41839	9.94412e-06	0.000342564
ENSG00000102158	MAGT1	84061	7750.76	1.45	0.328277	4.41698	1.00087e-05	0.000343726
ENSG00000164032	H2AZ1	3015	5229.59	-1.56678	0.354938	-4.41424	1.01367e-05	0.000343874
ENSG00000204611	ZNF616	90317	617.866	1.33944	0.303397	4.41479	1.01106e-05	0.000343874
ENSG00000161999	JMJD8	339123	792.714	-1.27037	0.287743	-4.41493	1.01042e-05	0.000343874
ENSG00000172663	TMEM134	80194	1046.85	-1.19279	0.270161	-4.41511	1.00959e-05	0.000343874
ENSG00000126453	BCL2L12	83596	683.551	-1.58268	0.358822	-4.41076	1.03007e-05	0.000348377
ENSG00000151553	FHIP2A	57700	2686.61	1.16795	0.264997	4.4074	1.04617e-05	0.000352748
ENSG00000138166	DUSP5	1847	5567.74	-1.82285	0.41387	-4.4044	1.06077e-05	0.00035659
ENSG00000129521	EGLN3	112399	929.043	-2.06938	0.469976	-4.40316	1.06688e-05	0.000357082
ENSG00000105486	LIG1	3978	975.464	-1.67364	0.380131	-4.4028	1.06865e-05	0.000357082
ENSG00000133985	TTC9	23508	475.059	-1.48881	0.338237	-4.40169	1.0741e-05	0.00035783
ENSG00000213445	SIPA1	6494	1443.42	-1.13555	0.258107	-4.39955	1.08478e-05	0.000360309
ENSG00000149929	HIRIP3	8479	408.813	-1.83273	0.416679	-4.39843	1.09039e-05	0.000361094
ENSG00000144426	NBEAL1	65065	3055.12	1.69068	0.38473	4.39446	1.11049e-05	0.000365576
ENSG00000185010	F8	2157	524.879	1.50249	0.341884	4.39475	1.10901e-05	0.000365576
ENSG00000130816	DNMT1	1786	3948.26	-1.39772	0.318175	-4.39293	1.11833e-05	0.000367069
ENSG00000198961	PJA2	9867	10830.9	0.987425	0.224946	4.3896	1.13558e-05	0.000371635
ENSG00000116863	ADPRS	54936	1335.82	-1.51103	0.344495	-4.38622	1.15338e-05	0.000376355
ENSG00000108518	PFN1	5216	17497.3	-1.46142	0.33331	-4.38456	1.1622e-05	0.000378122
ENSG00000019144	PHLDB1	23187	6072.98	-1.32999	0.303402	-4.38359	1.16739e-05	0.000378703
ENSG00000198113	TOR4A	54863	2739.88	-1.13472	0.258903	-4.3828	1.17163e-05	0.000378973
ENSG00000140406	TLNRD1	59274	1313.35	-1.44501	0.329797	-4.38151	1.17862e-05	0.000380131
ENSG00000124107	SLPI	6590	528.417	-2.96303	0.676845	-4.37771	1.19935e-05	0.000385699
ENSG00000181396	OGFOD3	79701	1179.43	-1.27558	0.291566	-4.37493	1.21469e-05	0.000388584
ENSG00000140988	RPS2	6187	40533	-1.2171	0.278205	-4.37482	1.21531e-05	0.000388584
ENSG00000150907	FOXO1	2308	4989.12	1.91535	0.437938	4.37357	1.22233e-05	0.000389709
ENSG00000171159	BBLN	79095	1573.8	-1.59801	0.365595	-4.37098	1.23688e-05	0.000393222
ENSG00000188290	HES4	57801	393.523	-1.85141	0.423691	-4.36973	1.24402e-05	0.000393245
ENSG00000070814	TCOF1	6949	2254.97	-1.23889	0.283513	-4.3698	1.24362e-05	0.000393245
ENSG00000125901	MRPS26	64949	1035.79	-1.36233	0.311817	-4.369	1.24817e-05	0.000393438
ENSG00000117009	KMO	8564	65.068	3.05922	0.701115	4.36336	1.28077e-05	0.00040144
ENSG00000125458	NT5C	30833	430.218	-1.59155	0.364702	-4.36398	1.27717e-05	0.00040144
ENSG00000131652	THOC6	79228	535.479	-1.41853	0.325167	-4.36247	1.28603e-05	0.000401957
ENSG00000177200	CHD9	80205	5637.77	1.25739	0.288843	4.35319	1.34171e-05	0.000418185
ENSG00000128342	LIF	3976	3208.05	-1.91519	0.440201	-4.35072	1.35691e-05	0.000421742
ENSG00000132485	ZRANB2	9406	5950.37	1.21991	0.280445	4.3499	1.36201e-05	0.000422149
ENSG00000117525	F3	2152	553.057	-2.1769	0.501567	-4.34021	1.42346e-05	0.000439967
ENSG00000160360	GPSM1	26086	1175.1	-1.27442	0.293752	-4.33841	1.43516e-05	0.000442355
ENSG00000270647	TAF15	8148	5114.48	-1.14716	0.26455	-4.33628	1.44913e-05	0.000445428
ENSG00000055609	KMT2C	58508	6058.22	1.33347	0.307944	4.33025	1.4894e-05	0.000456544
ENSG00000160789	LMNA	4000	19053.6	-1.24094	0.286708	-4.32826	1.50294e-05	0.00045943
ENSG00000241553	ARPC4	10093	2398.62	-1.41741	0.327715	-4.32512	1.52452e-05	0.000464749
ENSG00000189159	JPT1	51155	3461.56	-1.48502	0.343761	-4.31991	1.56092e-05	0.000474545
ENSG00000087087	SRRT	51593	4238.08	-1.23181	0.285267	-4.31808	1.5739e-05	0.000477188
ENSG00000124198	ARFGEF2	10564	7005.41	1.039	0.240897	4.31306	1.61011e-05	0.000486838
ENSG00000182263	FIGN	55137	2039.22	1.12232	0.260388	4.31021	1.63101e-05	0.000491821
ENSG00000188186	LAMTOR4	389541	1302.2	-1.21569	0.282332	-4.3059	1.66307e-05	0.000500134
ENSG00000169991	IFFO2	126917	671.838	-1.32378	0.307581	-4.30384	1.67861e-05	0.000503448
ENSG00000072778	ACADVL	37	11637.5	-1.101	0.255926	-4.30203	1.6924e-05	0.000506218
ENSG00000153993	SEMA3D	223117	169.921	2.85205	0.663607	4.2978	1.72505e-05	0.000510811
ENSG00000189306	RRP7A	27341	1174.5	-1.31893	0.306849	-4.29832	1.721e-05	0.000510811
ENSG00000100345	MYH9	4627	106387	-1.30558	0.303778	-4.29782	1.72488e-05	0.000510811
ENSG00000099817	POLR2E	5434	6081.56	-1.20717	0.280891	-4.29766	1.72612e-05	0.000510811
ENSG00000213722	DDAH2	23564	1527.17	-1.29507	0.301413	-4.29665	1.73397e-05	0.000511774
ENSG00000100983	GSS	2937	2827.12	-1.10824	0.258104	-4.29377	1.75667e-05	0.000516366
ENSG00000103326	CAPN15	6650	3011.63	-1.05601	0.245955	-4.2935	1.75881e-05	0.000516366
ENSG00000185022	MAFF	23764	1295.49	-1.65235	0.38502	-4.29161	1.77383e-05	0.000519405
ENSG00000108256	NUFIP2	57532	9536.61	1.00092	0.233274	4.29075	1.78069e-05	0.000520046
ENSG00000142330	CAPN10	11132	1237.82	-1.23323	0.287642	-4.28738	1.80791e-05	0.000526612
ENSG00000182670	TTC3	7267	15949.2	0.946143	0.220772	4.28561	1.82239e-05	0.000529443
ENSG00000159176	CSRP1	1465	6924.7	-1.47941	0.345268	-4.28481	1.82899e-05	0.00052998
ENSG00000111816	FRK	2444	2089.1	1.13733	0.265507	4.28363	1.83866e-05	0.000531397
ENSG00000129355	CDKN2D	1032	247.666	-1.79982	0.420511	-4.28007	1.86838e-05	0.000537711
ENSG00000125753	VASP	7408	3786.79	-1.60442	0.374928	-4.27928	1.87501e-05	0.000537711
ENSG00000168496	FEN1	2237	1305.86	-1.57147	0.367227	-4.2793	1.87481e-05	0.000537711
ENSG00000183207	RUVBL2	10856	2944.4	-1.32252	0.309235	-4.27673	1.89662e-05	0.000542512
ENSG00000272325	NUDT3	11165	195.684	-2.26128	0.528824	-4.27604	1.90244e-05	0.000542781
ENSG00000168216	LMBRD1	55788	3553.4	1.18931	0.278372	4.27238	1.934e-05	0.000550375
ENSG00000087074	PPP1R15A	23645	2205.58	-1.26651	0.296637	-4.26957	1.95847e-05	0.000555916
ENSG00000119899	SLC17A5	26503	4496.79	1.39992	0.328122	4.26647	1.98587e-05	0.00056226
ENSG00000137145	DENND4C	55667	6672.1	1.36371	0.320131	4.25984	2.04575e-05	0.000576005
ENSG00000133103	COG6	57511	2281.24	1.22515	0.287589	4.26008	2.04355e-05	0.000576005
ENSG00000184470	TXNRD2	10587	826.776	-1.20949	0.283959	-4.25938	2.04995e-05	0.000576005
ENSG00000129474	AJUBA	84962	3941.56	-1.23282	0.289571	-4.25741	2.06811e-05	0.000579644
ENSG00000133858	ZFC3H1	196441	4413.66	1.08647	0.255258	4.25636	2.07782e-05	0.000580902
ENSG00000089280	FUS	2521	10181.6	-1.07395	0.252387	-4.25517	2.08886e-05	0.000582526
ENSG00000131759	RARA	5914	812.603	-1.23245	0.289718	-4.25396	2.10023e-05	0.000584231
ENSG00000114423	CBLB	868	2982.41	1.80027	0.423484	4.25109	2.12731e-05	0.00059029
ENSG00000071967	CYBRD1	79901	4125.15	1.07297	0.252515	4.24915	2.14586e-05	0.000593955
ENSG00000130332	LSM7	51690	963.773	-1.37879	0.324802	-4.24501	2.18583e-05	0.000603517
ENSG00000151914	DST	667	24401.6	1.12579	0.265281	4.24378	2.19789e-05	0.000605344
ENSG00000165912	PACSIN3	29763	808.049	-1.52283	0.359003	-4.24183	2.21704e-05	0.000609112
ENSG00000127022	CANX	821	63586.2	1.21947	0.287536	4.24112	2.2241e-05	0.000609546
ENSG00000145555	MYO10	4651	5245.92	-1.00728	0.237595	-4.23946	2.24055e-05	0.000612547
ENSG00000175756	AURKAIP1	54998	2218.67	-1.52409	0.359612	-4.23814	2.25383e-05	0.000614667
ENSG00000122420	PTGFR	5737	338.279	2.41221	0.569615	4.23481	2.28748e-05	0.000620799
ENSG00000159399	HK2	3099	3293.03	-1.56689	0.36999	-4.23495	2.28599e-05	0.000620799
ENSG00000113758	DBN1	1627	9275.73	-1.41196	0.334312	-4.22348	2.40561e-05	0.000648118
ENSG00000074071	MRPS34	65993	1914.98	-1.26279	0.298993	-4.22348	2.40557e-05	0.000648118
ENSG00000130309	COLGALT1	79709	5536.27	-1.15371	0.273136	-4.22393	2.40083e-05	0.000648118
ENSG00000164087	POC1A	25886	493.231	-1.72242	0.407905	-4.22259	2.41506e-05	0.000649092
ENSG00000183258	DDX41	51428	3006.31	-1.33422	0.316103	-4.22086	2.43375e-05	0.000652539
ENSG00000197603	CPLANE1	65250	3228.77	1.43697	0.340512	4.22004	2.44256e-05	0.000653326
ENSG00000165449	SLC16A9	220963	181.968	2.39428	0.567758	4.21708	2.47488e-05	0.000659815
ENSG00000086300	SNX10	29887	3729.9	1.17487	0.278621	4.21673	2.47868e-05	0.000659815
ENSG00000153956	CACNA2D1	781	958.761	1.15396	0.274031	4.21104	2.54201e-05	0.000675058
ENSG00000136531	SCN2A	6326	175.924	1.9747	0.469144	4.20916	2.56318e-05	0.000675841
ENSG00000221829	FANCG	2189	774.404	-1.4433	0.342871	-4.20945	2.55988e-05	0.000675841
ENSG00000109270	LAMTOR3	8649	3325.38	1.01298	0.240636	4.20958	2.55848e-05	0.000675841
ENSG00000198839	ZNF277	11179	1856.27	1.29935	0.308943	4.2058	2.60161e-05	0.000684353
ENSG00000103145	HCFC1R1	54985	2094.51	-1.6478	0.391912	-4.2045	2.61657e-05	0.000686664
ENSG00000186187	ZNRF1	84937	676.84	-1.24003	0.295335	-4.19872	2.68433e-05	0.00070279
ENSG00000130520	LSM4	25804	3615.21	-1.36511	0.325326	-4.19612	2.71522e-05	0.000709207
ENSG00000186130	ZBTB6	10773	966.431	1.19328	0.284648	4.19211	2.76377e-05	0.000720199
ENSG00000182636	NDN	4692	1266.35	-1.95219	0.46581	-4.19095	2.77783e-05	0.000720487
ENSG00000197841	ZNF181	339318	651.299	1.32218	0.315478	4.19103	2.77696e-05	0.000720487
ENSG00000107372	ZFAND5	7763	25068	1.25784	0.300214	4.18982	2.79173e-05	0.000721524
ENSG00000113615	SEC24A	10802	3529.4	1.0892	0.259979	4.18957	2.79479e-05	0.000721524
ENSG00000196262	PPIA	5478	29958.7	-1.05675	0.252358	-4.18748	2.82066e-05	0.00072582
ENSG00000067225	PKM	5315	171837	-0.941786	0.224922	-4.18718	2.82448e-05	0.00072582
ENSG00000111897	SERINC1	57515	16805.2	1.01881	0.24336	4.18642	2.83394e-05	0.000726574
ENSG00000105738	SIPA1L3	23094	3474.91	-1.27449	0.30448	-4.18581	2.84157e-05	0.000726854
ENSG00000119636	BBOF1	80127	460.035	1.40347	0.335547	4.18264	2.88139e-05	0.000735349
ENSG00000102189	EEA1	8411	5541.94	1.56293	0.373889	4.18018	2.91275e-05	0.000741651
ENSG00000104852	SNRNP70	6625	7642.92	-1.11972	0.267933	-4.17908	2.92686e-05	0.000743544
ENSG00000137288	UQCC2	84300	779.96	-1.31736	0.31537	-4.17719	2.95126e-05	0.000748034
ENSG00000065268	WDR18	57418	1180.31	-1.30889	0.313518	-4.17484	2.982e-05	0.000754108
ENSG00000174775	HRAS	3265	1384.27	-1.24565	0.298453	-4.17369	2.99703e-05	0.000756189
ENSG00000177683	THAP5	168451	1415.4	1.21663	0.291585	4.17247	3.01313e-05	0.000758531
ENSG00000141858	SAMD1	90378	1102.61	-1.30169	0.312203	-4.16939	3.05415e-05	0.000767121
ENSG00000177697	CD151	977	9312.38	-1.27716	0.306668	-4.16464	3.11837e-05	0.00078149
ENSG00000157741	UBN2	254048	2267.3	1.25977	0.302566	4.16362	3.13248e-05	0.00078326
ENSG00000128016	ZFP36	7538	1706.55	-1.05504	0.253486	-4.16212	3.15308e-05	0.000786645
ENSG00000184897	H1-10	8971	1324.73	-1.74572	0.41962	-4.16024	3.17911e-05	0.00078784
ENSG00000003147	ICA1	3382	1062.1	1.20052	0.288564	4.16033	3.17794e-05	0.00078784
ENSG00000075407	ZNF37A	7587	1775.63	1.04275	0.250589	4.1612	3.1658e-05	0.00078784
ENSG00000119514	GALNT12	79695	687.976	-1.49668	0.360057	-4.15678	3.22766e-05	0.000797147
ENSG00000135837	CEP350	9857	4322.65	1.4035	0.337659	4.15654	3.231e-05	0.000797147
ENSG00000185361	TNFAIP8L1	126282	322.789	-1.9798	0.476402	-4.15574	3.24241e-05	0.000798193
ENSG00000283154	IQCJ-SCHIP1	100505385	135.775	-2.061	0.496212	-4.15346	3.27484e-05	0.00080086
ENSG00000141985	SH3GL1	6455	3686.89	-1.27991	0.308124	-4.15387	3.26903e-05	0.00080086
ENSG00000153029	MR1	3140	1297.07	1.10654	0.266398	4.15372	3.27109e-05	0.00080086
ENSG00000136169	SETDB2	83852	1288.11	1.3182	0.317522	4.15154	3.30248e-05	0.000805181
ENSG00000198324	PHETA1	144717	624.245	-1.26512	0.304759	-4.15123	3.30698e-05	0.000805181
ENSG00000167703	SLC43A2	124935	762.365	1.89166	0.456264	4.14598	3.38362e-05	0.000822042
ENSG00000137094	DNAJB5	25822	503.202	-1.43669	0.347349	-4.13614	3.5319e-05	0.000856197
ENSG00000160867	FGFR4	2264	754.186	-1.46816	0.355486	-4.13003	3.62723e-05	0.000877396
ENSG00000115020	PIKFYVE	200576	4811.4	1.11605	0.270302	4.12889	3.64511e-05	0.000879809
ENSG00000144331	ZNF385B	151126	1424.43	2.48139	0.601449	4.12568	3.69637e-05	0.000882609
ENSG00000175467	SART1	9092	2006.71	-1.41494	0.342866	-4.1268	3.67839e-05	0.000882609
ENSG00000140365	COMMD4	54939	2307.03	-1.06623	0.258413	-4.12606	3.69023e-05	0.000882609
ENSG00000066455	GOLGA5	9950	3101.7	1.04818	0.254046	4.12596	3.6919e-05	0.000882609
ENSG00000091640	SPAG7	9552	1672.04	-1.04502	0.253263	-4.12621	3.68787e-05	0.000882609
ENSG00000135404	CD63	967	21788	-1.40714	0.341361	-4.12213	3.75383e-05	0.000894407
ENSG00000181004	BBS12	166379	721.104	1.33643	0.324373	4.12004	3.788e-05	0.000900621
ENSG00000176101	SSNA1	8636	1444.93	-1.57367	0.382529	-4.11385	3.89108e-05	0.000919238
ENSG00000142669	SH3BGRL3	83442	6041.92	-1.406	0.341722	-4.11446	3.88085e-05	0.000919238
ENSG00000154734	ADAMTS1	9510	10477.5	-1.39663	0.339457	-4.1143	3.8836e-05	0.000919238
ENSG00000131389	SLC6A6	6533	21355.5	-1.0081	0.245451	-4.10716	4.00559e-05	0.000944125
ENSG00000148341	SH3GLB2	56904	3205.58	-0.963945	0.234724	-4.10671	4.0134e-05	0.000944125
ENSG00000205078	SYCE1L	100130958	125.742	-2.34642	0.57156	-4.1053	4.03799e-05	0.000945909
ENSG00000128245	YWHAH	7533	5037.62	-1.1646	0.283666	-4.10555	4.03362e-05	0.000945909
ENSG00000105722	ERF	2077	1505.05	-1.15188	0.280768	-4.10262	4.08493e-05	0.000954895
ENSG00000121931	LRIF1	55791	789.93	1.20665	0.294184	4.1017	4.10131e-05	0.000956714
ENSG00000102580	DNAJC3	5611	7164.04	1.40473	0.342536	4.10098	4.11405e-05	0.000957678
ENSG00000125503	PPP1R12C	54776	3020.73	-1.23794	0.302116	-4.09755	4.17542e-05	0.000969936
ENSG00000214253	FIS1	51024	2127.8	-1.29426	0.316089	-4.09462	4.22857e-05	0.000980235
ENSG00000140983	RHOT2	89941	4203.92	-0.963686	0.235447	-4.09301	4.25817e-05	0.000985046
ENSG00000172201	ID4	3400	593.227	-3.09899	0.757477	-4.0912	4.29142e-05	0.000990676
ENSG00000138092	CENPO	79172	454.963	-1.53608	0.375535	-4.09038	4.30659e-05	0.00099212
ENSG00000151687	ANKAR	150709	242.005	1.91574	0.468563	4.08853	4.34108e-05	0.000997344
ENSG00000123374	CDK2	1017	709.112	-1.31838	0.322484	-4.08821	4.34719e-05	0.000997344
ENSG00000198774	RASSF9	9182	613.921	1.97704	0.484075	4.08415	4.42376e-05	0.00101282
ENSG00000166263	STXBP4	252983	1906.49	1.2231	0.299629	4.08204	4.46414e-05	0.00101788
ENSG00000214063	TSPAN4	7106	3741.54	-1.04913	0.256993	-4.08233	4.45855e-05	0.00101788
ENSG00000167216	KATNAL2	83473	218.379	2.10043	0.515029	4.07827	4.53717e-05	0.00103241
ENSG00000159314	ARHGAP27	201176	2352	-1.07869	0.26466	-4.07576	4.58633e-05	0.00104147
ENSG00000166595	CIAO2B	51647	1625.86	-1.16408	0.286078	-4.06911	4.71926e-05	0.0010682
ENSG00000099904	ZDHHC8	29801	2475.93	-1.03549	0.254489	-4.06892	4.72325e-05	0.0010682
ENSG00000132549	VPS13B	157680	3936.15	1.19499	0.293838	4.06684	4.76545e-05	0.00107556
ENSG00000127914	AKAP9	10142	5128.66	1.25027	0.30765	4.06395	4.82497e-05	0.0010846
ENSG00000057252	SOAT1	6646	11413.6	1.08615	0.267246	4.06423	4.81923e-05	0.0010846
ENSG00000173486	FKBP2	2286	1557.84	-1.46542	0.360668	-4.06307	4.84324e-05	0.00108651
ENSG00000120696	KBTBD7	84078	592.237	1.35901	0.334538	4.06236	4.85784e-05	0.00108759
ENSG00000100106	TRIOBP	11078	4835.99	-1.11694	0.275097	-4.06015	4.90409e-05	0.00109354
ENSG00000261236	BOP1	23246	1394.53	-1.09744	0.270292	-4.06022	4.90275e-05	0.00109354
ENSG00000187867	PALM3	342979	240.284	-2.65242	0.653698	-4.05757	4.95866e-05	0.0011035
ENSG00000196159	FAT4	79633	2505.6	1.63572	0.403445	4.05439	5.02656e-05	0.00111372
ENSG00000236104	ZBTB22	9278	829.493	-1.20452	0.297132	-4.05383	5.0386e-05	0.00111372
ENSG00000171793	CTPS1	1503	1875.56	-1.19762	0.295432	-4.05379	5.03942e-05	0.00111372
ENSG00000113163	CERT1	10087	4025.72	1.05508	0.260284	4.05355	5.04461e-05	0.00111372
ENSG00000100304	TTLL12	23170	1904.98	-1.07257	0.264682	-4.05229	5.07192e-05	0.00111753
ENSG00000153094	BCL2L11	10018	1317.41	1.50804	0.372277	4.05085	5.10311e-05	0.00112218
ENSG00000068912	ERLEC1	27248	4611.27	1.07242	0.264858	4.04903	5.14298e-05	0.00112872
ENSG00000161921	CXCL16	58191	243.497	-2.25462	0.557211	-4.04626	5.2042e-05	0.0011399
ENSG00000167601	AXL	558	9311.54	-1.37636	0.340291	-4.04466	5.24e-05	0.00114549
ENSG00000144579	CTDSP1	58190	3344.59	-1.01056	0.249983	-4.04251	5.28825e-05	0.00115377
ENSG00000138668	HNRNPD	3184	7956.28	-1.15744	0.28667	-4.03755	5.40128e-05	0.00117613
ENSG00000100697	DICER1	23405	6722.14	1.0937	0.270946	4.03659	5.42339e-05	0.00117863
ENSG00000108091	CCDC6	8030	6253.6	1.14878	0.284737	4.03454	5.471e-05	0.00118666
ENSG00000123144	TRIR	79002	3827.34	-1.33795	0.331686	-4.03378	5.48876e-05	0.00118684
ENSG00000143321	HDGF	3068	9836.15	-1.07898	0.267498	-4.03359	5.49316e-05	0.00118684
ENSG00000124783	SSR1	6745	9433.22	1.14474	0.283847	4.03294	5.50844e-05	0.00118784
ENSG00000151135	TMEM263	90488	4756.02	0.943304	0.23393	4.03241	5.52071e-05	0.00118818
ENSG00000162729	IGSF8	93185	1548.01	-1.48027	0.367228	-4.03093	5.55568e-05	0.00118881
ENSG00000106460	TMEM106B	54664	6734.07	1.30284	0.323209	4.03094	5.55533e-05	0.00118881
ENSG00000152409	JMY	133746	2005.1	1.19013	0.29522	4.03134	5.54587e-05	0.00118881
ENSG00000068137	PLEKHH3	79990	748.351	-1.2869	0.319356	-4.02967	5.5855e-05	0.00119289
ENSG00000104881	PPP1R13L	10848	1717.41	-1.15022	0.285471	-4.02922	5.5963e-05	0.00119291
ENSG00000144674	GOLGA4	2803	6633.68	0.936528	0.232466	4.02867	5.60928e-05	0.00119339
ENSG00000171148	TADA3	10474	3060.86	-1.0242	0.25441	-4.02577	5.67888e-05	0.0012059
ENSG00000213923	CSNK1E	1454	3410.93	-1.20367	0.29907	-4.02471	5.70463e-05	0.00120905
ENSG00000139974	SLC38A6	145389	1228.67	1.31973	0.327951	4.02418	5.71754e-05	0.00120949
ENSG00000177606	JUN	3725	8703.37	-1.85072	0.460506	-4.01889	5.84725e-05	0.00123458
ENSG00000155366	RHOC	389	5186.59	-1.53244	0.381599	-4.01585	5.92328e-05	0.00124121
ENSG00000081803	CADPS2	93664	768.383	1.38578	0.345069	4.01594	5.92083e-05	0.00124121
ENSG00000054148	PHPT1	29085	1718.47	-1.22684	0.305494	-4.01593	5.92109e-05	0.00124121
ENSG00000038219	BOD1L1	259282	6383.31	0.915384	0.22788	4.01696	5.89531e-05	0.00124121
ENSG00000164124	TMEM144	55314	736.174	1.18746	0.29583	4.01397	5.97049e-05	0.00124875
ENSG00000213719	CLIC1	1192	15178.8	-1.26569	0.31579	-4.00801	6.12325e-05	0.0012783
ENSG00000157214	STEAP2	261729	1568.2	1.32927	0.331744	4.00692	6.15168e-05	0.00127986
ENSG00000170903	MSANTD4	84437	1714.91	1.04962	0.261956	4.00684	6.15373e-05	0.00127986
ENSG00000141232	TOB1	10140	2115.78	1.40561	0.350913	4.00559	6.18632e-05	0.00128424
ENSG00000174547	MRPL11	65003	983.281	-1.1676	0.292095	-3.99733	6.40609e-05	0.00132738
ENSG00000164211	STARD4	134429	5058.21	1.29539	0.324257	3.99495	6.4708e-05	0.0013383
ENSG00000164187	LMBRD2	92255	1966.93	1.38245	0.346435	3.9905	6.59347e-05	0.00135646
ENSG00000104897	SF3A2	8175	1364.75	-1.30468	0.326953	-3.99044	6.59518e-05	0.00135646
ENSG00000132589	FLOT2	2319	6907.86	-0.969663	0.242967	-3.99093	6.58158e-05	0.00135646
ENSG00000101246	ARFRP1	10139	1608.57	-1.17826	0.295331	-3.98961	6.61814e-05	0.00135867
ENSG00000184967	NOC4L	79050	659.081	-1.23206	0.30889	-3.98867	6.64438e-05	0.00136155
ENSG00000197019	SERTAD1	29950	611.66	-1.4779	0.370569	-3.98819	6.6578e-05	0.00136179
ENSG00000126456	IRF3	3661	1993.36	-1.22258	0.306818	-3.98471	6.75633e-05	0.00137941
ENSG00000138380	CARF	79800	1143.36	1.53158	0.384522	3.98308	6.80264e-05	0.00138632
ENSG00000011009	LYPLA2	11313	3591.53	-1.22504	0.307676	-3.98159	6.84564e-05	0.00139253
ENSG00000110693	SOX6	55553	422.31	2.27744	0.572085	3.98095	6.86406e-05	0.00139373
ENSG00000147536	GINS4	84296	341.736	-1.94091	0.487693	-3.97977	6.89809e-05	0.00139809
ENSG00000134291	TMEM106C	79022	1702.96	-1.43962	0.361805	-3.979	6.92059e-05	0.0014001
ENSG00000111639	MRPL51	51258	1860.96	-1.19991	0.301734	-3.97671	6.98759e-05	0.00141109
ENSG00000145494	NDUFS6	4726	1107.84	-1.30606	0.328681	-3.97365	7.07802e-05	0.00141905
ENSG00000261609	GAN	8139	945.222	1.10167	0.27722	3.974	7.06746e-05	0.00141905
ENSG00000141446	ESCO1	114799	2008.64	1.0738	0.27016	3.9747	7.04668e-05	0.00141905
ENSG00000105443	CYTH2	9266	2619.78	-0.969578	0.243967	-3.97422	7.06101e-05	0.00141905
ENSG00000007520	TSR3	115939	1414.76	-1.42152	0.357853	-3.97235	7.11675e-05	0.00142425
ENSG00000161682	FAM171A2	284069	407.94	-1.37759	0.347005	-3.96995	7.18879e-05	0.00143608
ENSG00000140416	TPM1	7168	29338.4	-1.2253	0.308747	-3.96863	7.22873e-05	0.00144147
ENSG00000196693	ZNF33B	7582	1455.17	1.12225	0.282879	3.96722	7.27144e-05	0.00144739
ENSG00000064666	CNN2	1265	6629.57	-1.31409	0.331461	-3.96452	7.35433e-05	0.00146128
ENSG00000140521	POLG	5428	2912.53	-0.937711	0.236583	-3.96356	7.38394e-05	0.00146455
ENSG00000197415	VEPH1	79674	1052.38	1.05947	0.267344	3.96296	7.40255e-05	0.00146563
ENSG00000143641	GALNT2	2590	6288.16	-1.19055	0.300499	-3.96192	7.43496e-05	0.00146943
ENSG00000172869	DMXL1	1657	4392.32	1.28575	0.324586	3.9612	7.45748e-05	0.00147126
ENSG00000104983	CCDC61	729440	569.041	-1.28902	0.325507	-3.96004	7.49377e-05	0.00147581
ENSG00000179262	RAD23A	5886	1925.07	-0.973062	0.245771	-3.95922	7.51935e-05	0.00147823
ENSG00000125898	FAM110A	83541	265.175	-1.62835	0.411826	-3.95397	7.68639e-05	0.0015084
ENSG00000184887	BTBD6	90135	1045.41	-1.21961	0.308491	-3.95347	7.70266e-05	0.00150894
ENSG00000127837	AAMP	14	3012.35	-1.02709	0.259918	-3.95158	7.76364e-05	0.00151821
ENSG00000134533	RERG	85004	420.287	2.98601	0.755828	3.95064	7.7941e-05	0.00152149
ENSG00000168884	TNIP2	79155	1537.68	-1.34523	0.340818	-3.94707	7.91144e-05	0.00154169
ENSG00000173801	JUP	3728	9563.65	-0.899384	0.227937	-3.94576	7.95468e-05	0.00154741
ENSG00000243156	MICAL3	57553	4092.8	-0.921359	0.233536	-3.94525	7.97175e-05	0.00154802
ENSG00000104419	NDRG1	10397	7908.15	-0.998792	0.253241	-3.94404	8.01211e-05	0.00155315
ENSG00000118496	FBXO30	84085	2595.78	0.938939	0.238199	3.94183	8.08638e-05	0.00156482
ENSG00000143878	RHOB	388	6654.92	-1.46407	0.371596	-3.93995	8.14995e-05	0.00157166
ENSG00000160799	CCDC12	151903	711.502	-1.23509	0.31345	-3.94029	8.13837e-05	0.00157166
ENSG00000198053	SIRPA	140885	12166.1	-1.24715	0.316804	-3.93667	8.26203e-05	0.00159051
ENSG00000106538	RARRES2	5919	1699.67	-1.80749	0.459297	-3.93535	8.3077e-05	0.00159654
ENSG00000029153	BMAL2	56938	1031.69	-1.10829	0.281699	-3.93431	8.34349e-05	0.00160066
ENSG00000053770	AP5M1	55745	4402.79	1.36132	0.346062	3.93375	8.36295e-05	0.00160163
ENSG00000134686	PHC2	1912	10777.7	-1.03358	0.263041	-3.92935	8.51743e-05	0.00162841
ENSG00000087586	AURKA	6790	1211.34	-1.71331	0.436368	-3.9263	8.62634e-05	0.0016464
ENSG00000129295	DNAAF11	23639	581.849	1.38146	0.352095	3.92354	8.72557e-05	0.00165399
ENSG00000147394	ZNF185	7739	1085.2	-1.24017	0.315997	-3.92464	8.68612e-05	0.00165399
ENSG00000177426	TGIF1	7050	3731.6	-1.12626	0.287051	-3.92357	8.72475e-05	0.00165399
ENSG00000161714	PLCD3	113026	3653.36	-0.988184	0.251848	-3.92374	8.71859e-05	0.00165399
ENSG00000103245	CIAO3	64428	699.352	-1.15541	0.294707	-3.92054	8.83512e-05	0.00167191
ENSG00000099804	CDC34	997	1966.37	-1.20132	0.306468	-3.91987	8.85969e-05	0.00167372
ENSG00000176720	BOK	666	1957.5	-1.01766	0.259697	-3.91863	8.90555e-05	0.00167953
ENSG00000011405	PIK3C2A	5286	6757.91	1.17739	0.300548	3.91747	8.94838e-05	0.00168475
ENSG00000101335	MYL9	10398	3203.55	-2.10083	0.536451	-3.91615	8.99728e-05	0.00169109
ENSG00000188811	NHLRC3	387921	2795.71	1.06113	0.270993	3.91573	9.01319e-05	0.00169123
ENSG00000167674	HDGFL2	84717	3191.9	-1.19883	0.306214	-3.915	9.04047e-05	0.00169349
ENSG00000169359	SLC33A1	9197	1455.95	1.29497	0.330852	3.91404	9.07629e-05	0.00169616
ENSG00000118046	STK11	6794	2876.66	-1.04494	0.266987	-3.91381	9.0852e-05	0.00169616
ENSG00000179627	ZBTB42	100128927	285.77	-1.61412	0.412551	-3.91255	9.1328e-05	0.00170219
ENSG00000173653	RCE1	9986	868.047	-1.41061	0.360619	-3.91162	9.16794e-05	0.0017045
ENSG00000039650	PNKP	11284	1479.43	-1.14649	0.293114	-3.91141	9.17585e-05	0.0017045
ENSG00000136152	COG3	83548	2215.09	1.04612	0.267554	3.90995	9.23151e-05	0.00171198
ENSG00000183011	NAA38	84316	749.485	-1.45708	0.372713	-3.9094	9.25254e-05	0.00171303
ENSG00000101608	MYL12A	10627	6363.96	-1.08978	0.278811	-3.90868	9.28001e-05	0.00171526
ENSG00000254726	MEX3A	92312	396.989	-1.64125	0.420033	-3.90744	9.32787e-05	0.00172125
ENSG00000063244	U2AF2	11338	6389.59	-0.97012	0.248325	-3.90665	9.3584e-05	0.00172402
ENSG00000158792	SPATA2L	124044	520.562	-1.35871	0.347832	-3.90623	9.37466e-05	0.00172416
ENSG00000078177	N4BP2	55728	1740.13	1.34355	0.344219	3.90318	9.49381e-05	0.00174319
ENSG00000072133	RPS6KA6	27330	473.889	1.34568	0.345254	3.89767	9.71241e-05	0.00178039
ENSG00000170153	RNF150	57484	303.666	1.55241	0.398449	3.89613	9.77403e-05	0.00178652
ENSG00000217128	FNIP1	96459	3845.94	1.13484	0.291282	3.89604	9.77793e-05	0.00178652
ENSG00000077152	UBE2T	29089	556.725	-1.59886	0.410609	-3.89386	9.86614e-05	0.00179968
ENSG00000130669	PAK4	10298	2307.59	-1.1394	0.292851	-3.89072	9.99487e-05	0.00182018
ENSG00000184545	DUSP8	1850	288.281	-2.64875	0.680954	-3.88977	0.000100341	0.00182434
ENSG00000128564	VGF	7425	325.752	-1.83165	0.470965	-3.88914	0.000100599	0.00182605
ENSG00000167702	KIFC2	90990	1224	-1.20537	0.309974	-3.88861	0.000100822	0.0018271
ENSG00000155761	SPAG17	200162	286.021	1.77298	0.45639	3.8848	0.000102414	0.00184395
ENSG00000183684	ALYREF	10189	1262.67	-1.6522	0.425222	-3.88551	0.000102117	0.00184395
ENSG00000170955	CAVIN3	112464	639.635	-1.47948	0.380808	-3.8851	0.000102289	0.00184395
ENSG00000121749	TBC1D15	64786	2868.28	1.00464	0.258559	3.88552	0.000102113	0.00184395
ENSG00000117262	GPR89A	51463	1642.26	1.27391	0.328188	3.88164	0.000103753	0.00186307
ENSG00000117262	GPR89A	653519	1642.26	1.27391	0.328188	3.88164	0.000103753	0.00186307
ENSG00000120137	PANK3	79646	7399.08	1.08236	0.278849	3.88151	0.000103811	0.00186307
ENSG00000128699	ORMDL1	94101	2857.63	1.17355	0.302376	3.88109	0.000103988	0.00186325
ENSG00000090097	PCBP4	57060	1216.31	-1.26152	0.325123	-3.88012	0.000104406	0.001864
ENSG00000153774	CFDP1	10428	1057.34	-1.13514	0.292606	-3.87943	0.0001047	0.001864
ENSG00000067167	TRAM1	23471	18537.2	0.992861	0.255911	3.87971	0.00010458	0.001864
ENSG00000170889	RPS9	6203	19943.1	-0.912471	0.235155	-3.8803	0.000104329	0.001864
ENSG00000100142	POLR2F	5435	783.109	-1.60034	0.412676	-3.87795	0.00010534	0.00186895
ENSG00000148362	PAXX	286257	646.113	-1.16721	0.301013	-3.87762	0.000105482	0.00186895
ENSG00000058453	CROCC	9696	1228.91	-1.03575	0.267068	-3.87822	0.000105225	0.00186895
ENSG00000122490	SLC66A2	80148	1733.13	-1.02562	0.264529	-3.87714	0.000105692	0.00186969
ENSG00000128000	ZNF780B	163131	1042.38	1.22762	0.316783	3.87526	0.000106513	0.00187923
ENSG00000099284	MACROH2A2	55506	1201.66	-1.05895	0.273268	-3.87513	0.000106569	0.00187923
ENSG00000050820	BCAR1	9564	6895.13	-1.16469	0.300892	-3.87077	0.00010849	0.00191008
ENSG00000178921	PFAS	5198	1961.96	-1.08165	0.279632	-3.8681	0.000109685	0.00192502
ENSG00000097021	ACOT7	11332	2151.56	-1.07838	0.278779	-3.86821	0.000109639	0.00192502
ENSG00000197249	SERPINA1	5265	32310.9	-1.95742	0.506167	-3.86714	0.000110119	0.0019296
ENSG00000168653	NDUFS5	4725	4354.86	-1.11096	0.287312	-3.86675	0.000110296	0.00192965
ENSG00000169217	CD2BP2	10421	2100.6	-1.16858	0.302292	-3.86574	0.000110753	0.00193461
ENSG00000113645	WWC1	23286	3451.59	-1.41873	0.36742	-3.86134	0.000112766	0.00196668
ENSG00000169105	CHST14	113189	1164.47	-1.09037	0.282416	-3.86086	0.000112987	0.00196746
ENSG00000068078	FGFR3	2261	72.3316	-4.4944	1.16582	-3.85515	0.000115658	0.00201082
ENSG00000139734	DIAPH3	81624	1751.33	-1.31509	0.341168	-3.85468	0.000115881	0.00201154
ENSG00000188647	PTAR1	375743	5383.37	1.1437	0.296733	3.8543	0.000116061	0.00201154
ENSG00000136280	CCM2	83605	1855.65	-1.14809	0.298126	-3.85101	0.000117629	0.00203556
ENSG00000243927	MRPS6	64968	2549.81	-1.16044	0.301529	-3.84851	0.000118841	0.00205332
ENSG00000155016	CYP2U1	113612	906.579	1.17165	0.304506	3.84771	0.000119227	0.0020568
ENSG00000124486	USP9X	8239	13974.5	1.10932	0.288474	3.84547	0.000120322	0.00207248
ENSG00000103495	MAZ	4150	540.491	-1.21816	0.316912	-3.84385	0.000121118	0.00208298
ENSG00000116717	GADD45A	1647	4093.82	-1.13606	0.295872	-3.83971	0.000123179	0.00211189
ENSG00000188419	CHM	1121	2794.19	0.962157	0.250556	3.84009	0.000122991	0.00211189
ENSG00000122484	RPAP2	79871	1748.6	1.04269	0.271668	3.83811	0.000123986	0.00212246
ENSG00000198467	TPM2	7169	2529.26	-1.38792	0.361655	-3.83769	0.000124195	0.00212276
ENSG00000108551	RASD1	51655	2115.51	-2.19025	0.571059	-3.83543	0.000125347	0.00213588
ENSG00000118873	RAB3GAP2	25782	4777.76	0.900039	0.234642	3.8358	0.000125156	0.00213588
ENSG00000051523	CYBA	1535	11822.2	-1.4889	0.388309	-3.83432	0.000125913	0.00214225
ENSG00000103335	PIEZO1	9780	5024.77	-1.1187	0.291859	-3.83301	0.000126586	0.00215042
ENSG00000139173	TMEM117	84216	549.212	1.18385	0.309054	3.83058	0.000127844	0.00216847
ENSG00000176018	LYSMD3	116068	2470.82	0.959764	0.250681	3.82862	0.000128863	0.00218244
ENSG00000179091	CYC1	1537	3474.39	-0.930862	0.243168	-3.82807	0.000129154	0.00218404
ENSG00000134049	IER3IP1	51124	1581.82	1.05475	0.275606	3.82703	0.0001297	0.00218559
ENSG00000131584	ACAP3	116983	2574.79	-0.998677	0.260971	-3.82677	0.000129835	0.00218559
ENSG00000173621	LRFN4	78999	1300.85	-0.990299	0.258779	-3.82681	0.000129814	0.00218559
ENSG00000140044	JDP2	122953	340.16	-2.4274	0.63445	-3.82599	0.000130249	0.00218925
ENSG00000115267	IFIH1	64135	802.134	1.29582	0.339057	3.82183	0.000132463	0.00221976
ENSG00000103653	CSK	1445	2152.91	-1.16225	0.304085	-3.82214	0.000132298	0.00221976
ENSG00000135940	COX5B	1329	2143.24	-1.00088	0.261932	-3.82114	0.000132838	0.00222269
ENSG00000103266	STUB1	10273	1132.44	-1.69835	0.444519	-3.82064	0.000133105	0.00222381
ENSG00000061273	HDAC7	51564	3220.49	-0.92307	0.241676	-3.81946	0.000133745	0.00223116
ENSG00000120885	CLU	1191	5929.98	-1.9635	0.514309	-3.81774	0.00013468	0.00224003
ENSG00000070423	RNF126	55658	1444.62	-1.21928	0.319351	-3.81799	0.000134544	0.00224003
ENSG00000126001	CEP250	11190	3503.35	-1.21434	0.318293	-3.81516	0.000136097	0.0022535
ENSG00000156858	PRR14	78994	1226.76	-1.00097	0.262327	-3.81574	0.000135776	0.0022535
ENSG00000119383	PTPA	5524	6721.81	-0.880364	0.230743	-3.81534	0.000135996	0.0022535
ENSG00000090273	NUDC	10726	4362.8	-1.18923	0.31182	-3.81385	0.00013682	0.00226211
ENSG00000157181	ODR4	54953	1692.93	1.04043	0.272849	3.81322	0.000137166	0.00226447
ENSG00000188643	S100A16	140576	19111.4	-1.06835	0.280203	-3.81276	0.000137421	0.00226531
ENSG00000171552	BCL2L1	598	3996.96	-1.02717	0.269463	-3.81192	0.00013789	0.00226968
ENSG00000115137	DNAJC27	51277	539.611	1.32576	0.347884	3.81093	0.000138442	0.00227373
ENSG00000166432	ZMAT1	84460	1883.21	1.25145	0.328431	3.8104	0.000138743	0.00227373
ENSG00000197858	GPAA1	8733	4721.75	-1.02374	0.26867	-3.81039	0.000138749	0.00227373
ENSG00000106290	TAF6	6878	1180.24	-1.0997	0.288745	-3.80855	0.000139787	0.00228736
ENSG00000196843	ARID5A	10865	260.983	-1.83169	0.481163	-3.80679	0.000140781	0.00229015
ENSG00000160877	NACC1	112939	3753.37	-1.11908	0.293922	-3.80741	0.000140427	0.00229015
ENSG00000242574	HLA-DMB	3109	1630.93	-1.0976	0.288315	-3.80693	0.0001407	0.00229015
ENSG00000114331	ACAP2	23527	3956.9	0.978069	0.256892	3.80731	0.000140486	0.00229015
ENSG00000167792	NDUFV1	4723	4353.02	-0.901743	0.236964	-3.80541	0.000141571	0.00229965
ENSG00000134057	CCNB1	891	3077.1	-1.97438	0.518893	-3.80499	0.000141812	0.00230021
ENSG00000136877	FPGS	2356	3525.74	-0.981849	0.25814	-3.80355	0.000142635	0.00230348
ENSG00000115084	SLC35F5	80255	12370.5	0.935803	0.246017	3.80381	0.000142486	0.00230348
ENSG00000164244	PRRC1	133619	5551.31	0.925393	0.243265	3.80405	0.000142349	0.00230348
ENSG00000160410	SHKBP1	92799	4199.88	-0.941518	0.247688	-3.80123	0.000143977	0.00232179
ENSG00000173598	NUDT4	11163	5801.95	1.24557	0.327729	3.8006	0.000144346	0.00232437
ENSG00000117298	ECE1	1889	11267.4	-1.41484	0.372317	-3.80009	0.000144645	0.00232582
ENSG00000066933	MYO9A	4649	10721.3	1.42315	0.374544	3.79968	0.000144885	0.00232632
ENSG00000083844	ZNF264	9422	1588.74	1.06374	0.280019	3.79882	0.000145389	0.00233104
ENSG00000103260	METRN	79006	2069.35	-1.25234	0.329746	-3.7979	0.000145925	0.00233627
ENSG00000135245	HILPDA	29923	383.926	-2.4083	0.634421	-3.79605	0.000147018	0.00234737
ENSG00000105221	AKT2	208	5171.04	-0.862733	0.227273	-3.79602	0.00014704	0.00234737
ENSG00000103126	AXIN1	8312	1618.58	-1.12355	0.296259	-3.79246	0.000149164	0.00237787
ENSG00000155367	PPM1J	333926	77.8185	-2.57565	0.679364	-3.79128	0.000149875	0.00238578
ENSG00000197705	KLHL14	57565	739.141	1.21293	0.320194	3.78811	0.000151795	0.00241289
ENSG00000158258	CLSTN2	64084	6805.44	0.89838	0.237193	3.78755	0.000152143	0.00241497
ENSG00000140525	FANCI	55215	1612.87	-1.68894	0.446076	-3.78621	0.000152965	0.00242456
ENSG00000228594	FNDC10	643988	331.378	-1.39415	0.368658	-3.78168	0.000155775	0.00246558
ENSG00000115241	PPM1G	5496	4235.79	-1.16742	0.308738	-3.78127	0.000156027	0.00246607
ENSG00000196411	EPHB4	2050	2761.84	-1.15997	0.307126	-3.77686	0.000158816	0.00250325
ENSG00000180488	MIGA1	374986	3092.22	1.15819	0.306656	3.77684	0.000158829	0.00250325
ENSG00000165029	ABCA1	19	5451.6	1.58001	0.418948	3.77139	0.000162343	0.0025436
ENSG00000162924	REL	5966	575.994	1.43567	0.380649	3.77165	0.000162174	0.0025436
ENSG00000131116	ZNF428	126299	486.959	-1.37702	0.365104	-3.77158	0.000162218	0.0025436
ENSG00000169592	INO80E	283899	1306.41	-1.18424	0.313971	-3.77182	0.000162063	0.0025436
ENSG00000185728	YTHDF3	253943	7120.17	1.05311	0.279258	3.7711	0.000162532	0.0025436
ENSG00000171234	UGT2B7	7364	8763.74	1.08811	0.288576	3.7706	0.000162854	0.00254505
ENSG00000141556	TBCD	6904	3349.54	-1.28727	0.341849	-3.7656	0.000166148	0.00259148
ENSG00000163956	LRPAP1	4043	4099.73	-0.991233	0.263249	-3.76539	0.000166291	0.00259148
ENSG00000104885	DOT1L	84444	1969.74	-1.02701	0.272796	-3.76474	0.000166722	0.00259457
ENSG00000116903	EXOC8	149371	1199.8	1.01768	0.270421	3.76332	0.00016767	0.00260567
ENSG00000004059	ARF5	381	2907.51	-0.953179	0.253312	-3.76286	0.000167982	0.00260688
ENSG00000163683	SMIM14	201895	3848.56	0.886633	0.235682	3.76198	0.000168572	0.00261239
ENSG00000149084	HSD17B12	51144	2073.45	1.28911	0.342721	3.76141	0.000168957	0.00261472
ENSG00000125968	ID1	3397	2199.63	-4.99821	1.32929	-3.76006	0.00016987	0.0026252
ENSG00000123080	CDKN2C	1031	476.332	-2.24601	0.598581	-3.75222	0.000175273	0.00270494
ENSG00000129083	COPB1	1315	12617	0.89188	0.237716	3.75187	0.000175519	0.00270499
ENSG00000172336	POP7	10248	681.046	-1.36628	0.364209	-3.75136	0.000175879	0.00270507
ENSG00000099800	TIMM13	26517	1964.13	-1.07005	0.285281	-3.75087	0.000176221	0.00270507
ENSG00000133275	CSNK1G2	1455	3717.45	-0.961509	0.256346	-3.75083	0.000176253	0.00270507
ENSG00000149091	DGKZ	8525	1637.05	-0.986309	0.263196	-3.74743	0.000178654	0.00273813
ENSG00000005882	PDK2	5164	1056.57	1.03671	0.276792	3.74546	0.000180065	0.00275597
ENSG00000164209	SLC25A46	91137	5301.96	1.06394	0.284183	3.74387	0.000181211	0.00276969
ENSG00000136997	MYC	4609	4251.87	-1.0548	0.281857	-3.74233	0.000182322	0.00278284
ENSG00000247596	TWF2	11344	1477.05	-1.23082	0.329011	-3.74095	0.000183325	0.00279433
ENSG00000158528	PPP1R9A	55607	1439.42	1.1281	0.301639	3.73991	0.000184085	0.00280208
ENSG00000116353	MECR	51102	744.233	-1.11517	0.298444	-3.73661	0.000186517	0.002829
ENSG00000167470	MIDN	90007	3646.26	-0.946603	0.253341	-3.73648	0.000186617	0.002829
ENSG00000103275	UBE2I	7329	3096.57	-0.879764	0.235427	-3.73689	0.000186311	0.002829
ENSG00000111602	TIMELESS	8914	1852.46	-1.21905	0.32643	-3.7345	0.000188085	0.00284737
ENSG00000150687	PRSS23	11098	1186.9	-2.17733	0.583087	-3.73415	0.00018835	0.00284751
ENSG00000214029	ZNF891	101060200	518.075	1.3176	0.353078	3.73174	0.000190159	0.00287096
ENSG00000089335	ZNF302	55900	1580.82	1.01055	0.270961	3.72948	0.000191875	0.00289294
ENSG00000162695	SLC30A7	148867	3178.01	0.968504	0.259733	3.72884	0.000192363	0.00289638
ENSG00000162783	IER5	51278	704.938	-1.19441	0.320478	-3.72697	0.000193793	0.00291396
ENSG00000124613	ZNF391	346157	420.473	1.30661	0.350863	3.72399	0.000196095	0.00294185
ENSG00000066739	ATG2B	55102	5250.16	1.2657	0.339932	3.72338	0.000196577	0.00294185
ENSG00000186020	ZNF529	57711	978.526	1.20215	0.322873	3.72328	0.000196647	0.00294185
ENSG00000178952	TUFM	7284	4381.07	-0.978679	0.262859	-3.72321	0.000196705	0.00294185
ENSG00000277443	MARCKS	4082	7793.09	-1.19318	0.320505	-3.7228	0.000197026	0.0029427
ENSG00000177106	EPS8L2	64787	6261.26	-0.985916	0.264898	-3.72187	0.000197751	0.00294956
ENSG00000157881	PANK4	55229	1196.09	-1.04075	0.279682	-3.72118	0.000198292	0.00295367
ENSG00000132507	EIF5A	1984	8900.07	-1.27758	0.343434	-3.72001	0.000199218	0.0029635
ENSG00000180992	MRPL14	64928	1434.27	-1.07064	0.28785	-3.71943	0.000199671	0.00296628
ENSG00000163545	NUAK2	81788	527.701	-1.39353	0.375093	-3.71516	0.000203075	0.00301282
ENSG00000135205	CCDC146	57639	296.675	1.7087	0.460125	3.71356	0.000204361	0.00302597
ENSG00000138835	RGS3	5998	2357.14	-0.93907	0.252888	-3.71339	0.000204505	0.00302597
ENSG00000099783	HNRNPM	4670	8054.26	-1.36225	0.367031	-3.71154	0.000205998	0.00304401
ENSG00000103647	CORO2B	10391	1255.75	-1.88057	0.506807	-3.71061	0.000206759	0.00304893
ENSG00000164031	DNAJB14	79982	4202.79	1.09147	0.29416	3.71047	0.000206879	0.00304893
ENSG00000135976	ANKRD36	375248	2596.96	1.20604	0.325435	3.70594	0.000210611	0.00309983
ENSG00000244187	TMEM141	85014	346.081	-1.45599	0.393334	-3.70166	0.00021419	0.00314478
ENSG00000136235	GPNMB	10457	16013.6	1.14102	0.308249	3.70162	0.000214231	0.00314478
ENSG00000160087	UBE2J2	118424	2074.69	-0.939407	0.253932	-3.69945	0.000216067	0.00316756
ENSG00000147804	SLC39A4	55630	535.088	-1.609	0.435248	-3.69675	0.000218379	0.00318885
ENSG00000143793	C1orf35	79169	833.684	-1.54378	0.417544	-3.69728	0.000217919	0.00318885
ENSG00000197457	STMN3	50861	2029.41	-1.02259	0.276603	-3.69695	0.000218206	0.00318885
ENSG00000161981	SNRNP25	79622	614.85	-1.54946	0.419299	-3.69537	0.000219571	0.00320205
ENSG00000173889	PHC3	80012	3491.82	1.11781	0.302565	3.69446	0.000220358	0.00320786
ENSG00000133872	SARAF	51669	8402.96	0.986872	0.267138	3.69424	0.000220546	0.00320786
ENSG00000100196	KDELR3	11015	2695.68	1.60347	0.43434	3.69175	0.000222719	0.00323524
ENSG00000224877	NDUFAF8	284184	766.247	-1.24657	0.337766	-3.69063	0.000223698	0.00324148
ENSG00000148384	INPP5E	56623	1149.99	-0.982358	0.266179	-3.69059	0.000223731	0.00324148
ENSG00000197747	S100A10	6281	10403.4	-1.21301	0.328763	-3.68962	0.000224586	0.00324964
ENSG00000134982	APC	324	2984.25	0.991762	0.268853	3.68886	0.000225259	0.00325513
ENSG00000143553	SNAPIN	23557	1222.53	-1.0055	0.27286	-3.68504	0.000228663	0.00330004
ENSG00000072110	ACTN1	87	22239.4	-1.24794	0.338784	-3.68358	0.000229985	0.00331482
ENSG00000156535	CD109	135228	31248.3	0.968109	0.262863	3.68294	0.000230559	0.00331879
ENSG00000163344	PMVK	10654	679.888	-1.30742	0.355093	-3.68192	0.000231485	0.00332782
ENSG00000116809	ZBTB17	7709	871.342	-1.05458	0.286487	-3.68109	0.000232243	0.00333441
ENSG00000085224	ATRX	546	6697.41	0.99176	0.269445	3.68076	0.000232544	0.00333442
ENSG00000170037	CNTROB	116840	1663.93	-1.10369	0.300045	-3.67841	0.00023469	0.00336038
ENSG00000161013	MGAT4B	11282	17196.2	-0.891657	0.242422	-3.67812	0.000234958	0.00336038
ENSG00000196683	TOMM7	54543	969.372	-1.06504	0.289768	-3.67548	0.000237399	0.00339094
ENSG00000196683	TOMM7	107986346	969.372	-1.06504	0.289768	-3.67548	0.000237399	0.00339094
ENSG00000142733	MAP3K6	9064	1850.59	-0.972236	0.264627	-3.67399	0.000238791	0.00340644
ENSG00000102893	PHKB	5257	5069.77	0.988731	0.269163	3.67335	0.000239392	0.00341065
ENSG00000133265	HSPBP1	23640	1900.68	-0.928349	0.252789	-3.67243	0.000240258	0.00341861
ENSG00000198718	TOGARAM1	23116	1903.18	1.13234	0.308741	3.66761	0.000244824	0.00347912
ENSG00000085840	ORC1	4998	316.189	-2.004	0.546533	-3.66675	0.000245649	0.0034864
ENSG00000151150	ANK3	288	338.354	2.3898	0.651841	3.66624	0.000246145	0.00348899
ENSG00000180098	TRNAU1AP	54952	868.586	-1.25487	0.342379	-3.66516	0.000247183	0.00349529
ENSG00000115966	ATF2	1386	4895.44	1.01096	0.275833	3.66512	0.000247218	0.00349529
ENSG00000169251	NMD3	51068	4142.76	0.855633	0.233506	3.66428	0.000248034	0.00350237
ENSG00000072518	MARK2	2011	1775.72	-0.958599	0.261703	-3.66292	0.000249357	0.00351405
ENSG00000144895	EIF2A	83939	4165.33	0.951211	0.259696	3.66278	0.000249492	0.00351405
ENSG00000112118	MCM3	4172	3468.76	-1.23947	0.338486	-3.66181	0.000250443	0.00351854
ENSG00000065978	YBX1	4904	31073.6	-0.963549	0.263112	-3.66212	0.000250134	0.00351854
ENSG00000128944	KNSTRN	90417	720.375	-1.42617	0.389543	-3.66115	0.000251089	0.00351865
ENSG00000166147	FBN1	2200	34058.8	1.26031	0.344269	3.66083	0.0002514	0.00351865
ENSG00000185324	CDK10	8558	2758.66	-0.990683	0.270571	-3.66145	0.00025079	0.00351865
ENSG00000112200	ZNF451	26036	2260.95	1.01026	0.276046	3.65974	0.000252468	0.00352611
ENSG00000114933	INO80D	54891	1804.01	0.999907	0.273225	3.65964	0.000252566	0.00352611
ENSG00000185262	UBALD2	283991	2176.31	-1.39001	0.380041	-3.65753	0.000254657	0.00355084
ENSG00000080802	CNOT4	4850	1411.18	0.932974	0.255181	3.65612	0.00025606	0.00356594
ENSG00000101003	GINS1	9837	816.702	-1.55416	0.425264	-3.65458	0.000257606	0.00358298
ENSG00000131470	PSMC3IP	29893	166.06	-1.85361	0.50728	-3.65403	0.000258158	0.00358618
ENSG00000174501	ANKRD36C	400986	1038.57	1.87314	0.512698	3.6535	0.000258689	0.00358906
ENSG00000112559	MDFI	4188	129.844	-1.90399	0.521242	-3.65281	0.000259391	0.00359433
ENSG00000100815	TRIP11	9321	4767.02	0.970934	0.266206	3.6473	0.000265013	0.0036631
ENSG00000014123	UFL1	23376	3827.78	0.901828	0.247246	3.64749	0.000264811	0.0036631
ENSG00000164062	APEH	327	5292.48	-0.936584	0.256812	-3.64697	0.000265353	0.00366325
ENSG00000204469	PRRC2A	7916	11846.5	-0.945058	0.259238	-3.64552	0.000266851	0.00367937
ENSG00000111670	GNPTAB	79158	6815.21	0.865443	0.237453	3.64469	0.000267718	0.00368675
ENSG00000187634	SAMD11	148398	316.75	-2.87586	0.789286	-3.64363	0.000268822	0.00369739
ENSG00000003436	TFPI	7035	25008.4	1.20164	0.329924	3.64217	0.000270354	0.00370928
ENSG00000024422	EHD2	30846	12449	-0.895025	0.245732	-3.64228	0.000270231	0.00370928
ENSG00000177666	PNPLA2	57104	2330.82	-0.928611	0.25505	-3.6409	0.000271684	0.00372295
ENSG00000154265	ABCA5	23461	1139.6	1.36005	0.373634	3.64005	0.000272586	0.00373071
ENSG00000117500	TMED5	50999	6382.85	0.964711	0.265069	3.63947	0.000273199	0.0037345
ENSG00000187583	PLEKHN1	84069	371.206	-1.39697	0.383934	-3.63858	0.000274151	0.00374291
ENSG00000173207	CKS1B	1163	1382.11	-1.38429	0.380529	-3.63779	0.000274983	0.00374967
ENSG00000173273	TNKS	8658	7357.32	1.29792	0.357005	3.63557	0.00027737	0.00375988
ENSG00000161677	JOSD2	126119	956.902	-1.20737	0.332095	-3.63562	0.000277317	0.00375988
ENSG00000165724	ZMYND19	116225	765.141	-1.14588	0.31519	-3.63552	0.000277418	0.00375988
ENSG00000198265	HELZ	9931	5024.77	1.09564	0.301397	3.63521	0.000277759	0.00375988
ENSG00000182872	RBM10	8241	2210.2	-0.950234	0.261363	-3.63568	0.000277245	0.00375988
ENSG00000164096	C4orf3	401152	3550.04	-0.912353	0.250975	-3.63524	0.000277726	0.00375988
ENSG00000002587	HS3ST1	9957	128.373	-2.3131	0.636906	-3.63177	0.000281481	0.00379857
ENSG00000069998	HDHD5	27440	1431.77	-1.06249	0.292564	-3.63167	0.000281598	0.00379857
ENSG00000176022	B3GALT6	126792	1685.77	-0.995561	0.274136	-3.63163	0.000281641	0.00379857
ENSG00000095319	NUP188	23511	3445.39	-0.89814	0.247531	-3.62839	0.000285191	0.0038418
ENSG00000145725	PPIP5K2	23262	4599.04	1.09147	0.300906	3.62728	0.000286426	0.00384918
ENSG00000162585	FAAP20	199990	1598.04	-1.07683	0.296884	-3.62711	0.000286611	0.00384918
ENSG00000119912	IDE	3416	4382.99	0.92119	0.253984	3.62696	0.000286778	0.00384918
ENSG00000159082	SYNJ1	8867	1270.24	1.39785	0.385462	3.62643	0.000287365	0.00385242
ENSG00000100908	EMC9	51016	290.13	-1.49683	0.412847	-3.62564	0.00028825	0.00385871
ENSG00000131165	CHMP1A	5119	4325.2	-0.888729	0.24514	-3.62539	0.000288528	0.00385871
ENSG00000109685	NSD2	7468	6613.19	-1.14971	0.317199	-3.62457	0.000289448	0.00386637
ENSG00000166965	RCCD1	91433	1136.69	-1.07362	0.296284	-3.62362	0.000290508	0.00387587
ENSG00000119979	DENND10	404636	3669.82	0.857118	0.236573	3.62305	0.000291147	0.00387975
ENSG00000138138	ATAD1	84896	4221.66	1.05435	0.291141	3.62144	0.000292963	0.00389917
ENSG00000126457	PRMT1	3276	4376.42	-0.954049	0.263466	-3.62114	0.000293305	0.00389917
ENSG00000179950	PUF60	22827	4880.13	-0.937378	0.259168	-3.61687	0.000298182	0.00395927
ENSG00000103274	NUBP1	4682	177.187	-1.76949	0.489469	-3.61512	0.00030021	0.00398146
ENSG00000139880	CDH24	64403	861.916	-1.07586	0.297781	-3.61293	0.000302759	0.00401048
ENSG00000161692	DBF4B	80174	461.092	-1.34739	0.373033	-3.612	0.000303849	0.00401536
ENSG00000128274	A4GALT	53947	2022.22	-1.15364	0.319389	-3.61202	0.00030382	0.00401536
ENSG00000132274	TRIM22	10346	4329.46	1.08264	0.299793	3.6113	0.000304667	0.00402139
ENSG00000154556	SORBS2	8470	645.44	1.51365	0.419396	3.60911	0.000307244	0.00404102
ENSG00000164327	RICTOR	253260	3147.67	1.11186	0.30804	3.60948	0.000306806	0.00404102
ENSG00000152749	GPR180	160897	2505.69	0.885773	0.245423	3.60917	0.000307177	0.00404102
ENSG00000163406	SLC15A2	6565	85.7545	2.22259	0.616014	3.60802	0.000308541	0.00405329
ENSG00000064932	SBNO2	22904	5063.36	-1.20333	0.33358	-3.60733	0.000309364	0.00405931
ENSG00000177830	CHID1	66005	2554.04	-1.05491	0.292706	-3.604	0.000313352	0.00410679
ENSG00000123106	CCDC91	55297	1338.57	0.957344	0.265734	3.60264	0.000315006	0.00412362
ENSG00000164116	GUCY1A1	2982	1346.14	1.86999	0.519288	3.60106	0.000316924	0.00414385
ENSG00000130165	ELOF1	84337	1342.92	-1.12844	0.313418	-3.60045	0.000317667	0.00414868
ENSG00000011465	DCN	1634	37711.6	1.30167	0.361617	3.59959	0.000318721	0.00415672
ENSG00000109618	SEPSECS	51091	1346.28	1.18836	0.33019	3.59904	0.0003194	0.00415672
ENSG00000104408	EIF3E	3646	13270.2	0.90289	0.25087	3.59903	0.000319403	0.00415672
ENSG00000095209	TMEM38B	55151	1403.42	1.01534	0.282184	3.59813	0.000320513	0.00416629
ENSG00000175573	C11orf68	83638	1383.89	-1.12993	0.314122	-3.59711	0.000321771	0.00417776
ENSG00000204536	CCHCR1	54535	1195.95	-0.973649	0.270872	-3.5945	0.000325016	0.00421498
ENSG00000077463	SIRT6	51548	775.441	-1.02039	0.284023	-3.59264	0.000327339	0.00424016
ENSG00000197969	VPS13A	23230	7832.71	1.04812	0.291834	3.5915	0.00032878	0.00425388
ENSG00000131351	HAUS8	93323	268.224	-1.61988	0.451581	-3.58713	0.000334333	0.0043057
ENSG00000083535	PIBF1	10464	1329.71	1.01682	0.283461	3.58716	0.000334296	0.0043057
ENSG00000168090	COPS6	10980	3208.42	-0.921047	0.256751	-3.58732	0.000334094	0.0043057
ENSG00000119523	ALG2	85365	2269.55	0.896926	0.249993	3.58781	0.00033347	0.0043057
ENSG00000130589	HELZ2	85441	2243.26	-1.20892	0.337102	-3.58622	0.0003355	0.00431573
ENSG00000148842	CNNM2	54805	820.989	1.01933	0.28429	3.58555	0.000336373	0.00432197
ENSG00000145912	NHP2	55651	705.385	-1.32799	0.370488	-3.58444	0.000337806	0.00433537
ENSG00000141258	SGSM2	9905	2372.33	-0.908445	0.25352	-3.58332	0.000339249	0.00434888
ENSG00000182141	ZNF708	7562	517.503	1.13931	0.318081	3.58184	0.000341179	0.00436357
ENSG00000008952	SEC62	7095	9230.7	0.971525	0.271217	3.5821	0.000340842	0.00436357
ENSG00000152582	SPEF2	79925	658.544	1.50039	0.419177	3.57938	0.000344409	0.00439982
ENSG00000170801	HTRA3	94031	66.3679	2.44895	0.684526	3.57759	0.000346782	0.00442504
ENSG00000134809	TIMM10	26519	504.066	-1.40549	0.39297	-3.5766	0.000348097	0.00443674
ENSG00000061987	MON2	23041	4169.31	1.06354	0.297414	3.57597	0.000348934	0.00444013
ENSG00000126822	PLEKHG3	26030	3493.77	-0.918647	0.256907	-3.5758	0.000349161	0.00444013
ENSG00000188112	C6orf132	647024	791.197	-1.38944	0.388757	-3.57406	0.000351489	0.00446435
ENSG00000049541	RFC2	5982	954.629	-1.35072	0.377954	-3.57378	0.000351868	0.00446435
ENSG00000139344	AMDHD1	144193	97.6042	2.08332	0.583083	3.57294	0.00035299	0.00447348
ENSG00000011304	PTBP1	5725	13818.2	-1.00079	0.280165	-3.57216	0.000354044	0.00448174
ENSG00000147027	TMEM47	83604	3895.86	2.05974	0.576754	3.57125	0.000355279	0.00449226
ENSG00000196502	SULT1A1	6817	623.211	1.1197	0.313717	3.56915	0.00035814	0.0045233
ENSG00000127334	DYRK2	8445	2799.29	0.903422	0.253166	3.56851	0.000359024	0.00452932
ENSG00000101189	MRGBP	55257	936.896	-1.15696	0.324374	-3.56673	0.000361463	0.00455492
ENSG00000198862	LTN1	26046	4760.2	1.00418	0.281609	3.56586	0.00036267	0.00456496
ENSG00000163728	TTC14	151613	2285.76	1.19251	0.334481	3.56525	0.000363506	0.00457032
ENSG00000131475	VPS25	84313	2874.72	-0.858612	0.240896	-3.56424	0.000364911	0.00458281
ENSG00000187514	PTMA	5757	18500.6	-1.23697	0.347219	-3.56251	0.000367321	0.00460787
ENSG00000205683	DPF3	8110	300.359	-1.39674	0.392146	-3.56179	0.000368328	0.00461342
ENSG00000167543	TP53I13	90313	1603.58	-1.03038	0.289303	-3.56161	0.000368593	0.00461342
ENSG00000104904	OAZ1	4946	8647.7	-0.99419	0.279175	-3.56118	0.000369194	0.00461576
ENSG00000078401	EDN1	1906	167.304	-1.90727	0.536343	-3.55606	0.000376459	0.00468552
ENSG00000109107	ALDOC	230	643.879	-1.42015	0.399356	-3.55611	0.000376381	0.00468552
ENSG00000198315	ZKSCAN8	7745	2846.32	1.06864	0.300476	3.55649	0.00037584	0.00468552
ENSG00000104549	SQLE	6713	5296.93	0.89101	0.250527	3.55655	0.000375763	0.00468552
ENSG00000095303	PTGS1	5742	2075.28	-1.19711	0.336674	-3.5557	0.000376977	0.00468673
ENSG00000149289	ZC3H12C	85463	2807.18	0.878386	0.247085	3.55499	0.000377988	0.00469406
ENSG00000164176	EDIL3	10085	3463.96	1.04331	0.293578	3.55377	0.000379744	0.00470744
ENSG00000156515	HK1	3098	9476.34	-0.792043	0.222881	-3.55366	0.000379912	0.00470744
ENSG00000187240	DYNC2H1	79659	2449.21	1.50352	0.423646	3.549	0.000386695	0.00478616
ENSG00000182568	SATB1	6304	1667.81	1.06447	0.299995	3.5483	0.000387726	0.00478827
ENSG00000164877	MICALL2	79778	1527.04	-0.956417	0.269523	-3.54855	0.000387356	0.00478827
ENSG00000072864	NDE1	54820	819.735	-1.22506	0.345369	-3.5471	0.000389489	0.00480471
ENSG00000178605	GTPBP6	8225	2380.61	-0.889405	0.250802	-3.54624	0.000390771	0.00481519
ENSG00000169032	MAP2K1	5604	2556.47	-0.865352	0.244118	-3.54481	0.000392904	0.0048361
ENSG00000104731	KLHDC4	54758	968.588	-1.13041	0.31893	-3.54439	0.000393521	0.00483835
ENSG00000053371	AKR7A2	8574	2185.06	-1.08655	0.3066	-3.54388	0.000394287	0.00484242
ENSG00000023287	RB1CC1	9821	5074.21	1.04305	0.294364	3.54341	0.000394995	0.00484577
ENSG00000179750	APOBEC3B	9582	343.695	-2.83686	0.800786	-3.5426	0.000396208	0.00485306
ENSG00000120129	DUSP1	1843	15365.4	-0.877939	0.247835	-3.54243	0.000396462	0.00485306
ENSG00000132912	DCTN4	51164	4906.93	0.834676	0.235655	3.54195	0.000397187	0.00485659
ENSG00000189195	BTBD8	284697	677.105	1.47987	0.418007	3.5403	0.000399667	0.00488156
ENSG00000164970	FAM219A	203259	1859.51	-1.34222	0.379192	-3.53967	0.000400622	0.00488785
ENSG00000107771	CCSER2	54462	3957.32	0.874132	0.247241	3.53555	0.000406927	0.00495934
ENSG00000092439	TRPM7	54822	5099.32	0.979376	0.27704	3.53515	0.000407549	0.00496148
ENSG00000104154	SLC30A4	7782	907.327	1.04875	0.296763	3.53397	0.000409367	0.00497817
ENSG00000177548	RABEP2	79874	991.182	-1.08951	0.308386	-3.53294	0.00041097	0.00499221
ENSG00000181690	PLAG1	5324	1434.72	1.33913	0.379125	3.53215	0.000412196	0.00499783
ENSG00000163867	ZMYM6	9204	1027.61	1.16972	0.331173	3.53206	0.000412331	0.00499783
ENSG00000141552	ANAPC11	51529	2477.37	-0.90082	0.255193	-3.52996	0.000415626	0.00503228
ENSG00000153237	CCDC148	130940	313.135	1.6928	0.479773	3.52834	0.000418173	0.00505239
ENSG00000105137	SYDE1	85360	2486.1	-1.01704	0.28827	-3.52807	0.000418598	0.00505239
ENSG00000073169	SELENOO	83642	941.175	-1.01059	0.286446	-3.52804	0.000418649	0.00505239
ENSG00000129038	LOXL1	4016	1056.18	-1.45316	0.411939	-3.52762	0.000419306	0.00505484
ENSG00000146540	C7orf50	84310	1442.41	-1.09215	0.30965	-3.52705	0.000420221	0.00505865
ENSG00000101997	CCDC22	28952	820.185	-1.02918	0.291812	-3.52685	0.000420531	0.00505865
ENSG00000243364	EFNA4	1945	229.68	-1.785	0.506373	-3.52507	0.000423369	0.00508729
ENSG00000107854	TNKS2	80351	6187.13	0.840347	0.238416	3.52471	0.00042394	0.00508866
ENSG00000157778	PSMG3	84262	673.151	-1.07816	0.306	-3.52341	0.000426034	0.00510828
ENSG00000169131	ZNF354A	6940	808.45	1.27703	0.362498	3.52285	0.000426929	0.00511349
ENSG00000106351	AGFG2	3268	580.188	-1.10699	0.314407	-3.52087	0.000430139	0.00514641
ENSG00000158716	DUSP23	54935	1269.32	-2.08345	0.591849	-3.52024	0.000431149	0.00515294
ENSG00000157514	TSC22D3	1831	7411.72	1.28589	0.365574	3.51746	0.000435705	0.00519944
ENSG00000143314	MRPL24	79590	1236.52	-1.14118	0.324448	-3.51729	0.000435973	0.00519944
ENSG00000238227	TMEM250	90120	2336.85	-1.11936	0.318321	-3.51647	0.000437334	0.0052045
ENSG00000129968	ABHD17A	81926	2747.71	-0.862646	0.245303	-3.51665	0.000437027	0.0052045
ENSG00000152223	EPG5	57724	5738.39	0.892817	0.25407	3.51406	0.000441317	0.0052463
ENSG00000171903	CYP4F11	57834	894.891	-1.45401	0.413814	-3.51368	0.000441946	0.00524816
ENSG00000166598	HSP90B1	7184	83726	1.63995	0.466878	3.51258	0.000443775	0.00525867
ENSG00000013364	MVP	9961	14253.3	-0.947296	0.269671	-3.51279	0.00044343	0.00525867
ENSG00000153339	TRAPPC8	22878	4738.74	1.05213	0.299665	3.51104	0.000446357	0.00528364
ENSG00000083223	TUT7	79670	2372.06	0.845281	0.240772	3.51072	0.000446897	0.00528441
ENSG00000114374	USP9Y	8287	5447.95	1.09228	0.311795	3.50321	0.000459685	0.00542631
ENSG00000114374	USP9Y	64595	5447.95	1.09228	0.311795	3.50321	0.000459685	0.00542631
ENSG00000105699	LSR	51599	917.819	-1.07894	0.308019	-3.50282	0.000460361	0.00542631
ENSG00000181827	RFX7	64864	2525.72	0.90713	0.258955	3.50304	0.000459985	0.00542631
ENSG00000123975	CKS2	1164	1532.4	-1.31361	0.375072	-3.5023	0.000461256	0.00542722
ENSG00000076248	UNG	7374	1040.77	-1.21605	0.347253	-3.50193	0.000461901	0.00542722
ENSG00000142875	PRKACB	5567	2204.03	0.903019	0.25786	3.50198	0.000461816	0.00542722
ENSG00000187164	SHTN1	57698	3556.5	0.820394	0.234326	3.50107	0.000463386	0.00543892
ENSG00000104738	MCM4	4173	4138.04	-1.38549	0.395965	-3.49901	0.000466996	0.00546975
ENSG00000185946	RNPC3	55599	1659.97	1.36582	0.390336	3.49908	0.000466872	0.00546975
ENSG00000156042	CFAP70	118491	338.596	1.56787	0.448252	3.49774	0.000469213	0.00548449
ENSG00000121316	PLBD1	79887	566.863	1.07616	0.307674	3.49773	0.00046924	0.00548449
ENSG00000204311	PJVK	494513	390.907	1.50175	0.429462	3.49682	0.000470842	0.00549167
ENSG00000160446	ZDHHC12	84885	1064.67	-1.2137	0.347084	-3.49687	0.000470758	0.00549167
ENSG00000213551	DNAJC9	23234	646.295	-1.49336	0.427298	-3.49489	0.000474253	0.0054999
ENSG00000106546	AHR	196	6671.87	1.35794	0.388483	3.49549	0.000473195	0.0054999
ENSG00000171608	PIK3CD	5293	2024.84	-1.08466	0.310347	-3.49498	0.000474098	0.0054999
ENSG00000129235	TXNDC17	84817	1275.56	-1.02593	0.293563	-3.49475	0.000474513	0.0054999
ENSG00000154305	MIA3	375056	4137.28	0.925761	0.264847	3.49546	0.000473241	0.0054999
ENSG00000088256	GNA11	2767	2643.07	-0.902949	0.258289	-3.49589	0.000472489	0.0054999
ENSG00000163104	SMARCAD1	56916	3766.91	0.937039	0.268152	3.49444	0.000475061	0.00550053
ENSG00000187244	BCAM	4059	1065.04	-1.70872	0.489104	-3.49357	0.000476601	0.00551043
ENSG00000123983	ACSL3	2181	7595.4	0.916132	0.262246	3.4934	0.000476907	0.00551043
ENSG00000182916	TCEAL7	56849	184.92	-3.88323	1.11209	-3.49183	0.000479724	0.00553426
ENSG00000075275	CELSR1	9620	7332.6	-0.79238	0.226933	-3.4917	0.000479964	0.00553426
ENSG00000002586	CD99	4267	8411.92	-0.873594	0.250212	-3.49141	0.000480472	0.00553438
ENSG00000115073	ACTR1B	10120	2782.91	-0.907214	0.259896	-3.49069	0.00048178	0.0055437
ENSG00000117308	GALE	2582	3392.51	-1.18127	0.338537	-3.48934	0.000484216	0.00556598
ENSG00000123636	BAZ2B	29994	2743.69	1.13731	0.326006	3.48861	0.000485547	0.00557473
ENSG00000166171	DPCD	25911	631.656	-1.05817	0.303342	-3.48837	0.000485979	0.00557473
ENSG00000143256	PFDN2	5202	1197.12	-1.47313	0.422687	-3.48515	0.000491855	0.00562745
ENSG00000172830	SSH3	54961	2231.52	-1.02632	0.294518	-3.48475	0.000492595	0.00562745
ENSG00000182154	MRPL41	64975	1569.75	-0.884873	0.253915	-3.48492	0.000492278	0.00562745
ENSG00000124766	SOX4	6659	7647.02	-0.833286	0.239124	-3.48475	0.000492598	0.00562745
ENSG00000184990	SIVA1	10572	1262.82	-1.20937	0.347184	-3.48337	0.000495138	0.00565067
ENSG00000135241	PNPLA8	50640	2469.99	0.862672	0.247813	3.48115	0.000499271	0.00569199
ENSG00000095574	IKZF5	64376	1055.81	1.41296	0.405933	3.48078	0.000499951	0.00569391
ENSG00000211450	SELENOH	280636	692.379	-1.22028	0.351301	-3.4736	0.000513534	0.00584263
ENSG00000125817	CENPB	1059	4408.34	-0.928999	0.267599	-3.47161	0.000517353	0.00588007
ENSG00000214706	IFRD2	7866	1215.08	-0.944545	0.2722	-3.47004	0.000520385	0.0059085
ENSG00000167637	ZNF283	284349	434.535	1.15425	0.332754	3.46877	0.00052284	0.00592428
ENSG00000204186	ZDBF2	57683	1267.22	0.938475	0.270544	3.46884	0.000522703	0.00592428
ENSG00000142694	EVA1B	55194	364.09	-1.44193	0.415747	-3.46829	0.00052379	0.00592779
ENSG00000160932	LY6E	4061	6543.09	-0.913876	0.263512	-3.46807	0.000524215	0.00592779
ENSG00000092621	PHGDH	26227	2487.74	-1.08572	0.313096	-3.46771	0.000524921	0.00592974
ENSG00000198146	ZNF770	54989	4273.23	0.965481	0.278458	3.46724	0.000525826	0.00593394
ENSG00000100629	CEP128	145508	329.198	-1.55819	0.449598	-3.46573	0.000528786	0.00593724
ENSG00000111058	ACSS3	79611	738.007	1.27919	0.369079	3.46591	0.000528441	0.00593724
ENSG00000104812	GYS1	2997	3835.21	-1.15643	0.333595	-3.46656	0.000527161	0.00593724
ENSG00000132017	DCAF15	90379	1243.86	-0.930801	0.268567	-3.46581	0.000528632	0.00593724
ENSG00000140553	UNC45A	55898	3366.36	-0.849245	0.245022	-3.466	0.000528259	0.00593724
ENSG00000137575	SDCBP	6386	12047.3	0.933682	0.26948	3.46475	0.000530718	0.00595292
ENSG00000087077	TRIP6	7205	2596.85	-1.11314	0.321461	-3.46276	0.000534666	0.00599117
ENSG00000134108	ARL8B	55207	6786.59	0.919001	0.26545	3.46205	0.000536076	0.00599712
ENSG00000274523	RCC1L	81554	2359.16	-0.870363	0.251408	-3.46195	0.000536275	0.00599712
ENSG00000128585	MKLN1	4289	3513.71	1.02541	0.296368	3.45992	0.000540337	0.00603042
ENSG00000116044	NFE2L2	4780	10836.9	0.879604	0.254225	3.45994	0.000540294	0.00603042
ENSG00000119138	KLF9	687	8455.84	1.39597	0.403724	3.45773	0.000544739	0.00605714
ENSG00000204394	VARS1	7407	5263.67	-1.01026	0.292147	-3.45804	0.000544114	0.00605714
ENSG00000126768	TIMM17B	10245	889.998	-0.985053	0.284877	-3.45782	0.000544572	0.00605714
ENSG00000179604	CDC42EP4	23580	2264.14	-0.84747	0.2451	-3.45765	0.000544909	0.00605714
ENSG00000198858	R3HDM4	91300	2075.42	-1.02129	0.295428	-3.45698	0.000546272	0.00606624
ENSG00000197586	ENTPD6	955	3710.31	-0.946908	0.273965	-3.45632	0.000547609	0.00607502
ENSG00000109929	SC5D	6309	3155.8	1.12932	0.326798	3.45572	0.000548818	0.00607632
ENSG00000239306	RBM14	10432	2167.39	-1.02981	0.297982	-3.45596	0.000548343	0.00607632
ENSG00000135968	GCC2	9648	7513.68	0.956756	0.276887	3.4554	0.000549477	0.00607757
ENSG00000104872	PIH1D1	55011	1563.19	-1.01913	0.294971	-3.45501	0.000550273	0.00608033
ENSG00000170445	HARS1	3035	2686.08	-0.967409	0.280289	-3.45147	0.000557551	0.00615463
ENSG00000082781	ITGB5	3693	12547.9	-1.13915	0.330156	-3.45033	0.000559894	0.00617437
ENSG00000140022	STON2	85439	259.149	1.44354	0.4186	3.4485	0.000563719	0.006192
ENSG00000163382	NAXE	128240	1784.84	-0.984	0.285309	-3.44889	0.0005629	0.006192
ENSG00000165802	NSMF	26012	1849.78	-0.96883	0.280922	-3.44875	0.000563184	0.006192
ENSG00000113161	HMGCR	3156	7419.94	0.922809	0.267597	3.4485	0.000563713	0.006192
ENSG00000023516	AKAP11	11215	6756.94	0.924877	0.268234	3.44802	0.000564717	0.00619685
ENSG00000188910	GJB3	2707	184.096	-1.81572	0.526653	-3.44765	0.000565484	0.00619916
ENSG00000130202	NECTIN2	5819	4137.56	-1.2515	0.363211	-3.44565	0.000569686	0.00623294
ENSG00000168300	PCMTD1	115294	3665.87	1.16321	0.337586	3.44567	0.000569635	0.00623294
ENSG00000112787	FBRSL1	57666	1793.26	-0.861397	0.250037	-3.44507	0.000570903	0.00624011
ENSG00000164104	HMGB2	3148	3424.52	-1.83732	0.533493	-3.44395	0.00057328	0.00625255
ENSG00000166394	CYB5R2	51700	186.377	-1.53738	0.44636	-3.44427	0.000572613	0.00625255
ENSG00000104856	RELB	5971	730.027	-1.16128	0.337266	-3.44321	0.00057485	0.00625255
ENSG00000161016	RPL8	6132	27233.6	-1.0376	0.301324	-3.44346	0.000574311	0.00625255
ENSG00000090989	EXOC1	55763	3796.66	0.884448	0.256859	3.44332	0.000574609	0.00625255
ENSG00000153201	RANBP2	5903	11449.8	0.943153	0.273946	3.44284	0.00057565	0.00625514
ENSG00000104763	ASAH1	427	14491.9	1.14126	0.331542	3.44227	0.000576856	0.00626168
ENSG00000108479	GALK1	2584	1021.65	-0.976291	0.283641	-3.44199	0.000577447	0.00626168
ENSG00000205903	ZNF316	100131017	1995.61	-0.971434	0.282249	-3.44176	0.000577941	0.00626168
ENSG00000173137	ADCK5	203054	491.048	-1.10968	0.322449	-3.44142	0.00057867	0.00626348
ENSG00000152926	ZNF117	51351	1028.1	0.93005	0.270292	3.4409	0.000579776	0.00626936
ENSG00000152926	ZNF117	109504726	1028.1	0.93005	0.270292	3.4409	0.000579776	0.00626936
ENSG00000116871	MAP7D1	55700	7113.96	-1.12387	0.326876	-3.43822	0.000585544	0.00631944
ENSG00000095906	NUBP2	10101	1557.68	-1.09794	0.319328	-3.43828	0.000585415	0.00631944
ENSG00000164674	SYTL3	94120	662.74	-1.34268	0.390579	-3.43767	0.00058675	0.00632633
ENSG00000111057	KRT18	3875	3411.04	-1.10919	0.322727	-3.43691	0.000588384	0.00633167
ENSG00000100528	CNIH1	10175	5248.99	0.852058	0.247902	3.43707	0.000588039	0.00633167
ENSG00000196967	ZNF585A	199704	489.693	1.21712	0.354294	3.43533	0.000591837	0.00635654
ENSG00000166681	BEX3	27018	5895.62	-1.01237	0.294679	-3.43549	0.000591483	0.00635654
ENSG00000123159	GIPC1	10755	5559.28	-1.10807	0.322683	-3.43394	0.000594875	0.00635848
ENSG00000099364	FBXL19	54620	1613.81	-1.00108	0.291523	-3.43395	0.000594846	0.00635848
ENSG00000058729	RIOK2	55781	1038.48	0.934644	0.272134	3.4345	0.000593647	0.00635848
ENSG00000100075	SLC25A1	6576	4826.62	-0.910901	0.265196	-3.43483	0.000592931	0.00635848
ENSG00000183735	TBK1	29110	2230.43	0.854286	0.248768	3.43406	0.000594608	0.00635848
ENSG00000146950	SHROOM2	357	168.31	-2.77189	0.807719	-3.43175	0.000599705	0.00640342
ENSG00000188015	S100A3	6274	145.597	-1.66538	0.48532	-3.43151	0.000600231	0.00640342
ENSG00000240065	PSMB9	5698	529.676	-1.29704	0.378123	-3.43021	0.000603122	0.0064281
ENSG00000175166	PSMD2	5708	15650.7	-0.980559	0.285937	-3.42928	0.000605192	0.00644399
ENSG00000145476	CYP4V2	285440	2421.85	0.939557	0.27407	3.42817	0.000607664	0.00646413
ENSG00000182871	COL18A1	80781	12010.1	-0.974738	0.284354	-3.4279	0.000608267	0.00646436
ENSG00000117228	GBP1	2633	845.381	-1.00864	0.29445	-3.42549	0.0006137	0.00651588
ENSG00000006062	MAP3K14	9020	766.394	-1.11776	0.326358	-3.42494	0.000614939	0.00652281
ENSG00000120742	SERP1	27230	8422.31	1.20017	0.350602	3.42317	0.000618943	0.00654184
ENSG00000117691	NENF	29937	1199.34	-1.03522	0.302421	-3.42311	0.000619084	0.00654184
ENSG00000241945	PWP2	5822	847.274	-0.971476	0.283798	-3.42313	0.000619047	0.00654184
ENSG00000154114	TBCEL	219899	1513.14	0.871447	0.25455	3.42348	0.000618257	0.00654184
ENSG00000169967	MAP3K2	10746	4662.26	1.14124	0.333768	3.41928	0.000627877	0.00662845
ENSG00000135916	ITM2C	81618	6263.91	-0.920127	0.269386	-3.41565	0.000636295	0.00670459
ENSG00000143420	ENSA	2029	4310.76	-0.850068	0.248858	-3.41588	0.000635763	0.00670459
ENSG00000197343	ZNF655	79027	4538.76	1.05608	0.309278	3.41466	0.000638617	0.0067227
ENSG00000176845	METRNL	284207	580.384	-1.06531	0.3121	-3.41335	0.000641696	0.00674873
ENSG00000161813	LARP4	113251	3927.27	0.882998	0.25889	3.41071	0.000647948	0.00680804
ENSG00000100003	SEC14L2	23541	1339.41	-1.28119	0.375983	-3.40758	0.000655418	0.00687355
ENSG00000099246	RAB18	22931	5492.41	0.781696	0.229382	3.40783	0.000654821	0.00687355
ENSG00000158526	TSR2	90121	997.6	-1.16738	0.342671	-3.4067	0.000657545	0.00688937
ENSG00000051128	HOMER3	9454	724.257	-1.06514	0.312762	-3.4056	0.000660194	0.00691061
ENSG00000157827	FMNL2	114793	12337.6	0.998212	0.293246	3.40401	0.000664031	0.00694424
ENSG00000006652	IFRD1	3475	2509.64	0.912425	0.268072	3.40366	0.000664903	0.00694683
ENSG00000102030	NAA10	8260	438.992	-1.16072	0.34129	-3.40099	0.000671423	0.00699474
ENSG00000070047	PHRF1	57661	3423.1	-1.08179	0.318046	-3.40138	0.000670476	0.00699474
ENSG00000088970	KIZ	55857	494.754	1.0732	0.315581	3.4007	0.000672125	0.00699474
ENSG00000004766	VPS50	55610	2023.26	0.930382	0.273575	3.40083	0.000671805	0.00699474
ENSG00000067208	EVI5	7813	1834.31	0.856068	0.251748	3.4005	0.000672632	0.00699474
ENSG00000100416	TRMU	55687	1462.28	-0.86658	0.25487	-3.40009	0.000673648	0.00699877
ENSG00000114127	XRN1	54464	2906.91	1.26781	0.373062	3.39839	0.000677829	0.00703563
ENSG00000148297	MED22	6837	1473.17	-1.04179	0.30659	-3.398	0.000678816	0.00703932
ENSG00000137720	CFAP68	64776	508.491	1.12294	0.330524	3.39745	0.000680161	0.00704669
ENSG00000171346	KRT15	3866	99.6392	-2.27833	0.670662	-3.39714	0.000680939	0.00704819
ENSG00000132475	H3-3B	3021	15486.5	-0.967889	0.284949	-3.39671	0.000682015	0.00705277
ENSG00000130726	TRIM28	10155	12956	-0.88942	0.261881	-3.39627	0.000683107	0.0070575
ENSG00000107560	RAB11FIP2	22841	2139.83	1.16929	0.344594	3.39326	0.00069067	0.00712241
ENSG00000086619	ERO1B	56605	795.101	1.12284	0.330884	3.39344	0.000690207	0.00712241
ENSG00000047932	GOPC	57120	2490.08	0.942902	0.277902	3.39293	0.000691493	0.0071243
ENSG00000120686	UFM1	51569	4434.47	0.906973	0.267342	3.39256	0.000692437	0.00712743
ENSG00000174996	KLC2	64837	1278.25	-1.2371	0.364932	-3.38993	0.000699094	0.00715446
ENSG00000122783	CYREN	78996	964.851	-1.01701	0.300026	-3.38975	0.000699565	0.00715446
ENSG00000185340	GAS2L1	10634	1246.78	-0.980884	0.289364	-3.38979	0.000699459	0.00715446
ENSG00000107404	DVL1	1855	4031.94	-0.902159	0.26611	-3.39017	0.000698501	0.00715446
ENSG00000124535	WRNIP1	56897	2184.37	-0.886306	0.261422	-3.39033	0.000698092	0.00715446
ENSG00000158941	CCAR2	57805	2720.49	-0.871514	0.257069	-3.39019	0.00069845	0.00715446
ENSG00000162430	SELENON	57190	3235.1	-0.854134	0.25194	-3.39023	0.00069835	0.00715446
ENSG00000071051	NCK2	8440	2646.03	-0.988488	0.291652	-3.38927	0.000700799	0.0071605
ENSG00000147202	DIAPH2	1730	1970.87	0.833318	0.245889	3.38899	0.0007015	0.00716109
ENSG00000173992	CCS	9973	838.745	-1.03319	0.305115	-3.38624	0.000708577	0.00722427
ENSG00000174197	MGA	23269	3719.78	0.821296	0.242551	3.38608	0.000708988	0.00722427
ENSG00000117632	STMN1	3925	7713.16	-1.22485	0.361922	-3.3843	0.000713612	0.00725147
ENSG00000071189	SNX13	23161	3318.7	1.05596	0.312	3.38449	0.000713115	0.00725147
ENSG00000177556	ATOX1	475	813.794	-1.02635	0.303226	-3.38477	0.000712377	0.00725147
ENSG00000088833	NSFL1C	55968	3272.59	-1.03001	0.30444	-3.38329	0.000716229	0.00727142
ENSG00000142507	PSMB6	5694	2217.17	-1.04585	0.309165	-3.38281	0.000717478	0.00727545
ENSG00000259956	RBM15B	29890	3626.32	-0.853869	0.252427	-3.38264	0.000717933	0.00727545
ENSG00000141971	MVB12A	93343	1413.8	-0.950575	0.281138	-3.38117	0.000721791	0.00730789
ENSG00000205269	TMEM170B	100113407	509.159	1.43697	0.425068	3.38057	0.000723358	0.00731603
ENSG00000124145	SDC4	6385	12223.1	-1.00256	0.296583	-3.38036	0.00072391	0.00731603
ENSG00000128563	PRKRIP1	79706	1184.65	-1.06064	0.313947	-3.37841	0.000729063	0.00735475
ENSG00000196781	TLE1	7088	4297.21	-0.815798	0.241463	-3.37857	0.000728643	0.00735475
ENSG00000124370	MCEE	84693	301.317	1.40508	0.415972	3.37783	0.000730598	0.00736356
ENSG00000116260	QSOX1	5768	10334.2	-1.5292	0.452782	-3.37734	0.000731918	0.00737018
ENSG00000005075	POLR2J	5439	1060.52	-1.01268	0.30001	-3.37548	0.000736859	0.00741322
ENSG00000176788	BASP1	10409	3371.42	-1.18506	0.351191	-3.37441	0.000739729	0.00743538
ENSG00000137414	FAM8A1	51439	2785.51	0.904428	0.268103	3.37344	0.000742358	0.00745507
ENSG00000113851	CRBN	51185	1474.03	1.0975	0.325361	3.37317	0.000743091	0.00745571
ENSG00000137965	IFI44	10561	471.24	1.11917	0.331883	3.37218	0.00074577	0.00747584
ENSG00000083097	DOP1A	23033	1652.24	1.07961	0.320228	3.37139	0.000747899	0.00748187
ENSG00000118640	VAMP8	8673	2073.61	-1.00195	0.297204	-3.37127	0.000748236	0.00748187
ENSG00000196236	XPNPEP3	63929	1258.76	0.899678	0.266871	3.37121	0.000748388	0.00748187
ENSG00000170088	TMEM192	201931	2727.52	0.844494	0.250553	3.37052	0.000750274	0.0074921
ENSG00000165322	ARHGAP12	94134	3285.92	0.827351	0.24548	3.37034	0.000750759	0.0074921
ENSG00000117318	ID3	3399	774.047	-4.98214	1.47843	-3.36988	0.000751999	0.00749775
ENSG00000196465	MYL6B	140465	985.425	-0.988115	0.293306	-3.36888	0.00075473	0.00751824
ENSG00000107874	CUEDC2	79004	1745.93	-0.971517	0.288412	-3.36851	0.000755765	0.00752182
ENSG00000160072	ATAD3B	83858	1812.43	-0.919837	0.273118	-3.36791	0.0007574	0.00753136
ENSG00000170549	IRX1	79192	137.697	-2.02925	0.602619	-3.36739	0.000758833	0.00753522
ENSG00000197776	KLHDC1	122773	203.82	1.49943	0.445295	3.36728	0.000759143	0.00753522
ENSG00000114698	PLSCR4	57088	415.276	1.3718	0.407634	3.36529	0.000764639	0.00757625
ENSG00000164066	INTU	27152	1175.77	1.04576	0.310736	3.36544	0.000764207	0.00757625
ENSG00000213859	KCTD11	147040	612.01	-1.11375	0.331077	-3.36404	0.000768108	0.00760386
ENSG00000077238	IL4R	3566	2133.6	-1.16832	0.347353	-3.3635	0.000769616	0.00761202
ENSG00000249115	HAUS5	23354	689.632	-1.1457	0.340835	-3.36144	0.000775364	0.00766206
ENSG00000107290	SETX	23064	8473.69	0.783948	0.233284	3.36049	0.000778038	0.00768165
ENSG00000136490	LIMD2	80774	1640.69	-1.24856	0.3716	-3.35995	0.000779564	0.0076899
ENSG00000187479	C11orf96	387763	47.7044	-3.48305	1.03847	-3.35403	0.000796426	0.00784218
ENSG00000116539	ASH1L	55870	5113.18	0.916955	0.273395	3.35396	0.000796636	0.00784218
ENSG00000174903	RAB1B	81876	2226.35	-0.896536	0.26734	-3.35355	0.000797821	0.00784218
ENSG00000159788	RGS12	6002	1156.3	-0.883178	0.263352	-3.35361	0.000797652	0.00784218
ENSG00000128185	DGCR6L	85359	1402.72	-1.08379	0.323293	-3.35233	0.000801346	0.00786988
ENSG00000185504	FAAP100	80233	1863.17	-0.913071	0.272619	-3.34925	0.000810293	0.00795073
ENSG00000137673	MMP7	4316	16420.5	1.86868	0.558385	3.34658	0.000818138	0.00801385
ENSG00000198937	CCDC167	154467	342.077	-1.5883	0.474603	-3.34657	0.000818166	0.00801385
ENSG00000164611	PTTG1	9232	1252.44	-1.46608	0.438187	-3.34578	0.000820513	0.00802977
ENSG00000275832	ARHGAP23	57636	2430.71	-1.22255	0.365505	-3.34482	0.00082336	0.00805055
ENSG00000168802	CHTF8	54921	2809.88	-1.01653	0.304037	-3.34343	0.000827489	0.00808382
ENSG00000072134	EPN2	22905	1032.84	-0.965613	0.288961	-3.34168	0.000832744	0.0081223
ENSG00000137700	SLC37A4	2542	1825.11	-0.943206	0.282259	-3.34163	0.000832888	0.0081223
ENSG00000166166	TRMT61A	115708	555.493	-1.09301	0.327148	-3.34102	0.000834706	0.0081329
ENSG00000025796	SEC63	11231	6321.31	1.06015	0.317352	3.34063	0.0008359	0.00813741
ENSG00000159055	MIS18A	54069	483.077	-1.3612	0.407515	-3.34025	0.000837024	0.00814123
ENSG00000175416	CLTB	1212	1337.59	-1.15661	0.346295	-3.33997	0.000837885	0.00814249
ENSG00000213047	DENND1B	163486	1292.77	1.09832	0.328961	3.33875	0.000841565	0.00814978
ENSG00000160551	TAOK1	57551	10441.3	0.935632	0.280217	3.33895	0.000840946	0.00814978
ENSG00000123104	ITPR2	3709	2335.6	0.858432	0.257107	3.3388	0.000841396	0.00814978
ENSG00000151779	NBAS	51594	3958.64	0.775299	0.232194	3.33901	0.000840789	0.00814978
ENSG00000167103	PIP5KL1	138429	76.8945	-2.43322	0.728945	-3.338	0.000843826	0.00816456
ENSG00000116761	CTH	1491	343.937	1.22123	0.365951	3.33713	0.000846471	0.00818305
ENSG00000198799	LRIG2	9860	1185.12	0.997123	0.29922	3.33241	0.000860987	0.00831615
ENSG00000163389	POGLUT1	56983	1052.46	0.889621	0.267085	3.33085	0.000865815	0.00834828
ENSG00000066777	ARFGEF1	10565	7226.17	0.780702	0.23438	3.33093	0.000865564	0.00834828
ENSG00000156052	GNAQ	2776	7497.25	0.917573	0.275516	3.33038	0.000867265	0.00835503
ENSG00000132688	NES	10763	39.2609	-3.2963	0.990325	-3.32851	0.000873131	0.00839752
ENSG00000121741	ZMYM2	7750	6012.98	1.01412	0.304722	3.32801	0.000874695	0.00839752
ENSG00000141376	BCAS3	54828	975.058	0.957639	0.287728	3.32828	0.000873834	0.00839752
ENSG00000145391	SETD7	80854	5036.61	0.901886	0.270987	3.32815	0.000874246	0.00839752
ENSG00000180376	CCDC66	285331	774.807	1.03835	0.312136	3.32659	0.000879144	0.00843297
ENSG00000180801	ARSJ	79642	1069.17	-0.896589	0.26958	-3.32587	0.000881424	0.00844755
ENSG00000113595	TRIM23	373	1017.4	1.10623	0.332747	3.32452	0.000885703	0.00848125
ENSG00000178585	CTNNBIP1	56998	409.791	-1.15458	0.347355	-3.3239	0.000887674	0.0084925
ENSG00000153130	SCOC	60592	5579.95	0.858088	0.258175	3.32367	0.000888404	0.0084925
ENSG00000169919	GUSB	2990	2913.6	-0.859788	0.258708	-3.32339	0.000889301	0.00849378
ENSG00000142910	TINAGL1	64129	4151.07	-1.43429	0.431629	-3.32296	0.00089067	0.00849956
ENSG00000064490	RFXANK	8625	1013.3	-0.977844	0.294387	-3.32163	0.000894928	0.00853287
ENSG00000008394	MGST1	4257	2306.07	1.06397	0.320476	3.31996	0.00090029	0.00854009
ENSG00000149480	MTA2	9219	3325.96	-1.00977	0.304075	-3.32081	0.000897557	0.00854009
ENSG00000101928	MOSPD1	56180	982.146	0.962054	0.289753	3.32026	0.000899348	0.00854009
ENSG00000174917	MICOS13	125988	1226.36	-0.960781	0.289328	-3.32074	0.000897804	0.00854009
ENSG00000135624	CCT7	10574	7709.56	-0.89725	0.270244	-3.32015	0.000899682	0.00854009
ENSG00000118855	MFSD1	64747	3470.32	0.815196	0.245542	3.31998	0.000900233	0.00854009
ENSG00000169221	TBC1D10B	26000	2261.37	-0.853397	0.257113	-3.31915	0.000902931	0.00855785
ENSG00000145348	TBCK	93627	2024.6	1.02884	0.310151	3.31722	0.00090917	0.00860965
ENSG00000149115	TNKS1BP1	85456	10222.3	-1.15147	0.347185	-3.31658	0.000911278	0.00861884
ENSG00000099290	WASHC2A	387680	6343.13	0.769595	0.232054	3.31645	0.00091169	0.00861884
ENSG00000157625	TAB3	257397	2961.21	0.932138	0.281216	3.31467	0.00091752	0.00866659
ENSG00000101782	RIOK3	8780	6267.8	0.763294	0.230309	3.31421	0.000919019	0.00867339
ENSG00000129250	KIF1C	10749	7727.74	-1.04042	0.313962	-3.31384	0.000920239	0.00867754
ENSG00000180448	ARHGAP45	23526	248.424	-1.32291	0.399631	-3.31033	0.00093187	0.00876494
ENSG00000101844	ATG4A	115201	697.637	0.96489	0.291469	3.31044	0.00093151	0.00876494
ENSG00000114850	SSR3	6747	14781.5	0.950082	0.286971	3.31073	0.000930545	0.00876494
ENSG00000204116	CHIC1	53344	1313.31	1.03883	0.313842	3.31003	0.000932868	0.00876691
ENSG00000116288	PARK7	11315	5796.86	-0.959673	0.28995	-3.30979	0.000933672	0.00876706
ENSG00000168386	FILIP1L	11259	304.168	-1.89238	0.571936	-3.30872	0.000937239	0.00879313
ENSG00000167880	EVPL	2125	1236.12	-0.896629	0.271013	-3.30844	0.00093818	0.00879455
ENSG00000186017	ZNF566	84924	396.984	1.10738	0.334765	3.30792	0.000939931	0.00880354
ENSG00000131591	C1orf159	54991	577.586	-1.13497	0.343134	-3.30764	0.00094085	0.00880474
ENSG00000172732	MUS81	80198	1327.6	-0.983438	0.297369	-3.30713	0.000942581	0.00881352
ENSG00000091651	ORC6	23594	639.299	-1.25514	0.379598	-3.30649	0.000944735	0.00882625
ENSG00000101745	ANKRD12	23253	3373.53	1.10191	0.333315	3.30592	0.000946649	0.00883467
ENSG00000143977	SNRPG	6637	1540.71	-1.02227	0.30924	-3.30575	0.000947224	0.00883467
ENSG00000165801	ARHGEF40	55701	3012.36	-0.904226	0.273564	-3.30536	0.000948562	0.00883974
ENSG00000184162	NR2C2AP	126382	240.711	-1.44972	0.438824	-3.30365	0.000954341	0.00888616
ENSG00000140564	FURIN	5045	9060.79	-0.778693	0.235871	-3.30136	0.000962183	0.00895168
ENSG00000122482	ZNF644	84146	2779.87	0.964779	0.292348	3.30011	0.000966477	0.00898411
ENSG00000170802	FOXN2	3344	1381.26	1.02395	0.310315	3.29971	0.000967833	0.00898463
ENSG00000115464	USP34	9736	9140.38	0.939241	0.284651	3.29962	0.000968148	0.00898463
ENSG00000151725	CENPU	79682	885.064	-1.84736	0.560131	-3.29808	0.000973478	0.00901946
ENSG00000099194	SCD	6319	39700.2	1.56535	0.474661	3.29784	0.000974332	0.00901946
ENSG00000147905	ZCCHC7	84186	1185.53	0.92099	0.279264	3.29791	0.000974057	0.00901946
ENSG00000139793	MBNL2	10150	3469.67	1.02196	0.309986	3.29678	0.000977995	0.00904584
ENSG00000149485	FADS1	3992	10003.7	1.12712	0.342101	3.29469	0.000985299	0.00910583
ENSG00000067082	KLF6	1316	19907.6	-0.76294	0.231632	-3.29376	0.000988569	0.00912847
ENSG00000135336	ORC3	23595	2032	0.869828	0.264115	3.29337	0.000989929	0.00913345
ENSG00000172888	ZNF621	285268	2606.06	0.832251	0.252757	3.29269	0.000992326	0.00914798
ENSG00000172889	EGFL7	51162	392.756	-2.18927	0.664995	-3.29217	0.000994187	0.00915444
ENSG00000138802	SEC24B	10427	4606.84	0.897102	0.272514	3.29195	0.000994962	0.00915444
ENSG00000109113	RAB34	83871	4345.54	-0.829056	0.251855	-3.2918	0.000995495	0.00915444
ENSG00000172493	AFF1	4299	12072.6	1.10899	0.336947	3.29128	0.000997341	0.00916384
ENSG00000243449	NICOL1	401115	676.219	-1.19951	0.364521	-3.29064	0.000999602	0.00916947
ENSG00000122042	UBL3	5412	3356.02	1.06723	0.324321	3.29066	0.00099951	0.00916947
ENSG00000164379	FOXQ1	94234	591.005	-1.83998	0.559262	-3.29001	0.00100184	0.00918241
ENSG00000105669	COPE	11316	1827.36	-0.996228	0.302838	-3.28964	0.00100316	0.00918696
ENSG00000062725	APPBP2	10513	3293.67	0.796469	0.242151	3.28914	0.00100492	0.00919554
ENSG00000106682	EIF4H	7458	16542.9	-0.838306	0.254943	-3.28821	0.00100825	0.00921839
ENSG00000105401	CDC37	11140	6948.16	-1.13933	0.346616	-3.287	0.00101261	0.00924065
ENSG00000169223	LMAN2	10960	5249.82	-0.92642	0.281857	-3.28684	0.00101317	0.00924065
ENSG00000152683	SLC30A6	55676	2266.32	0.855373	0.260228	3.28701	0.00101256	0.00924065
ENSG00000131375	CAPN7	23473	2892.51	0.802302	0.244166	3.28589	0.00101662	0.00926446
ENSG00000106628	POLD2	5425	2652.46	-0.898592	0.27351	-3.28541	0.00101834	0.009265
ENSG00000116747	RO60	6738	3015.82	0.856139	0.260587	3.28543	0.00101828	0.009265
ENSG00000181885	CLDN7	1366	526.779	-1.86547	0.56825	-3.28284	0.00102767	0.00934098
ENSG00000076928	ARHGEF1	9138	3823.8	-0.843377	0.256921	-3.28263	0.00102843	0.00934098
ENSG00000115145	STAM2	10254	2922.2	0.815649	0.24849	3.28242	0.00102921	0.00934098
ENSG00000247746	USP51	158880	283.102	1.25983	0.383865	3.28196	0.00103088	0.00934846
ENSG00000047644	WWC3	55841	968.063	-0.928827	0.283121	-3.28067	0.00103559	0.00938357
ENSG00000127481	UBR4	23352	19038.7	0.758603	0.231279	3.28003	0.00103794	0.00939723
ENSG00000196182	STK40	83931	1598.61	-1.01349	0.309594	-3.27362	0.00106178	0.00958968
ENSG00000107951	MTPAP	55149	1189.77	0.912839	0.278815	3.27399	0.0010604	0.00958968
ENSG00000131171	SH3BGRL	6451	4838.76	0.834854	0.255013	3.27377	0.00106121	0.00958968
ENSG00000164944	VIRMA	25962	4252.07	0.804881	0.2459	3.2732	0.00106337	0.0095962
ENSG00000181027	FKRP	79147	1396.49	-0.952978	0.291215	-3.27242	0.00106631	0.00960716
ENSG00000145780	FEM1C	56929	2946.37	0.795762	0.243157	3.27263	0.00106552	0.00960716
ENSG00000160214	RRP1	8568	1109.05	-1.04505	0.319419	-3.27171	0.00106901	0.00961591
ENSG00000036054	TBC1D23	55773	2910.45	0.821139	0.250972	3.27184	0.0010685	0.00961591
ENSG00000107338	SHB	6461	392.701	-1.31651	0.402503	-3.2708	0.00107243	0.00963884
ENSG00000273841	TAF9	6880	1803.79	0.811181	0.248046	3.27028	0.00107441	0.00964885
ENSG00000166997	CNPY4	245812	458.194	-1.30476	0.399023	-3.26988	0.00107592	0.00965464
ENSG00000164331	ANKRA2	57763	960.506	1.00041	0.306015	3.26916	0.00107866	0.00966367
ENSG00000108468	CBX1	10951	3201.24	-0.949543	0.290441	-3.26932	0.00107807	0.00966367
ENSG00000204525	HLA-C	3107	8203.3	-0.98555	0.301498	-3.26884	0.00107988	0.00966454
ENSG00000109079	TNFAIP1	7126	3967.64	-0.872662	0.266977	-3.26868	0.0010805	0.00966454
ENSG00000108021	TASOR2	54906	4439.83	0.791686	0.242264	3.26786	0.00108364	0.00968487
ENSG00000153292	ADGRF1	266977	132.373	-2.75893	0.844433	-3.2672	0.00108617	0.00969971
ENSG00000137409	MTCH1	23787	7117.64	-0.961227	0.294252	-3.26668	0.00108818	0.00970982
ENSG00000187735	TCEA1	6917	9518.58	0.802101	0.245642	3.26532	0.00109339	0.00974853
ENSG00000180667	YOD1	55432	1156.25	1.07751	0.330055	3.26463	0.00109607	0.00976459
ENSG00000087086	FTL	2512	104252	1.0159	0.311257	3.26386	0.00109905	0.0097677
ENSG00000185033	SEMA4B	10509	19636.8	-0.993514	0.304386	-3.26399	0.00109855	0.0097677
ENSG00000162076	FLYWCH2	114984	741.303	-0.978535	0.299777	-3.26421	0.00109768	0.0097677
ENSG00000150779	TIMM8B	26521	817.104	-1.12814	0.345905	-3.26143	0.00110852	0.00984401
ENSG00000036672	USP2	9099	383.602	2.20648	0.676701	3.26064	0.0011116	0.00986344
ENSG00000130150	MOSPD2	158747	2514.72	0.837494	0.256873	3.26034	0.00111277	0.00986597
ENSG00000169230	PRELID1	27166	1406.16	-1.11547	0.342254	-3.25918	0.00111736	0.00989874
ENSG00000157423	HYDIN	54768	225.498	1.33348	0.409254	3.25832	0.00112072	0.00990987
ENSG00000174953	DHX36	170506	3938.82	0.883608	0.271169	3.25851	0.00111999	0.00990987
ENSG00000105220	GPI	2821	11615.2	-0.734367	0.225392	-3.25818	0.00112128	0.00990987
ENSG00000163659	TIPARP	25976	3887.5	0.882634	0.271053	3.25632	0.00112868	0.00996732
ENSG00000175595	ERCC4	2072	820.968	0.960191	0.294982	3.25509	0.00113358	0.00999786
ENSG00000175054	ATR	545	3021.81	0.908162	0.279006	3.255	0.00113394	0.00999786
ENSG00000130479	MAP1S	55201	1513.99	-0.915666	0.281354	-3.2545	0.00113591	0.0100074
ENSG00000079313	REXO1	57455	901.777	-0.941674	0.28948	-3.25298	0.001142	0.0100531
ENSG00000110330	BIRC2	329	4986.71	0.858933	0.264153	3.25165	0.00114738	0.0100924
ENSG00000129667	RHBDF2	79651	1982.82	-0.876088	0.269477	-3.25107	0.00114971	0.0101049
ENSG00000107742	SPOCK2	9806	354.321	-2.15248	0.662662	-3.24823	0.00116125	0.0101983
ENSG00000163625	WDFY3	23001	6646.03	0.887345	0.273217	3.24777	0.00116314	0.0102068
ENSG00000176542	USF3	205717	1850.17	1.20368	0.370648	3.24751	0.00116418	0.0102079
ENSG00000213563	C8orf82	414919	845.559	-0.905629	0.278932	-3.24677	0.00116721	0.0102265
ENSG00000158825	CDA	978	682.343	-1.48889	0.458776	-3.24535	0.00117306	0.01025
ENSG00000135951	TSGA10	80705	419.485	1.21148	0.373239	3.24586	0.00117096	0.01025
ENSG00000083799	CYLD	1540	2261	0.79479	0.244911	3.24522	0.00117359	0.01025
ENSG00000106052	TAX1BP1	8887	6593.88	0.745241	0.229616	3.2456	0.00117203	0.01025
ENSG00000136158	SPRY2	10253	2216.31	-0.967831	0.298323	-3.24424	0.00117764	0.0102612
ENSG00000110108	TMEM109	79073	3139.04	-0.837575	0.258144	-3.24461	0.00117612	0.0102612
ENSG00000070087	PFN2	5217	9306.97	0.791663	0.244015	3.24432	0.00117733	0.0102612
ENSG00000132824	SERINC3	10955	8015.16	0.746066	0.230087	3.24255	0.00118467	0.0103144
ENSG00000154059	IMPACT	55364	2731.95	0.79831	0.24622	3.24226	0.00118584	0.0103165
ENSG00000143799	PARP1	142	5612.03	-0.93556	0.288582	-3.24193	0.00118725	0.0103207
ENSG00000160113	NR2F6	2063	2518.2	-0.815973	0.251834	-3.24012	0.00119479	0.0103781
ENSG00000083312	TNPO1	3842	13889.9	0.795066	0.245416	3.23966	0.0011967	0.0103867
ENSG00000137166	FOXP4	116113	2266.66	-0.818367	0.252655	-3.23907	0.0011992	0.0104002
ENSG00000110047	EHD1	10938	2948.91	-1.13682	0.350998	-3.23881	0.00120028	0.0104015
ENSG00000173334	TRIB1	10221	2945	-1.37994	0.426104	-3.23851	0.00120154	0.0104043
ENSG00000198189	HSD17B11	51170	1199.51	1.04586	0.323079	3.23715	0.0012073	0.0104461
ENSG00000072364	AFF4	27125	14872.1	0.780268	0.241092	3.23639	0.0012105	0.0104656
ENSG00000119820	YIPF4	84272	2879.55	0.887959	0.274394	3.23607	0.00121186	0.0104693
ENSG00000196912	ANKRD36B	57730	1419.03	1.01469	0.313637	3.23523	0.00121546	0.0104841
ENSG00000161533	ACOX1	51	2461.65	0.89828	0.277652	3.23527	0.00121528	0.0104841
ENSG00000269190	FBXO17	115290	1385.65	-1.17529	0.363399	-3.23417	0.00121996	0.0105147
ENSG00000037749	MFAP3	4238	1448.19	1.01666	0.314399	3.23366	0.00122213	0.0105253
ENSG00000118596	SLC16A7	9194	2171.54	1.47124	0.455028	3.23329	0.00122374	0.010531
ENSG00000164953	TMEM67	91147	934.322	1.09581	0.339008	3.23241	0.00122752	0.0105553
ENSG00000133138	TBC1D8B	54885	1276.32	0.851572	0.26358	3.23079	0.00123449	0.0106071
ENSG00000179387	ELMOD2	255520	2801.2	0.998416	0.309208	3.22895	0.00124246	0.0106673
ENSG00000130724	CHMP2A	27243	3040.76	-0.775113	0.240074	-3.22864	0.0012438	0.0106706
ENSG00000113328	CCNG1	900	11200.8	1.07738	0.333781	3.2278	0.00124744	0.0106936
ENSG00000097007	ABL1	25	6775.19	-0.858051	0.265913	-3.22682	0.00125176	0.0107223
ENSG00000119537	KDSR	2531	5261.35	0.759814	0.235536	3.2259	0.00125579	0.0107486
ENSG00000168237	GLYCTK	132158	299.514	-1.2026	0.372973	-3.22436	0.00126252	0.0107979
ENSG00000088247	KHSRP	8570	7229.62	-0.908192	0.281755	-3.22334	0.00126703	0.0108281
ENSG00000159023	EPB41	2035	1804.41	1.09669	0.340341	3.22233	0.00127152	0.0108581
ENSG00000176055	MBLAC2	153364	580.955	1.0056	0.312176	3.22126	0.00127626	0.0108903
ENSG00000186952	TMEM232	642987	155.489	1.54682	0.480403	3.21983	0.00128266	0.0109282
ENSG00000105254	TBCB	1155	2825.55	-0.991235	0.307843	-3.21994	0.00128217	0.0109282
ENSG00000145817	YIPF5	81555	4227.01	0.904851	0.281323	3.21641	0.00129805	0.0110508
ENSG00000162601	MYSM1	114803	3824.49	1.25815	0.391324	3.21512	0.00130391	0.0110873
ENSG00000203879	GDI1	2664	4820.03	-0.835328	0.25982	-3.21503	0.00130433	0.0110873
ENSG00000177732	SOX12	6666	2499.99	-0.812745	0.252826	-3.21464	0.00130608	0.0110937
ENSG00000117707	PROX1	5629	95.718	1.86828	0.58128	3.21407	0.00130866	0.0111063
ENSG00000147364	FBXO25	26260	1231.07	0.977861	0.304283	3.21366	0.00131056	0.0111063
ENSG00000100711	ZFYVE21	79038	1324.5	-0.896608	0.278997	-3.21368	0.00131047	0.0111063
ENSG00000091656	ZFHX4	79776	1593.73	0.958438	0.298287	3.21314	0.0013129	0.0111177
ENSG00000005007	UPF1	5976	4178.36	-0.789651	0.245806	-3.2125	0.00131586	0.0111342
ENSG00000084676	NCOA1	8648	2247.83	0.975145	0.30359	3.21204	0.00131796	0.0111435
ENSG00000127616	SMARCA4	6597	7373.47	-0.895236	0.278826	-3.21073	0.00132398	0.011186
ENSG00000198546	ZNF511	118472	113.377	-1.77254	0.552188	-3.21003	0.00132723	0.0112049
ENSG00000164128	NPY1R	4886	760.839	1.46206	0.455538	3.20953	0.00132951	0.0112156
ENSG00000129315	CCNT1	904	2545.79	0.819806	0.25545	3.20927	0.00133074	0.0112176
ENSG00000177370	TIMM22	29928	1074.04	-0.970683	0.302502	-3.20884	0.00133269	0.0112255
ENSG00000112237	CCNC	892	3200.68	0.96245	0.300006	3.2081	0.00133614	0.011246
ENSG00000171617	ENC1	8507	1130.86	-1.50077	0.467904	-3.20743	0.00133925	0.0112637
ENSG00000076826	CAMSAP3	57662	125.675	-1.7513	0.546094	-3.20697	0.00134142	0.0112674
ENSG00000169515	CCDC8	83987	1676.32	-0.858327	0.267668	-3.20669	0.00134274	0.0112674
ENSG00000145740	SLC30A5	64924	2402.18	0.811377	0.253011	3.20688	0.00134181	0.0112674
ENSG00000186409	CCDC30	728621	270.766	1.45153	0.452806	3.20563	0.00134769	0.0113004
ENSG00000104518	GSDMD	79792	1591.53	-0.858848	0.26797	-3.20502	0.00135054	0.0113158
ENSG00000120594	PLXDC2	84898	315.532	1.22731	0.383055	3.204	0.00135533	0.0113389
ENSG00000105176	URI1	8725	3680.12	0.746515	0.232982	3.20417	0.00135451	0.0113389
ENSG00000157764	BRAF	673	1567.61	0.873939	0.272847	3.20304	0.00135987	0.0113684
ENSG00000107651	SEC23IP	11196	4834.05	0.850298	0.265497	3.20267	0.00136159	0.0113742
ENSG00000162694	EXTL2	2135	2050.68	0.807905	0.252286	3.20234	0.00136316	0.0113788
ENSG00000090776	EFNB1	1947	2214.47	-1.06568	0.332858	-3.2016	0.00136666	0.0113994
ENSG00000131018	SYNE1	23345	5700.64	1.06298	0.332099	3.2008	0.00137048	0.0114227
ENSG00000122035	RASL11A	387496	213.75	-2.20919	0.690646	-3.19873	0.00138034	0.0114713
ENSG00000079462	PAFAH1B3	5050	605.743	-1.0152	0.317379	-3.19871	0.00138044	0.0114713
ENSG00000109180	OCIAD1	54940	6572.7	0.774819	0.242182	3.19933	0.00137746	0.0114713
ENSG00000175582	RAB6A	5870	7286.6	0.71972	0.22499	3.1989	0.00137955	0.0114713
ENSG00000081189	MEF2C	4208	320.039	1.26168	0.394563	3.19767	0.00138544	0.0115044
ENSG00000163312	HELQ	113510	701.913	0.998501	0.312334	3.19691	0.0013891	0.0115261
ENSG00000184557	SOCS3	9021	1355	-1.77981	0.557081	-3.19489	0.00139883	0.0115982
ENSG00000130731	METTL26	84326	1227.11	-0.991517	0.310402	-3.1943	0.0014017	0.0116133
ENSG00000158747	NBL1	4681	1262.83	-1.38184	0.432671	-3.19374	0.00140442	0.0116272
ENSG00000158747	NBL1	100532736	1262.83	-1.38184	0.432671	-3.19374	0.00140442	0.0116272
ENSG00000168899	VAMP5	10791	591.983	-1.20548	0.377528	-3.19307	0.00140767	0.0116455
ENSG00000169718	DUS1L	64118	2602.74	-0.837766	0.262388	-3.19286	0.00140873	0.0116456
ENSG00000085365	SCAMP1	9522	3926.34	0.793787	0.248656	3.1923	0.00141142	0.0116505
ENSG00000047249	ATP6V1H	51606	4284.19	0.738755	0.231417	3.19231	0.00141142	0.0116505
ENSG00000198342	ZNF442	79973	114.176	1.66747	0.522382	3.19204	0.0014127	0.0116524
ENSG00000114120	SLC25A36	55186	9582.66	1.17887	0.369345	3.19178	0.00141398	0.0116543
ENSG00000198796	ALPK2	115701	564.839	-1.62975	0.510745	-3.19093	0.00141814	0.011673
ENSG00000132481	TRIM47	91107	539.369	-1.00343	0.314467	-3.19089	0.00141834	0.011673
ENSG00000104998	IL27RA	9466	552.59	-1.05861	0.331971	-3.18888	0.00142827	0.0117269
ENSG00000120896	SORBS3	10174	2439.84	-1.02137	0.320331	-3.18849	0.00143016	0.0117269
ENSG00000113742	CPEB4	80315	2473.79	0.997568	0.312785	3.18931	0.00142613	0.0117269
ENSG00000124786	SLC35B3	51000	2276.09	0.917626	0.287748	3.18899	0.0014277	0.0117269
ENSG00000147955	SIGMAR1	10280	2452.68	-0.847779	0.265876	-3.18863	0.00142951	0.0117269
ENSG00000157106	SMG1	23049	13597.6	0.800006	0.250958	3.18781	0.00143356	0.0117461
ENSG00000092470	WDR76	79968	542.139	-1.45502	0.456583	-3.18676	0.00143877	0.0117628
ENSG00000174796	THAP6	152815	878.67	0.996521	0.312684	3.18699	0.00143759	0.0117628
ENSG00000197323	TRIM33	51592	4371.56	0.916255	0.287501	3.18696	0.00143776	0.0117628
ENSG00000111727	HCFC2	29915	1029.06	1.2332	0.38708	3.1859	0.00144305	0.0117805
ENSG00000107130	NCS1	23413	3746.47	-0.819001	0.257069	-3.18591	0.00144298	0.0117805
ENSG00000105325	FZR1	51343	2342.67	-0.990497	0.310931	-3.18558	0.00144463	0.0117848
ENSG00000154188	ANGPT1	284	70.2957	2.75114	0.863727	3.1852	0.00144653	0.0117916
ENSG00000136279	DBNL	28988	4541.87	-0.929063	0.291802	-3.18388	0.00145317	0.0118371
ENSG00000137642	SORL1	6653	339.424	-1.91972	0.603057	-3.18331	0.00145603	0.0118517
ENSG00000100379	KCTD17	79734	996.701	-1.11107	0.349118	-3.18251	0.00146004	0.0118757
ENSG00000166145	SPINT1	6692	2190.03	-1.27298	0.400032	-3.18221	0.00146158	0.0118795
ENSG00000110344	UBE4A	9354	3172.72	1.06964	0.336218	3.18138	0.00146575	0.0119047
ENSG00000187840	EIF4EBP1	1978	2098.14	-1.58493	0.498305	-3.18064	0.00146948	0.0119263
ENSG00000166833	NAV2	89797	4320.69	-0.818363	0.257333	-3.18017	0.00147187	0.0119369
ENSG00000197070	ARRDC1	92714	954.94	-0.978806	0.307881	-3.17917	0.00147697	0.0119686
ENSG00000198464	ZNF480	147657	1055.08	0.955925	0.300701	3.17898	0.00147792	0.0119686
ENSG00000178904	DPY19L3	147991	3918.58	0.954453	0.300368	3.17762	0.00148491	0.0120164
ENSG00000114573	ATP6V1A	523	6705.51	1.08538	0.341648	3.1769	0.00148857	0.0120373
ENSG00000171365	CLCN5	1184	1360.38	1.17853	0.371103	3.17574	0.00149453	0.0120767
ENSG00000164168	TMEM184C	55751	3441.46	0.867786	0.273378	3.17431	0.00150192	0.0121276
ENSG00000175920	DOK7	285489	120.097	-2.4635	0.776219	-3.17372	0.00150499	0.0121436
ENSG00000126878	AIF1L	83543	8817.81	-1.80024	0.56753	-3.17206	0.00151362	0.0121867
ENSG00000023445	BIRC3	330	4278.87	1.32225	0.416837	3.1721	0.00151342	0.0121867
ENSG00000204406	MBD5	55777	1654.54	0.941722	0.296846	3.17242	0.00151173	0.0121867
ENSG00000147649	MTDH	92140	10323.1	0.988546	0.311702	3.17144	0.00151683	0.0122037
ENSG00000111052	LIN7A	8825	342.313	2.18841	0.690104	3.17114	0.00151844	0.0122079
ENSG00000142188	TMEM50B	757	2654.13	1.1226	0.354108	3.17023	0.0015232	0.0122373
ENSG00000182150	ERCC6L2	375748	1419.45	1.03778	0.32773	3.16656	0.00154252	0.0123835
ENSG00000149923	PPP4C	5531	4619.47	-1.02427	0.323674	-3.1645	0.00155349	0.0124581
ENSG00000165288	BRWD3	254065	1636.53	0.968611	0.306096	3.1644	0.00155404	0.0124581
ENSG00000060491	OGFR	11054	1856.41	-1.05393	0.333145	-3.16359	0.00155838	0.0124838
ENSG00000146350	TBC1D32	221322	606.301	0.971852	0.307242	3.16315	0.00156073	0.0124937
ENSG00000100311	PDGFB	5155	1521.1	-1.18082	0.373338	-3.16287	0.0015622	0.0124965
ENSG00000177485	ZBTB33	10009	2081.27	0.869219	0.274869	3.1623	0.00156528	0.0125121
ENSG00000169627	BOLA2B	552900	377.355	-1.09991	0.347858	-3.16194	0.00156721	0.0125186
ENSG00000169627	BOLA2B	654483	377.355	-1.09991	0.347858	-3.16194	0.00156721	0.0125186
ENSG00000080546	SESN1	27244	932.624	0.905609	0.28644	3.1616	0.00156905	0.0125243
ENSG00000100403	ZC3H7B	23264	6532.74	-0.876531	0.277292	-3.16104	0.00157209	0.0125396
ENSG00000183617	MRPL54	116541	339.778	-1.27511	0.4036	-3.15934	0.00158127	0.0126037
ENSG00000048392	RRM2B	50484	5281.22	0.799888	0.253237	3.15865	0.001585	0.0126244
ENSG00000171703	TCEA2	6919	1062.38	-0.944348	0.299057	-3.15775	0.00158993	0.0126543
ENSG00000198356	GET3	439	3256.85	-0.871642	0.27605	-3.15755	0.00159103	0.0126543
ENSG00000173542	MOB1B	92597	3530.45	0.894156	0.283324	3.15594	0.0015998	0.012715
ENSG00000008277	ADAM22	53616	222.927	1.78455	0.565719	3.15448	0.00160786	0.0127626
ENSG00000129480	DTD2	112487	690.76	0.977713	0.309949	3.15444	0.00160808	0.0127626
ENSG00000152700	SAR1B	51128	2568.89	0.77861	0.246889	3.15368	0.00161224	0.0127864
ENSG00000078018	MAP2	4133	874.48	1.58509	0.502983	3.15137	0.00162504	0.0128513
ENSG00000168040	FADD	8772	494.623	-1.38791	0.440401	-3.15146	0.00162454	0.0128513
ENSG00000063854	HAGH	3029	964.907	-1.17889	0.374075	-3.15148	0.00162448	0.0128513
ENSG00000108510	MED13	9969	6556.1	0.897706	0.284816	3.15188	0.00162225	0.0128513
ENSG00000052723	SIKE1	80143	2975.95	0.896238	0.284488	3.15035	0.00163075	0.0128873
ENSG00000183741	CBX6	23466	4915.33	-0.930134	0.295347	-3.14929	0.00163665	0.0129248
ENSG00000117399	CDC20	991	1940.79	-3.52272	1.11878	-3.14871	0.00163991	0.0129299
ENSG00000116962	NID1	4811	1664.22	-0.934339	0.296765	-3.14841	0.0016416	0.0129299
ENSG00000138413	IDH1	3417	7684.89	0.854695	0.271474	3.14835	0.00164194	0.0129299
ENSG00000105568	PPP2R1A	5518	13258.8	-0.737298	0.234156	-3.14875	0.00163972	0.0129299
ENSG00000006015	REX1BD	55049	1087.69	-1.09955	0.349351	-3.14739	0.00164733	0.0129327
ENSG00000205765	RIMOC1	285636	3430.44	1.0845	0.344583	3.14729	0.00164794	0.0129327
ENSG00000198740	ZNF652	22834	1203.19	0.982098	0.311981	3.14795	0.00164422	0.0129327
ENSG00000163362	INAVA	55765	802.909	-0.947537	0.301037	-3.14758	0.00164629	0.0129327
ENSG00000104979	C19orf53	28974	2021.04	-0.891369	0.283221	-3.14725	0.00164812	0.0129327
ENSG00000064961	HMG20B	10362	2986.35	-1.04299	0.331514	-3.14615	0.00165438	0.0129727
ENSG00000137331	IER3	8870	4201.22	-1.23194	0.391625	-3.14572	0.00165678	0.0129824
ENSG00000116668	SWT1	54823	475.347	1.10497	0.351361	3.14482	0.00166187	0.0130131
ENSG00000145354	CISD2	493856	1724.8	0.887062	0.282169	3.14373	0.0016681	0.0130527
ENSG00000188976	NOC2L	26155	3219.67	-0.855014	0.272126	-3.14198	0.00167812	0.0131219
ENSG00000171757	LRRC34	151827	256.272	1.33165	0.423859	3.14172	0.0016796	0.0131242
ENSG00000130544	ZNF557	79230	437.146	1.01755	0.323976	3.14082	0.00168474	0.0131459
ENSG00000157593	SLC35B2	347734	3677.61	-0.874753	0.278507	-3.14086	0.0016845	0.0131459
ENSG00000172840	PDP2	57546	1243.55	0.890872	0.28369	3.1403	0.00168778	0.0131604
ENSG00000187961	KLHL17	339451	897.235	-0.946269	0.301445	-3.13911	0.00169463	0.0132046
ENSG00000186575	NF2	4771	2464.01	-0.833944	0.265709	-3.13856	0.00169778	0.0132199
ENSG00000187187	ZNF546	339327	406.295	1.50892	0.480929	3.13751	0.0017039	0.0132374
ENSG00000174579	MSL2	55167	1565.11	0.950169	0.302857	3.13736	0.00170479	0.0132374
ENSG00000171469	ZNF561	93134	1755.61	0.778504	0.24812	3.13761	0.00170329	0.0132374
ENSG00000152942	RAD17	5884	2235.47	0.774833	0.246963	3.13745	0.00170424	0.0132374
ENSG00000185261	KIAA0825	285600	213.812	1.46231	0.466159	3.13694	0.00170718	0.0132461
ENSG00000117475	BLZF1	8548	2235.72	1.04795	0.334109	3.13655	0.00170948	0.0132461
ENSG00000136717	BIN1	274	6842.9	-0.819015	0.261113	-3.13663	0.00170903	0.0132461
ENSG00000163159	VPS72	6944	1411.08	-0.824543	0.262975	-3.13544	0.00171596	0.013287
ENSG00000083520	DIS3	22894	3455.54	0.750274	0.239393	3.13407	0.00172401	0.0133401
ENSG00000132612	VPS4A	27183	1326.17	-0.975131	0.311223	-3.13322	0.001729	0.0133509
ENSG00000169564	PCBP1	5093	2384.94	-0.908101	0.289824	-3.13328	0.00172863	0.0133509
ENSG00000103415	HMOX2	3163	1525.65	-0.832646	0.265723	-3.13351	0.00172728	0.0133509
ENSG00000167535	CACNB3	784	1764.13	-0.919923	0.293629	-3.13295	0.0017306	0.013354
ENSG00000149541	B3GAT3	26229	1483.38	-0.959852	0.306413	-3.13254	0.00173299	0.0133631
ENSG00000182326	C1S	716	956.827	1.09543	0.349831	3.1313	0.00174032	0.013401
ENSG00000180964	TCEAL8	90843	3261.71	0.753277	0.240553	3.13144	0.00173952	0.013401
ENSG00000165474	GJB2	2706	401.758	-1.83547	0.586266	-3.13078	0.00174344	0.0134158
ENSG00000072506	HSD17B10	3028	1789.72	-0.895097	0.285957	-3.13018	0.00174698	0.0134338
ENSG00000031823	RANBP3	8498	2642.62	-0.827307	0.26443	-3.12865	0.00175612	0.0134947
ENSG00000107816	LZTS2	84445	4701.35	-1.10603	0.353596	-3.12793	0.0017604	0.0135089
ENSG00000154217	PITPNC1	26207	773.516	-0.922491	0.294902	-3.12813	0.00175923	0.0135089
ENSG00000106367	AP1S1	1174	4151.57	-1.13454	0.362777	-3.12736	0.00176382	0.0135128
ENSG00000185453	ZSWIM9	374920	344.74	-1.09323	0.349583	-3.12724	0.00176454	0.0135128
ENSG00000170270	GON7	84520	666.173	1.0652	0.340609	3.12734	0.00176393	0.0135128
ENSG00000111850	SMIM8	57150	509.19	1.27873	0.40895	3.12685	0.00176688	0.0135214
ENSG00000111850	SMIM8	63914	509.19	1.27873	0.40895	3.12685	0.00176688	0.0135214
ENSG00000184216	IRAK1	3654	6375.91	-0.883799	0.282669	-3.12662	0.00176829	0.0135228
ENSG00000112294	ALDH5A1	7915	1154.09	1.05426	0.337253	3.12602	0.00177189	0.0135411
ENSG00000100485	SOS2	6655	3044.68	0.90458	0.28947	3.12495	0.00177833	0.0135809
ENSG00000132294	EFR3A	23167	9534.67	1.13111	0.362117	3.1236	0.00178651	0.0136247
ENSG00000125863	MKKS	8195	824.178	0.964308	0.308714	3.12362	0.00178638	0.0136247
ENSG00000116183	PAPPA2	60676	219.134	1.90913	0.611254	3.1233	0.00178835	0.0136294
ENSG00000196227	FAM217B	63939	1029.24	0.958953	0.307119	3.12242	0.00179373	0.0136525
ENSG00000101365	IDH3B	3420	2534.71	-0.807457	0.258607	-3.12234	0.00179423	0.0136525
ENSG00000188042	ARL4C	10123	25453.1	-0.749239	0.239972	-3.1222	0.00179506	0.0136525
ENSG00000030419	IKZF2	22807	311.276	1.23868	0.39718	3.11869	0.00181658	0.0137989
ENSG00000177853	ZNF518A	9849	3252.58	1.0239	0.328314	3.11866	0.00181678	0.0137989
ENSG00000171720	HDAC3	8841	1774.63	-0.785162	0.251836	-3.11775	0.00182235	0.0138317
ENSG00000112159	MDN1	23195	4008.48	0.786112	0.25223	3.11665	0.00182916	0.0138645
ENSG00000178104	PDE4DIP	9659	4784.53	0.76996	0.247044	3.1167	0.0018289	0.0138645
ENSG00000178104	PDE4DIP	124904395	4784.53	0.76996	0.247044	3.1167	0.0018289	0.0138645
ENSG00000141560	FN3KRP	79672	1588.91	-0.939367	0.301481	-3.11584	0.00183422	0.0138749
ENSG00000168101	NUDT16L1	84309	857.007	-0.864929	0.277592	-3.11583	0.00183427	0.0138749
ENSG00000081087	OSTM1	28962	3671.66	0.781952	0.250944	3.11604	0.00183295	0.0138749
ENSG00000124702	KLHDC3	116138	2150.68	-0.792972	0.254546	-3.11524	0.00183793	0.0138931
ENSG00000105792	CFAP69	79846	418.147	1.36833	0.439386	3.11418	0.00184459	0.013934
ENSG00000213760	ATP6V1G2	534	110.663	2.06836	0.664272	3.11373	0.00184739	0.0139433
ENSG00000005810	MYCBP2	23077	4080.59	0.948359	0.304588	3.11358	0.00184832	0.0139433
ENSG00000127191	TRAF2	7186	713.319	-1.09482	0.351758	-3.11241	0.00185566	0.0139891
ENSG00000125304	TM9SF2	9375	12193	0.766253	0.246365	3.11023	0.0018694	0.0140831
ENSG00000152284	TCF7L1	83439	123.49	-1.86877	0.600992	-3.10947	0.00187424	0.0140951
ENSG00000014138	POLA2	23649	147.213	-1.49664	0.481322	-3.10943	0.00187448	0.0140951
ENSG00000122008	POLK	51426	2080.57	0.966269	0.310759	3.10938	0.00187479	0.0140951
ENSG00000116117	PARD3B	117583	675.431	0.975419	0.313748	3.10892	0.00187771	0.0141076
ENSG00000254986	DPP3	10072	1332.77	-0.977394	0.314469	-3.10808	0.0018831	0.0141385
ENSG00000141456	PELP1	27043	1818.47	-0.838823	0.269924	-3.10763	0.00188593	0.0141502
ENSG00000134215	VAV3	10451	1475.2	1.48601	0.478447	3.1059	0.00189703	0.0142239
ENSG00000013306	SLC25A39	51629	5062.66	-0.852793	0.274612	-3.10545	0.00189988	0.0142357
ENSG00000143061	IGSF3	3321	2215.32	-1.06264	0.342354	-3.10394	0.00190965	0.0142993
ENSG00000116209	TMEM59	9528	8430.92	0.790892	0.254841	3.10347	0.00191264	0.014312
ENSG00000204524	ZNF805	390980	162.907	1.47709	0.476094	3.10253	0.00191876	0.0143482
ENSG00000167136	ENDOG	2021	303.542	-1.37036	0.442014	-3.10026	0.00193349	0.0144443
ENSG00000162368	CMPK1	51727	7696.92	0.698581	0.225338	3.10015	0.00193422	0.0144443
ENSG00000005483	KMT2E	55904	4223.61	0.926005	0.298862	3.09844	0.00194541	0.0145182
ENSG00000185532	PRKG1	5592	67.3878	2.64765	0.855717	3.09408	0.00197427	0.0147237
ENSG00000089693	MLF2	8079	6450.82	-0.945994	0.305776	-3.09375	0.00197643	0.0147299
ENSG00000073008	PVR	5817	5047.86	-1.1914	0.385279	-3.0923	0.00198611	0.0147896
ENSG00000197579	TOPORS	10210	2148.32	0.774974	0.250626	3.09215	0.0019871	0.0147896
ENSG00000132286	TIMM10B	26515	1593.75	0.780751	0.252553	3.09143	0.00199194	0.0148157
ENSG00000177888	ZBTB41	360023	1923.19	0.938228	0.303726	3.08906	0.00200792	0.0149246
ENSG00000151773	CCDC122	160857	286.348	1.19612	0.387296	3.08838	0.00201248	0.0149278
ENSG00000160190	SLC37A1	54020	604.294	-1.12604	0.364601	-3.08841	0.00201231	0.0149278
ENSG00000092199	HNRNPC	3183	17987.7	-0.888075	0.28757	-3.0882	0.00201372	0.0149278
ENSG00000186468	RPS23	6228	2526.95	0.87923	0.284705	3.08821	0.00201365	0.0149278
ENSG00000012061	ERCC1	2067	1451.67	-0.96182	0.311556	-3.08715	0.00202086	0.0149708
ENSG00000071537	SEL1L	6400	12928.3	1.31649	0.426624	3.08583	0.00202982	0.0150191
ENSG00000105701	FKBP8	23770	8587.07	-0.888077	0.287795	-3.0858	0.00203008	0.0150191
ENSG00000100354	TNRC6B	23112	2985.81	0.870378	0.282121	3.08512	0.00203469	0.0150332
ENSG00000155304	HSPA13	6782	2970.26	0.760989	0.246653	3.08526	0.00203375	0.0150332
ENSG00000166783	MARF1	9665	4366.74	0.782762	0.253822	3.0839	0.00204306	0.015075
ENSG00000184014	DENND5A	23258	6225.46	-0.750342	0.243299	-3.08404	0.00204213	0.015075
ENSG00000005893	LAMP2	3920	14391.9	0.759698	0.246457	3.08248	0.00205287	0.0151373
ENSG00000116670	MAD2L2	10459	1298.42	-0.871179	0.282683	-3.08183	0.00205734	0.0151503
ENSG00000120925	RNF170	81790	1962.28	0.771178	0.250231	3.08187	0.00205704	0.0151503
ENSG00000089775	ZBTB25	7597	1366.08	1.05127	0.341204	3.08106	0.00206264	0.0151692
ENSG00000028310	BRD9	65980	2056.13	-0.821169	0.266507	-3.08123	0.00206149	0.0151692
ENSG00000133030	MPRIP	23164	15413.5	-1.10236	0.357858	-3.08044	0.00206695	0.0151908
ENSG00000196712	NF1	4763	7727.53	0.878004	0.285044	3.08024	0.00206831	0.0151908
ENSG00000103168	TAF1C	9013	1938.8	-0.801666	0.260426	-3.07829	0.00208195	0.0152809
ENSG00000144357	UBR3	130507	3154.74	1.06378	0.345663	3.0775	0.00208743	0.015311
ENSG00000198399	ITSN2	50618	2951.52	0.859511	0.279378	3.07651	0.00209437	0.0153518
ENSG00000146826	TRAPPC14	55262	460.381	-1.16663	0.379238	-3.07625	0.00209621	0.0153552
ENSG00000138772	ANXA3	306	1376.76	-1.34368	0.436881	-3.07562	0.00210064	0.0153674
ENSG00000197879	MYO1C	4641	15700.4	-0.862075	0.280277	-3.07579	0.00209943	0.0153674
ENSG00000013561	RNF14	9604	3794.92	0.833121	0.270961	3.07469	0.00210723	0.0153953
ENSG00000163527	STT3B	201595	12015.3	0.793311	0.258013	3.07469	0.0021072	0.0153953
ENSG00000103316	CRYM	1428	688.827	-1.88386	0.613214	-3.07212	0.00212547	0.0154967
ENSG00000145675	PIK3R1	5295	5460.58	1.19378	0.388646	3.07165	0.0021288	0.0154967
ENSG00000165115	KIF27	55582	427.411	1.17256	0.381712	3.07186	0.0021273	0.0154967
ENSG00000115282	TTC31	64427	1020.49	-0.843299	0.274569	-3.07136	0.00213086	0.0154967
ENSG00000149136	SSRP1	6749	5289.88	-0.823362	0.268063	-3.07152	0.00212971	0.0154967
ENSG00000090372	STRN4	29888	3158.19	-0.794578	0.258617	-3.07241	0.0021234	0.0154967
ENSG00000119314	PTBP3	9991	12026.9	0.727313	0.23673	3.07233	0.00212393	0.0154967
ENSG00000011422	PLAUR	5329	1526.07	-1.66798	0.543233	-3.07046	0.00213728	0.0155334
ENSG00000113391	ARB2A	83989	1518.05	0.973199	0.31708	3.06926	0.00214593	0.0155758
ENSG00000110422	HIPK3	10114	5943.87	0.829547	0.270259	3.06945	0.00214453	0.0155758
ENSG00000127920	GNG11	2791	5055.93	-1.11324	0.362977	-3.06697	0.00216239	0.015674
ENSG00000100504	PYGL	5836	1975.48	-0.978903	0.319194	-3.06679	0.00216369	0.015674
ENSG00000047621	FERRY3	57102	1557.61	0.853882	0.278417	3.06692	0.00216275	0.015674
ENSG00000179051	RCC2	55920	3371.04	-0.852871	0.278152	-3.06621	0.00216794	0.0156946
ENSG00000134352	IL6ST	3572	12780.5	0.759807	0.247854	3.06554	0.00217281	0.0157197
ENSG00000188613	NANOS1	340719	209.113	-1.77839	0.58028	-3.06472	0.00217876	0.0157456
ENSG00000157191	NECAP2	55707	3051.17	-0.950212	0.310055	-3.06465	0.00217922	0.0157456
ENSG00000100034	PPM1F	9647	1358.76	-0.925322	0.302085	-3.06311	0.00219047	0.0158166
ENSG00000086102	NFX1	4799	2811.63	0.732298	0.239123	3.06244	0.00219543	0.0158421
ENSG00000021574	SPAST	6683	1572.75	0.952447	0.311075	3.06179	0.00220015	0.0158659
ENSG00000160783	PMF1	11243	541.337	-1.03062	0.336742	-3.06055	0.00220934	0.0159218
ENSG00000112981	NME5	8382	311.817	1.32384	0.432742	3.0592	0.00221928	0.0159832
ENSG00000099956	SMARCB1	6598	3179.4	-0.985148	0.322127	-3.05826	0.00222623	0.0160228
ENSG00000119771	KLHL29	114818	1094.17	-0.949424	0.310563	-3.05711	0.00223486	0.0160745
ENSG00000169018	FEM1B	10116	4599.99	0.912716	0.298618	3.05647	0.00223963	0.0160984
ENSG00000089159	PXN	5829	6623.98	-0.799172	0.261547	-3.05556	0.00224644	0.0161369
ENSG00000132837	DMGDH	29958	264.403	1.55409	0.509144	3.05236	0.00227047	0.0162885
ENSG00000133895	MEN1	4221	2026.84	-0.802323	0.262842	-3.0525	0.00226946	0.0162885
ENSG00000108061	SHOC2	8036	3432.65	0.852001	0.279193	3.05165	0.00227585	0.0163166
ENSG00000126432	PRDX5	25824	6271.58	-1.16625	0.382283	-3.05074	0.00228275	0.0163556
ENSG00000099814	CEP170B	283638	5455.43	-0.959723	0.314658	-3.05005	0.002288	0.0163826
ENSG00000126522	ASL	435	775.728	-1.14854	0.376745	-3.04859	0.00229918	0.016452
ENSG00000112655	PTK7	5754	4620.47	-0.858073	0.281525	-3.04794	0.00230415	0.0164724
ENSG00000139437	TCHP	84260	996.618	-0.826463	0.271164	-3.04783	0.00230498	0.0164724
ENSG00000076944	STXBP2	6813	1358.35	-0.79336	0.260435	-3.04629	0.00231684	0.0165466
ENSG00000163832	ELP6	54859	1009.12	-0.860076	0.282385	-3.04575	0.00232099	0.0165655
ENSG00000012660	ELOVL5	60481	7777.09	0.701447	0.230366	3.04492	0.00232743	0.0166009
ENSG00000123064	DDX54	79039	2717.42	-0.759872	0.249639	-3.04388	0.00233546	0.0166475
ENSG00000168476	REEP4	80346	1063.93	-1.17536	0.386216	-3.04326	0.0023403	0.0166499
ENSG00000213465	ARL2	402	862.587	-1.0823	0.355628	-3.04335	0.00233963	0.0166499
ENSG00000126461	SCAF1	58506	4283.8	-0.963338	0.316544	-3.0433	0.00233998	0.0166499
ENSG00000140400	MAN2C1	4123	2115.4	-0.834131	0.274112	-3.04303	0.00234211	0.0166522
ENSG00000105617	LENG1	79165	151.927	-1.51579	0.498288	-3.04201	0.00235008	0.0166875
ENSG00000177352	CCDC71	64925	936.521	-0.86315	0.283742	-3.04203	0.0023499	0.0166875
ENSG00000187778	MCRS1	10445	2229.65	-0.786513	0.258573	-3.04174	0.00235211	0.0166913
ENSG00000068305	MEF2A	4205	4684.26	0.85422	0.281012	3.0398	0.00236736	0.016787
ENSG00000125450	NUP85	79902	1629.07	-0.77729	0.255718	-3.03964	0.00236862	0.016787
ENSG00000117533	VAMP4	8674	1392.58	1.12885	0.371417	3.03932	0.00237116	0.0167943
ENSG00000162971	TYW5	129450	881.837	0.962904	0.316863	3.03886	0.00237472	0.0168024
ENSG00000130299	GTPBP3	84705	895.703	-0.888753	0.292469	-3.03879	0.00237532	0.0168024
ENSG00000116954	RRAGC	64121	1652.66	0.809166	0.266325	3.03826	0.00237945	0.0168209
ENSG00000185359	HGS	9146	5311.72	-0.940128	0.309551	-3.03707	0.00238887	0.0168768
ENSG00000178163	ZNF518B	85460	2096.11	0.745377	0.245461	3.03665	0.00239224	0.0168899
ENSG00000115904	SOS1	6654	4496.33	0.954431	0.314378	3.03593	0.00239794	0.0169194
ENSG00000196968	FUT11	170384	1456.84	-0.786297	0.259019	-3.03567	0.00240003	0.0169234
ENSG00000070778	PTPN21	11099	1561.02	-0.805466	0.265383	-3.03511	0.00240445	0.0169439
ENSG00000126562	WNK4	65266	132.459	-1.92077	0.633007	-3.03435	0.00241052	0.0169562
ENSG00000157870	PRXL2B	127281	1385.04	-0.848885	0.279759	-3.03434	0.00241062	0.0169562
ENSG00000156030	MIDEAS	91748	3153.5	-0.832644	0.274409	-3.03432	0.00241078	0.0169562
ENSG00000043093	DCUN1D1	54165	2584.41	0.984209	0.324446	3.03351	0.00241725	0.0169803
ENSG00000196405	EVL	51466	1580.29	-0.889073	0.293073	-3.03362	0.00241636	0.0169803
ENSG00000243147	MRPL33	9553	970.301	-0.86272	0.284441	-3.03304	0.00242107	0.0169964
ENSG00000136492	BRIP1	83990	539.83	-1.76166	0.580998	-3.03212	0.00242841	0.0170287
ENSG00000122417	ODF2L	57489	3020.74	0.855395	0.282115	3.03208	0.00242874	0.0170287
ENSG00000129493	HEATR5A	25938	1305.42	0.940157	0.310134	3.03145	0.00243381	0.0170458
ENSG00000122359	ANXA11	311	7990.2	-0.715427	0.236006	-3.0314	0.00243424	0.0170458
ENSG00000115694	STK25	10494	4852.05	-0.809258	0.267118	-3.02959	0.00244886	0.0171374
ENSG00000140829	DHX38	9785	2597.59	-0.780308	0.257619	-3.02892	0.00245428	0.0171645
ENSG00000172728	FUT10	84750	670.846	0.91697	0.302832	3.02798	0.00246194	0.0171998
ENSG00000111911	HINT3	135114	1845.66	0.753611	0.248887	3.02792	0.00246241	0.0171998
ENSG00000152219	ARL14EP	120534	1417.13	0.90603	0.299258	3.02759	0.00246512	0.0172079
ENSG00000184602	SNN	8303	827.331	-0.869508	0.287294	-3.02655	0.00247364	0.0172403
ENSG00000164615	CAMLG	819	1792.32	0.770161	0.254467	3.02656	0.0024735	0.0172403
ENSG00000085998	POMGNT1	55624	2844.4	-0.731862	0.241822	-3.02645	0.00247441	0.0172403
ENSG00000196233	LCOR	84458	3697.31	0.889061	0.294012	3.02389	0.00249548	0.0173762
ENSG00000138771	SHROOM3	57619	971.648	-1.05115	0.347709	-3.02308	0.00250218	0.017412
ENSG00000140326	CDAN1	146059	636.5	-0.963437	0.318724	-3.02279	0.00250453	0.0174175
ENSG00000139117	CPNE8	144402	1600.58	0.809181	0.26771	3.0226	0.00250614	0.0174178
ENSG00000198455	ZXDB	158586	876.87	0.903435	0.299034	3.02117	0.00251796	0.017489
ENSG00000120832	MTERF2	80298	481.517	1.18254	0.391619	3.01962	0.00253093	0.0175549
ENSG00000165156	ZHX1	11244	1765.51	1.03583	0.343019	3.01973	0.00253001	0.0175549
ENSG00000036549	ZZZ3	26009	4058.58	0.861697	0.285413	3.01912	0.00253508	0.0175549
ENSG00000112249	ASCC3	10973	6530.79	0.82657	0.273761	3.01931	0.00253349	0.0175549
ENSG00000141736	ERBB2	2064	4348.87	-0.750879	0.24871	-3.01909	0.00253534	0.0175549
ENSG00000066855	MTFR1	9650	1923.13	0.763876	0.253078	3.01834	0.00254162	0.0175874
ENSG00000172922	RNASEH2C	84153	1002.51	-0.910821	0.301801	-3.01795	0.0025449	0.0175882
ENSG00000008282	SYPL1	6856	7759.96	0.761797	0.252411	3.01808	0.00254381	0.0175882
ENSG00000132780	NASP	4678	3752.59	-1.12018	0.371214	-3.0176	0.00254786	0.0175939
ENSG00000198948	MFAP3L	9848	1215.41	1.01366	0.33593	3.01748	0.00254887	0.0175939
ENSG00000198948	MFAP3L	101928198	1215.41	1.01366	0.33593	3.01748	0.00254887	0.0175939
ENSG00000139343	SNRPF	6636	727.692	-1.30867	0.433845	-3.01645	0.0025575	0.0176425
ENSG00000136051	WASHC4	23325	8523.11	0.86369	0.286444	3.01521	0.002568	0.0177039
ENSG00000246705	H2AJ	55766	717.835	-1.23135	0.408442	-3.01475	0.0025719	0.0177198
ENSG00000174695	TMEM167A	153339	4329.12	1.00585	0.333702	3.01421	0.0025765	0.0177382
ENSG00000117859	OSBPL9	114883	7719.23	0.736698	0.244432	3.01392	0.00257894	0.0177382
ENSG00000070413	DGCR2	9993	4455.21	-0.727463	0.241371	-3.01387	0.00257934	0.0177382
ENSG00000205937	RNPS1	10921	4747.57	-0.85067	0.282436	-3.0119	0.00259617	0.0178428
ENSG00000135535	CD164	8763	21989.4	0.721498	0.239577	3.01155	0.00259917	0.0178525
ENSG00000123836	PFKFB2	5208	1287.5	1.33024	0.44196	3.00986	0.00261372	0.0179413
ENSG00000198258	UBL5	59286	2906.97	-0.905267	0.300791	-3.00962	0.00261573	0.0179441
ENSG00000143353	LYPLAL1	127018	1192.82	1.10013	0.365606	3.00905	0.00262068	0.0179541
ENSG00000164897	TMUB1	83590	1658.07	-0.92275	0.306674	-3.00889	0.00262203	0.0179541
ENSG00000140948	ZCCHC14	23174	5963.76	0.848186	0.281885	3.00897	0.00262132	0.0179541
ENSG00000163848	ZNF148	7707	4632.21	0.948683	0.315353	3.00833	0.00262692	0.0179679
ENSG00000117676	RPS6KA1	6195	2391.95	-0.932092	0.309842	-3.00828	0.00262729	0.0179679
ENSG00000106089	STX1A	6804	472.065	-1.54806	0.514723	-3.00756	0.00263353	0.0179996
ENSG00000125733	TRIP10	9322	3166.71	-0.946557	0.314764	-3.0072	0.00263665	0.0180099
ENSG00000198586	TLK1	9874	3625.92	0.904327	0.300843	3.00597	0.00264732	0.0180605
ENSG00000140450	ARRDC4	91947	2255.71	0.840512	0.279607	3.00605	0.00264667	0.0180605
ENSG00000099949	LZTR1	8216	490.869	-1.2441	0.413954	-3.00541	0.00265219	0.0180827
ENSG00000099622	CIRBP	1153	5485.99	-0.694234	0.231034	-3.0049	0.00265666	0.0181021
ENSG00000123815	COQ8B	79934	1204.55	-0.834327	0.277681	-3.00462	0.00265912	0.0181077
ENSG00000144908	ALDH1L1	10840	631.586	2.05328	0.683442	3.00433	0.0026617	0.0181142
ENSG00000131781	FMO5	2330	241.274	1.32977	0.44277	3.00329	0.0026708	0.018165
ENSG00000108826	MRPL27	51264	1054.63	-0.836756	0.278664	-3.00274	0.0026756	0.0181866
ENSG00000187446	CHP1	11261	5777.93	0.744088	0.247934	3.00115	0.00268963	0.0182708
ENSG00000216937	CCDC7	79741	224.567	1.36257	0.454047	3.00095	0.00269134	0.0182713
ENSG00000107864	CPEB3	22849	199.552	1.86719	0.62239	3.00004	0.00269948	0.0182876
ENSG00000196139	AKR1C3	8644	4947.36	1.0211	0.340318	3.00043	0.00269603	0.0182876
ENSG00000166200	COPS2	9318	4460.06	0.823439	0.274458	3.00024	0.00269769	0.0182876
ENSG00000182087	TMEM259	91304	5255.99	-0.738573	0.246196	-2.99994	0.00270032	0.0182876
ENSG00000115875	SRSF7	6432	3861.79	-0.946607	0.315601	-2.99938	0.0027053	0.018299
ENSG00000170881	RNF139	11236	2808.57	0.910287	0.303486	2.99944	0.00270481	0.018299
ENSG00000167767	KRT80	144501	345.01	-1.79806	0.599558	-2.99898	0.00270886	0.018312
ENSG00000067836	ROGDI	79641	202.473	-1.36433	0.455076	-2.99803	0.0027173	0.0183134
ENSG00000148339	SLC25A25	114789	293.782	-1.1497	0.383434	-2.99843	0.00271379	0.0183134
ENSG00000161036	LRWD1	222229	833.222	-1.01104	0.337231	-2.99807	0.00271696	0.0183134
ENSG00000140931	CMTM3	123920	5504.75	-1.00168	0.33404	-2.99869	0.00271147	0.0183134
ENSG00000173193	PARP14	54625	5862.35	0.682762	0.227736	2.99804	0.00271723	0.0183134
ENSG00000130725	UBE2M	9040	2218.25	-0.925434	0.308815	-2.99672	0.002729	0.0183811
ENSG00000185621	LMLN	89782	1443.11	0.852898	0.284656	2.99624	0.00273332	0.0183991
ENSG00000109736	MFSD10	10227	4751.92	-0.941459	0.314287	-2.99554	0.00273963	0.0184304
ENSG00000104093	DMXL2	23312	2543.46	0.974448	0.325408	2.99455	0.00274853	0.0184791
ENSG00000106077	ABHD11	83451	707.936	-0.901364	0.301088	-2.99369	0.00275627	0.0185199
ENSG00000008710	PKD1	5310	2884.05	-0.776976	0.259575	-2.99326	0.00276016	0.0185349
ENSG00000198482	ZNF808	388558	393.022	1.22374	0.408911	2.99269	0.00276533	0.0185472
ENSG00000091039	OSBPL8	114882	7088.5	1.04569	0.349411	2.99272	0.00276508	0.0185472
ENSG00000204590	GNL1	2794	3274.27	-0.959098	0.320597	-2.99161	0.00277514	0.0185927
ENSG00000164631	ZNF12	7559	1994.12	0.78159	0.261264	2.99157	0.00277545	0.0185927
ENSG00000229809	ZNF688	146542	333.51	-1.06665	0.356625	-2.99097	0.00278093	0.0186182
ENSG00000115350	POLE4	56655	659.183	-1.18374	0.395828	-2.99053	0.00278496	0.0186339
ENSG00000156802	ATAD2	29028	1880.3	-1.42573	0.476935	-2.98936	0.00279562	0.018694
ENSG00000149761	NUDT22	84304	654.858	-0.963448	0.322478	-2.98764	0.00281143	0.0187885
ENSG00000124151	NCOA3	8202	4312.13	0.725806	0.24299	2.98698	0.00281746	0.0188174
ENSG00000155744	HYCC2	285172	1370.33	1.10618	0.370365	2.98673	0.00281974	0.0188214
ENSG00000135736	CCDC102A	92922	524.635	-1.23695	0.414285	-2.98574	0.00282895	0.0188715
ENSG00000130023	ERMARD	55780	1760.46	0.835575	0.279889	2.98537	0.00283232	0.0188792
ENSG00000107798	LIPA	3988	4912.91	0.814589	0.272872	2.98525	0.0028335	0.0188792
ENSG00000107537	PHYH	5264	1847.96	0.8554	0.286622	2.98442	0.00284117	0.0189131
ENSG00000179632	MAF1	84232	2821.91	-0.84641	0.283618	-2.98433	0.00284198	0.0189131
ENSG00000108774	RAB5C	5878	1570.71	-0.814775	0.273035	-2.98414	0.00284376	0.0189136
ENSG00000108306	FBXL20	84961	1336.8	0.899224	0.301416	2.98334	0.00285124	0.0189407
ENSG00000052841	TTC17	55761	4428.18	0.781953	0.262097	2.98344	0.00285024	0.0189407
ENSG00000184207	PGP	283871	1413.52	-1.02441	0.343422	-2.98293	0.002855	0.0189544
ENSG00000125772	GPCPD1	56261	2787.38	0.971649	0.325937	2.98109	0.00287222	0.0190346
ENSG00000256087	ZNF432	9668	883.19	0.885629	0.297046	2.98145	0.00286886	0.0190346
ENSG00000177731	FLII	2314	8999.75	-0.712718	0.239069	-2.98122	0.00287103	0.0190346
ENSG00000196526	AFAP1	60312	1124.33	-0.972198	0.326153	-2.9808	0.00287492	0.0190412
ENSG00000166902	MRPL16	54948	1279.4	-0.840777	0.282168	-2.9797	0.00288528	0.0190985
ENSG00000157796	WDR19	57728	4221.92	0.795992	0.267212	2.97888	0.00289308	0.0191337
ENSG00000165406	MARCHF8	220972	2188.57	0.763153	0.256197	2.97877	0.00289405	0.0191337
ENSG00000155097	ATP6V1C1	528	4605.49	0.777235	0.261048	2.97736	0.0029074	0.0192106
ENSG00000108312	UBTF	7343	3782.51	-0.896117	0.301007	-2.97707	0.00291019	0.0192176
ENSG00000166340	TPP1	1200	10193.4	1.00159	0.336467	2.97679	0.00291284	0.0192237
ENSG00000158062	UBXN11	91544	843.145	-0.826099	0.277629	-2.97555	0.00292465	0.0192902
ENSG00000206503	HLA-A	3105	11360.7	-0.744194	0.250266	-2.97361	0.00294321	0.0194011
ENSG00000166454	ATMIN	23300	4253.26	0.783148	0.263563	2.97139	0.00296459	0.0195305
ENSG00000180881	CAPS2	84698	334.907	1.48356	0.499458	2.97033	0.00297475	0.0195779
ENSG00000095380	NANS	54187	1346.63	-1.18082	0.397544	-2.97028	0.0029753	0.0195779
ENSG00000153936	HS2ST1	9653	2411.55	0.898348	0.302484	2.9699	0.00297899	0.0195906
ENSG00000024048	UBR2	23304	4023.14	0.953108	0.320946	2.96969	0.00298105	0.0195925
ENSG00000211456	SACM1L	22908	3214.28	0.801233	0.269913	2.96849	0.00299272	0.0196576
ENSG00000140941	MAP1LC3B	81631	9362.25	0.69835	0.235272	2.96827	0.00299485	0.01966
ENSG00000100097	LGALS1	3956	13968.3	-1.30935	0.441193	-2.96774	0.00299996	0.0196819
ENSG00000110880	CORO1C	23603	12185.8	-0.696522	0.234793	-2.96654	0.00301171	0.0197473
ENSG00000163435	ELF3	1999	1538.96	-0.77843	0.262428	-2.96626	0.00301442	0.0197535
ENSG00000106009	BRAT1	221927	1551.42	-0.771325	0.260159	-2.96482	0.00302864	0.019835
ENSG00000205155	PSENEN	55851	90.7596	-1.7873	0.603043	-2.96381	0.0030386	0.0198652
ENSG00000122507	BBS9	27241	877.738	0.841689	0.283989	2.96381	0.00303855	0.0198652
ENSG00000076685	NT5C2	22978	2755.1	0.74914	0.252736	2.96412	0.00303547	0.0198652
ENSG00000134871	COL4A2	1284	44962	-0.947904	0.320013	-2.96208	0.00305569	0.0199652
ENSG00000184363	PKP3	11187	200.081	-2.14617	0.724989	-2.96028	0.00307357	0.0200641
ENSG00000117625	RCOR3	55758	3961.68	0.937303	0.316636	2.9602	0.00307444	0.0200641
ENSG00000196177	ACADSB	36	1437.78	0.938515	0.317173	2.959	0.00308637	0.0201302
ENSG00000168374	ARF4	378	13695.8	1.03837	0.350985	2.95845	0.00309192	0.0201309
ENSG00000164329	TENT2	167153	3227.67	0.954806	0.322705	2.95875	0.00308885	0.0201309
ENSG00000159363	ATP13A2	23400	2680.68	-0.892614	0.301714	-2.95848	0.0030916	0.0201309
ENSG00000160404	TOR2A	27433	470.187	-0.967191	0.326984	-2.95792	0.00309725	0.0201497
ENSG00000150753	CCT5	22948	6124.06	-0.840604	0.284199	-2.9578	0.00309843	0.0201497
ENSG00000105755	ETHE1	23474	606.68	-1.1714	0.396092	-2.95739	0.00310259	0.0201533
ENSG00000141503	MINK1	50488	4568.51	-0.839066	0.283711	-2.95746	0.00310182	0.0201533
ENSG00000144306	SCRN3	79634	1143.75	0.903107	0.305733	2.95391	0.00313777	0.020358
ENSG00000134247	PTGFRN	5738	8091.12	-0.845493	0.286221	-2.95399	0.00313699	0.020358
ENSG00000163516	ANKZF1	55139	1993.56	-1.00338	0.339761	-2.95319	0.00314508	0.0203936
ENSG00000146414	SHPRH	257218	1397.51	1.20861	0.409295	2.9529	0.00314802	0.0204007
ENSG00000196268	ZNF493	284443	451.547	1.1819	0.400299	2.95253	0.00315179	0.0204133
ENSG00000165916	PSMC3	5702	3090.14	-0.97155	0.32913	-2.95187	0.00315854	0.0204451
ENSG00000149313	AASDHPPT	60496	2629.18	0.913373	0.309464	2.95147	0.00316261	0.0204595
ENSG00000138468	SENP7	57337	2043.55	1.20757	0.409194	2.95109	0.00316652	0.0204663
ENSG00000136999	CCN3	4856	1873.68	1.01025	0.34236	2.95083	0.00316917	0.0204663
ENSG00000130706	ADRM1	11047	950.544	-0.864624	0.293006	-2.95087	0.00316877	0.0204663
ENSG00000247077	PGAM5	192111	1425.84	-0.865632	0.293423	-2.95012	0.0031765	0.0204988
ENSG00000152620	NADK2	133686	1664.82	0.788339	0.267235	2.94999	0.00317789	0.0204988
ENSG00000205476	CCDC85C	317762	697.443	-0.889168	0.301482	-2.94932	0.00318473	0.0205191
ENSG00000048649	RSF1	51773	3970.9	0.748804	0.253875	2.94949	0.00318297	0.0205191
ENSG00000085719	CPNE3	8895	9261.7	0.998821	0.338795	2.94816	0.00319672	0.0205725
ENSG00000166825	ANPEP	290	18253.6	-0.848713	0.287867	-2.94828	0.00319542	0.0205725
ENSG00000073050	XRCC1	7515	774.227	-0.949787	0.322366	-2.9463	0.00321598	0.0206725
ENSG00000165169	DYNLT3	6990	2580.22	0.70909	0.240667	2.94636	0.00321541	0.0206725
ENSG00000170619	COMMD5	28991	912.234	-0.954759	0.324135	-2.94556	0.00322372	0.0207103
ENSG00000141295	SCRN2	90507	1156.42	-1.06077	0.3602	-2.94496	0.00322998	0.0207386
ENSG00000182492	BGN	633	108.513	-2.39527	0.813397	-2.94478	0.00323188	0.0207389
ENSG00000182199	SHMT2	6472	4828.55	-1.00105	0.340061	-2.94374	0.00324277	0.0207967
ENSG00000143774	GUK1	2987	5478.75	-0.900188	0.305913	-2.94263	0.00325442	0.0208594
ENSG00000162458	FBLIM1	54751	6280.33	-1.20563	0.409743	-2.94241	0.00325672	0.0208621
ENSG00000151414	NEK7	140609	3229.21	1.0321	0.350877	2.94147	0.00326655	0.0209122
ENSG00000059758	CDK17	5128	3354.29	0.695669	0.236517	2.94131	0.0032683	0.0209122
ENSG00000147813	NAPRT	93100	592.148	-0.915016	0.311177	-2.9405	0.00327685	0.0209535
ENSG00000083937	CHMP2B	25978	2732.34	0.854083	0.290477	2.94028	0.00327912	0.0209535
ENSG00000138463	SLC49A4	84925	964.593	0.826134	0.280983	2.94016	0.00328044	0.0209535
ENSG00000004975	DVL2	1856	2288.1	-0.719951	0.244883	-2.93998	0.00328228	0.0209535
ENSG00000188343	CIBAR1	137392	1346.68	0.943289	0.320987	2.93871	0.00329579	0.0210277
ENSG00000137834	SMAD6	4091	524.639	-1.11424	0.379187	-2.93851	0.00329791	0.0210291
ENSG00000105879	CBLL1	79872	1638.81	0.788623	0.268408	2.93816	0.0033017	0.0210412
ENSG00000122779	TRIM24	8805	3513.7	0.782774	0.266498	2.93726	0.00331131	0.0210904
ENSG00000111667	USP5	8078	4466.31	-0.896428	0.305241	-2.93679	0.00331633	0.0210982
ENSG00000157911	PEX10	5192	790.671	-0.875846	0.298231	-2.9368	0.00331615	0.0210982
ENSG00000166803	PCLAF	9768	241.988	-2.43718	0.830097	-2.93602	0.00332458	0.0211145
ENSG00000117620	SLC35A3	23443	1497.93	0.917578	0.312503	2.93622	0.00332237	0.0211145
ENSG00000138660	AP1AR	55435	1931.43	0.789106	0.26876	2.9361	0.00332369	0.0211145
ENSG00000153291	SLC25A27	9481	636.226	1.34218	0.457504	2.9337	0.00334947	0.0212604
ENSG00000284976	ENSG00000284976	122513141	448.405	-1.13338	0.386364	-2.93345	0.00335213	0.0212652
ENSG00000163918	RFC4	5984	829.085	-0.984996	0.335841	-2.93293	0.00335784	0.0212689
ENSG00000138642	HERC6	55008	899.911	0.870497	0.296807	2.93287	0.00335845	0.0212689
ENSG00000185236	RAB11B	9230	3633.82	-0.768889	0.262149	-2.93302	0.00335683	0.0212689
ENSG00000183291	SELENOF	9403	7199.12	0.783371	0.267158	2.93224	0.00336522	0.0212997
ENSG00000164896	FASTK	10922	2434.16	-0.79276	0.270454	-2.93122	0.00337629	0.0213576
ENSG00000099875	MKNK2	2872	5667.03	-0.902201	0.307902	-2.93015	0.00338793	0.0214069
ENSG00000167815	PRDX2	7001	2334.55	-0.788291	0.269015	-2.93028	0.00338653	0.0214069
ENSG00000131398	KCNC3	3748	315.489	-2.26931	0.774554	-2.92983	0.00339149	0.0214172
ENSG00000175793	SFN	2810	368.088	-1.87814	0.641205	-2.92908	0.0033997	0.0214204
ENSG00000013441	CLK1	1195	2636.22	1.0031	0.34245	2.92919	0.00339849	0.0214204
ENSG00000140548	ZNF710	374655	759.881	-0.961827	0.328345	-2.92931	0.00339711	0.0214204
ENSG00000115514	TXNDC9	10190	1694.94	0.792259	0.27048	2.92909	0.00339957	0.0214204
ENSG00000182481	KPNA2	3838	6784.7	-1.15518	0.394524	-2.92803	0.00341119	0.0214806
ENSG00000204580	DDR1	780	6924.3	-1.07069	0.365713	-2.92767	0.00341515	0.0214866
ENSG00000174307	PHLDA3	23612	2316.22	-0.990829	0.338453	-2.92752	0.00341672	0.0214866
ENSG00000105202	FBL	2091	2577.58	-0.888795	0.303611	-2.92742	0.00341792	0.0214866
ENSG00000138768	USO1	8615	7460.44	0.710508	0.242753	2.92688	0.00342378	0.0215113
ENSG00000163170	BOLA3	388962	477.791	-1.01759	0.347723	-2.92644	0.00342869	0.0215299
ENSG00000105339	DENND3	22898	3092.04	-0.779475	0.26649	-2.92496	0.00344497	0.0216199
ENSG00000107669	ATE1	11101	2154.95	0.805599	0.275464	2.92452	0.00344992	0.0216388
ENSG00000025039	RRAGD	58528	2325.75	0.902549	0.308751	2.92323	0.00346423	0.0217163
ENSG00000082258	CCNT2	905	3412.75	0.851366	0.291285	2.9228	0.00346901	0.0217341
ENSG00000178385	PLEKHM3	389072	1031.67	0.979938	0.335337	2.92224	0.00347519	0.0217592
ENSG00000136381	IREB2	3658	5381.54	0.835329	0.285867	2.92209	0.00347693	0.0217592
ENSG00000140905	GCSH	2653	1239.71	0.853689	0.292236	2.92123	0.00348651	0.0218069
ENSG00000170525	PFKFB3	5209	21318.4	-1.19306	0.408456	-2.9209	0.00349019	0.0218176
ENSG00000110911	SLC11A2	4891	5195.78	1.03316	0.353771	2.92043	0.00349547	0.0218339
ENSG00000135655	USP15	9958	3395.63	0.850828	0.291348	2.92032	0.00349672	0.0218339
ENSG00000103657	HERC1	8925	3457.96	0.832805	0.28524	2.91966	0.00350416	0.0218681
ENSG00000007062	PROM1	8842	4930.9	-1.48633	0.509182	-2.91906	0.00351091	0.0218766
ENSG00000188566	NDOR1	27158	880.33	-0.826172	0.283031	-2.91901	0.00351142	0.0218766
ENSG00000256235	SMIM3	85027	4980.43	0.6843	0.234408	2.91927	0.00350857	0.0218766
ENSG00000135870	RC3H1	149041	2159.9	0.977801	0.335029	2.91856	0.00351654	0.0218962
ENSG00000115268	RPS15	6209	12048.7	-0.794001	0.272169	-2.91731	0.00353064	0.0219717
ENSG00000087502	ERGIC2	51290	2323.64	0.784998	0.269158	2.9165	0.00353986	0.0220168
ENSG00000163348	PYGO2	90780	1670.29	-0.774503	0.26559	-2.91617	0.00354362	0.0220279
ENSG00000172817	CYP7B1	9420	175.38	1.79744	0.616727	2.91449	0.00356271	0.0220593
ENSG00000100139	MICALL1	85377	2395.06	-1.11156	0.381292	-2.91525	0.00355399	0.0220593
ENSG00000188171	ZNF626	199777	416.119	0.972305	0.333629	2.91433	0.00356454	0.0220593
ENSG00000251369	ZNF550	162972	550.028	0.957702	0.328603	2.91447	0.00356294	0.0220593
ENSG00000131236	CAP1	10487	9704.97	-0.892063	0.306087	-2.91441	0.00356366	0.0220593
ENSG00000146587	RBAK	57786	1500.66	0.846495	0.290423	2.9147	0.00356029	0.0220593
ENSG00000165494	PCF11	51585	2658.01	0.825831	0.283292	2.91512	0.00355554	0.0220593
ENSG00000144224	UBXN4	23190	10730	0.670133	0.229871	2.91526	0.00355395	0.0220593
ENSG00000164120	HPGD	3248	1316.02	1.86013	0.638555	2.91303	0.00357945	0.0221392
ENSG00000164109	MAD2L1	4085	1380.77	-1.43317	0.492045	-2.91268	0.00358345	0.0221451
ENSG00000120690	ELF1	1997	4671.73	0.725273	0.249013	2.9126	0.00358438	0.0221451
ENSG00000171988	JMJD1C	221037	4816.91	0.959168	0.329467	2.91127	0.00359959	0.0222145
ENSG00000072958	AP1M1	8907	3744.53	-0.783616	0.26916	-2.91134	0.00359878	0.0222145
ENSG00000158828	PINK1	65018	847.786	-0.838765	0.288283	-2.90952	0.00361981	0.0223269
ENSG00000135333	EPHA7	2045	183.369	1.27735	0.439063	2.90926	0.00362289	0.0223334
ENSG00000172915	NBEA	26960	1250.51	0.756163	0.259998	2.90834	0.0036335	0.0223865
ENSG00000174373	RALGAPA1	253959	2563.76	0.959337	0.329959	2.90744	0.00364397	0.0224385
ENSG00000135083	CCNJL	79616	631.936	-0.938621	0.322894	-2.9069	0.00365026	0.0224648
ENSG00000172748	ZNF596	169270	423.631	1.07855	0.371105	2.90633	0.00365697	0.0224937
ENSG00000173875	ZNF791	163049	1178.45	0.776461	0.26725	2.90537	0.00366821	0.0225379
ENSG00000147677	EIF3H	8667	8080.4	0.663322	0.228308	2.90538	0.00366811	0.0225379
ENSG00000197635	DPP4	1803	20485.2	0.894697	0.307982	2.90503	0.00367218	0.0225499
ENSG00000139132	FGD4	121512	2072.61	1.21787	0.419372	2.90403	0.00368393	0.0226095
ENSG00000165233	CARD19	84270	1392.97	-0.972313	0.334887	-2.90341	0.00369123	0.0226361
ENSG00000099331	MYO9B	4650	4522.7	-0.837787	0.288579	-2.90315	0.00369435	0.0226361
ENSG00000101181	MTG2	26164	994.51	-0.819944	0.282418	-2.9033	0.00369248	0.0226361
ENSG00000100300	TSPO	706	4988.14	-1.04076	0.358523	-2.90291	0.00369717	0.0226409
ENSG00000112137	PHACTR1	221692	443.197	0.967135	0.333269	2.90197	0.00370827	0.0226963
ENSG00000132182	NUP210	23225	1052.38	-1.11919	0.385727	-2.9015	0.00371378	0.0227127
ENSG00000172081	MOB3A	126308	3513.42	-0.877747	0.302526	-2.9014	0.00371503	0.0227127
ENSG00000113441	LNPEP	4012	5787.02	0.843372	0.290725	2.90093	0.00372062	0.0227344
ENSG00000176454	LPCAT4	254531	1549.45	-0.854375	0.294609	-2.90003	0.00373126	0.0227869
ENSG00000166275	BORCS7	119032	550.7	1.40061	0.482998	2.89984	0.00373359	0.0227886
ENSG00000149308	NPAT	4863	1948.69	0.948398	0.327158	2.8989	0.00374473	0.0228316
ENSG00000102804	TSC22D1	8848	5485.52	0.69459	0.239592	2.89905	0.00374291	0.0228316
ENSG00000112282	MED23	9439	3176.35	0.806342	0.278175	2.89869	0.00374726	0.0228345
ENSG00000115827	DCAF17	80067	1560.49	0.94108	0.324748	2.89788	0.00375693	0.0228683
ENSG00000130770	ATP5IF1	93974	2124.04	-0.7966	0.274883	-2.89796	0.00375599	0.0228683
ENSG00000160972	PPP1R16A	84988	781.831	-0.832455	0.287326	-2.89725	0.00376451	0.0228974
ENSG00000115758	ODC1	4953	6371.23	-0.679898	0.234679	-2.89714	0.00376582	0.0228974
ENSG00000129347	KRI1	65095	957.227	-0.983242	0.339407	-2.89694	0.00376822	0.0228995
ENSG00000119328	ABITRAM	54942	864.222	0.811861	0.2804	2.89536	0.00378719	0.0230022
ENSG00000127947	PTPN12	5782	6234.32	0.725336	0.25054	2.89509	0.0037905	0.0230097
ENSG00000164236	ANKRD33B	651746	772.387	-0.982279	0.339356	-2.89454	0.0037971	0.0230373
ENSG00000131023	LATS1	9113	2613.81	0.826469	0.285589	2.89391	0.00380473	0.0230584
ENSG00000135862	LAMC1	3915	28301.2	-0.736243	0.254408	-2.89395	0.00380434	0.0230584
ENSG00000048707	VPS13D	55187	5281.44	0.850779	0.29404	2.89342	0.00381076	0.0230824
ENSG00000090006	LTBP4	8425	4520.41	-0.681003	0.235377	-2.89324	0.00381285	0.0230825
ENSG00000187699	C2orf88	84281	150.029	1.75305	0.606223	2.89176	0.00383086	0.0231789
ENSG00000011566	MAP4K3	8491	2725.67	0.75381	0.26069	2.89159	0.00383294	0.0231789
ENSG00000092148	HECTD1	25831	12157.9	0.774127	0.267753	2.8912	0.00383774	0.0231953
ENSG00000166225	FRS2	10818	2115.51	0.842429	0.291419	2.89078	0.00384288	0.0232137
ENSG00000265808	SEC22B	9554	7728.98	0.851215	0.294682	2.88859	0.0038697	0.0233631
ENSG00000104361	NIPAL2	79815	1530.84	0.784307	0.271594	2.88779	0.00387955	0.0234098
ENSG00000101182	PSMA7	5688	6437.68	-0.749344	0.259504	-2.8876	0.00388195	0.0234116
ENSG00000213672	NCKIPSD	51517	1631.25	-0.782343	0.271063	-2.8862	0.00389921	0.023503
ENSG00000182095	TNRC18	84629	4554.64	-0.856556	0.296845	-2.88553	0.00390755	0.0235278
ENSG00000115295	CLIP4	79745	3555.95	0.825317	0.286015	2.88557	0.00390706	0.0235278
ENSG00000118482	PHF3	23469	5870.13	0.838113	0.290497	2.8851	0.00391294	0.0235474
ENSG00000170448	NFXL1	152518	655.537	0.847248	0.293851	2.88326	0.00393587	0.0236726
ENSG00000151623	NR3C2	4306	383.346	1.45394	0.504504	2.88191	0.00395275	0.0237593
ENSG00000182827	ACBD3	64746	3198.33	0.724969	0.251571	2.88176	0.00395455	0.0237593
ENSG00000105373	NOP53	29997	6083.82	-0.732836	0.254334	-2.88139	0.0039592	0.0237744
ENSG00000102967	DHODH	1723	338.602	-1.06066	0.368158	-2.88099	0.00396425	0.0237919
ENSG00000168056	LTBP3	4054	8674.52	-0.918567	0.318934	-2.88011	0.00397531	0.0238454
ENSG00000126254	RBM42	79171	2616.32	-0.951484	0.330407	-2.87973	0.00398016	0.0238513
ENSG00000183624	HMCES	56941	1556.55	-0.755518	0.26236	-2.8797	0.00398058	0.0238513
ENSG00000139722	VPS37B	79720	1063.09	-0.831491	0.288803	-2.87909	0.00398824	0.0238844
ENSG00000179085	DPM3	54344	352.017	-1.04322	0.362538	-2.87756	0.00400769	0.023987
ENSG00000184640	SEPTIN9	10801	12480.5	-0.784483	0.272636	-2.8774	0.00400969	0.023987
ENSG00000181778	TMEM252	169693	86.3001	-1.79788	0.624884	-2.87715	0.00401287	0.0239931
ENSG00000177409	SAMD9L	219285	1658.95	1.08362	0.376671	2.87685	0.00401671	0.0239966
ENSG00000010256	UQCRC1	7384	6883.17	-0.669182	0.232616	-2.87676	0.00401777	0.0239966
ENSG00000101236	RNF24	11237	1103.62	-0.95004	0.330417	-2.87528	0.0040367	0.0240968
ENSG00000164405	UQCRQ	27089	1385.68	-0.866917	0.301542	-2.87495	0.00404094	0.0241091
ENSG00000103966	EHD4	30844	3394.6	-1.0183	0.354227	-2.8747	0.00404411	0.0241151
ENSG00000119139	TJP2	9414	430.804	-1.2475	0.434043	-2.87415	0.00405119	0.0241399
ENSG00000002834	LASP1	3927	14815	-0.989422	0.344262	-2.87404	0.0040526	0.0241399
ENSG00000174485	DENND4A	10260	1681.79	0.803996	0.279856	2.87289	0.00406733	0.0242146
ENSG00000147439	BIN3	55909	515.109	-0.919645	0.320347	-2.87078	0.00409463	0.0243625
ENSG00000118246	FASTKD2	22868	2338.71	0.802686	0.27962	2.87063	0.00409654	0.0243625
ENSG00000110435	PDHX	8050	1652.51	0.816345	0.284441	2.87	0.00410471	0.024376
ENSG00000102531	FNDC3A	22862	7011.57	0.794088	0.276691	2.86995	0.00410538	0.024376
ENSG00000180008	SOCS4	122809	3074.82	0.782686	0.272693	2.87021	0.00410204	0.024376
ENSG00000158290	CUL4B	8450	4543.19	0.917463	0.319768	2.86915	0.00411574	0.0244245
ENSG00000137221	TJAP1	93643	1131.46	-0.768544	0.267892	-2.86886	0.00411953	0.0244339
ENSG00000125375	DMAC2L	27109	1166.16	1.17164	0.40852	2.86801	0.00413065	0.0244868
ENSG00000198680	TUSC1	286319	643.112	-0.858072	0.299209	-2.8678	0.00413341	0.0244901
ENSG00000131778	CHD1L	9557	1987.49	-0.718411	0.25056	-2.86722	0.00414095	0.0245217
ENSG00000079950	STX7	8417	4609.69	0.716984	0.25017	2.86599	0.00415711	0.0246043
ENSG00000185187	SIGIRR	59307	505.517	-1.57476	0.549514	-2.86573	0.00416049	0.0246113
ENSG00000165240	ATP7A	538	1352.26	1.00154	0.349828	2.86294	0.00419728	0.0248067
ENSG00000116127	ALMS1	7840	2005.94	0.86513	0.302188	2.86289	0.00419799	0.0248067
ENSG00000145220	LYAR	55646	380.516	-1.11843	0.390713	-2.86254	0.00420255	0.0248164
ENSG00000285437	POLR2J3	548644	724.78	0.987988	0.345157	2.86243	0.00420409	0.0248164
ENSG00000126070	AGO3	192669	1665.92	0.80001	0.279509	2.86219	0.00420719	0.0248215
ENSG00000137992	DBT	1629	1782.62	0.883488	0.308697	2.86199	0.00420993	0.0248245
ENSG00000126767	ELK1	2002	1577.43	-0.831606	0.290686	-2.86085	0.00422513	0.024901
ENSG00000146833	TRIM4	89122	2237.24	0.698973	0.244343	2.86062	0.00422811	0.0249053
ENSG00000070269	TMEM260	54916	1300.07	0.844557	0.295315	2.85985	0.00423839	0.0249527
ENSG00000123143	PKN1	5585	5812.57	-0.838073	0.293066	-2.85968	0.00424073	0.0249533
ENSG00000100575	TIMM9	26520	723.483	0.871466	0.304851	2.85867	0.00425427	0.0250197
ENSG00000132466	ANKRD17	26057	9192.25	0.651747	0.228051	2.8579	0.00426451	0.0250666
ENSG00000087338	GMCL1	64395	1603.8	0.901335	0.315403	2.85773	0.00426685	0.0250672
ENSG00000145743	FBXL17	64839	1719.32	0.821115	0.287408	2.85697	0.00427711	0.0251142
ENSG00000102901	CENPT	80152	930.588	-0.948039	0.331881	-2.85656	0.00428252	0.0251263
ENSG00000172301	COPRS	55352	994.213	-0.878242	0.307492	-2.85614	0.0042882	0.0251263
ENSG00000146830	GIGYF1	64599	2680.61	-0.729282	0.255336	-2.85616	0.00428796	0.0251263
ENSG00000105939	ZC3HAV1	56829	4045.12	0.680496	0.238231	2.85645	0.00428406	0.0251263
ENSG00000168734	PKIG	11142	766.763	-0.810879	0.283947	-2.85574	0.00429369	0.0251452
ENSG00000177685	CRACR2B	283229	123.075	-1.50116	0.525702	-2.85553	0.00429651	0.0251485
ENSG00000254004	ZNF260	339324	1497.48	0.851039	0.298137	2.85453	0.00431012	0.0252149
ENSG00000137656	BUD13	84811	591.389	-0.885565	0.310401	-2.85297	0.00433131	0.0253255
ENSG00000204308	RNF5	6048	2034.36	-0.744749	0.261088	-2.85248	0.00433799	0.0253513
ENSG00000105429	MEGF8	1954	5845.1	-0.682919	0.239481	-2.85166	0.00434918	0.0254033
ENSG00000163485	ADORA1	134	848.453	-0.81556	0.286129	-2.85033	0.00436743	0.0254965
ENSG00000153822	KCNJ16	3773	14967.1	1.11767	0.392231	2.84952	0.00437848	0.0255476
ENSG00000134548	SPX	80763	745.303	1.4915	0.523532	2.84892	0.00438683	0.0255829
ENSG00000091009	RBM27	54439	1123.02	1.02304	0.359276	2.84749	0.00440649	0.0256738
ENSG00000130338	TULP4	56995	1606.24	0.735055	0.25816	2.84729	0.00440934	0.0256738
ENSG00000170340	B3GNT2	10678	1930.14	0.725403	0.254762	2.84738	0.00440806	0.0256738
ENSG00000144677	CTDSPL	10217	7067.31	0.783077	0.275076	2.84676	0.0044166	0.0257027
ENSG00000111328	CDK2AP1	8099	2082.2	-1.01006	0.354913	-2.84595	0.00442795	0.0257553
ENSG00000142546	NOSIP	51070	1609.92	-0.821665	0.288856	-2.84455	0.00444741	0.025855
ENSG00000164144	ARFIP1	27236	2711.84	0.68391	0.240445	2.84435	0.00445025	0.0258579
ENSG00000203950	RTL8A	26071	1364.18	-0.81363	0.286212	-2.84275	0.00447259	0.0259471
ENSG00000102178	UBL4A	8266	1554.52	-0.808296	0.28433	-2.8428	0.00447185	0.0259471
ENSG00000167770	OTUB1	55611	3081.05	-0.695569	0.244678	-2.84279	0.00447208	0.0259471
ENSG00000164880	INTS1	26173	7275.32	-0.734477	0.258384	-2.84258	0.00447502	0.0259477
ENSG00000184076	UQCR10	29796	1630.57	-0.71284	0.250848	-2.84172	0.00448715	0.0260045
ENSG00000143537	ADAM15	8751	5375.15	-0.809401	0.284894	-2.84106	0.00449637	0.0260443
ENSG00000060656	PTPRU	10076	4932.4	-0.994385	0.350055	-2.84066	0.00450209	0.0260639
ENSG00000175155	YPEL2	388403	2138.42	0.960541	0.33826	2.83965	0.00451631	0.0261326
ENSG00000107890	ANKRD26	22852	1361.35	0.969365	0.341478	2.83874	0.00452925	0.0261939
ENSG00000101166	PRELID3B	51012	3137.96	0.735637	0.259321	2.83678	0.00455707	0.026341
ENSG00000164180	TMEM161B	153396	1514.2	1.11964	0.394758	2.83627	0.00456436	0.0263695
ENSG00000170385	SLC30A1	7779	4296.13	0.694615	0.245009	2.83506	0.00458176	0.0264563
ENSG00000005108	THSD7A	221981	233.934	1.74901	0.617095	2.83426	0.00459312	0.026489
ENSG00000107223	EDF1	8721	4433.81	-1.17676	0.415301	-2.8335	0.00460417	0.026489
ENSG00000117151	CTBS	1486	217.773	1.1709	0.41322	2.8336	0.00460262	0.026489
ENSG00000152782	PANK1	53354	709.456	1.06414	0.375513	2.83384	0.00459925	0.026489
ENSG00000221909	FAM200A	221786	547.58	0.983647	0.347132	2.83364	0.00460215	0.026489
ENSG00000155008	APOOL	139322	1228.3	0.925382	0.326554	2.83378	0.0046001	0.026489
ENSG00000197226	TBC1D9B	23061	10414.6	-0.804965	0.284105	-2.83334	0.00460647	0.026489
ENSG00000126012	KDM5C	8242	4335.39	-0.654668	0.231003	-2.83402	0.00459664	0.026489
ENSG00000198040	ZNF84	7637	2950.77	0.762767	0.269229	2.83316	0.00460908	0.0264903
ENSG00000184209	SNRNP35	11066	406.275	-0.960518	0.339112	-2.83245	0.00461929	0.0265353
ENSG00000130758	MAP3K10	4294	934.867	-1.09033	0.384988	-2.83212	0.00462403	0.0265488
ENSG00000096060	FKBP5	2289	21235	1.22667	0.433309	2.83094	0.00464121	0.02662
ENSG00000173611	SCAI	286205	630.716	0.955093	0.337358	2.8311	0.00463883	0.02662
ENSG00000205250	E2F4	1874	2141.14	-0.72741	0.257064	-2.82968	0.00465939	0.0266967
ENSG00000131507	NDFIP1	80762	8114.96	0.679883	0.240259	2.82979	0.00465784	0.0266967
ENSG00000151470	C4orf33	132321	995.025	1.09495	0.386997	2.82934	0.00466436	0.0266977
ENSG00000227124	ZNF717	100131827	506.009	0.915115	0.323419	2.82951	0.004662	0.0266977
ENSG00000144362	PHOSPHO2	493911	123.861	1.58988	0.562	2.82897	0.00466974	0.026701
ENSG00000148291	SURF2	6835	257.531	-1.18436	0.418632	-2.82911	0.00466779	0.026701
ENSG00000197619	ZNF615	284370	565.953	1.03828	0.36726	2.8271	0.00469714	0.0268439
ENSG00000114439	BBX	56987	7107.26	0.68126	0.240999	2.82682	0.00470128	0.0268538
ENSG00000136156	ITM2B	9445	66434.8	0.964987	0.341562	2.82522	0.00472488	0.0269647
ENSG00000125611	CHCHD5	84269	709.684	-0.823014	0.291316	-2.82515	0.00472578	0.0269647
ENSG00000081307	UBA5	79876	2336.62	0.808747	0.286281	2.82501	0.00472798	0.0269647
ENSG00000115009	CCL20	6364	56.7896	-3.11607	1.10392	-2.82272	0.00476177	0.0271435
ENSG00000178177	LCORL	254251	1316.82	1.0026	0.355232	2.82237	0.00476703	0.0271596
ENSG00000101443	WFDC2	10406	185.004	-3.17402	1.1249	-2.82161	0.00477827	0.0272097
ENSG00000141994	DUS3L	56931	537.226	-0.888258	0.314846	-2.82124	0.0047838	0.0272273
ENSG00000019505	SYT13	57586	10005	1.33554	0.473447	2.82089	0.00478908	0.0272434
ENSG00000104957	YJU2B	81576	1088.69	-0.872649	0.309613	-2.81851	0.00482468	0.0274179
ENSG00000075292	ZNF638	27332	6903.32	0.776147	0.27537	2.81856	0.004824	0.0274179
ENSG00000111671	SPSB2	84727	683.121	-0.886589	0.314616	-2.818	0.00483231	0.0274472
ENSG00000111671	SPSB2	105369632	683.121	-0.886589	0.314616	-2.818	0.00483231	0.0274472
ENSG00000153044	CENPH	64946	507.907	-1.55828	0.553183	-2.81692	0.0048486	0.0274987
ENSG00000163071	SPATA18	132671	1186.1	0.800294	0.2841	2.81694	0.00484834	0.0274987
ENSG00000156931	VPS8	23355	2441.06	0.702056	0.249229	2.81691	0.00484878	0.0274987
ENSG00000116918	TSNAX	7257	1800.81	0.71146	0.252651	2.81598	0.00486283	0.0275643
ENSG00000130348	QRSL1	55278	1518.96	0.850889	0.302201	2.81564	0.00486807	0.0275662
ENSG00000164597	COG5	10466	2304.5	0.770137	0.273522	2.81563	0.00486811	0.0275662
ENSG00000131127	ZNF141	7700	553.936	1.11528	0.396169	2.81516	0.00487535	0.0275791
ENSG00000137941	TTLL7	79739	946.977	0.78448	0.278652	2.81526	0.00487372	0.0275791
ENSG00000175826	CTDNEP1	23399	894.155	-0.87346	0.310289	-2.81499	0.0048779	0.0275795
ENSG00000105355	PLIN3	10226	6499.41	-0.764029	0.271484	-2.81427	0.00488879	0.027627
ENSG00000164074	ABHD18	80167	1010.92	0.977183	0.347266	2.81394	0.0048939	0.0276418
ENSG00000196911	KPNA5	3841	651.026	1.02794	0.365402	2.81317	0.00490559	0.0276718
ENSG00000175792	RUVBL1	8607	1661.15	-0.843137	0.299687	-2.81339	0.00490222	0.0276718
ENSG00000132823	OSER1	51526	1818.7	0.8082	0.287299	2.8131	0.00490666	0.0276718
ENSG00000204843	DCTN1	1639	5595.45	-0.785452	0.279266	-2.81255	0.00491498	0.0277046
ENSG00000128965	CHAC1	79094	372.269	-1.99908	0.711244	-2.81069	0.00494359	0.0278518
ENSG00000061918	GUCY1B1	2983	3754	1.07285	0.381769	2.81022	0.00495078	0.0278782
ENSG00000106927	AMBP	259	56.2808	2.21222	0.787889	2.80778	0.00498843	0.028076
ENSG00000146063	TRIM41	90933	1859.67	-0.69877	0.249002	-2.80628	0.00501169	0.0281926
ENSG00000184863	RBM33	155435	4338.35	0.730292	0.260298	2.8056	0.00502237	0.0282384
ENSG00000275023	MLLT6	4302	4078.99	-0.704031	0.250955	-2.80541	0.00502522	0.0282402
ENSG00000100852	ARHGAP5	394	4875.56	0.687297	0.245079	2.80439	0.00504122	0.0283158
ENSG00000174744	BRMS1	25855	1253.38	-0.889819	0.317329	-2.80409	0.00504593	0.0283195
ENSG00000118200	CAMSAP2	23271	6058.56	0.774213	0.276112	2.80398	0.0050476	0.0283195
ENSG00000182287	AP1S2	8905	2860.5	0.671152	0.239367	2.80386	0.0050495	0.0283195
ENSG00000177034	MTX3	345778	1758.21	0.782058	0.278979	2.80329	0.00505849	0.0283556
ENSG00000186106	ANKRD46	157567	635.805	0.958917	0.34215	2.80262	0.00506889	0.0283853
ENSG00000157224	CLDN12	9069	3630.2	0.773106	0.27585	2.80263	0.0050687	0.0283853
ENSG00000141741	MIEN1	84299	587.896	-0.890222	0.317659	-2.80244	0.00507171	0.0283868
[truncated: 9,431 more rows]
