# Supplementary material for: Urinary renal epithelial cells can be used for NPHP1 phenotyping and a personalized therapeutic strategy
Source: J Cell Sci. 2025 Sep 8;138(20):jcs264141. doi: 10.1242/jcs.264141 (PMC12450468; doi:10.1242/jcs.264141)
Supplement: Table S6. [file joces-138-264141-TableS6.xlsx]

## Sheet: TableS6.DEGs_NPHP1_vs_AG556
Ensembl Id.	Gene name	Entrez Id.	baseMean	log2FoldChange	lfcSE	stat	pvalue	padj
ENSG00000118523	CCN2	1490	4095.32	-2.58599	0.267327	-9.67352	3.90702e-22	5.90156e-18
ENSG00000006327	TNFRSF12A	51330	5343.78	-3.22979	0.373678	-8.64323	5.46441e-18	2.75133e-14
ENSG00000075624	ACTB	60	140016	-2.24713	0.259473	-8.66034	4.70352e-18	2.75133e-14
ENSG00000175130	MARCKSL1	65108	3633.63	-2.3789	0.285201	-8.34114	7.35775e-17	2.77847e-13
ENSG00000101412	E2F1	1869	497.191	-3.33297	0.41938	-7.94739	1.90487e-15	5.75461e-12
ENSG00000146670	CDCA5	113130	771.929	-3.25428	0.415175	-7.83833	4.56586e-15	8.88014e-12
ENSG00000142871	CCN1	3491	12413.7	-2.8473	0.363426	-7.83461	4.70315e-15	8.88014e-12
ENSG00000214049	UCA1	124900418	548.855	-2.60007	0.331676	-7.83919	4.53479e-15	8.88014e-12
ENSG00000181588	MEX3D	399664	1936.5	-2.43052	0.317591	-7.65297	1.96385e-14	3.29599e-11
ENSG00000237649	KIFC1	3833	1584.65	-4.03812	0.537906	-7.50711	6.04458e-14	8.30031e-11
ENSG00000144452	ABCA12	26154	502.448	2.43461	0.324235	7.50876	5.969e-14	8.30031e-11
ENSG00000247095	MIR210HG	100506211	538.366	-2.72911	0.369526	-7.38542	1.51973e-13	1.91295e-10
ENSG00000108106	UBE2S	27338	1831.43	-3.18297	0.434171	-7.33114	2.2821e-13	2.65162e-10
ENSG00000188229	TUBB4B	10383	14384.4	-2.67344	0.365642	-7.31165	2.63882e-13	2.8471e-10
ENSG00000111669	TPI1	7167	25649.6	-2.0491	0.280656	-7.30111	2.85394e-13	2.87392e-10
ENSG00000167552	TUBA1A	7846	19403.7	-1.95618	0.269711	-7.25289	4.07979e-13	3.85158e-10
ENSG00000123416	TUBA1B	10376	4907	-2.8893	0.405026	-7.13361	9.77723e-13	8.68736e-10
ENSG00000160014	CALM3	808	9184.22	-1.81172	0.255659	-7.08645	1.37591e-12	1.15462e-09
ENSG00000232320	MXRA7P1	NA	331.894	-2.61575	0.372494	-7.02227	2.18295e-12	1.73545e-09
ENSG00000178999	AURKB	9212	783.486	-3.47559	0.49892	-6.96623	3.25555e-12	2.45876e-09
ENSG00000127586	CHTF18	63922	896.138	-2.4478	0.353937	-6.91591	4.64874e-12	3.34377e-09
ENSG00000106258	CYP3A5	1577	993.414	3.97549	0.580322	6.85049	7.35959e-12	4.83333e-09
ENSG00000106003	LFNG	3955	3250.85	-2.58389	0.376875	-6.85608	7.07782e-12	4.83333e-09
ENSG00000114019	AMOTL2	51421	2568.62	-2.04247	0.298764	-6.8364	8.12068e-12	5.11095e-09
ENSG00000176014	TUBB6	84617	10914.9	-2.30483	0.341938	-6.7405	1.57843e-11	9.53685e-09
ENSG00000183856	IQGAP3	128239	2013.73	-3.40046	0.505111	-6.7321	1.67235e-11	9.71568e-09
ENSG00000100162	CENPM	79019	283.994	-3.37154	0.501504	-6.72285	1.78203e-11	9.96948e-09
ENSG00000074800	ENO1	2023	98773.8	-1.68992	0.251885	-6.7091	1.9583e-11	1.05643e-08
ENSG00000052795	FNIP2	57600	15163.3	1.91972	0.286495	6.70072	2.07399e-11	1.08026e-08
ENSG00000196230	TUBB	203068	29987.3	-2.02519	0.302944	-6.68502	2.3089e-11	1.16253e-08
ENSG00000176619	LMNB2	84823	4774.82	-2.68532	0.402686	-6.66851	2.5842e-11	1.25917e-08
ENSG00000013810	TACC3	10460	2535.84	-3.12679	0.470324	-6.64817	2.96764e-11	1.40082e-08
ENSG00000137285	TUBB2B	347733	1309.03	-1.85345	0.279095	-6.64092	3.11724e-11	1.42685e-08
ENSG00000167553	TUBA1C	84790	8798.49	-2.27392	0.343741	-6.61522	3.71009e-11	1.64826e-08
ENSG00000173457	PPP1R14B	26472	4152.24	-2.57835	0.393337	-6.55507	5.56165e-11	2.33357e-08
ENSG00000186472	PCLO	27445	1552.1	2.47647	0.37766	6.55742	5.4746e-11	2.33357e-08
ENSG00000122952	ZWINT	11130	1262.65	-2.59623	0.398158	-6.52059	7.00308e-11	2.85896e-08
ENSG00000168077	SCARA3	51435	923.333	-2.74429	0.425898	-6.44354	1.16717e-10	4.6395e-08
ENSG00000139508	SLC46A3	283537	801.63	2.14268	0.333329	6.42812	1.29192e-10	5.00371e-08
ENSG00000182870	GALNT9	50614	528.187	-2.30219	0.358655	-6.41894	1.37224e-10	5.1819e-08
ENSG00000127564	PKMYT1	9088	517.195	-4.25184	0.669202	-6.3536	2.10337e-10	7.74914e-08
ENSG00000213347	MXD3	83463	384.993	-2.96304	0.467392	-6.33952	2.30481e-10	8.28907e-08
ENSG00000115457	IGFBP2	3485	3145.82	-3.30834	0.523385	-6.32105	2.59785e-10	9.1257e-08
ENSG00000189143	CLDN4	1364	1762.83	-1.90772	0.302648	-6.30344	2.91106e-10	9.99354e-08
ENSG00000142634	EFHD2	79180	2523.28	-1.96208	0.31161	-6.29661	3.04229e-10	1.0212e-07
ENSG00000188064	WNT7B	7477	2390.98	-2.11274	0.336386	-6.28069	3.37068e-10	1.10683e-07
ENSG00000075702	WDR62	284403	537.465	-2.61437	0.416675	-6.27438	3.51033e-10	1.12816e-07
ENSG00000143469	SYT14	255928	2944.11	1.76956	0.282642	6.26077	3.83072e-10	1.20548e-07
ENSG00000164692	COL1A2	1278	853.951	2.14535	0.343242	6.25024	4.09828e-10	1.26336e-07
ENSG00000143847	PPFIA4	8497	723.985	-2.96587	0.478792	-6.19448	5.84768e-10	1.73194e-07
ENSG00000159167	STC1	6781	1351.53	-2.77072	0.447254	-6.19496	5.82992e-10	1.73194e-07
ENSG00000276043	UHRF1	29128	1479.91	-3.41708	0.552111	-6.18912	6.05e-10	1.75741e-07
ENSG00000135476	ESPL1	9700	724.471	-2.74443	0.443672	-6.18571	6.18228e-10	1.76195e-07
ENSG00000156804	FBXO32	114907	1306.63	1.95008	0.315633	6.17832	6.47892e-10	1.8123e-07
ENSG00000125835	SNRPB	6628	3391.65	-1.69417	0.274798	-6.16514	7.04214e-10	1.93403e-07
ENSG00000034510	TMSB10	9168	43450.6	-2.23109	0.362394	-6.15652	7.43586e-10	2.00569e-07
ENSG00000134222	PSRC1	84722	392.483	-2.83554	0.462643	-6.12899	8.84381e-10	2.34361e-07
ENSG00000203930	LINC00632	286411	83.5533	3.6416	0.597501	6.09472	1.09627e-09	2.85503e-07
ENSG00000196581	AJAP1	55966	174.848	-2.81285	0.464533	-6.05521	1.40231e-09	3.59014e-07
ENSG00000198517	MAFK	7975	705.824	-1.80585	0.299978	-6.01994	1.74478e-09	4.39247e-07
ENSG00000184009	ACTG1	71	133024	-1.68312	0.281096	-5.98771	2.12822e-09	5.26995e-07
ENSG00000160868	CYP3A4	1576	113.348	3.81091	0.639748	5.9569	2.5707e-09	6.26297e-07
ENSG00000175550	DRAP1	10589	3416.09	-2.24697	0.378253	-5.9404	2.84325e-09	6.81702e-07
ENSG00000185347	TEDC1	283643	347.486	-2.59531	0.440076	-5.89742	3.69225e-09	8.58021e-07
ENSG00000102144	PGK1	5230	28127.2	-1.89169	0.320688	-5.89885	3.66038e-09	8.58021e-07
ENSG00000131016	AKAP12	9590	21247.8	-1.48267	0.252593	-5.86981	4.36302e-09	9.98538e-07
ENSG00000115163	CENPA	1058	396.919	-3.46429	0.590623	-5.86549	4.47812e-09	1.00958e-06
ENSG00000109654	TRIM2	23321	6213.61	2.10056	0.360818	5.82166	5.82659e-09	1.29427e-06
ENSG00000175592	FOSL1	8061	1690.21	-2.2621	0.388931	-5.8162	6.02018e-09	1.3179e-06
ENSG00000167900	TK1	7083	1921.95	-3.71068	0.63867	-5.81001	6.24703e-09	1.34802e-06
ENSG00000173272	MZT2A	653784	2962.65	-1.62268	0.279718	-5.80114	6.5866e-09	1.40127e-06
ENSG00000175063	UBE2C	11065	928.727	-3.95458	0.683065	-5.78946	7.06124e-09	1.48139e-06
ENSG00000142627	EPHA2	1969	4346.64	-1.73727	0.30052	-5.78089	7.43085e-09	1.53758e-06
ENSG00000160957	RECQL4	9401	689.646	-2.30635	0.399217	-5.77719	7.59605e-09	1.55052e-06
ENSG00000100297	MCM5	4174	1971.11	-2.23429	0.38705	-5.77261	7.80523e-09	1.57197e-06
ENSG00000154146	NRGN	4900	179.714	-4.53946	0.787195	-5.76662	8.08783e-09	1.60746e-06
ENSG00000262619	LINC00621	NA	242.491	2.98308	0.518982	5.74794	9.03367e-09	1.74943e-06
ENSG00000183963	SMTN	6525	3437.24	-2.2128	0.384974	-5.74794	9.0338e-09	1.74943e-06
ENSG00000183091	NEB	4703	235.951	2.41856	0.421779	5.7342	9.79723e-09	1.87325e-06
ENSG00000179388	EGR3	1960	288.378	-2.26698	0.397208	-5.70728	1.14794e-08	2.15489e-06	MAPK
ENSG00000177469	CAVIN1	284119	10324.3	-2.13972	0.374984	-5.70616	1.15555e-08	2.15489e-06
ENSG00000196923	PDLIM7	9260	7140.69	-1.82892	0.320777	-5.70155	1.18722e-08	2.18695e-06
ENSG00000137267	TUBB2A	7280	2715.22	-1.99414	0.351434	-5.6743	1.39261e-08	2.53438e-06
ENSG00000253368	TRNP1	388610	6371.22	-2.03405	0.359689	-5.65502	1.55828e-08	2.76915e-06
ENSG00000238113	LINC01410	442421	372.796	1.90945	0.337644	5.65523	1.55642e-08	2.76915e-06
ENSG00000238113	LINC01410	103352539	372.796	1.90945	0.337644	5.65523	1.55642e-08	2.76915e-06
ENSG00000187741	FANCA	2175	948.181	-2.39425	0.423924	-5.64784	1.62475e-08	2.8537e-06
ENSG00000104368	PLAT	5327	4091.8	-2.13219	0.37852	-5.63297	1.77129e-08	3.07533e-06
ENSG00000167670	CHAF1A	10036	877.042	-2.15948	0.384495	-5.61641	1.94968e-08	3.34658e-06
ENSG00000147614	ATP6V0D2	245972	241.597	4.58552	0.81893	5.59941	2.15085e-08	3.57017e-06
ENSG00000137310	TCF19	6941	1553.96	-2.76367	0.493487	-5.60029	2.13999e-08	3.57017e-06
ENSG00000100242	SUN2	25777	2201.28	-1.50093	0.268015	-5.60017	2.14147e-08	3.57017e-06
ENSG00000165188	RNF183	138065	171.025	-3.97846	0.710907	-5.59631	2.18964e-08	3.59506e-06
ENSG00000106268	NUDT1	4521	344.741	-2.50935	0.45048	-5.5704	2.54156e-08	4.12799e-06
ENSG00000164185	ZNF474	133923	180.059	3.05609	0.549107	5.56557	2.61301e-08	4.1575e-06
ENSG00000127445	PIN1	5300	1804.93	-1.67931	0.301738	-5.56545	2.61478e-08	4.1575e-06
ENSG00000113070	HBEGF	1839	514.701	-2.12034	0.381204	-5.56222	2.66361e-08	4.18105e-06
ENSG00000130402	ACTN4	81	35022.6	-1.52194	0.273689	-5.56083	2.68495e-08	4.18105e-06
ENSG00000099849	RASSF7	8045	1707.64	-1.83591	0.330265	-5.55891	2.7146e-08	4.18409e-06
ENSG00000166851	PLK1	5347	1155.76	-3.50388	0.631423	-5.54919	2.87003e-08	4.37897e-06
ENSG00000042493	CAPG	822	16575	-1.57968	0.28534	-5.53614	3.09206e-08	4.67056e-06
ENSG00000188738	FSIP2	401024	494.857	2.38771	0.431719	5.53069	3.18975e-08	4.77042e-06
ENSG00000197961	ZNF121	7675	1585.36	1.69359	0.30694	5.51767	3.4352e-08	5.08713e-06
ENSG00000183018	SPNS2	124976	1142.32	-2.51335	0.455836	-5.51371	3.51357e-08	5.15266e-06
ENSG00000092841	MYL6	4637	12374.3	-1.78144	0.324174	-5.49533	3.89988e-08	5.55733e-06
ENSG00000186918	ZNF395	55893	2263	-1.6002	0.291071	-5.49765	3.84891e-08	5.55733e-06
ENSG00000143669	LYST	1130	3447.19	1.45015	0.263817	5.49681	3.86719e-08	5.55733e-06
ENSG00000105011	ASF1B	55723	860.695	-3.64653	0.664425	-5.48824	4.05952e-08	5.60597e-06
ENSG00000110328	GALNT18	374378	345.254	-3.22101	0.58734	-5.48406	4.15669e-08	5.60597e-06
ENSG00000169258	GPRIN1	114787	1332.19	-2.35729	0.42983	-5.48425	4.15233e-08	5.60597e-06
ENSG00000103254	ANTKMT	65990	787.247	-1.907	0.347681	-5.48492	4.13664e-08	5.60597e-06
ENSG00000153048	CARHSP1	23589	1229.69	-1.86813	0.340452	-5.48722	4.08297e-08	5.60597e-06
ENSG00000228262	LINC01320	104355287	3474.73	1.8458	0.336089	5.49199	3.97432e-08	5.60597e-06
ENSG00000111674	ENO2	2026	5704.18	-2.32305	0.423918	-5.47995	4.25457e-08	5.68719e-06
ENSG00000162302	RPS6KA4	8986	2291.08	-1.76377	0.322464	-5.46968	4.50855e-08	5.97383e-06
ENSG00000062822	POLD1	5424	1169.54	-1.65608	0.303045	-5.46481	4.6341e-08	6.08679e-06
ENSG00000138792	ENPEP	2028	5422.88	2.11082	0.386786	5.45734	4.83331e-08	6.25694e-06
ENSG00000178531	CTXN1	404217	851.008	-1.95695	0.358622	-5.45685	4.84649e-08	6.25694e-06
ENSG00000216285	ENSG00000216285	NA	758.988	-1.63302	0.299808	-5.44688	5.12612e-08	6.56187e-06
ENSG00000007080	CCDC124	115098	1696.55	-1.94541	0.357619	-5.4399	5.33119e-08	6.74199e-06
ENSG00000164463	CREBRF	153222	2054.01	1.68555	0.309896	5.43906	5.3561e-08	6.74199e-06
ENSG00000093009	CDC45	8318	393.132	-3.54573	0.652555	-5.43362	5.52235e-08	6.89381e-06
ENSG00000197956	S100A6	6277	33517	-1.62699	0.300312	-5.41766	6.03829e-08	7.4761e-06
ENSG00000041353	RAB27B	5874	1032.57	1.74462	0.323108	5.39951	6.68234e-08	8.20624e-06
ENSG00000169683	LRRC45	201255	711.596	-1.8419	0.341661	-5.391	7.00681e-08	8.53532e-06
ENSG00000166508	MCM7	4176	3695.84	-2.04601	0.379742	-5.38789	7.1288e-08	8.61444e-06
ENSG00000161888	SPC24	147841	511.796	-3.4116	0.633586	-5.38459	7.261e-08	8.70456e-06
ENSG00000183458	PKD1P3	NA	1270.12	-1.51975	0.282394	-5.38168	7.37954e-08	8.777e-06
ENSG00000141959	PFKL	5211	7474.05	-1.5065	0.280641	-5.36807	7.95836e-08	9.39148e-06
ENSG00000170379	TCAF2	285966	311.92	-1.97866	0.369553	-5.3542	8.59366e-08	1.00626e-05
ENSG00000129195	PIMREG	54478	558.386	-3.70437	0.694004	-5.33767	9.41466e-08	1.09391e-05
ENSG00000122694	GLIPR2	152007	935.41	-1.61357	0.302463	-5.33476	9.567e-08	1.10313e-05
ENSG00000117399	CDC20	991	1965.57	-3.56969	0.670524	-5.32373	1.01663e-07	1.16335e-05
ENSG00000166949	SMAD3	4088	6132.64	-1.66818	0.314192	-5.30943	1.09967e-07	1.24891e-05
ENSG00000131462	TUBG1	7283	1700.77	-1.59637	0.300971	-5.30406	1.13258e-07	1.27668e-05
ENSG00000197451	HNRNPAB	3182	5164.45	-1.81846	0.343028	-5.3012	1.15041e-07	1.28719e-05
ENSG00000137449	CPEB2	132864	12342.8	2.1385	0.403937	5.29415	1.19574e-07	1.32807e-05
ENSG00000071127	WDR1	9948	19564.8	-1.5819	0.298981	-5.29098	1.21662e-07	1.34139e-05
ENSG00000085999	RAD54L	8438	268.358	-2.80752	0.531311	-5.28414	1.26293e-07	1.38236e-05
ENSG00000198055	GRK6	2870	1354.4	-1.6842	0.319455	-5.2721	1.34872e-07	1.46564e-05
ENSG00000095637	SORBS1	10580	549.89	-1.6836	0.319579	-5.26819	1.37774e-07	1.48648e-05
ENSG00000256663	ENSG00000256663	NA	144.895	-3.42194	0.64987	-5.26558	1.39749e-07	1.4971e-05
ENSG00000168393	DTYMK	1841	1467.67	-1.98956	0.379011	-5.24936	1.52628e-07	1.62355e-05
ENSG00000131153	GINS2	51659	410.718	-2.82327	0.538905	-5.2389	1.61539e-07	1.70632e-05
ENSG00000128805	ARHGAP22	58504	3237.11	-2.3514	0.449286	-5.23365	1.66194e-07	1.7433e-05
ENSG00000124733	MEA1	4201	993.414	-1.81588	0.347282	-5.22884	1.70578e-07	1.77695e-05
ENSG00000188486	H2AX	3014	2375.15	-2.68707	0.515288	-5.21471	1.84109e-07	1.90478e-05
ENSG00000105825	TFPI2	7980	5580.83	-1.6633	0.319515	-5.20569	1.93279e-07	1.98604e-05
ENSG00000167513	CDT1	81620	586.399	-2.68471	0.516203	-5.20087	1.98361e-07	2.02449e-05
ENSG00000167617	CDC42EP5	148170	398.025	-4.03465	0.777198	-5.19127	2.08859e-07	2.09942e-05
ENSG00000144834	TAGLN3	29114	284.705	-2.93837	0.566002	-5.19145	2.08667e-07	2.09942e-05
ENSG00000111665	CDCA3	83461	510.429	-2.90925	0.560509	-5.19037	2.09873e-07	2.09942e-05
ENSG00000075218	GTSE1	51512	1114.98	-3.75667	0.724145	-5.18774	2.12865e-07	2.11535e-05
ENSG00000279541	ENSG00000279541	NA	44.3489	4.23737	0.819452	5.17099	2.32863e-07	2.28891e-05
ENSG00000070404	FSTL3	10272	3227.41	-1.6715	0.323271	-5.17059	2.33361e-07	2.28891e-05
ENSG00000171314	PGAM1	5223	20371.1	-1.296	0.251128	-5.16069	2.46035e-07	2.39765e-05
ENSG00000179967	PPP1R14BP3	NA	351.734	-2.25503	0.437327	-5.15639	2.51759e-07	2.43771e-05
ENSG00000139832	RAB20	55647	343.867	-2.08455	0.404796	-5.14962	2.61016e-07	2.51124e-05
ENSG00000088179	PTPN4	5775	2904.98	2.43591	0.473771	5.14154	2.72501e-07	2.60515e-05
ENSG00000122966	CIT	11113	2137.11	-1.69031	0.329425	-5.13108	2.88078e-07	2.73674e-05
ENSG00000158710	TAGLN2	8407	16159.4	-1.4372	0.280229	-5.12867	2.918e-07	2.75478e-05
ENSG00000188596	CFAP54	144535	303.837	1.93821	0.378517	5.12054	3.04662e-07	2.85833e-05
ENSG00000101447	FAM83D	81610	617.076	-3.13153	0.612879	-5.10955	3.22935e-07	3.01107e-05
ENSG00000166106	ADAMTS15	170689	279.319	-1.85137	0.362483	-5.10746	3.26513e-07	3.02576e-05
ENSG00000137959	IFI44L	10964	850.578	1.97592	0.387047	5.10512	3.30591e-07	3.02641e-05
ENSG00000177084	POLE	5426	2133.26	-1.60843	0.315016	-5.10586	3.29293e-07	3.02641e-05
ENSG00000075426	FOSL2	2355	9513.45	-1.53779	0.302295	-5.08705	3.63676e-07	3.30923e-05
ENSG00000144655	CSRNP1	64651	789.774	-1.75228	0.344912	-5.08037	3.767e-07	3.40722e-05
ENSG00000143127	ITGA10	8515	307.395	2.32078	0.457623	5.07137	3.9496e-07	3.55111e-05
ENSG00000169607	CKAP2L	150468	739.949	-2.94286	0.581202	-5.0634	4.11838e-07	3.61675e-05
ENSG00000094804	CDC6	990	853.531	-2.06907	0.408544	-5.06451	4.09452e-07	3.61675e-05
ENSG00000005448	WDR54	84058	1322.93	-1.50576	0.297224	-5.06609	4.06069e-07	3.61675e-05	MAPK
ENSG00000067057	PFKP	5214	14523.4	-1.46919	0.290061	-5.06513	4.08122e-07	3.61675e-05
ENSG00000173894	CBX2	84733	219.384	-2.10653	0.416301	-5.06011	4.19017e-07	3.6375e-05
ENSG00000128283	CDC42EP1	11135	1532.13	-1.78687	0.353112	-5.06035	4.18495e-07	3.6375e-05
ENSG00000071655	MBD3	53615	1481.06	-1.40721	0.278428	-5.05414	4.32336e-07	3.73168e-05
ENSG00000172667	ZMAT3	64393	6249.87	1.30901	0.259584	5.04273	4.58927e-07	3.93869e-05
ENSG00000091129	NRCAM	4897	6496.7	1.634	0.32455	5.03468	4.78659e-07	4.08483e-05
ENSG00000121152	NCAPH	23397	695.322	-3.40216	0.676567	-5.02856	4.94166e-07	4.19347e-05
ENSG00000203760	CENPW	387103	329.969	-2.699	0.538583	-5.0113	5.40644e-07	4.53691e-05
ENSG00000077312	SNRPA	6626	1216.59	-1.79704	0.358591	-5.01139	5.40391e-07	4.53691e-05
ENSG00000173230	GOLGB1	2804	12296.3	1.30465	0.26042	5.0098	5.44865e-07	4.54706e-05
ENSG00000214193	SH3D21	79729	670.583	-2.42191	0.483753	-5.00651	5.5425e-07	4.59997e-05
ENSG00000226415	TPI1P1	NA	236.497	-1.97477	0.394576	-5.00478	5.59258e-07	4.61617e-05
ENSG00000172757	CFL1	1072	18587.6	-1.95716	0.391313	-5.00152	5.68798e-07	4.6694e-05
ENSG00000134690	CDCA8	55143	846.225	-3.01555	0.604285	-4.99028	6.02916e-07	4.92273e-05
ENSG00000076382	SPAG5	10615	814.902	-2.85097	0.571779	-4.98614	6.15976e-07	4.98548e-05
ENSG00000175832	ETV4	2118	511.617	-1.71622	0.344225	-4.98576	6.17203e-07	4.98548e-05
ENSG00000160256	SLX9	85395	519.114	-2.05459	0.412307	-4.98316	6.25552e-07	5.02604e-05
ENSG00000164114	MAP9	79884	3141.09	1.59277	0.31995	4.9782	6.41784e-07	5.12918e-05
ENSG00000230291	ENSG00000230291	NA	373.89	2.60314	0.5235	4.97256	6.60741e-07	5.25289e-05
ENSG00000140451	PIF1	80119	365.43	-2.38715	0.480738	-4.9656	6.84888e-07	5.41025e-05
ENSG00000196123	MATCAP1	653319	915.779	-1.4364	0.289316	-4.96481	6.87698e-07	5.41025e-05
ENSG00000175334	BANF1	8815	3205.4	-1.55713	0.313861	-4.9612	7.00601e-07	5.45494e-05
ENSG00000173599	PC	5091	1632.87	-1.46914	0.296119	-4.96133	7.00116e-07	5.45494e-05
ENSG00000135451	TROAP	10024	445.195	-3.72678	0.751921	-4.95635	7.18291e-07	5.55657e-05
ENSG00000160949	TONSL	4796	873.174	-1.66784	0.336556	-4.95562	7.21011e-07	5.55657e-05
ENSG00000167775	CD320	51293	940.908	-1.45068	0.293392	-4.94453	7.63285e-07	5.8525e-05
ENSG00000103044	HAS3	3038	1693.86	-2.32051	0.470698	-4.92993	8.22578e-07	6.23153e-05
ENSG00000251493	FOXD1	2297	891.417	-2.109	0.427745	-4.93051	8.20165e-07	6.23153e-05
ENSG00000176887	SOX11	6664	722.759	-1.56834	0.318164	-4.92934	8.25095e-07	6.23153e-05
ENSG00000052802	MSMO1	6307	10970.1	1.88842	0.383566	4.92331	8.50918e-07	6.39459e-05
ENSG00000262246	CORO7	79585	257.197	-1.85594	0.378013	-4.90973	9.12003e-07	6.8197e-05
ENSG00000168702	LRP1B	53353	69.9758	3.43954	0.701216	4.90511	9.33763e-07	6.94803e-05
ENSG00000112667	DNPH1	10591	715.394	-1.66502	0.339887	-4.89874	9.64518e-07	7.14169e-05
ENSG00000152763	DNAI4	79819	669.999	1.50049	0.306476	4.89595	9.7831e-07	7.20848e-05
ENSG00000136928	GABBR2	9568	173.003	-4.12342	0.843314	-4.88954	1.0107e-06	7.41095e-05
ENSG00000135679	MDM2	4193	4930.12	1.32976	0.272313	4.8832	1.04381e-06	7.61675e-05
ENSG00000146918	NCAPG2	54892	1752.58	-2.24073	0.460261	-4.86838	1.12514e-06	8.13173e-05
ENSG00000173227	SYT12	91683	1008.5	-1.4662	0.301161	-4.86849	1.12456e-06	8.13173e-05
ENSG00000162063	CCNF	899	643.126	-2.30588	0.473858	-4.86617	1.13782e-06	8.18417e-05
ENSG00000162073	PAQR4	124222	335.672	-2.13659	0.439719	-4.85899	1.17987e-06	8.44641e-05
ENSG00000132623	ANKEF1	63926	301.79	2.27267	0.467892	4.85725	1.19027e-06	8.48067e-05
ENSG00000130748	TMEM160	54958	563.869	-1.7535	0.361208	-4.85454	1.20669e-06	8.51733e-05
ENSG00000151726	ACSL1	2180	17377.3	1.60034	0.329613	4.8552	1.20267e-06	8.51733e-05
ENSG00000123485	HJURP	55355	1463.11	-2.52008	0.51929	-4.85293	1.2165e-06	8.54659e-05
ENSG00000171223	JUNB	3726	2418.86	-1.38563	0.286198	-4.84152	1.28851e-06	9.01066e-05
ENSG00000117009	KMO	8564	64.3408	3.02955	0.627762	4.82595	1.39336e-06	9.69895e-05
ENSG00000175183	CSRP2	1466	482.884	-1.53398	0.31812	-4.82201	1.42116e-06	9.8471e-05	MAPK
ENSG00000248905	FMN1	342184	1235.97	1.82117	0.378023	4.81763	1.45272e-06	0.000100198
ENSG00000178752	ERFE	151176	529.026	-1.68673	0.350891	-4.807	1.53211e-06	0.000105194
ENSG00000171241	SHCBP1	79801	1086.35	-2.92987	0.610489	-4.79921	1.5929e-06	0.000107307
ENSG00000079616	KIF22	3835	1071.41	-2.16611	0.451551	-4.79706	1.61013e-06	0.000107307
ENSG00000166886	NAB2	4665	2094.89	-1.56386	0.326025	-4.79675	1.61262e-06	0.000107307
ENSG00000196924	FLNA	2316	88547.9	-1.55143	0.323227	-4.7998	1.58827e-06	0.000107307
ENSG00000026297	RNASET2	8635	3523.34	-1.53622	0.319987	-4.80089	1.57959e-06	0.000107307
ENSG00000233276	GPX1	2876	10040.5	-1.34845	0.281012	-4.79855	1.59817e-06	0.000107307
ENSG00000071564	TCF3	6929	2656.86	-1.33615	0.278502	-4.79763	1.60556e-06	0.000107307
ENSG00000183763	TRAIP	10293	248.596	-2.34126	0.488311	-4.79461	1.62993e-06	0.000107983
ENSG00000186871	ERCC6L	54821	270.295	-3.47972	0.726318	-4.79091	1.6603e-06	0.000109514
ENSG00000253882	ENSG00000253882	NA	150.939	-2.12781	0.444395	-4.78811	1.68361e-06	0.00011057
ENSG00000134333	LDHA	3939	73949.4	-1.3049	0.272659	-4.78583	1.70283e-06	0.000111347
ENSG00000167232	ZNF91	7644	1396.58	1.41922	0.296825	4.78135	1.74125e-06	0.000113369
ENSG00000119711	ALDH6A1	4329	994.741	1.37489	0.287811	4.77705	1.77881e-06	0.000115317
ENSG00000171714	ANO5	203859	634.313	1.7592	0.368667	4.77179	1.82595e-06	0.000117868
ENSG00000171714	ANO5	102723370	634.313	1.7592	0.368667	4.77179	1.82595e-06	0.000117868
ENSG00000114796	KLHL24	54800	4959.93	1.7805	0.373864	4.76244	1.91264e-06	0.000122938
ENSG00000125970	RALY	22913	5056.37	-1.46984	0.308696	-4.76143	1.92228e-06	0.000123034
ENSG00000087088	BAX	581	3694.81	-1.53232	0.321936	-4.7597	1.93883e-06	0.00012357
ENSG00000136908	DPM2	8818	950.404	-1.46704	0.308681	-4.7526	2.00821e-06	0.000127454
ENSG00000142279	WTIP	126374	703.906	-1.6376	0.345875	-4.73465	2.19436e-06	0.000138216
ENSG00000172731	LRRC20	55222	1005.41	-1.47481	0.311503	-4.73449	2.19608e-06	0.000138216
ENSG00000111786	SRSF9	8683	2397.45	-1.28899	0.272405	-4.73189	2.22441e-06	0.000139418
ENSG00000126005	MMP24OS	101410538	2443.74	-1.29407	0.27373	-4.72755	2.27244e-06	0.00014184
ENSG00000163818	LZTFL1	54585	1523.41	1.44901	0.3066	4.72607	2.28902e-06	0.000142287
ENSG00000136960	ENPP2	5168	400.399	2.10477	0.445579	4.72366	2.31634e-06	0.000143395
ENSG00000198959	TGM2	7052	19934.6	-1.50015	0.317913	-4.71874	2.37308e-06	0.000146308
ENSG00000148426	PROSER2	254427	820.89	-1.53175	0.325149	-4.7109	2.4662e-06	0.000151431
ENSG00000161835	TAMALIN	160622	196.561	-2.66362	0.566456	-4.70226	2.57295e-06	0.000157346
ENSG00000095713	CRTAC1	55118	336.241	-3.51576	0.74784	-4.70122	2.58611e-06	0.000157513
ENSG00000169689	CENPX	201254	670.621	-1.97808	0.421326	-4.6949	2.66737e-06	0.00016181
ENSG00000160447	PKN3	29941	642.114	-1.52814	0.325573	-4.69369	2.68323e-06	0.000162121
ENSG00000169432	SCN9A	6335	340.937	1.63994	0.349702	4.68954	2.73814e-06	0.000164125
ENSG00000100726	TELO2	9894	1882.89	-1.2587	0.268362	-4.69031	2.72788e-06	0.000164125
ENSG00000225663	MCRIP1	348262	2666.02	-1.48412	0.316541	-4.68855	2.75146e-06	0.000164272	MAPK
ENSG00000086504	MRPL28	10573	1505.04	-1.42862	0.304957	-4.68468	2.80404e-06	0.000166752
ENSG00000166963	MAP1A	4130	1072.61	2.30644	0.493031	4.67809	2.89561e-06	0.000171523
ENSG00000175505	CLCF1	23529	1213.4	-1.4066	0.30077	-4.67666	2.9158e-06	0.000172044
ENSG00000141522	ARHGDIA	396	6849.42	-1.37647	0.294649	-4.67155	2.98933e-06	0.000175696
ENSG00000011105	TSPAN9	10867	2968.94	-1.25624	0.268961	-4.67073	3.0013e-06	0.000175715
ENSG00000271533	ENSG00000271533	NA	669.933	1.79796	0.385346	4.66584	3.07361e-06	0.000179254
ENSG00000139278	GLIPR1	11010	1737.65	-1.94785	0.41785	-4.6616	3.13756e-06	0.000179812
ENSG00000073111	MCM2	4171	1057.52	-1.74639	0.374659	-4.66127	3.14269e-06	0.000179812
ENSG00000168005	SPINDOC	144097	1229	-1.49543	0.320741	-4.66241	3.12526e-06	0.000179812
ENSG00000183878	UTY	7404	1735.79	1.45371	0.311799	4.66232	3.12658e-06	0.000179812
ENSG00000159840	ZYX	7791	6408.02	-1.42163	0.304797	-4.66418	3.09853e-06	0.000179812
ENSG00000128590	DNAJB9	4189	2099.77	2.09726	0.45011	4.65944	3.17063e-06	0.000180726
ENSG00000170779	CDCA4	55038	1065.62	-2.08063	0.446664	-4.65815	3.19065e-06	0.000181184
ENSG00000129003	VPS13C	54832	9140.93	1.54913	0.332793	4.65494	3.24074e-06	0.000183338
ENSG00000107833	NPM3	10360	696.814	-1.76942	0.38073	-4.64744	3.36075e-06	0.000189246
ENSG00000095951	HIVEP1	3096	2061.9	1.27849	0.27513	4.64686	3.37023e-06	0.000189246
ENSG00000186193	SAPCD2	89958	301.717	-3.12415	0.672437	-4.64601	3.38423e-06	0.000189323
ENSG00000103187	COTL1	23406	7795.6	-1.53154	0.3297	-4.64525	3.39666e-06	0.000189323
ENSG00000185278	ZBTB37	84614	2022.62	1.54414	0.332655	4.64187	3.4527e-06	0.000190969
ENSG00000125877	ITPA	3704	1837.76	-1.35703	0.292354	-4.64172	3.45517e-06	0.000190969
ENSG00000173020	GRK2	156	2784.19	-1.26686	0.272961	-4.64119	3.46412e-06	0.000190969
ENSG00000137807	KIF23	9493	1741.18	-2.66135	0.573654	-4.63929	3.49615e-06	0.000192034
ENSG00000188986	NELFB	25920	3544.53	-1.24624	0.268742	-4.63731	3.52974e-06	0.000193177
ENSG00000130204	TOMM40	10452	1883.35	-1.68906	0.36432	-4.63621	3.54857e-06	0.000193506
ENSG00000175073	VCPIP1	80124	2634.97	1.25901	0.271853	4.63122	3.63524e-06	0.000197519
ENSG00000188157	AGRN	375790	42223.9	-1.41872	0.306933	-4.62223	3.79632e-06	0.000205532
ENSG00000047346	ATOSA	56204	2376.91	1.75602	0.380224	4.61838	3.86741e-06	0.000208204
ENSG00000104886	PLEKHJ1	55111	1447.41	-1.28168	0.277537	-4.61807	3.87324e-06	0.000208204
ENSG00000004777	ARHGAP33	115703	347.694	-2.54635	0.551658	-4.61582	3.91551e-06	0.000209655
ENSG00000136295	TTYH3	80727	8133.65	-1.68077	0.364185	-4.61516	3.928e-06	0.000209655
ENSG00000283154	IQCJ-SCHIP1	100505385	136.306	-2.09197	0.453558	-4.61235	3.98151e-06	0.000211763
ENSG00000177706	FAM20C	56975	7363.48	-2.19005	0.475224	-4.60846	4.05663e-06	0.000214803
ENSG00000152256	PDK1	5163	1698.76	-1.24744	0.270717	-4.60792	4.06711e-06	0.000214803
ENSG00000204220	PFDN6	10471	691.031	-1.94571	0.422624	-4.60388	4.14689e-06	0.000218253
ENSG00000100065	CARD10	29775	1486.9	-1.69009	0.367216	-4.60244	4.17566e-06	0.000219005
ENSG00000071626	DAZAP1	26528	5489.46	-1.24084	0.269786	-4.59934	4.23835e-06	0.000221523
ENSG00000136830	NIBAN2	64855	21328.6	-1.51008	0.328616	-4.59527	4.32191e-06	0.000224495
ENSG00000146592	CREB5	9586	2364.36	-1.39396	0.303356	-4.59512	4.32494e-06	0.000224495
ENSG00000103196	CRISPLD2	83716	609.555	-2.75451	0.600814	-4.58462	4.54809e-06	0.000234972
ENSG00000129351	ILF3	3609	11595.9	-1.33346	0.290884	-4.58417	4.55789e-06	0.000234972
ENSG00000125148	MT2A	4502	64390.5	-2.2686	0.495218	-4.58102	4.62709e-06	0.000237728
ENSG00000180747	SMG1P3	NA	1560.12	1.5651	0.341862	4.57816	4.69088e-06	0.000240189
ENSG00000005884	ITGA3	3675	113874	-1.6342	0.357779	-4.56764	4.93256e-06	0.000251711
ENSG00000111206	FOXM1	2305	1163.88	-2.76644	0.605768	-4.56683	4.95152e-06	0.000251827
ENSG00000177700	POLR2L	5441	2947.32	-1.81714	0.39813	-4.56419	5.0142e-06	0.00025416
ENSG00000169715	MT1E	4493	9820.9	-1.72492	0.378497	-4.55729	5.18171e-06	0.000261772
ENSG00000067064	IDI1	3422	4830.77	1.56795	0.344131	4.55625	5.20744e-06	0.000262194
ENSG00000175602	CCDC85B	11007	1608.22	-1.96845	0.432497	-4.55135	5.33025e-06	0.000267486
ENSG00000065328	MCM10	55388	373.481	-3.62731	0.798328	-4.54363	5.5293e-06	0.000276556
ENSG00000174371	EXO1	9156	361.393	-3.20354	0.705374	-4.54162	5.58241e-06	0.000277376
ENSG00000125520	SLC2A4RG	56731	3288.84	-1.257	0.276765	-4.54175	5.57903e-06	0.000277376
ENSG00000214078	CPNE1	8904	2965.86	-1.26276	0.278368	-4.5363	5.7251e-06	0.000283533
ENSG00000164690	SHH	6469	3371.41	-2.48219	0.547767	-4.53147	5.8574e-06	0.000289137
ENSG00000128573	FOXP2	93986	646.83	1.43712	0.317372	4.52818	5.94928e-06	0.000291766
ENSG00000074219	TEAD2	8463	1138.41	-1.3372	0.295282	-4.52855	5.93909e-06	0.000291766
ENSG00000100243	CYB5R3	1727	10396	-1.30985	0.289344	-4.52696	5.98396e-06	0.000292517
ENSG00000138623	SEMA7A	8482	2584.09	-2.46726	0.54522	-4.52526	6.0321e-06	0.000293919
ENSG00000163808	KIF15	56992	392.897	-3.08363	0.681832	-4.52258	6.10918e-06	0.00029601
ENSG00000160888	IER2	9592	1295.75	-1.28538	0.284225	-4.5224	6.11422e-06	0.00029601
ENSG00000260244	ENSG00000260244	NA	498.212	2.64042	0.58435	4.51857	6.22594e-06	0.000299399
ENSG00000272325	NUDT3	11165	196.587	-2.28865	0.506524	-4.51834	6.23257e-06	0.000299399
ENSG00000099889	ARVCF	421	1079.53	-1.92668	0.426448	-4.51797	6.24367e-06	0.000299399
ENSG00000088340	FER1L4	NA	490.168	-2.23065	0.494385	-4.51197	6.42291e-06	0.000306051
ENSG00000129355	CDKN2D	1032	248.746	-1.83108	0.405802	-4.51224	6.41472e-06	0.000306051
ENSG00000223547	ZNF844	284391	715.115	1.63744	0.363175	4.50869	6.52294e-06	0.000309839
ENSG00000070081	NUCB2	4925	3151.51	1.79688	0.398723	4.50659	6.58777e-06	0.000311298
ENSG00000179403	VWA1	64856	1480	-1.78146	0.395321	-4.50636	6.59486e-06	0.000311298
ENSG00000249992	TMEM158	25907	404	-2.15073	0.477689	-4.50238	6.7197e-06	0.00031439
ENSG00000115760	BIRC6	57448	11844.7	1.21406	0.269654	4.50228	6.7228e-06	0.00031439
ENSG00000129353	SLC44A2	57153	6430.38	1.147	0.254742	4.50258	6.71342e-06	0.00031439
ENSG00000105559	PLEKHA4	57664	1344.71	-1.33654	0.297017	-4.49989	6.79899e-06	0.000316971
ENSG00000196642	RABL6	55684	3875.24	-1.31121	0.291547	-4.49742	6.87824e-06	0.000319679
ENSG00000152402	GUCY1A2	2977	482.381	2.21364	0.492505	4.49466	6.96796e-06	0.000322602
ENSG00000173113	TRMT112	51504	1942	-1.66235	0.369889	-4.49418	6.98384e-06	0.000322602
ENSG00000111799	COL12A1	1303	507.973	-2.48534	0.553656	-4.48895	7.1575e-06	0.000327618
ENSG00000149929	HIRIP3	8479	410.958	-1.86952	0.416436	-4.48933	7.14476e-06	0.000327618
ENSG00000113240	CLK4	57396	1352.53	1.84359	0.410663	4.4893	7.14576e-06	0.000327618
ENSG00000205078	SYCE1L	100130958	126.255	-2.37377	0.528897	-4.48816	7.18408e-06	0.000327842
ENSG00000163749	CCDC158	339965	346.617	2.48563	0.553999	4.48669	7.23368e-06	0.00032911
ENSG00000133985	TTC9	23508	476.261	-1.51862	0.338809	-4.48224	7.38647e-06	0.000335053
ENSG00000141627	DYM	54808	2955.43	1.18682	0.26507	4.47737	7.5569e-06	0.000341757
ENSG00000152253	SPC25	57405	290.362	-3.67304	0.821271	-4.47238	7.73535e-06	0.000347386
ENSG00000112972	HMGCS1	3157	5005.23	1.91085	0.427295	4.47197	7.75035e-06	0.000347386
ENSG00000185298	CCDC137	339230	1076.19	-1.64321	0.367356	-4.47307	7.71059e-06	0.000347386
ENSG00000131652	THOC6	79228	536.315	-1.44842	0.323994	-4.47051	7.80333e-06	0.000348726
ENSG00000136531	SCN2A	6326	174.17	1.94402	0.435613	4.46273	8.0923e-06	0.000360573
ENSG00000235437	LINC01278	92249	1052.94	1.33812	0.300134	4.45839	8.25772e-06	0.000366861
ENSG00000167460	TPM4	7171	30440.6	-1.4907	0.33442	-4.45755	8.29e-06	0.000367215
ENSG00000013573	DDX11	1663	1409.03	-1.24983	0.280553	-4.4549	8.39306e-06	0.000370693
ENSG00000145386	CCNA2	890	1649.45	-3.00188	0.674113	-4.45308	8.46482e-06	0.000372773
ENSG00000166897	ELFN2	114794	2780.7	-1.82462	0.410144	-4.44872	8.63839e-06	0.000379311
ENSG00000162616	DNAJB4	11080	1683.09	1.35593	0.305037	4.44512	8.7841e-06	0.000384591
ENSG00000172009	THOP1	7064	1800.7	-1.62475	0.365623	-4.44379	8.83868e-06	0.000385862
ENSG00000137309	HMGA1	3159	37554.8	-2.05236	0.462182	-4.44059	8.97133e-06	0.000390524
ENSG00000153993	SEMA3D	223117	167.473	2.81762	0.634914	4.4378	9.08814e-06	0.000394472
ENSG00000109674	NEIL3	55247	251.107	-2.7821	0.62711	-4.43638	9.14844e-06	0.000395952
ENSG00000125458	NT5C	30833	431.696	-1.62173	0.365726	-4.43428	9.23801e-06	0.000398686
ENSG00000154920	EME1	146956	123.481	-2.51109	0.566981	-4.42887	9.47268e-06	0.000407404
ENSG00000140534	TICRR	90381	488.234	-1.79025	0.404267	-4.42839	9.49396e-06	0.000407404
ENSG00000188290	HES4	57801	395.504	-1.88196	0.425782	-4.42002	9.86917e-06	0.000422305
ENSG00000099901	RANBP1	5902	2468.16	-1.58916	0.359594	-4.41932	9.90135e-06	0.000422486
ENSG00000184226	PCDH9	5101	379.622	2.33175	0.527841	4.41752	9.984e-06	0.000424458
ENSG00000112658	SRF	6722	1837.5	-1.20458	0.272709	-4.41709	1.00038e-05	0.000424458	MAPK
ENSG00000214026	MRPL23	6150	1292.96	-1.29712	0.293833	-4.41448	1.01252e-05	0.000428408
ENSG00000141753	IGFBP4	3487	15673.7	-1.29755	0.294101	-4.41192	1.02456e-05	0.00043229
ENSG00000105364	MRPL4	51073	825.042	-1.29963	0.294815	-4.40828	1.04197e-05	0.00043841
ENSG00000109819	PPARGC1A	10891	4292.13	2.78393	0.631943	4.40534	1.05617e-05	0.00044315
ENSG00000182809	CRIP2	1397	2572.82	-1.73775	0.394791	-4.40169	1.07411e-05	0.000449429
ENSG00000124107	SLPI	6590	527.717	-2.98447	0.678323	-4.39978	1.08363e-05	0.000450915
ENSG00000165449	SLC16A9	220963	179.729	2.36445	0.537396	4.39982	1.08339e-05	0.000450915
ENSG00000140848	CPNE2	221184	1394.5	-1.37991	0.313705	-4.39875	1.08877e-05	0.000451809
ENSG00000163644	PPM1K	152926	1339.8	1.49758	0.34124	4.38865	1.14056e-05	0.000472005
ENSG00000261468	ENSG00000261468	NA	125.722	2.10005	0.478634	4.38759	1.14615e-05	0.000473022
ENSG00000178662	CSRNP3	80034	376.827	1.79791	0.409834	4.38693	1.14959e-05	0.00047315
ENSG00000129521	EGLN3	112399	928.975	-2.09439	0.477696	-4.38435	1.16332e-05	0.000476205
ENSG00000161999	JMJD8	339123	794.014	-1.30081	0.296695	-4.38435	1.16332e-05	0.000476205
ENSG00000185842	DNAH14	127602	756.982	1.31474	0.300018	4.3822	1.17489e-05	0.000479641
ENSG00000214826	DDX12P	NA	338.464	-2.20128	0.502553	-4.38019	1.18576e-05	0.000482774
ENSG00000149503	INCENP	3619	1405.11	-1.8201	0.416473	-4.37027	1.24095e-05	0.000502536
ENSG00000180198	RCC1	1104	1741.62	-1.37353	0.31428	-4.37039	1.24024e-05	0.000502536
ENSG00000105618	PRPF31	26121	1039.53	-1.32003	0.302148	-4.36881	1.24926e-05	0.000504546
ENSG00000165813	CCDC186	55088	2305.37	1.20123	0.275013	4.36789	1.25452e-05	0.000505322
ENSG00000068001	HYAL2	8692	1725.76	-1.40337	0.321568	-4.36414	1.27622e-05	0.000512695
ENSG00000128510	CPA4	51200	1233.77	-2.55035	0.584645	-4.36221	1.28753e-05	0.0005145
ENSG00000131435	PDLIM4	8572	3442.35	-1.51464	0.347187	-4.3626	1.28523e-05	0.0005145
ENSG00000168772	CXXC4	80319	157.422	1.9727	0.452474	4.35981	1.30174e-05	0.000518808
ENSG00000125995	ROMO1	140823	1600.3	-1.54141	0.354184	-4.35202	1.3489e-05	0.000534779
ENSG00000162512	SDC3	9672	9133.76	-1.17209	0.269306	-4.35226	1.3474e-05	0.000534779
ENSG00000138674	SEC31A	22872	16015.2	1.21583	0.279709	4.34678	1.38153e-05	0.000546285
ENSG00000172531	PPP1CA	5499	6213.17	-1.28684	0.296184	-4.34472	1.39454e-05	0.00054999
ENSG00000126453	BCL2L12	83596	686.873	-1.61732	0.372387	-4.34311	1.40481e-05	0.000552595
ENSG00000130511	SSBP4	170463	2078.06	-1.34677	0.310324	-4.33989	1.42553e-05	0.000559289
ENSG00000077782	FGFR1	2260	5863.98	-1.2768	0.294543	-4.33487	1.45848e-05	0.000570734
ENSG00000142208	AKT1	207	4501.23	-1.21488	0.280964	-4.32396	1.53253e-05	0.000598163	PI3K-AKT
ENSG00000119632	IFI27L2	83982	1023.42	-1.62748	0.376454	-4.32318	1.53794e-05	0.000598726
ENSG00000106330	MOSPD3	64598	1082.78	-1.48194	0.343292	-4.31684	1.58278e-05	0.000613018
ENSG00000110318	CEP126	57562	806.728	1.35207	0.313249	4.31628	1.58683e-05	0.000613018
ENSG00000134531	EMP1	2012	12016.9	-1.23488	0.28603	-4.31731	1.5794e-05	0.000613018
ENSG00000198690	FAN1	22909	1658.87	1.29128	0.299237	4.31523	1.59439e-05	0.000614368
ENSG00000161956	SENP3	26168	438.544	-1.58814	0.368155	-4.31378	1.60485e-05	0.000616827
ENSG00000063245	EPN1	29924	4929.92	-1.26883	0.294361	-4.31047	1.62907e-05	0.000624547
ENSG00000140511	HAPLN3	145864	217.705	-2.32885	0.540905	-4.30547	1.66634e-05	0.000631377
ENSG00000164045	CDC25A	993	446.426	-1.53973	0.357592	-4.30584	1.66353e-05	0.000631377
ENSG00000025770	NCAPH2	29781	1174.72	-1.46986	0.34124	-4.30742	1.65167e-05	0.000631377
ENSG00000179454	KLHL28	54813	1085.2	1.46039	0.339093	4.30675	1.65669e-05	0.000631377
ENSG00000172663	TMEM134	80194	1048.45	-1.22359	0.284206	-4.30527	1.66779e-05	0.000631377
ENSG00000138688	BLTP1	84162	8286.66	1.37399	0.319311	4.30299	1.68511e-05	0.000636341
ENSG00000159335	PTMS	5763	5826.66	-1.6651	0.38706	-4.30191	1.69331e-05	0.000637841
ENSG00000117525	F3	2152	557.52	-2.21046	0.513934	-4.30105	1.69989e-05	0.000638726
ENSG00000111640	GAPDH	2597	83079.4	-1.15527	0.26931	-4.28974	1.78884e-05	0.000670481
ENSG00000047634	SCML1	6322	1600.33	1.54825	0.361186	4.28656	1.8146e-05	0.000678453
ENSG00000088305	DNMT3B	1789	1365.7	-1.34951	0.314868	-4.28594	1.81968e-05	0.000678673
ENSG00000179271	GADD45GIP1	90480	1755.43	-1.30917	0.305529	-4.28493	1.82793e-05	0.00068007
ENSG00000105486	LIG1	3978	981.064	-1.70993	0.399465	-4.28056	1.86426e-05	0.00069088
ENSG00000176171	BNIP3	664	6991.09	-1.21263	0.283303	-4.28033	1.86613e-05	0.00069088
ENSG00000122420	PTGFR	5737	334.039	2.38518	0.558445	4.27111	1.945e-05	0.000718319
ENSG00000167693	NXN	64359	2370.99	-1.52784	0.357887	-4.26905	1.96309e-05	0.00072323
ENSG00000148180	GSN	2934	9495.13	-1.1463	0.268588	-4.26786	1.97353e-05	0.000725307
ENSG00000279289	ENSG00000279289	NA	330.624	2.80264	0.657308	4.26382	2.00965e-05	0.000734014
ENSG00000185495	SEPTIN7P13	NA	830.683	1.54094	0.36142	4.26358	2.0118e-05	0.000734014
ENSG00000137094	DNAJB5	25822	503.784	-1.46591	0.343813	-4.26369	2.01076e-05	0.000734014
ENSG00000185658	BRWD1	54014	4875.11	1.42699	0.334879	4.26122	2.0331e-05	0.000739146
ENSG00000169991	IFFO2	126917	673.622	-1.35503	0.318012	-4.26094	2.03565e-05	0.000739146
ENSG00000180900	SCRIB	23513	3628.03	-1.37761	0.324093	-4.25066	2.13145e-05	0.000770228
ENSG00000204611	ZNF616	90317	613.383	1.30898	0.307938	4.25078	2.13032e-05	0.000770228
ENSG00000125901	MRPS26	64949	1037.99	-1.39127	0.327526	-4.2478	2.15875e-05	0.000778233
ENSG00000125898	FAM110A	83541	265.646	-1.65908	0.390921	-4.24404	2.19535e-05	0.00078954
ENSG00000155367	PPM1J	333926	78.0438	-2.60263	0.613369	-4.24317	2.20385e-05	0.000790717
ENSG00000185361	TNFAIP8L1	126282	325.049	-2.01455	0.47499	-4.24124	2.22286e-05	0.000794142
ENSG00000141526	SLC16A3	9123	14475.2	-1.79826	0.42409	-4.24028	2.23243e-05	0.000794142
ENSG00000164087	POC1A	25886	496.041	-1.75869	0.414777	-4.24008	2.23443e-05	0.000794142
ENSG00000165912	PACSIN3	29763	808.798	-1.5498	0.36549	-4.24035	2.23175e-05	0.000794142
ENSG00000205133	TRIQK	286144	2217.03	1.20928	0.285335	4.2381	2.25415e-05	0.000799269
ENSG00000171320	ESCO2	157570	341.673	-3.0765	0.726589	-4.23416	2.29403e-05	0.000807723
ENSG00000153233	PTPRR	5801	76.2114	2.59493	0.612752	4.23487	2.28684e-05	0.000807723
ENSG00000227827	PKD1P2	NA	1018.99	-1.23247	0.291052	-4.23452	2.29039e-05	0.000807723
ENSG00000161921	CXCL16	58191	243.68	-2.27801	0.53814	-4.23312	2.30473e-05	0.000809603
ENSG00000116863	ADPRS	54936	1339.43	-1.53899	0.364442	-4.22286	2.4122e-05	0.00084539
ENSG00000163053	SLC16A14	151473	342.836	1.80909	0.428569	4.22124	2.42959e-05	0.000849515
ENSG00000213445	SIPA1	6494	1445.32	-1.16624	0.276375	-4.21977	2.44552e-05	0.000853109
ENSG00000160360	GPSM1	26086	1176.85	-1.30341	0.309025	-4.21783	2.46664e-05	0.000858494
ENSG00000171159	BBLN	79095	1577.13	-1.62422	0.385219	-4.21636	2.48274e-05	0.000860132
ENSG00000090565	RAB11FIP3	9727	2808.46	-1.10947	0.263118	-4.21662	2.47986e-05	0.000860132
ENSG00000187867	PALM3	342979	240.182	-2.67478	0.634745	-4.21394	2.5095e-05	0.000867413
ENSG00000068078	FGFR3	2261	73.1879	-4.54121	1.07834	-4.21128	2.53931e-05	0.000871732
ENSG00000267453	CLEC4OP	NA	67.0679	-3.64354	0.865028	-4.21205	2.53066e-05	0.000871732
ENSG00000186187	ZNRF1	84937	677.949	-1.27069	0.301719	-4.21149	2.5369e-05	0.000871732
ENSG00000181396	OGFOD3	79701	1182.04	-1.30559	0.310326	-4.20714	2.58628e-05	0.000885844
ENSG00000186314	PRELID2	153768	154.853	-1.95856	0.465759	-4.2051	2.60972e-05	0.000889838
ENSG00000185010	F8	2157	521.266	1.47001	0.349539	4.20557	2.60424e-05	0.000889838
ENSG00000151617	EDNRA	1909	543.955	1.62537	0.386711	4.20307	2.63313e-05	0.000894645
ENSG00000172354	GNB2	2783	9239.53	-1.16729	0.277737	-4.20286	2.63566e-05	0.000894645
ENSG00000100836	PABPN1	8106	1919.33	-1.12261	0.267139	-4.20233	2.64186e-05	0.000894737
ENSG00000100401	RANGAP1	5905	5983.19	-1.47991	0.352225	-4.20159	2.65045e-05	0.00089564
ENSG00000150527	MIA2	4253	3210.83	1.22669	0.292084	4.1998	2.67147e-05	0.000900727
ENSG00000149782	PLCB3	5331	1948.07	-1.5712	0.374645	-4.19383	2.74284e-05	0.000920681
ENSG00000140406	TLNRD1	59274	1317.64	-1.47478	0.35163	-4.19412	2.73935e-05	0.000920681
ENSG00000099795	NDUFB7	4713	1728.2	-1.31644	0.314329	-4.18807	2.81332e-05	0.000942244
ENSG00000185022	MAFF	23764	1297.51	-1.6776	0.401108	-4.18242	2.88421e-05	0.00096385
ENSG00000167216	KATNAL2	83473	215.919	2.0643	0.493804	4.18041	2.90984e-05	0.000963993
ENSG00000184470	TXNRD2	10587	828.458	-1.24085	0.296823	-4.18042	2.90972e-05	0.000963993
ENSG00000177733	HNRNPA0	10949	7444.48	-1.18596	0.283656	-4.18097	2.90272e-05	0.000963993
ENSG00000117394	SLC2A1	6513	10399.7	-1.06824	0.255536	-4.18038	2.91017e-05	0.000963993
ENSG00000164032	H2AZ1	3015	5254.92	-1.60451	0.383988	-4.17854	2.93387e-05	0.000969719
ENSG00000151687	ANKAR	150709	239.511	1.88016	0.450035	4.17781	2.94326e-05	0.000970697
ENSG00000197044	ZNF441	126068	873.57	1.49593	0.358251	4.17563	2.97161e-05	0.000977911
ENSG00000128342	LIF	3976	3213.5	-1.938	0.464744	-4.17004	3.04551e-05	0.00100005
ENSG00000260916	CCPG1	9236	1252.71	1.27483	0.305749	4.16952	3.05236e-05	0.00100013
ENSG00000019144	PHLDB1	23187	6076.53	-1.35728	0.325617	-4.16832	3.06854e-05	0.00100325
ENSG00000131759	RARA	5914	814.588	-1.26474	0.303475	-4.16751	3.07941e-05	0.00100463
ENSG00000142330	CAPN10	11132	1239.41	-1.26236	0.302952	-4.16687	3.08816e-05	0.00100532
ENSG00000071539	TRIP13	9319	987.486	-2.04051	0.489881	-4.16532	3.1092e-05	0.00100999
ENSG00000165312	OTUD1	220213	1693.2	1.60759	0.386378	4.16067	3.1731e-05	0.00102854
ENSG00000136942	RPL35	11224	10333.2	-1.30612	0.314386	-4.1545	3.25996e-05	0.00105217
ENSG00000104081	BMF	90427	1806.2	1.15636	0.278318	4.15483	3.2553e-05	0.00105217
ENSG00000106244	PDAP1	11333	3808.85	-1.41485	0.340847	-4.15099	3.31039e-05	0.00106617
ENSG00000170421	KRT8	3856	22122	-1.33176	0.320929	-4.14971	3.329e-05	0.00106988
ENSG00000138166	DUSP5	1847	5597.63	-1.85212	0.446506	-4.14802	3.35358e-05	0.0010755	MAPK
ENSG00000164938	TP53INP1	94241	3081.54	1.2559	0.302844	4.14703	3.36815e-05	0.00107788
ENSG00000182636	NDN	4692	1265.86	-1.97798	0.477069	-4.14611	3.38174e-05	0.00107994
ENSG00000198324	PHETA1	144717	625.687	-1.29645	0.312736	-4.14552	3.39044e-05	0.00108043
ENSG00000141577	CEP131	22994	711.882	-1.39189	0.336486	-4.13654	3.52577e-05	0.00112119
ENSG00000134970	TMED7	51014	7616.84	1.11572	0.269797	4.13539	3.54348e-05	0.00112446
ENSG00000113368	LMNB1	4001	2163.04	-2.75657	0.666815	-4.13394	3.566e-05	0.00112923
ENSG00000137288	UQCC2	84300	781.445	-1.34653	0.326054	-4.12978	3.63103e-05	0.00114546
ENSG00000134590	RTL8C	8933	4522.82	-1.10774	0.268238	-4.1297	3.6324e-05	0.00114546
ENSG00000138092	CENPO	79172	457.023	-1.5703	0.380296	-4.12915	3.64113e-05	0.00114582
ENSG00000160867	FGFR4	2264	756.443	-1.50356	0.364354	-4.12664	3.68105e-05	0.00115357
ENSG00000198931	APRT	353	2612	-1.29271	0.313258	-4.12666	3.68073e-05	0.00115357
ENSG00000150907	FOXO1	2308	4936.05	1.88979	0.458388	4.12269	3.74473e-05	0.0011711	PI3K-AKT
ENSG00000130522	JUND	3727	4875.14	-1.09994	0.266878	-4.1215	3.76422e-05	0.00117476
ENSG00000153294	ADGRF4	221393	523.318	2.40961	0.584958	4.11929	3.80036e-05	0.0011836
ENSG00000179627	ZBTB42	100128927	286.462	-1.6424	0.398938	-4.11692	3.83963e-05	0.00118963
ENSG00000166575	TMEM135	65084	1996.75	1.36483	0.331573	4.11623	3.85123e-05	0.00118963
ENSG00000189306	RRP7A	27341	1178.07	-1.35	0.327886	-4.11728	3.8337e-05	0.00118963
ENSG00000055070	SZRD1	26099	3946.67	-1.34292	0.326238	-4.11639	3.84853e-05	0.00118963
ENSG00000161682	FAM171A2	284069	408.707	-1.40726	0.341992	-4.11489	3.87365e-05	0.00119411
ENSG00000161671	EMC10	284361	2561.25	-1.16588	0.283366	-4.11441	3.88179e-05	0.00119418
ENSG00000221829	FANCG	2189	777.601	-1.47615	0.358959	-4.1123	3.91738e-05	0.00120263
ENSG00000130332	LSM7	51690	966.732	-1.40908	0.342689	-4.11184	3.92516e-05	0.00120263
ENSG00000130255	RPL36	25873	5211.29	-1.47795	0.359673	-4.10916	3.97107e-05	0.00121423
ENSG00000214510	SPINK13	153218	92.1065	2.3186	0.564383	4.10821	3.98737e-05	0.00121675
ENSG00000134013	LOXL2	4017	26078.2	-1.6325	0.397484	-4.10708	4.00697e-05	0.00122027
ENSG00000188186	LAMTOR4	389541	1305.26	-1.24664	0.303629	-4.10578	4.0295e-05	0.00122466	MAPK
ENSG00000259706	HSP90B2P	NA	118.41	2.18889	0.534043	4.09871	4.15458e-05	0.0012551
ENSG00000248763	ENSG00000248763	NA	466.31	2.17437	0.530477	4.0989	4.15123e-05	0.0012551
ENSG00000168496	FEN1	2237	1312.38	-1.60383	0.391242	-4.09932	4.14357e-05	0.0012551
ENSG00000130816	DNMT1	1786	3965.72	-1.43226	0.349554	-4.0974	4.17811e-05	0.00125969
ENSG00000138078	PREPL	9581	3348.16	1.23223	0.301009	4.09368	4.24586e-05	0.00127756
ENSG00000213722	DDAH2	23564	1530.88	-1.32473	0.323727	-4.09212	4.27448e-05	0.00128362
ENSG00000198113	TOR4A	54863	2744.16	-1.1647	0.28468	-4.09127	4.2901e-05	0.00128575
ENSG00000119514	GALNT12	79695	691.071	-1.5298	0.374389	-4.08611	4.38673e-05	0.00131211
ENSG00000172201	ID4	3400	601.273	-3.14695	0.770491	-4.08434	4.42017e-05	0.00131753
ENSG00000164040	PGRMC2	10424	5825.57	1.16877	0.286167	4.08423	4.42228e-05	0.00131753
ENSG00000214389	RPS3AP26	NA	1047.34	1.68081	0.411821	4.08141	4.47631e-05	0.0013292
ENSG00000070814	TCOF1	6949	2262.02	-1.27179	0.311616	-4.08127	4.47906e-05	0.0013292
ENSG00000147536	GINS4	84296	344.057	-1.97963	0.485454	-4.07788	4.54475e-05	0.00134421
ENSG00000001084	GCLC	2729	5094.5	1.2751	0.312696	4.07775	4.54745e-05	0.00134421
ENSG00000103145	HCFC1R1	54985	2095.78	-1.67224	0.410226	-4.0764	4.57389e-05	0.00134939
ENSG00000241553	ARPC4	10093	2407.41	-1.44794	0.355748	-4.07013	4.69861e-05	0.00138348
ENSG00000112559	MDFI	4188	130.156	-1.93331	0.475292	-4.06762	4.74962e-05	0.00139578
ENSG00000111711	GOLT1B	51026	3977.35	1.15368	0.283715	4.06633	4.77594e-05	0.00140079
ENSG00000108518	PFN1	5216	17560.9	-1.49091	0.366776	-4.06491	4.80506e-05	0.00140388
ENSG00000077232	DNAJC10	54431	16588.1	1.27101	0.312648	4.0653	4.79697e-05	0.00140388
ENSG00000082996	RNF13	11342	2329.51	1.10004	0.270904	4.06062	4.89422e-05	0.00142717
ENSG00000123374	CDK2	1017	711.256	-1.35277	0.333248	-4.05934	4.9211e-05	0.00143224
ENSG00000159399	HK2	3099	3296.48	-1.59183	0.392276	-4.05792	4.95112e-05	0.0014382
ENSG00000092853	CLSPN	63967	499.504	-3.11083	0.767035	-4.05565	4.99945e-05	0.00144946
ENSG00000189159	JPT1	51155	3479.12	-1.51966	0.374973	-4.05271	5.06279e-05	0.00146501
ENSG00000254726	MEX3A	92312	397.302	-1.66797	0.411944	-4.04902	5.14323e-05	0.00147978
ENSG00000125753	VASP	7408	3798.16	-1.63113	0.402831	-4.04917	5.13985e-05	0.00147978
ENSG00000119636	BBOF1	80127	456.839	1.37078	0.338512	4.04943	5.13426e-05	0.00147978
ENSG00000068137	PLEKHH3	79990	749.09	-1.31566	0.325101	-4.04693	5.18933e-05	0.00149021
ENSG00000159176	CSRP1	1465	6937.96	-1.50565	0.372767	-4.03914	5.36486e-05	0.00153478
ENSG00000129474	AJUBA	84962	3944.79	-1.26067	0.312108	-4.03922	5.36294e-05	0.00153478
ENSG00000134242	PTPN22	26191	222.116	2.09629	0.519603	4.03442	5.47378e-05	0.00156298
ENSG00000183258	DDX41	51428	3009.11	-1.36119	0.337438	-4.03389	5.48604e-05	0.00156352
ENSG00000173926	MARCHF3	115123	95.2471	-2.81421	0.697801	-4.03297	5.50754e-05	0.00156669
ENSG00000149311	ATM	472	10230.5	1.03203	0.255943	4.03225	5.52453e-05	0.00156857
ENSG00000197841	ZNF181	339318	646.201	1.28919	0.319847	4.03064	5.5625e-05	0.00157639
ENSG00000009413	REV3L	5980	2942.73	1.26899	0.314947	4.02921	5.59649e-05	0.00158195
ENSG00000103326	CAPN15	6650	3014.3	-1.08613	0.269584	-4.02893	5.60307e-05	0.00158195
ENSG00000184897	H1-10	8971	1333.62	-1.78369	0.44301	-4.0263	5.66602e-05	0.00159674
ENSG00000175756	AURKAIP1	54998	2226.97	-1.55317	0.386463	-4.01894	5.84607e-05	0.00164441
ENSG00000228594	FNDC10	643988	331.906	-1.42544	0.354983	-4.01552	5.93149e-05	0.00166534
ENSG00000236104	ZBTB22	9278	830.673	-1.23417	0.307564	-4.01273	6.00204e-05	0.00168202
ENSG00000125872	LRRN4	164312	4919.76	-1.6358	0.407804	-4.01124	6.04011e-05	0.00168955
ENSG00000114423	CBLB	868	2948.72	1.76821	0.441531	4.00473	6.20881e-05	0.00173353
ENSG00000141858	SAMD1	90378	1106.33	-1.33405	0.333184	-4.00395	6.22947e-05	0.00173609
ENSG00000065268	WDR18	57418	1184.49	-1.34176	0.335507	-3.99919	6.35586e-05	0.0017648
ENSG00000087074	PPP1R15A	23645	2212.86	-1.2988	0.324746	-3.99944	6.34934e-05	0.0017648
ENSG00000156970	BUB1B	701	924.698	-2.58591	0.646689	-3.9987	6.36923e-05	0.00176527
ENSG00000144426	NBEAL1	65065	3031.39	1.65271	0.413966	3.99238	6.54121e-05	0.00180962
ENSG00000183207	RUVBL2	10856	2955.23	-1.35466	0.339361	-3.9918	6.55726e-05	0.00180982
ENSG00000074071	MRPS34	65993	1919.72	-1.29263	0.323846	-3.99149	6.56593e-05	0.00180982
ENSG00000087087	SRRT	51593	4250.67	-1.26328	0.316719	-3.98864	6.64523e-05	0.00182834
ENSG00000128564	VGF	7425	327.062	-1.85935	0.466422	-3.98641	6.70806e-05	0.00184228
ENSG00000160789	LMNA	4000	19118.3	-1.27597	0.32026	-3.98417	6.77162e-05	0.00185636
ENSG00000140988	RPS2	6187	40664.4	-1.24986	0.313962	-3.98094	6.86431e-05	0.00187496
ENSG00000100983	GSS	2937	2832.47	-1.13908	0.286122	-3.98109	6.85989e-05	0.00187496
ENSG00000196843	ARID5A	10865	261.626	-1.85759	0.466957	-3.97808	6.94749e-05	0.00189236
ENSG00000158792	SPATA2L	124044	521.365	-1.38719	0.348725	-3.97789	6.95306e-05	0.00189236
ENSG00000184545	DUSP8	1850	288.385	-2.6669	0.670536	-3.97727	6.97123e-05	0.00189389
ENSG00000154839	SKA1	220134	299.188	-3.35615	0.84452	-3.97403	7.06668e-05	0.00191294
ENSG00000120805	ARL1	400	5143.23	1.07709	0.271018	3.97423	7.0606e-05	0.00191294
ENSG00000100345	MYH9	4627	106623	-1.33384	0.335688	-3.97345	7.08385e-05	0.00191416
ENSG00000155761	SPAG17	200162	283.369	1.74623	0.439646	3.9719	7.13011e-05	0.00191979
ENSG00000270647	TAF15	8148	5127.36	-1.17892	0.296786	-3.9723	7.11809e-05	0.00191979
ENSG00000174775	HRAS	3265	1388.67	-1.27847	0.322088	-3.96931	7.20816e-05	0.00193735
ENSG00000188883	KLRG2	346689	52.8542	-7.57573	1.90976	-3.96685	7.2828e-05	0.00195394
ENSG00000104983	CCDC61	729440	570.636	-1.32063	0.333453	-3.96048	7.47997e-05	0.00200328
ENSG00000114268	PFKFB4	5210	1312.68	-1.76126	0.444862	-3.95911	7.52283e-05	0.0020041
ENSG00000197046	SIGLEC15	284266	5987.94	-1.28643	0.324886	-3.95964	7.50639e-05	0.0020041
ENSG00000105722	ERF	2077	1506.62	-1.18101	0.298279	-3.95943	7.51304e-05	0.0020041
ENSG00000184967	NOC4L	79050	660.715	-1.26364	0.319314	-3.95736	7.57814e-05	0.00201528
ENSG00000253797	UTP14C	9724	583.689	1.2389	0.313155	3.9562	7.61529e-05	0.0020216
ENSG00000176101	SSNA1	8636	1450.44	-1.60228	0.405694	-3.94947	7.83229e-05	0.00207556
ENSG00000197019	SERTAD1	29950	614.408	-1.511	0.382796	-3.94727	7.90468e-05	0.00208742
ENSG00000099817	POLR2E	5434	6100.6	-1.23977	0.314061	-3.94753	7.89601e-05	0.00208742
ENSG00000113758	DBN1	1627	9300.18	-1.43974	0.364806	-3.94658	7.92767e-05	0.00208983
ENSG00000103245	CIAO3	64428	700.202	-1.18592	0.300812	-3.94239	8.06753e-05	0.0021193
ENSG00000072778	ACADVL	37	11654.7	-1.13059	0.286754	-3.94273	8.05608e-05	0.0021193
ENSG00000170801	HTRA3	94031	65.6922	2.41337	0.61261	3.93949	8.16565e-05	0.00214136
ENSG00000170153	RNF150	57484	301.041	1.51808	0.385956	3.93329	8.37901e-05	0.0021935
ENSG00000163406	SLC15A2	6565	84.884	2.18716	0.556289	3.9317	8.43462e-05	0.00220424
ENSG00000198774	RASSF9	9182	607.542	1.937	0.492757	3.93095	8.4612e-05	0.00220509
ENSG00000128016	ZFP36	7538	1709.37	-1.08729	0.276608	-3.93078	8.46708e-05	0.00220509
ENSG00000102158	MAGT1	84061	7705.04	1.41947	0.361219	3.92966	8.50645e-05	0.00220773
ENSG00000151553	FHIP2A	57700	2667.69	1.1343	0.288643	3.92976	8.50317e-05	0.00220773
ENSG00000162062	TEDC2	80178	217.027	-1.83096	0.466075	-3.92847	8.54877e-05	0.00221491
ENSG00000198839	ZNF277	11179	1840.69	1.26833	0.322941	3.92745	8.58528e-05	0.00222056
ENSG00000144331	ZNF385B	151126	1404.53	2.43982	0.6214	3.92633	8.62524e-05	0.00222708
ENSG00000110693	SOX6	55553	416.846	2.23883	0.570422	3.92487	8.67749e-05	0.00223136
ENSG00000162729	IGSF8	93185	1549.34	-1.50583	0.383611	-3.9254	8.65875e-05	0.00223136
ENSG00000105738	SIPA1L3	23094	3482.59	-1.30324	0.332067	-3.92464	8.68613e-05	0.00223136
ENSG00000131470	PSMC3IP	29893	166.968	-1.88635	0.481041	-3.92138	8.80415e-05	0.00225784
ENSG00000101187	SLCO4A1	28231	5455.68	-2.5613	0.653566	-3.91896	8.89305e-05	0.00227042
ENSG00000130520	LSM4	25804	3630.03	-1.39747	0.356679	-3.91801	8.92837e-05	0.00227042
ENSG00000119899	SLC17A5	26503	4463.37	1.37358	0.350546	3.9184	8.91383e-05	0.00227042
ENSG00000153956	CACNA2D1	781	952.136	1.12197	0.286323	3.91856	8.90798e-05	0.00227042
ENSG00000225151	GOLGA2P7	NA	1761.27	-1.08813	0.277621	-3.9195	8.8733e-05	0.00227042
ENSG00000154734	ADAMTS1	9510	10481.5	-1.42237	0.36323	-3.9159	9.00675e-05	0.00227943
ENSG00000120696	KBTBD7	84078	587.543	1.325	0.338349	3.91608	9.00006e-05	0.00227943
ENSG00000111816	FRK	2444	2073.98	1.10678	0.282642	3.91584	9.00908e-05	0.00227943
ENSG00000002587	HS3ST1	9957	128.699	-2.33677	0.596873	-3.91502	9.03973e-05	0.00227955
ENSG00000003147	ICA1	3382	1054.09	1.16923	0.298636	3.91523	9.03196e-05	0.00227955
ENSG00000175467	SART1	9092	2013.63	-1.44459	0.369115	-3.91365	9.09118e-05	0.0022887
ENSG00000167703	SLC43A2	124935	757.145	1.85596	0.474487	3.9115	9.17247e-05	0.00230533
ENSG00000055609	KMT2C	58508	6008.28	1.29852	0.332199	3.90888	9.27259e-05	0.00232662
ENSG00000077152	UBE2T	29089	559.576	-1.63617	0.418771	-3.90706	9.34251e-05	0.00234028
ENSG00000181004	BBS12	166379	715.596	1.30201	0.333369	3.90563	9.39817e-05	0.0023476
ENSG00000186130	ZBTB6	10773	959.514	1.16035	0.297107	3.90551	9.40285e-05	0.0023476
ENSG00000134533	RERG	85004	413.43	2.94821	0.755459	3.90255	9.51856e-05	0.00237257
ENSG00000091640	SPAG7	9552	1674.47	-1.07633	0.275863	-3.9017	9.5519e-05	0.00237696
ENSG00000130309	COLGALT1	79709	5547.46	-1.1836	0.303533	-3.89942	9.64252e-05	0.00239556
ENSG00000104852	SNRNP70	6625	7649.93	-1.14828	0.294537	-3.8986	9.67515e-05	0.00239972
ENSG00000103495	MAZ	4150	541.724	-1.25117	0.321014	-3.89756	9.71672e-05	0.00240502
ENSG00000105856	HBP1	26959	3379.51	1.04167	0.267283	3.89727	9.72835e-05	0.00240502
ENSG00000140044	JDP2	122953	340.408	-2.44652	0.628448	-3.89295	9.90329e-05	0.00244028
ENSG00000108852	MPP2	4355	239.374	-2.03736	0.523327	-3.89309	9.89737e-05	0.00244028
ENSG00000148362	PAXX	286257	647.389	-1.19996	0.308375	-3.89125	9.97296e-05	0.00245345
ENSG00000179361	ARID3B	10620	364.906	-1.36859	0.352087	-3.88706	0.000101464	0.00249059
ENSG00000182263	FIGN	55137	2024.88	1.08966	0.280348	3.88681	0.000101569	0.00249059
ENSG00000166595	CIAO2B	51647	1628.41	-1.19338	0.307106	-3.8859	0.000101951	0.00249591
ENSG00000160799	CCDC12	151903	713.552	-1.26777	0.326442	-3.88361	0.000102916	0.00251545
ENSG00000173486	FKBP2	2286	1563.9	-1.49542	0.385305	-3.88114	0.000103969	0.00253299
ENSG00000244187	TMEM141	85014	346.496	-1.48394	0.382329	-3.88131	0.000103896	0.00253299
ENSG00000103274	NUBP1	4682	177.981	-1.80022	0.463942	-3.88028	0.000104336	0.00253783
ENSG00000132485	ZRANB2	9406	5905.4	1.1856	0.305619	3.87935	0.000104737	0.0025435
ENSG00000106538	RARRES2	5919	1698.74	-1.8349	0.473143	-3.87811	0.00010527	0.00255232
ENSG00000051341	POLQ	10721	512.367	-2.20758	0.569496	-3.87637	0.000106026	0.00256375
ENSG00000141985	SH3GL1	6455	3697.61	-1.30996	0.337959	-3.8761	0.000106146	0.00256375
ENSG00000174547	MRPL11	65003	985.788	-1.20077	0.309809	-3.87586	0.00010625	0.00256375
ENSG00000177697	CD151	977	9332.38	-1.30549	0.336901	-3.875	0.000106626	0.00256464
ENSG00000136169	SETDB2	83852	1277.55	1.28424	0.331407	3.8751	0.000106582	0.00256464
ENSG00000214253	FIS1	51024	2133.12	-1.32335	0.341544	-3.8746	0.000106802	0.00256478
ENSG00000137145	DENND4C	55667	6614.5	1.32902	0.34338	3.87041	0.000108653	0.00260392
ENSG00000089280	FUS	2521	10205.1	-1.10724	0.286099	-3.87013	0.000108777	0.00260392
ENSG00000184661	CDCA2	157313	656.625	-2.37992	0.615173	-3.8687	0.000109415	0.00261506
ENSG00000145555	MYO10	4651	5254.55	-1.03982	0.268874	-3.8673	0.000110046	0.00262597
ENSG00000126215	XRCC3	7517	483.978	-1.33401	0.344998	-3.8667	0.000110316	0.00262827
ENSG00000125503	PPP1R12C	54776	3026.01	-1.26624	0.327608	-3.86512	0.000111032	0.00263999
ENSG00000198917	SPOUT1	51490	851.839	-1.22934	0.318083	-3.86485	0.000111158	0.00263999
ENSG00000156689	GLYATL2	219970	62.0012	-2.81643	0.729005	-3.86339	0.000111822	0.0026516
ENSG00000078401	EDN1	1906	167.475	-1.93562	0.501128	-3.86251	0.000112226	0.00265701
ENSG00000144747	TMF1	7110	3408.07	1.05463	0.273074	3.86205	0.000112438	0.00265786
ENSG00000168216	LMBRD1	55788	3526.17	1.15615	0.299515	3.86007	0.000113357	0.00267539
ENSG00000261236	BOP1	23246	1397.48	-1.12971	0.29271	-3.8595	0.000113618	0.00267738
ENSG00000214063	TSPAN4	7106	3743.56	-1.07849	0.279733	-3.85541	0.000115536	0.00271834
ENSG00000139344	AMDHD1	144193	96.7954	2.0506	0.532287	3.85244	0.000116947	0.00274299
ENSG00000177200	CHD9	80205	5599.68	1.22231	0.317253	3.8528	0.000116775	0.00274299
ENSG00000137135	ARHGEF39	84904	199.161	-1.88853	0.490327	-3.85157	0.000117364	0.00274849
ENSG00000159314	ARHGAP27	201176	2354.64	-1.10822	0.287859	-3.84987	0.000118179	0.00276331
ENSG00000204362	LINC02783	400743	141.436	-1.87496	0.487227	-3.84823	0.000118975	0.00277761
ENSG00000165304	MELK	9833	2007.54	-1.66106	0.431972	-3.8453	0.000120406	0.0028059
ENSG00000131389	SLC6A6	6533	21364.7	-1.03975	0.270416	-3.84499	0.000120558	0.0028059
ENSG00000135404	CD63	967	21847.6	-1.43485	0.373228	-3.84444	0.000120829	0.00280788
ENSG00000135245	HILPDA	29923	384.117	-2.42706	0.631468	-3.84352	0.000121283	0.0028141
ENSG00000142669	SH3BGRL3	83442	6064.02	-1.43582	0.373674	-3.84243	0.000121821	0.00281794
ENSG00000171793	CTPS1	1503	1879.42	-1.22713	0.319357	-3.84251	0.000121781	0.00281794
ENSG00000180769	WDFY3-AS2	404201	255.551	1.98877	0.517828	3.84059	0.000122737	0.00282184
ENSG00000173653	RCE1	9986	869.995	-1.43827	0.374408	-3.84145	0.000122308	0.00282184
ENSG00000121931	LRIF1	55791	784.462	1.17344	0.305507	3.84094	0.000122563	0.00282184
ENSG00000140365	COMMD4	54939	2311.58	-1.09802	0.285854	-3.84121	0.000122431	0.00282184
ENSG00000170955	CAVIN3	112464	642.281	-1.51055	0.393844	-3.83541	0.000125356	0.00286294
ENSG00000183011	NAA38	84316	752.324	-1.48736	0.387822	-3.83518	0.000125473	0.00286294
ENSG00000237296	SMG1P1	NA	1474.23	1.25228	0.326494	3.83553	0.000125294	0.00286294
ENSG00000184887	BTBD6	90135	1047.54	-1.24914	0.325599	-3.83642	0.000124839	0.00286294
ENSG00000181019	NQO1	1728	9117.89	1.1016	0.287167	3.8361	0.000125005	0.00286294
ENSG00000090097	PCBP4	57060	1216.74	-1.28936	0.336421	-3.83257	0.000126813	0.00288917
ENSG00000177606	JUN	3725	8714.65	-1.8725	0.488846	-3.83046	0.000127905	0.00290965
ENSG00000147394	ZNF185	7739	1088.24	-1.27519	0.333002	-3.82939	0.000128461	0.00291791
ENSG00000197603	CPLANE1	65250	3202.72	1.40009	0.365894	3.82648	0.000129988	0.00294816
ENSG00000131263	RLIM	51132	4641.53	1.05609	0.276072	3.8254	0.000130559	0.00295666
ENSG00000249673	NOP14-AS1	NA	929.08	-1.4904	0.389777	-3.82371	0.000131456	0.00296808
ENSG00000145494	NDUFS6	4726	1111.61	-1.33753	0.349793	-3.82379	0.000131416	0.00296808
ENSG00000134291	TMEM106C	79022	1711.06	-1.47655	0.38628	-3.82248	0.000132114	0.00297405
ENSG00000153029	MR1	3140	1288.32	1.07609	0.281515	3.82249	0.00013211	0.00297405
ENSG00000087586	AURKA	6790	1219.46	-1.75209	0.458461	-3.82167	0.000132551	0.00297943
ENSG00000133019	CHRM3	1131	361.777	2.53878	0.664385	3.82125	0.000132777	0.00298009
ENSG00000148341	SH3GLB2	56904	3208.36	-0.995081	0.26055	-3.81916	0.000133907	0.00300099
ENSG00000164418	GRIK2	2898	379.257	1.82328	0.477461	3.81871	0.000134154	0.00300206
ENSG00000139974	SLC38A6	145389	1218.65	1.29104	0.338246	3.81686	0.000135159	0.00301562
ENSG00000140983	RHOT2	89941	4207.11	-0.99558	0.260816	-3.81717	0.00013499	0.00301562
ENSG00000104897	SF3A2	8175	1369.04	-1.3352	0.349948	-3.81543	0.000135947	0.00302873
ENSG00000029153	BMAL2	56938	1033.49	-1.13907	0.298712	-3.81326	0.000137146	0.00305094
ENSG00000177683	THAP5	168451	1405.22	1.18241	0.310115	3.8128	0.000137402	0.00305215
ENSG00000100106	TRIOBP	11078	4845.66	-1.15149	0.302047	-3.8123	0.000137679	0.00305382
ENSG00000197748	CFAP43	80217	144.8	1.77031	0.46493	3.80769	0.000140274	0.00308797
ENSG00000155366	RHOC	389	5196.96	-1.55773	0.408941	-3.80919	0.000139424	0.00308797
ENSG00000167702	KIFC2	90990	1225	-1.23346	0.323907	-3.80806	0.000140063	0.00308797
ENSG00000107372	ZFAND5	7763	24856.4	1.22645	0.322141	3.80717	0.000140565	0.00308797
ENSG00000104881	PPP1R13L	10848	1721.38	-1.1811	0.310242	-3.80702	0.00014065	0.00308797
ENSG00000164124	TMEM144	55314	730.9	1.15487	0.303229	3.80856	0.000139777	0.00308797
ENSG00000100304	TTLL12	23170	1908.46	-1.10363	0.289874	-3.80728	0.000140502	0.00308797
ENSG00000007520	TSR3	115939	1419.85	-1.45128	0.381257	-3.80656	0.000140913	0.00308926
ENSG00000213923	CSNK1E	1454	3415.21	-1.23154	0.32356	-3.8062	0.000141118	0.00308926
ENSG00000126456	IRF3	3661	1996.34	-1.25071	0.328727	-3.80471	0.00014197	0.00310064
ENSG00000128245	YWHAH	7533	5052.97	-1.19902	0.315152	-3.80457	0.000142049	0.00310064
ENSG00000102189	EEA1	8411	5492.76	1.52484	0.400934	3.80322	0.000142826	0.0031091
ENSG00000054148	PHPT1	29085	1723.28	-1.25762	0.330676	-3.80318	0.000142848	0.0031091
ENSG00000131116	ZNF428	126299	488.475	-1.4074	0.370285	-3.80086	0.000144197	0.00313395
ENSG00000072133	RPS6KA6	27330	470.243	1.31162	0.345127	3.80039	0.000144469	0.00313535
ENSG00000138380	CARF	79800	1132.09	1.49891	0.394484	3.79968	0.000144881	0.00313977
ENSG00000086300	SNX10	29887	3701.72	1.14138	0.300597	3.79706	0.000146423	0.00316865
ENSG00000101246	ARFRP1	10139	1611.93	-1.20808	0.318228	-3.79627	0.00014689	0.00317421
ENSG00000100142	POLR2F	5435	787.412	-1.63308	0.430301	-3.7952	0.000147525	0.00318338
ENSG00000067225	PKM	5315	171951	-0.972126	0.256215	-3.79417	0.000148137	0.00319203
ENSG00000188015	S100A3	6274	146.059	-1.69575	0.446992	-3.79369	0.000148425	0.00319367
ENSG00000166263	STXBP4	252983	1891.13	1.19166	0.31426	3.79195	0.00014947	0.00321159
ENSG00000196262	PPIA	5478	30028.3	-1.09002	0.287533	-3.79092	0.000150088	0.003217
ENSG00000133858	ZFC3H1	196441	4382.27	1.05403	0.278048	3.79082	0.000150148	0.003217
ENSG00000157741	UBN2	254048	2249.75	1.22509	0.32326	3.78979	0.000150775	0.00322586
ENSG00000143321	HDGF	3068	9840.11	-1.10746	0.292286	-3.78894	0.000151289	0.00323228
ENSG00000135205	CCDC146	57639	293.701	1.67951	0.443481	3.7871	0.000152416	0.00324717
ENSG00000163545	NUAK2	81788	529.159	-1.42892	0.377297	-3.78725	0.000152326	0.00324717
ENSG00000133103	COG6	57511	2267.84	1.19386	0.315386	3.78541	0.000153455	0.0032647
ENSG00000123080	CDKN2C	1031	480.641	-2.28957	0.60492	-3.78492	0.000153758	0.00326655
ENSG00000099904	ZDHHC8	29801	2480.18	-1.06686	0.281999	-3.78321	0.000154817	0.00328443
ENSG00000205683	DPF3	8110	300.75	-1.42551	0.376868	-3.78251	0.000155253	0.00328906
ENSG00000101335	MYL9	10398	3203.06	-2.12001	0.560838	-3.78007	0.000156783	0.00330754
ENSG00000159259	CHAF1B	8208	481.872	-1.54079	0.4076	-3.78016	0.000156729	0.00330754
ENSG00000153094	BCL2L11	10018	1305.8	1.47122	0.389174	3.78036	0.000156602	0.00330754
ENSG00000085840	ORC1	4998	318.35	-2.04476	0.541174	-3.77837	0.000157857	0.00332556
ENSG00000123144	TRIR	79002	3840.42	-1.3681	0.362124	-3.77797	0.000158109	0.00332624
ENSG00000100908	EMC9	51016	291.259	-1.52845	0.404821	-3.77561	0.000159615	0.00335325
ENSG00000168884	TNIP2	79155	1542.33	-1.3746	0.364255	-3.77374	0.000160817	0.00337382
ENSG00000081803	CADPS2	93664	763.638	1.35596	0.359367	3.77318	0.000161179	0.00337672
ENSG00000167601	AXL	558	9356.26	-1.41175	0.374291	-3.77179	0.00016208	0.00339088
ENSG00000157214	STEAP2	261729	1555.73	1.30165	0.345326	3.76932	0.000163693	0.00341989
ENSG00000125968	ID1	3397	2236.55	-5.04372	1.33855	-3.76803	0.000164539	0.00343283
ENSG00000166394	CYB5R2	51700	186.773	-1.56672	0.416113	-3.76513	0.000166461	0.00346813
ENSG00000115556	PLCD4	84812	389.484	1.30084	0.345684	3.7631	0.000167823	0.00349168
ENSG00000147804	SLC39A4	55630	535.226	-1.63417	0.434639	-3.75984	0.000170023	0.00353259
ENSG00000129295	DNAAF11	23639	577.393	1.34623	0.358362	3.75661	0.00017223	0.00357353
ENSG00000124608	AARS2	57505	835.799	-1.19489	0.31821	-3.75504	0.00017331	0.00359102
ENSG00000183684	ALYREF	10189	1270.92	-1.68771	0.449533	-3.75436	0.000173785	0.00359593
ENSG00000132688	NES	10763	39.5367	-3.32447	0.886154	-3.75157	0.000175729	0.0036065
ENSG00000011009	LYPLA2	11313	3597.44	-1.25302	0.333849	-3.75324	0.000174562	0.0036065
ENSG00000111639	MRPL51	51258	1866.48	-1.23158	0.32826	-3.75186	0.000175531	0.0036065
ENSG00000039650	PNKP	11284	1481.73	-1.1757	0.313363	-3.75186	0.000175528	0.0036065
ENSG00000058453	CROCC	9696	1230.68	-1.06842	0.284712	-3.75265	0.000174975	0.0036065
ENSG00000113615	SEC24A	10802	3505.97	1.05993	0.282458	3.75254	0.000175051	0.0036065
ENSG00000138668	HNRNPD	3184	7979.32	-1.19261	0.317994	-3.7504	0.000176553	0.0036185
ENSG00000075407	ZNF37A	7587	1763.96	1.01137	0.269809	3.74848	0.000177911	0.00364139
ENSG00000153774	CFDP1	10428	1059.62	-1.16615	0.311358	-3.74536	0.000180135	0.00368192
ENSG00000187583	PLEKHN1	84069	372.252	-1.42673	0.381085	-3.74386	0.000181214	0.00369398
ENSG00000124198	ARFGEF2	10564	6959.29	1.00605	0.268717	3.7439	0.000181184	0.00369398
ENSG00000187955	COL14A1	7373	647.273	1.25145	0.334447	3.74185	0.000182672	0.00371867
ENSG00000113645	WWC1	23286	3450.7	-1.44457	0.386268	-3.7398	0.00018417	0.00374412
ENSG00000116852	KIF21B	23046	562.647	-1.60674	0.430012	-3.73649	0.000186607	0.00378858
ENSG00000135837	CEP350	9857	4289.96	1.36647	0.365818	3.73539	0.000187425	0.00379498
ENSG00000115137	DNAJC27	51277	535.131	1.29356	0.346297	3.73541	0.000187411	0.00379498	MAPK
ENSG00000144579	CTDSP1	58190	3349.64	-1.04149	0.278891	-3.73439	0.000188169	0.00380468
ENSG00000108256	NUFIP2	57532	9475.35	0.97059	0.259928	3.73407	0.000188408	0.00380468
ENSG00000179262	RAD23A	5886	1927.26	-1.00473	0.269105	-3.73362	0.00018875	0.0038065
ENSG00000131351	HAUS8	93323	269.644	-1.65448	0.443222	-3.73286	0.000189322	0.00380786
ENSG00000143878	RHOB	388	6687.96	-1.50233	0.40246	-3.73286	0.00018932	0.00380786
ENSG00000108551	RASD1	51655	2113.11	-2.20946	0.592008	-3.73214	0.000189861	0.00381363
ENSG00000144554	FANCD2	2177	819.26	-1.8253	0.489219	-3.73104	0.000190691	0.00382014
ENSG00000213719	CLIC1	1192	15211.1	-1.29372	0.346742	-3.73109	0.000190655	0.00382014
ENSG00000176720	BOK	666	1959.18	-1.04755	0.280877	-3.72955	0.00019182	0.00383259
ENSG00000161714	PLCD3	113026	3654.28	-1.01841	0.273061	-3.7296	0.000191781	0.00383259
ENSG00000186496	ZNF396	252884	214.916	1.55574	0.417203	3.72896	0.00019227	0.0038365
ENSG00000227081	RPS27P3	NA	1632.67	1.01489	0.272197	3.72852	0.000192608	0.00383819
ENSG00000160298	C21orf58	54058	332.816	-2.03904	0.546957	-3.72797	0.00019303	0.00384153
ENSG00000099804	CDC34	997	1970.19	-1.23021	0.330236	-3.72524	0.000195133	0.00387827
ENSG00000140416	TPM1	7168	29363.7	-1.2521	0.336223	-3.72403	0.000196071	0.00388669
ENSG00000171148	TADA3	10474	3066.12	-1.05544	0.283411	-3.72406	0.000196043	0.00388669
ENSG00000139734	DIAPH3	81624	1757.25	-1.35168	0.363069	-3.72294	0.000196919	0.00389839
ENSG00000109270	LAMTOR3	8649	3303.46	0.981452	0.263678	3.72217	0.000197522	0.00390519
ENSG00000242574	HLA-DMB	3109	1631.32	-1.12674	0.302763	-3.72154	0.000198012	0.00390977
ENSG00000141232	TOB1	10140	2096.67	1.37099	0.368492	3.72055	0.00019879	0.00391999
ENSG00000273604	EPOP	100170841	175.202	-2.50356	0.673256	-3.71859	0.00020034	0.00394027
ENSG00000231074	HCG18	414777	1405.27	1.02337	0.275185	3.71886	0.000200122	0.00394027
ENSG00000231074	HCG18	414778	1405.27	1.02337	0.275185	3.71886	0.000200122	0.00394027
ENSG00000171346	KRT15	3866	100.045	-2.3042	0.619771	-3.71783	0.000200944	0.00394189
ENSG00000099284	MACROH2A2	55506	1203.98	-1.0913	0.293524	-3.71791	0.000200881	0.00394189
ENSG00000186481	ANKRD20A5P	NA	77.6632	2.07725	0.558788	3.71742	0.000201267	0.0039431
ENSG00000187634	SAMD11	148398	320.748	-2.92381	0.786849	-3.71585	0.000202525	0.00395563
ENSG00000124613	ZNF391	346157	417.178	1.27637	0.343455	3.71626	0.000202193	0.00395563
ENSG00000169105	CHST14	113189	1166.58	-1.12114	0.301735	-3.71564	0.000202691	0.00395563
ENSG00000261609	GAN	8139	938.732	1.06997	0.288087	3.71406	0.000203962	0.00397528
ENSG00000197249	SERPINA1	5265	32271.9	-1.97874	0.532854	-3.71348	0.000204431	0.00397531
ENSG00000196159	FAT4	79633	2484.93	1.59666	0.430033	3.71288	0.00020491	0.00397531
ENSG00000116717	GADD45A	1647	4093.75	-1.16628	0.314129	-3.71275	0.000205016	0.00397531
ENSG00000198961	PJA2	9867	10767	0.956074	0.257491	3.71304	0.000204785	0.00397531
ENSG00000243364	EFNA4	1945	230.171	-1.81036	0.487681	-3.71218	0.000205483	0.00397925
ENSG00000143641	GALNT2	2590	6297.35	-1.21846	0.328373	-3.71059	0.000206779	0.00399924
ENSG00000109805	NCAPG	64151	1224.08	-2.52555	0.681543	-3.70563	0.000210863	0.00407301
ENSG00000127589	TUBBP1	NA	215.045	-1.49141	0.402659	-3.70392	0.000212296	0.00409544
ENSG00000127022	CANX	821	63221.6	1.1897	0.321271	3.7031	0.000212983	0.00410346
ENSG00000172336	POP7	10248	683.342	-1.39662	0.37731	-3.70153	0.000214305	0.00412366
ENSG00000103266	STUB1	10273	1138.67	-1.72862	0.4671	-3.70075	0.000214961	0.00412577
ENSG00000241316	SUCLG2-DT	101927111	246.366	1.43211	0.386968	3.70084	0.000214886	0.00412577
ENSG00000198053	SIRPA	140885	12179.7	-1.27392	0.344269	-3.70036	0.000215296	0.00412697
ENSG00000140525	FANCI	55215	1621.28	-1.72902	0.467443	-3.69888	0.000216556	0.00414585
ENSG00000167103	PIP5KL1	138429	77.0969	-2.45739	0.664641	-3.69731	0.000217895	0.00416589
ENSG00000240476	LINC00973	105374003	937.705	-1.19121	0.32221	-3.69701	0.000218154	0.00416589
ENSG00000064666	CNN2	1265	6652.03	-1.34419	0.363746	-3.69542	0.000219521	0.0041867
ENSG00000116353	MECR	51102	745.625	-1.14621	0.310411	-3.69256	0.000222006	0.00422875
ENSG00000105443	CYTH2	9266	2623.18	-1.00101	0.271123	-3.69207	0.000222438	0.00423164
ENSG00000198467	TPM2	7169	2531.56	-1.41337	0.382901	-3.69122	0.000223177	0.00424036
ENSG00000173621	LRFN4	78999	1302.18	-1.02146	0.276772	-3.69061	0.000223716	0.00424526
ENSG00000164211	STARD4	134429	5014.18	1.2651	0.342925	3.68916	0.000224998	0.00426423
ENSG00000186076	ENSG00000186076	NA	2218.72	-1.18493	0.321402	-3.68677	0.000227122	0.00429909
ENSG00000161692	DBF4B	80174	462.647	-1.38282	0.375202	-3.68553	0.000228223	0.00430914
ENSG00000140521	POLG	5428	2915.23	-0.968998	0.262907	-3.6857	0.000228073	0.00430914
ENSG00000151914	DST	667	24238	1.09121	0.29612	3.68503	0.000228678	0.00431234
ENSG00000116809	ZBTB17	7709	871.902	-1.08531	0.294652	-3.68337	0.000230172	0.00433509
ENSG00000164187	LMBRD2	92255	1950.17	1.34661	0.365626	3.68303	0.000230479	0.00433548
ENSG00000161896	IP6K3	117283	164.137	2.32165	0.630625	3.6815	0.000231861	0.00435605
ENSG00000120885	CLU	1191	5923.93	-1.98414	0.539063	-3.68072	0.000232581	0.00435872
ENSG00000106290	TAF6	6878	1182.88	-1.13353	0.307947	-3.68092	0.000232396	0.00435872
ENSG00000243156	MICAL3	57553	4095.26	-0.952998	0.259036	-3.67901	0.000234139	0.0043825
ENSG00000102580	DNAJC3	5611	7122.88	1.3758	0.37407	3.67792	0.000235148	0.00439592
ENSG00000152409	JMY	133746	1990	1.15603	0.314381	3.67716	0.000235849	0.00440358
ENSG00000134057	CCNB1	891	3102.93	-2.01731	0.548748	-3.67621	0.000236725	0.00440489
ENSG00000254837	LIPT2-AS1	100287896	287.428	1.45193	0.394962	3.67614	0.000236794	0.00440489
ENSG00000162783	IER5	51278	706.962	-1.22708	0.333774	-3.67639	0.000236561	0.00440489
ENSG00000156858	PRR14	78994	1228.39	-1.03265	0.281097	-3.67364	0.00023912	0.0044427
ENSG00000170549	IRX1	79192	138.216	-2.06534	0.562379	-3.6725	0.000240191	0.00445262
ENSG00000161981	SNRNP25	79622	618.337	-1.58583	0.431819	-3.67244	0.000240244	0.00445262
ENSG00000180861	LINC01559	NA	153.611	-2.23472	0.60862	-3.67179	0.000240859	0.00445854
ENSG00000118997	DNAH7	56171	243.158	2.02765	0.552369	3.67083	0.000241763	0.00446596
ENSG00000127837	AAMP	14	3017.19	-1.05773	0.288152	-3.67074	0.000241851	0.00446596
ENSG00000071967	CYBRD1	79901	4100.68	1.04004	0.28352	3.66832	0.000244147	0.00450285
ENSG00000167674	HDGFL2	84717	3200.12	-1.22879	0.335065	-3.66733	0.000245096	0.00450935
ENSG00000139173	TMEM117	84216	545.612	1.15164	0.314	3.66763	0.000244807	0.00450935
ENSG00000170959	DCDC1	341019	135.908	2.1778	0.593903	3.66693	0.000245483	0.00451097
ENSG00000175106	TVP23C	201158	356.361	1.23885	0.338241	3.66262	0.000249649	0.00458195
ENSG00000157881	PANK4	55229	1196.64	-1.07058	0.292375	-3.66168	0.000250568	0.00459324
ENSG00000177426	TGIF1	7050	3738.99	-1.15592	0.315849	-3.65973	0.000252476	0.00462261
ENSG00000169217	CD2BP2	10421	2104.95	-1.19798	0.32741	-3.65897	0.000253233	0.00463085
ENSG00000169592	INO80E	283899	1308.11	-1.21242	0.331403	-3.65846	0.000253731	0.00463434
ENSG00000011028	MRC2	9902	11086.3	-1.33064	0.363876	-3.65685	0.000255338	0.00465264
ENSG00000101608	MYL12A	10627	6370.17	-1.11813	0.305765	-3.65684	0.000255348	0.00465264
ENSG00000150687	PRSS23	11098	1187.12	-2.19572	0.600519	-3.65638	0.000255804	0.00465532
ENSG00000187479	C11orf96	387763	47.6987	-3.50386	0.958398	-3.65595	0.000256227	0.0046573
ENSG00000070423	RNF126	55658	1448.06	-1.24878	0.341603	-3.65565	0.000256529	0.0046573
ENSG00000122490	SLC66A2	80148	1736.24	-1.0573	0.289291	-3.65478	0.000257398	0.00466747
ENSG00000115020	PIKFYVE	200576	4777.85	1.0819	0.296115	3.65366	0.000258531	0.00468239
ENSG00000178921	PFAS	5198	1966.73	-1.11543	0.305481	-3.65137	0.00026084	0.00471855
ENSG00000132589	FLOT2	2319	6916.14	-1.00012	0.273935	-3.65095	0.000261275	0.00472077
ENSG00000188910	GJB3	2707	185.247	-1.84998	0.506809	-3.65026	0.000261975	0.00472776
ENSG00000101210	EEF1A2	1917	128.917	1.96714	0.539063	3.64919	0.000263072	0.00474189
ENSG00000166396	SERPINB7	8710	149.417	-2.38338	0.653486	-3.64717	0.000265145	0.00474271
ENSG00000169359	SLC33A1	9197	1445.93	1.26788	0.347555	3.64799	0.000264295	0.00474271
ENSG00000106460	TMEM106B	54664	6678.16	1.26754	0.347439	3.64825	0.000264037	0.00474271
ENSG00000130669	PAK4	10298	2314.34	-1.17213	0.321323	-3.64784	0.000264458	0.00474271
ENSG00000134686	PHC2	1912	10786.6	-1.06237	0.291216	-3.64803	0.000264257	0.00474271
ENSG00000057252	SOAT1	6646	11328.6	1.0551	0.289307	3.647	0.000265315	0.00474271
ENSG00000170903	MSANTD4	84437	1703.58	1.01948	0.279513	3.64736	0.000264947	0.00474271
ENSG00000088325	TPX2	22974	3392.59	-2.03813	0.5591	-3.64538	0.000267	0.00476327
ENSG00000111788	DDX12B	NA	287.699	-1.69456	0.464903	-3.64498	0.000267412	0.00476327
ENSG00000136280	CCM2	83605	1859.89	-1.17835	0.323276	-3.64502	0.000267372	0.00476327	MAPK
ENSG00000197415	VEPH1	79674	1045.59	1.02754	0.28212	3.64219	0.000270327	0.00480954
ENSG00000051523	CYBA	1535	11833.4	-1.51297	0.41548	-3.6415	0.000271054	0.0048168
ENSG00000118046	STK11	6794	2881.99	-1.07581	0.295537	-3.64018	0.000272444	0.00483581
ENSG00000163344	PMVK	10654	681.92	-1.33756	0.36759	-3.63872	0.000273993	0.00485759
ENSG00000150625	GPM6A	2823	165.701	3.45041	0.949716	3.63309	0.000280042	0.0049532
ENSG00000139880	CDH24	64403	862.291	-1.10638	0.304512	-3.6333	0.000279822	0.0049532
ENSG00000204876	ENSG00000204876	NA	139.529	-1.89988	0.523054	-3.63227	0.000280935	0.00495739
ENSG00000132549	VPS13B	157680	3907.7	1.15987	0.319311	3.63243	0.00028076	0.00495739
ENSG00000214029	ZNF891	101060200	513.932	1.2835	0.353409	3.63178	0.000281476	0.00496114
ENSG00000162924	REL	5966	571.198	1.39966	0.385473	3.63103	0.000282292	0.00496972
ENSG00000285928	ENSG00000285928	NA	78.9915	2.01327	0.554929	3.62799	0.000285639	0.00502278
ENSG00000151150	ANK3	288	333.859	2.3477	0.647371	3.62651	0.000287277	0.00503435
ENSG00000243927	MRPS6	64968	2557.86	-1.19521	0.329577	-3.62649	0.000287296	0.00503435
ENSG00000168653	NDUFS5	4725	4360.52	-1.13946	0.3142	-3.62655	0.00028723	0.00503435
ENSG00000101003	GINS1	9837	820.76	-1.59291	0.439348	-3.62562	0.000288266	0.00504122
ENSG00000115267	IFIH1	64135	795.738	1.2612	0.347866	3.62554	0.000288356	0.00504122
ENSG00000097021	ACOT7	11332	2156.71	-1.1105	0.306402	-3.62433	0.000289714	0.00505911
ENSG00000103647	CORO2B	10391	1257.35	-1.90184	0.524866	-3.62348	0.000290666	0.00506403
ENSG00000226084	RPL17P6	NA	1663.65	1.3834	0.381767	3.62367	0.000290451	0.00506403
ENSG00000103126	AXIN1	8312	1621.27	-1.15285	0.318192	-3.62313	0.000291062	0.00506508
ENSG00000109107	ALDOC	230	643.781	-1.448	0.399878	-3.6211	0.00029335	0.00509902
ENSG00000104885	DOT1L	84444	1972.09	-1.06045	0.292939	-3.62004	0.000294558	0.00511414
ENSG00000197705	KLHL14	57565	733.449	1.17987	0.325964	3.61964	0.00029501	0.00511611
ENSG00000127914	AKAP9	10142	5091.79	1.21433	0.335523	3.61921	0.000295502	0.00511876
ENSG00000224877	NDUFAF8	284184	768.729	-1.2785	0.353359	-3.61813	0.000296739	0.00513217
ENSG00000148384	INPP5E	56623	1150.85	-1.01388	0.280237	-3.61794	0.000296956	0.00513217
ENSG00000143793	C1orf35	79169	837.284	-1.57324	0.43491	-3.6174	0.000297576	0.00513701
ENSG00000131584	ACAP3	116983	2576.85	-1.02821	0.284374	-3.61571	0.000299529	0.00516482
ENSG00000179750	APOBEC3B	9582	346.537	-2.88221	0.797384	-3.61459	0.000300829	0.00518133
ENSG00000165724	ZMYND19	116225	766.149	-1.17499	0.325143	-3.61376	0.000301787	0.0051919
ENSG00000237491	LINC01409	NA	124.62	1.83642	0.508277	3.61302	0.000302648	0.00519489
ENSG00000182670	TTC3	7267	15855.4	0.914818	0.253193	3.61312	0.000302534	0.00519489
ENSG00000102384	CENPI	2491	489.441	-1.90124	0.526379	-3.61193	0.000303931	0.00520507
ENSG00000103260	METRN	79006	2074.22	-1.28099	0.354635	-3.61213	0.000303693	0.00520507
ENSG00000128944	KNSTRN	90417	723.933	-1.46165	0.404816	-3.61064	0.000305443	0.00522505
ENSG00000177602	HASPIN	83903	118.692	-1.98308	0.549332	-3.60999	0.000306214	0.00523231
ENSG00000126001	CEP250	11190	3508.81	-1.24194	0.344136	-3.60885	0.000307554	0.00524927
ENSG00000104419	NDRG1	10397	7920.57	-1.02942	0.285449	-3.60633	0.000310564	0.00529465
ENSG00000053770	AP5M1	55745	4363.77	1.32624	0.367915	3.60475	0.000312459	0.00529707
ENSG00000196693	ZNF33B	7582	1445.25	1.08836	0.301858	3.60553	0.000311513	0.00529707
ENSG00000113163	CERT1	10087	3997.72	1.02207	0.283461	3.60567	0.00031135	0.00529707
ENSG00000281649	EBLN3P	100506710	4905.54	0.99248	0.275304	3.60503	0.00031212	0.00529707
ENSG00000179091	CYC1	1537	3476.7	-0.963145	0.267163	-3.60509	0.00031205	0.00529707
ENSG00000103653	CSK	1445	2158.49	-1.19286	0.331086	-3.60289	0.000314704	0.00532916
ENSG00000260400	ENSG00000260400	NA	50.9763	3.01933	0.838223	3.60207	0.000315698	0.00533639
ENSG00000117298	ECE1	1889	11279.5	-1.43959	0.399669	-3.60195	0.000315838	0.00533639
ENSG00000111897	SERINC1	57515	16697.5	0.985321	0.273646	3.60072	0.000317339	0.00535577
ENSG00000275464	ENSG00000275464	102724159	632.745	-1.12234	0.31176	-3.6	0.000318214	0.00536453
ENSG00000247596	TWF2	11344	1480	-1.2592	0.350091	-3.5968	0.000322162	0.00542504
ENSG00000128000	ZNF780B	163131	1034.8	1.19276	0.331779	3.59504	0.000324346	0.00545573
ENSG00000154263	ABCA10	10349	69.2018	2.32878	0.647896	3.59438	0.000325166	0.00546344
ENSG00000050820	BCAR1	9564	6911.57	-1.19436	0.332376	-3.59341	0.000326378	0.00547772
ENSG00000172869	DMXL1	1657	4356.58	1.25026	0.348029	3.59241	0.000327628	0.00548649
ENSG00000077463	SIRT6	51548	776.171	-1.05146	0.292677	-3.59255	0.000327454	0.00548649
ENSG00000180992	MRPL14	64928	1435.73	-1.09969	0.30622	-3.59117	0.000329198	0.00550669
ENSG00000154258	ABCA9	10350	43.1804	3.36733	0.937882	3.59036	0.000330225	0.00551776
ENSG00000131094	C1QL1	10882	49.4084	-2.8435	0.792363	-3.58863	0.000332416	0.0055421
ENSG00000180448	ARHGAP45	23526	248.76	-1.35374	0.377203	-3.5889	0.00033208	0.0055421
ENSG00000066455	GOLGA5	9950	3083.95	1.01675	0.283381	3.58794	0.000333302	0.00555074
ENSG00000134809	TIMM10	26519	506.054	-1.43675	0.40095	-3.58336	0.000339196	0.00563648
ENSG00000166965	RCCD1	91433	1137.82	-1.1067	0.308829	-3.58353	0.000338979	0.00563648
ENSG00000100629	CEP128	145508	330.847	-1.59543	0.445585	-3.58053	0.000342892	0.00569163
ENSG00000128699	ORMDL1	94101	2834.7	1.14255	0.319173	3.57973	0.00034395	0.00570293
ENSG00000135940	COX5B	1329	2147.28	-1.0334	0.28892	-3.57678	0.000347856	0.00576137
ENSG00000076826	CAMSAP3	57662	125.892	-1.78187	0.498313	-3.57581	0.000349147	0.00577641
ENSG00000069998	HDHD5	27440	1431.9	-1.0918	0.305411	-3.57485	0.000350424	0.00579119
ENSG00000078177	N4BP2	55728	1726.79	1.30692	0.365697	3.57377	0.000351872	0.00580877
ENSG00000167792	NDUFV1	4723	4354.3	-0.932791	0.261052	-3.5732	0.00035264	0.00581509
ENSG00000180098	TRNAU1AP	54952	871.576	-1.28693	0.36039	-3.57093	0.000355719	0.00585947
ENSG00000108091	CCDC6	8030	6209.68	1.11381	0.312018	3.5697	0.000357392	0.00588062
ENSG00000251432	LINC02615	100507487	388.89	1.57714	0.441903	3.56898	0.000358375	0.00588397
ENSG00000196683	TOMM7	54543	971.241	-1.09641	0.307184	-3.56925	0.000358008	0.00588397
ENSG00000196683	TOMM7	107986346	971.241	-1.09641	0.307184	-3.56925	0.000358008	0.00588397
ENSG00000173801	JUP	3728	9574.3	-0.931196	0.260956	-3.56841	0.000359159	0.00589045
ENSG00000146950	SHROOM2	357	168.456	-2.78854	0.78163	-3.56759	0.000360274	0.00589592
ENSG00000284946	ENSG00000284946	NA	131.038	-2.10436	0.589839	-3.56769	0.000360149	0.00589592
ENSG00000090273	NUDC	10726	4373.02	-1.21843	0.341613	-3.5667	0.000361508	0.0058965
ENSG00000011405	PIK3C2A	5286	6703	1.1454	0.32115	3.56655	0.000361718	0.0058965
ENSG00000063244	U2AF2	11338	6399.77	-1.00141	0.280737	-3.56708	0.000360975	0.0058965
ENSG00000254681	PKD1P5	NA	1900.94	-0.958851	0.268854	-3.56644	0.00036187	0.0058965
ENSG00000196411	EPHB4	2050	2767.04	-1.18875	0.333418	-3.56536	0.00036336	0.00591439
ENSG00000196584	XRCC2	7516	290.5	-1.75841	0.493326	-3.56438	0.000364711	0.00592361
ENSG00000188811	NHLRC3	387921	2776.01	1.03135	0.289346	3.56442	0.000364657	0.00592361
ENSG00000136152	COG3	83548	2199.43	1.01494	0.28483	3.56332	0.000366189	0.00593485
ENSG00000136877	FPGS	2356	3528.61	-1.01134	0.283817	-3.56336	0.000366141	0.00593485
ENSG00000099800	TIMM13	26517	1966.94	-1.09943	0.308692	-3.56157	0.000368638	0.00596815
ENSG00000143228	NUF2	83540	571.963	-2.60127	0.730576	-3.56057	0.000370045	0.00597811
ENSG00000100697	DICER1	23405	6675.5	1.05946	0.297529	3.56084	0.000369664	0.00597811
ENSG00000256292	LINC02376	NA	200.173	-3.46732	0.974058	-3.55967	0.000371327	0.00597964
ENSG00000080986	NDC80	10403	707.357	-2.64725	0.743636	-3.55987	0.00037104	0.00597964
ENSG00000198546	ZNF511	118472	113.909	-1.80498	0.507012	-3.56004	0.000370795	0.00597964
ENSG00000141556	TBCD	6904	3363.96	-1.32336	0.371806	-3.55926	0.000371895	0.0059824
ENSG00000103335	PIEZO1	9780	5036.55	-1.14901	0.322963	-3.55772	0.000374094	0.00601137
ENSG00000166664	CHRFAM7A	89832	246.876	1.73694	0.488473	3.55585	0.000376756	0.00604771
ENSG00000111602	TIMELESS	8914	1859.36	-1.25398	0.352819	-3.55419	0.000379145	0.00607959
ENSG00000155016	CYP2U1	113612	900.657	1.13757	0.32015	3.55323	0.000380527	0.0060953
ENSG00000153237	CCDC148	130940	309.85	1.65892	0.466941	3.55274	0.000381234	0.00610015
ENSG00000142694	EVA1B	55194	365.361	-1.47181	0.414504	-3.55077	0.000384102	0.00613953
ENSG00000068912	ERLEC1	27248	4584.52	1.04272	0.293688	3.55042	0.000384612	0.00614119
ENSG00000149091	DGKZ	8525	1639.83	-1.01886	0.287119	-3.54854	0.000387368	0.00617867
ENSG00000185262	UBALD2	283991	2176.95	-1.41481	0.398952	-3.54632	0.000390659	0.00622458
ENSG00000166432	ZMAT1	84460	1867.33	1.2184	0.343759	3.54434	0.000393591	0.00626469
ENSG00000186020	ZNF529	57711	970.671	1.17067	0.330484	3.54229	0.000396674	0.00630711
ENSG00000160877	NACC1	112939	3763.46	-1.15049	0.324852	-3.54159	0.000397718	0.00631268
ENSG00000143553	SNAPIN	23557	1224.68	-1.03814	0.293137	-3.5415	0.00039786	0.00631268
ENSG00000173207	CKS1B	1163	1388.12	-1.42207	0.401778	-3.53945	0.000400965	0.0063195
ENSG00000188112	C6orf132	647024	792.491	-1.41573	0.399954	-3.53972	0.000400546	0.0063195
ENSG00000143147	GPR161	23432	1013.57	-1.26815	0.358251	-3.53984	0.000400376	0.0063195
ENSG00000124783	SSR1	6745	9379.52	1.11535	0.315133	3.53928	0.000401218	0.0063195
ENSG00000141446	ESCO1	114799	1995.75	1.04	0.293781	3.54006	0.000400042	0.0063195
ENSG00000185324	CDK10	8558	2758.68	-1.02124	0.288441	-3.54054	0.000399308	0.0063195
ENSG00000204536	CCHCR1	54535	1196.51	-1.00488	0.283805	-3.54074	0.00039901	0.0063195
ENSG00000171552	BCL2L1	598	4003.38	-1.05727	0.29875	-3.53899	0.000401663	0.00631991
ENSG00000161677	JOSD2	126119	959.287	-1.23724	0.349659	-3.53843	0.000402518	0.00632678
ENSG00000100526	CDKN3	1033	497.704	-2.27177	0.642193	-3.53752	0.000403901	0.00634192
ENSG00000106351	AGFG2	3268	581.43	-1.13922	0.32211	-3.53675	0.000405087	0.00635394
ENSG00000102452	NALCN	259232	768.638	1.93286	0.547429	3.5308	0.000414303	0.00649176
ENSG00000145912	NHP2	55651	707.983	-1.35925	0.385066	-3.5299	0.000415709	0.00650703
ENSG00000061273	HDAC7	51564	3224.39	-0.954607	0.270526	-3.52871	0.000417594	0.00652977
ENSG00000117262	GPR89A	51463	1630.81	1.23791	0.350862	3.52819	0.000418408	0.00653573
ENSG00000117262	GPR89A	653519	1630.81	1.23791	0.350862	3.52819	0.000418408	0.00653573
ENSG00000188610	FAM72B	653820	207.285	-1.92723	0.546414	-3.52705	0.000420222	0.00655729
ENSG00000158402	CDC25C	995	169.679	-2.97092	0.842513	-3.52626	0.00042148	0.00657013
ENSG00000102879	CORO1A	11151	50.6371	-3.03355	0.860347	-3.52595	0.00042196	0.00657083
ENSG00000115241	PPM1G	5496	4247.62	-1.19802	0.339835	-3.5253	0.000423007	0.00658035
ENSG00000184162	NR2C2AP	126382	241.137	-1.4775	0.419497	-3.52207	0.000428183	0.00665096
ENSG00000049541	RFC2	5982	958.336	-1.38799	0.394099	-3.52192	0.000428427	0.00665096
ENSG00000160410	SHKBP1	92799	4203.94	-0.971726	0.276044	-3.52018	0.000431257	0.00668802
ENSG00000175305	CCNE2	9134	117.729	-2.05639	0.584422	-3.51867	0.000433719	0.00671488
ENSG00000197776	KLHDC1	122773	202.024	1.46764	0.417114	3.51857	0.000433878	0.00671488
ENSG00000198826	ARHGAP11A	9824	1444.48	-1.79999	0.511635	-3.51812	0.00043462	0.00671949
ENSG00000197858	GPAA1	8733	4732.82	-1.05704	0.300609	-3.51631	0.000437588	0.00675155
ENSG00000163956	LRPAP1	4043	4103.67	-1.02059	0.290226	-3.51654	0.000437207	0.00675155
ENSG00000188643	S100A16	140576	19143	-1.09759	0.312169	-3.51602	0.000438068	0.00675206
ENSG00000165029	ABCA1	19	5408.86	1.55699	0.44288	3.51561	0.000438738	0.0067555
ENSG00000101189	MRGBP	55257	938.008	-1.18519	0.337346	-3.51328	0.000442614	0.00680824
ENSG00000166171	DPCD	25911	632.471	-1.08872	0.309925	-3.51286	0.000443312	0.00681203
ENSG00000157778	PSMG3	84262	674.279	-1.10892	0.315763	-3.51186	0.000444976	0.00683065
ENSG00000083844	ZNF264	9422	1577.32	1.0327	0.294082	3.51158	0.000445445	0.00683091
ENSG00000173137	ADCK5	203054	491.951	-1.14106	0.325041	-3.51051	0.000447252	0.00685166
ENSG00000204311	PJVK	494513	387.312	1.47349	0.419936	3.50885	0.000450054	0.00686673
ENSG00000185697	MYBL1	4603	573.939	-1.4	0.398985	-3.5089	0.000449963	0.00686673
ENSG00000217128	FNIP1	96459	3817.22	1.10075	0.313644	3.50955	0.000448863	0.00686673
ENSG00000144815	NXPE3	91775	3527.35	1.07467	0.306249	3.50913	0.000449575	0.00686673
ENSG00000101997	CCDC22	28952	820.932	-1.05915	0.301977	-3.50739	0.000452529	0.00689753
ENSG00000117707	PROX1	5629	94.7883	1.836	0.523654	3.50614	0.000454661	0.00690911
ENSG00000073169	SELENOO	83642	941.67	-1.04048	0.296757	-3.50617	0.00045461	0.00690911
ENSG00000138835	RGS3	5998	2358.86	-0.969182	0.276417	-3.50624	0.000454492	0.00690911
ENSG00000154556	SORBS2	8470	640.592	1.48869	0.424881	3.50377	0.000458715	0.00696371
ENSG00000247627	MTND4P12	NA	206.224	1.63142	0.465754	3.50276	0.000460465	0.00696894
ENSG00000099783	HNRNPM	4670	8093.75	-1.39985	0.399597	-3.50316	0.00045977	0.00696894
ENSG00000128274	A4GALT	53947	2022.71	-1.18079	0.337116	-3.50262	0.000460709	0.00696894
ENSG00000176845	METRNL	284207	580.762	-1.09574	0.312844	-3.50251	0.000460905	0.00696894
ENSG00000205746	PKD1P4	NA	1863.19	-1.01772	0.290664	-3.50136	0.000462893	0.006992
ENSG00000170889	RPS9	6203	19969.4	-0.943973	0.269768	-3.4992	0.000466659	0.00704185
ENSG00000171903	CYP4F11	57834	895.019	-1.47864	0.422991	-3.49567	0.000472877	0.00712856
ENSG00000158528	PPP1R9A	55607	1428.36	1.09684	0.313849	3.49478	0.000474446	0.00714339
ENSG00000105221	AKT2	208	5174.03	-0.894121	0.255859	-3.49458	0.000474808	0.00714339
ENSG00000188211	NCR3LG1	374383	473.885	1.32451	0.379089	3.49394	0.000475951	0.00715347
ENSG00000226137	BAIAP2-DT	440465	1450.4	-1.09802	0.314329	-3.49321	0.000477247	0.00716582
ENSG00000170037	CNTROB	116840	1667.86	-1.13457	0.324897	-3.4921	0.000479247	0.00718871
ENSG00000105699	LSR	51599	918.204	-1.1077	0.317246	-3.49162	0.000480097	0.00719431
ENSG00000023902	PLEKHO1	51177	1554.77	-1.81449	0.519754	-3.49105	0.000481121	0.0071993
ENSG00000155657	TTN	7273	1732.81	1.1163	0.319774	3.49091	0.000481383	0.0071993
ENSG00000274422	ENSG00000274422	NA	202.826	2.07503	0.59452	3.49025	0.000482563	0.00719954
ENSG00000004059	ARF5	381	2912.35	-0.985663	0.282416	-3.49011	0.000482829	0.00719954
ENSG00000103275	UBE2I	7329	3098.34	-0.910869	0.260963	-3.49041	0.000482282	0.00719954
ENSG00000102030	NAA10	8260	439.854	-1.19135	0.341436	-3.48923	0.000484407	0.00721594
ENSG00000157181	ODR4	54953	1681.1	1.0082	0.289122	3.4871	0.000488295	0.00726669
ENSG00000164674	SYTL3	94120	662.663	-1.36942	0.392741	-3.48682	0.000488797	0.00726701
ENSG00000133275	CSNK1G2	1455	3721.62	-0.991579	0.284414	-3.48639	0.000489583	0.00726854
ENSG00000177666	PNPLA2	57104	2331.35	-0.958658	0.274983	-3.48624	0.000489863	0.00726854
ENSG00000167470	MIDN	90007	3651.46	-0.980117	0.281224	-3.48518	0.000491806	0.00729022
ENSG00000129038	LOXL1	4016	1056.53	-1.47753	0.424148	-3.48353	0.000494849	0.00732813
ENSG00000162585	FAAP20	199990	1600.07	-1.10571	0.317571	-3.48178	0.000498093	0.00736895
ENSG00000116903	EXOC8	149371	1191.79	0.986533	0.283528	3.47949	0.000502367	0.00742307
ENSG00000119383	PTPA	5524	6727.67	-0.91146	0.261967	-3.4793	0.000502734	0.00742307
ENSG00000112118	MCM3	4172	3481.66	-1.27629	0.36686	-3.47896	0.000503363	0.0074251
ENSG00000248092	NNT-AS1	NA	1431.45	1.287	0.370159	3.47688	0.000507292	0.00747576
ENSG00000197457	STMN3	50861	2033.95	-1.05549	0.303611	-3.47647	0.00050806	0.00747977
ENSG00000187244	BCAM	4059	1068.25	-1.74674	0.50268	-3.47486	0.000511124	0.00751024
ENSG00000120137	PANK3	79646	7344.26	1.0492	0.301932	3.47497	0.000510912	0.00751024
ENSG00000095303	PTGS1	5742	2074.72	-1.22419	0.352497	-3.47291	0.000514848	0.00755761
ENSG00000072110	ACTN1	87	22260.9	-1.27386	0.366871	-3.47224	0.00051614	0.00756188
ENSG00000136997	MYC	4609	4263.2	-1.08843	0.313456	-3.47236	0.000515896	0.00756188
ENSG00000066933	MYO9A	4649	10622	1.38681	0.399618	3.47035	0.000519776	0.00760776
ENSG00000132507	EIF5A	1984	8936.12	-1.30964	0.377598	-3.46835	0.000523663	0.00764293
ENSG00000072864	NDE1	54820	822.613	-1.2579	0.362636	-3.46877	0.000522853	0.00764293
ENSG00000134049	IER3IP1	51124	1571.22	1.02126	0.294497	3.46782	0.000524708	0.00764293
ENSG00000142733	MAP3K6	9064	1853.84	-1.00516	0.289849	-3.46787	0.000524603	0.00764293	MAPK
ENSG00000160087	UBE2J2	118424	2077.56	-0.971105	0.279994	-3.46831	0.000523749	0.00764293
ENSG00000133265	HSPBP1	23640	1903.13	-0.960848	0.277149	-3.4669	0.000526505	0.00766172
ENSG00000177548	RABEP2	79874	992.342	-1.11841	0.322709	-3.46571	0.00052884	0.00768829
ENSG00000140022	STON2	85439	257.347	1.40903	0.406822	3.4635	0.000533195	0.00774415
ENSG00000213551	DNAJC9	23234	649.958	-1.52883	0.441552	-3.4624	0.000535373	0.00776415
ENSG00000149084	HSD17B12	51144	2056.38	1.2535	0.362042	3.46229	0.0005356	0.00776415
ENSG00000177106	EPS8L2	64787	6267.31	-1.01509	0.29342	-3.45952	0.000541137	0.00783689
ENSG00000277443	MARCKS	4082	7821.01	-1.22562	0.354412	-3.45817	0.00054385	0.00786158
ENSG00000072518	MARK2	2011	1778.28	-0.989936	0.286261	-3.45816	0.000543883	0.00786158
ENSG00000280279	LINC02887	NA	128.686	1.80909	0.523244	3.45744	0.000545334	0.00786284
ENSG00000198342	ZNF442	79973	113.216	1.63533	0.473003	3.45734	0.000545531	0.00786284
ENSG00000104731	KLHDC4	54758	970.416	-1.15992	0.335464	-3.45767	0.000544869	0.00786284
ENSG00000250321	ENSG00000250321	NA	70.2891	2.56372	0.741664	3.45671	0.000546819	0.00787388
ENSG00000158716	DUSP23	54935	1267.71	-2.10223	0.608268	-3.45609	0.000548074	0.00788444
ENSG00000100196	KDELR3	11015	2676.7	1.5805	0.457438	3.45512	0.000550053	0.00790538
ENSG00000225345	SNX18P3	NA	215.653	1.66464	0.482029	3.4534	0.000553575	0.00793361
ENSG00000176022	B3GALT6	126792	1688.04	-1.02578	0.297036	-3.45339	0.000553594	0.00793361
ENSG00000151135	TMEM263	90488	4728.95	0.912096	0.264108	3.4535	0.000553356	0.00793361
ENSG00000121749	TBC1D15	64786	2849.33	0.971534	0.281372	3.45284	0.000554714	0.00794214
ENSG00000130165	ELOF1	84337	1346.14	-1.15892	0.335822	-3.45101	0.00055849	0.00798863
ENSG00000117228	GBP1	2633	845.683	-1.0396	0.301272	-3.45069	0.000559147	0.00799046
ENSG00000156042	CFAP70	118491	335.793	1.53028	0.44409	3.44587	0.000569234	0.00812692
ENSG00000164970	FAM219A	203259	1859.99	-1.36716	0.396973	-3.44397	0.000573235	0.0081686
ENSG00000188647	PTAR1	375743	5344.03	1.1087	0.321921	3.44401	0.000573151	0.0081686
ENSG00000152582	SPEF2	79925	652.415	1.46386	0.425123	3.44339	0.000574469	0.00817846
ENSG00000014138	POLA2	23649	147.705	-1.53007	0.44447	-3.44246	0.000576447	0.0081989
ENSG00000005882	PDK2	5164	1049.75	1.0038	0.291746	3.44066	0.000580302	0.00824597
ENSG00000118496	FBXO30	84085	2580.51	0.907507	0.263809	3.44002	0.000581677	0.00825774
ENSG00000175573	C11orf68	83638	1387.7	-1.16143	0.337737	-3.43885	0.0005842	0.00828577
ENSG00000154265	ABCA5	23461	1129.4	1.3253	0.385524	3.43765	0.000586787	0.00829162
ENSG00000064932	SBNO2	22904	5066.02	-1.22944	0.357674	-3.43732	0.000587495	0.00829162
ENSG00000109685	NSD2	7468	6629.77	-1.18602	0.34504	-3.43733	0.000587476	0.00829162
ENSG00000178952	TUFM	7284	4388.43	-1.0096	0.293679	-3.43775	0.000586566	0.00829162
ENSG00000122484	RPAP2	79871	1737.45	1.00899	0.293569	3.43699	0.00058822	0.00829162
ENSG00000164096	C4orf3	401152	3552.42	-0.945176	0.27495	-3.43763	0.00058682	0.00829162
ENSG00000141258	SGSM2	9905	2372.65	-0.938774	0.273147	-3.43688	0.000588455	0.00829162
ENSG00000124370	MCEE	84693	298.925	1.37741	0.400916	3.43566	0.000591114	0.00832133
ENSG00000197747	S100A10	6281	10445.6	-1.24749	0.363224	-3.43449	0.000593676	0.00834961
ENSG00000174501	ANKRD36C	400986	1029.72	1.83165	0.533582	3.43275	0.000597503	0.00838781
ENSG00000240065	PSMB9	5698	531.614	-1.32898	0.387139	-3.43282	0.000597331	0.00838781
ENSG00000168386	FILIP1L	11259	303.902	-1.91635	0.558375	-3.43201	0.000599129	0.00840283
ENSG00000182141	ZNF708	7562	514.301	1.10745	0.322725	3.43155	0.000600132	0.00840909
ENSG00000211450	SELENOH	280636	694.427	-1.25114	0.364715	-3.43046	0.000602556	0.00842753
ENSG00000178585	CTNNBIP1	56998	410.563	-1.18507	0.345455	-3.43046	0.000602564	0.00842753
ENSG00000153292	ADGRF1	266977	132.282	-2.77542	0.809156	-3.43002	0.000603545	0.00843344
ENSG00000173598	NUDT4	11163	5756.22	1.20957	0.352913	3.42739	0.000609411	0.00850224
ENSG00000250366	TUNAR	100507043	381.81	1.20807	0.352484	3.42731	0.000609595	0.00850224
ENSG00000235531	MSC-AS1	100132891	339.202	1.34799	0.393366	3.42682	0.000610697	0.00850975
ENSG00000154188	ANGPT1	284	69.6269	2.73326	0.798306	3.42383	0.00061746	0.00859606
ENSG00000164877	MICALL2	79778	1528.04	-0.986162	0.288299	-3.42063	0.000624767	0.00868979
ENSG00000144674	GOLGA4	2803	6596.29	0.90443	0.264733	3.41639	0.000634583	0.0088182
ENSG00000104856	RELB	5971	731.302	-1.19022	0.348419	-3.41605	0.000635375	0.00882109
ENSG00000089335	ZNF302	55900	1569.99	0.978618	0.286551	3.41516	0.000637436	0.00884157
ENSG00000198937	CCDC167	154467	343.945	-1.6207	0.474777	-3.41361	0.000641086	0.00888404
ENSG00000159860	TCAF2P1	NA	45.2117	-2.92937	0.858214	-3.41334	0.000641726	0.00888476
ENSG00000169252	ADRB2	154	105.373	-1.98427	0.581431	-3.41273	0.000643158	0.00889644
ENSG00000171234	UGT2B7	7364	8696.17	1.05634	0.309796	3.40979	0.000650122	0.00898453
ENSG00000038219	BOD1L1	259282	6346.97	0.883536	0.259259	3.40792	0.000654596	0.0090381
ENSG00000091622	PITPNM3	83394	797.377	-1.46312	0.429399	-3.40736	0.000655935	0.00904316
ENSG00000076248	UNG	7374	1044.66	-1.25129	0.367243	-3.40727	0.000656161	0.00904316
ENSG00000160446	ZDHHC12	84885	1068.55	-1.2494	0.366755	-3.40662	0.000657717	0.0090476
ENSG00000130589	HELZ2	85441	2249.05	-1.23804	0.363471	-3.40616	0.000658845	0.0090476
ENSG00000168237	GLYCTK	132158	300.218	-1.23458	0.362456	-3.40614	0.000658879	0.0090476
ENSG00000182872	RBM10	8241	2214	-0.982916	0.288521	-3.40674	0.00065743	0.0090476
ENSG00000174791	RIN1	9610	855.273	-1.27895	0.375593	-3.40514	0.000661295	0.0090643
ENSG00000167543	TP53I13	90313	1605.82	-1.05995	0.31126	-3.40537	0.000660755	0.0090643
ENSG00000124486	USP9X	8239	13874.2	1.07444	0.315575	3.4047	0.000662361	0.00907068
ENSG00000108479	GALK1	2584	1022.13	-1.00605	0.295649	-3.40286	0.000666836	0.0091237
ENSG00000131591	C1orf159	54991	577.671	-1.16407	0.342188	-3.40183	0.000669353	0.00914984
ENSG00000114248	LRRC31	79782	75.9056	2.40001	0.706114	3.39889	0.000676591	0.00923207
ENSG00000152284	TCF7L1	83439	123.632	-1.89364	0.557101	-3.3991	0.000676079	0.00923207
ENSG00000177830	CHID1	66005	2558.33	-1.08441	0.319091	-3.39843	0.000677745	0.00923947
ENSG00000111962	UST	10090	318.95	1.40922	0.414778	3.39753	0.000679974	0.0092615
ENSG00000006062	MAP3K14	9020	768.349	-1.15248	0.339277	-3.39685	0.000681658	0.00927607	MAPK
ENSG00000185641	ENSG00000185641	NA	555.028	-1.05033	0.309354	-3.39523	0.00068571	0.00931871
ENSG00000126768	TIMM17B	10245	891.154	-1.01595	0.299241	-3.3951	0.000686025	0.00931871
ENSG00000066739	ATG2B	55102	5205.83	1.23052	0.36266	3.39303	0.000691249	0.00937755
ENSG00000166166	TRMT61A	115708	556.175	-1.12253	0.330849	-3.39289	0.000691598	0.00937755
ENSG00000258429	PDF	64146	190.209	-1.55557	0.458872	-3.38999	0.000698952	0.00946135
ENSG00000126457	PRMT1	3276	4379.58	-0.983222	0.290039	-3.38996	0.000699031	0.00946135
ENSG00000157423	HYDIN	54768	223.763	1.30295	0.384486	3.38882	0.000701938	0.00949219
ENSG00000186952	TMEM232	642987	154.235	1.51209	0.446412	3.3872	0.000706093	0.00953983
ENSG00000117318	ID3	3399	787.397	-5.03022	1.48568	-3.3858	0.000709704	0.00958005
ENSG00000176018	LYSMD3	116068	2455.31	0.927006	0.273812	3.38555	0.000710354	0.00958027
ENSG00000131650	KREMEN2	79412	42.5283	-2.58734	0.76437	-3.38493	0.000711966	0.00958664
ENSG00000143314	MRPL24	79590	1239.66	-1.17163	0.346136	-3.38488	0.000712096	0.00958664
ENSG00000143256	PFDN2	5202	1200.83	-1.49996	0.443172	-3.38459	0.000712835	0.00958805
ENSG00000270607	LEISA1	NA	191.078	-1.43613	0.424351	-3.3843	0.000713603	0.00958983
ENSG00000095319	NUP188	23511	3449.38	-0.931286	0.275211	-3.38389	0.00071466	0.0095955
ENSG00000259781	HMGB1P6	NA	2125.46	-1.57967	0.467048	-3.38225	0.000718953	0.00964457
ENSG00000169679	BUB1	699	1794.27	-2.01392	0.59565	-3.38105	0.000722088	0.00967803
ENSG00000164116	GUCY1A1	2982	1332.56	1.82748	0.540647	3.38017	0.000724412	0.00970056
ENSG00000159082	SYNJ1	8867	1259.61	1.36042	0.40264	3.37875	0.000728157	0.00974208
ENSG00000244257	PKD1P1	NA	499.628	-1.34791	0.39901	-3.37814	0.000729767	0.009748
ENSG00000214706	IFRD2	7866	1216.44	-0.977548	0.289378	-3.3781	0.00072989	0.009748
ENSG00000180488	MIGA1	374986	3071	1.12252	0.332393	3.37708	0.000732587	0.00977538
ENSG00000167637	ZNF283	284349	431.823	1.12299	0.332571	3.37669	0.000733634	0.00978071
ENSG00000241945	PWP2	5822	848.485	-1.00398	0.297362	-3.37629	0.000734698	0.00978626
ENSG00000109618	SEPSECS	51091	1335.29	1.15558	0.34231	3.37584	0.000735919	0.00979389
ENSG00000234840	LINC01239	441389	45.0108	2.66394	0.78932	3.37498	0.000738219	0.00981584
ENSG00000051128	HOMER3	9454	725.539	-1.09565	0.324686	-3.37448	0.00073954	0.00982476
ENSG00000175920	DOK7	285489	120.214	-2.48244	0.736211	-3.37191	0.000746483	0.00988223
ENSG00000159055	MIS18A	54069	485.281	-1.39712	0.41428	-3.37241	0.000745125	0.00988223
ENSG00000173992	CCS	9973	839.33	-1.06229	0.315001	-3.37233	0.000745338	0.00988223
ENSG00000105137	SYDE1	85360	2487.49	-1.04532	0.310001	-3.37199	0.000746283	0.00988223
ENSG00000123975	CKS2	1164	1539.71	-1.34938	0.400404	-3.37004	0.000751581	0.00993231
ENSG00000164062	APEH	327	5298.63	-0.966712	0.28684	-3.37022	0.000751089	0.00993231
ENSG00000107201	RIGI	23586	1698.79	0.916931	0.272114	3.36965	0.000752632	0.0099375
ENSG00000144810	COL8A1	1295	3461.8	-1.23432	0.366616	-3.3668	0.000760451	0.0100313
ENSG00000146540	C7orf50	84310	1446.35	-1.12426	0.333949	-3.36658	0.000761064	0.0100313
ENSG00000196967	ZNF585A	199704	485.85	1.18399	0.351763	3.36588	0.000762995	0.0100352
ENSG00000171608	PIK3CD	5293	2026.13	-1.11224	0.330458	-3.36575	0.000763355	0.0100352
ENSG00000121316	PLBD1	79887	563.067	1.04389	0.310123	3.36605	0.000762525	0.0100352
ENSG00000189195	BTBD8	284697	671.571	1.44175	0.428493	3.3647	0.00076627	0.0100648
ENSG00000165802	NSMF	26012	1849.65	-0.998068	0.296857	-3.36212	0.000773466	0.0101505
ENSG00000196502	SULT1A1	6817	619.529	1.08789	0.323647	3.36134	0.000775643	0.0101614
ENSG00000131165	CHMP1A	5119	4328.4	-0.918946	0.273385	-3.36137	0.000775577	0.0101614
ENSG00000107338	SHB	6461	393.506	-1.34451	0.4003	-3.35876	0.000782921	0.0102479
ENSG00000259673	IQCH-AS1	100506686	439.414	1.40475	0.418328	3.35801	0.000785056	0.0102669
ENSG00000197714	ZNF460	10794	114.749	1.60941	0.479395	3.35718	0.000787417	0.0102719
ENSG00000169131	ZNF354A	6940	801.696	1.24247	0.370061	3.35748	0.000786572	0.0102719
ENSG00000247746	USP51	158880	280.986	1.22975	0.366313	3.35711	0.000787616	0.0102719
ENSG00000126822	PLEKHG3	26030	3498.08	-0.952298	0.283682	-3.35692	0.000788155	0.0102719
ENSG00000178605	GTPBP6	8225	2382.75	-0.922284	0.274777	-3.35648	0.000789416	0.0102794
ENSG00000067167	TRAM1	23471	18432.6	0.963389	0.287089	3.35572	0.000791597	0.0102989
ENSG00000169946	ZFPM2	23414	469.823	1.53487	0.457662	3.35373	0.000797311	0.0103555
ENSG00000213859	KCTD11	147040	613.562	-1.14579	0.341633	-3.35387	0.000796886	0.0103555
ENSG00000251284	SPOPLP1	NA	101.579	1.79076	0.53415	3.35255	0.000800704	0.010357
ENSG00000225138	SLC9A3-AS1	NA	1517.31	-1.08571	0.323805	-3.35298	0.000799459	0.010357
ENSG00000115073	ACTR1B	10120	2782.73	-0.937068	0.279508	-3.35256	0.000800685	0.010357
ENSG00000188419	CHM	1121	2777.48	0.929039	0.277064	3.35315	0.000798974	0.010357
ENSG00000182154	MRPL41	64975	1570.55	-0.915682	0.273134	-3.3525	0.000800861	0.010357
ENSG00000249115	HAUS5	23354	691.58	-1.18075	0.352331	-3.35125	0.000804475	0.0103949
ENSG00000184990	SIVA1	10572	1267.37	-1.24171	0.370575	-3.35075	0.000805931	0.0104048
ENSG00000129235	TXNDC17	84817	1278.51	-1.0587	0.316015	-3.35017	0.000807617	0.0104176
ENSG00000187514	PTMA	5757	18576.8	-1.27426	0.380398	-3.3498	0.000808685	0.010422
ENSG00000148842	CNNM2	54805	815.948	0.988733	0.295181	3.34958	0.000809332	0.010422
ENSG00000185728	YTHDF3	253943	7069.94	1.019	0.30431	3.34856	0.000812319	0.0104515
ENSG00000172830	SSH3	54961	2232.56	-1.05439	0.314973	-3.34757	0.000815235	0.0104801
ENSG00000247199	FBXO38-DT	102546294	67.7855	2.25557	0.674088	3.3461	0.00081957	0.0105179
ENSG00000247199	FBXO38-DT	124901185	67.7855	2.25557	0.674088	3.3461	0.00081957	0.0105179
ENSG00000158526	TSR2	90121	999.396	-1.19578	0.357344	-3.34631	0.000818947	0.0105179
ENSG00000231528	FAM225A	286333	106.88	1.7745	0.530455	3.34525	0.000822091	0.0105413
ENSG00000104738	MCM4	4173	4158.97	-1.4243	0.425861	-3.34451	0.00082427	0.0105603
ENSG00000053371	AKR7A2	8574	2191.55	-1.11967	0.334861	-3.34368	0.000826752	0.0105831
ENSG00000117308	GALE	2582	3394.19	-1.20738	0.361169	-3.34298	0.000828848	0.0105872
ENSG00000104812	GYS1	2997	3834.19	-1.18284	0.353809	-3.34317	0.00082828	0.0105872
ENSG00000198718	TOGARAM1	23116	1889.33	1.09751	0.328314	3.34287	0.000829172	0.0105872
ENSG00000205155	PSENEN	55851	91.0086	-1.81565	0.54333	-3.34171	0.000832633	0.0106224
ENSG00000179950	PUF60	22827	4886.67	-0.967848	0.289671	-3.3412	0.000834168	0.010633
ENSG00000144152	FBLN7	129804	283.11	-2.2854	0.68454	-3.33859	0.000842034	0.0107082
ENSG00000164209	SLC25A46	91137	5264.31	1.02972	0.30843	3.33859	0.00084206	0.0107082
ENSG00000065978	YBX1	4904	31130.6	-0.994678	0.297938	-3.33854	0.000842197	0.0107082
ENSG00000183873	SCN5A	6331	105.775	-2.21523	0.663631	-3.33804	0.000843724	0.0107096
ENSG00000164031	DNAJB14	79982	4171.88	1.05729	0.31674	3.33805	0.000843685	0.0107096
ENSG00000122035	RASL11A	387496	213.444	-2.23101	0.668532	-3.33717	0.000846359	0.0107306
ENSG00000132017	DCAF15	90379	1245.58	-0.963307	0.288672	-3.33703	0.000846796	0.0107306
ENSG00000163867	ZMYM6	9204	1019.43	1.13667	0.340679	3.3365	0.000848417	0.0107421
ENSG00000091651	ORC6	23594	641.083	-1.29153	0.387203	-3.33555	0.000851297	0.0107696
ENSG00000116761	CTH	1491	341.644	1.19174	0.357331	3.33511	0.000852642	0.0107775
ENSG00000167861	HID1	283987	108.504	2.80226	0.840518	3.33397	0.000856153	0.010805
ENSG00000105617	LENG1	79165	152.348	-1.54494	0.46343	-3.33371	0.00085696	0.010805
ENSG00000112200	ZNF451	26036	2244.96	0.978279	0.293445	3.33377	0.000856782	0.010805
ENSG00000164104	HMGB2	3148	3452.44	-1.88071	0.564282	-3.33293	0.000859365	0.0108263
ENSG00000238227	TMEM250	90120	2341.86	-1.14866	0.344734	-3.33201	0.000862211	0.0108531
ENSG00000172889	EGFL7	51162	392.597	-2.20697	0.662719	-3.33018	0.000867899	0.0108636
ENSG00000181885	CLDN7	1366	525.991	-1.89009	0.567397	-3.33117	0.000864833	0.0108636
ENSG00000003436	TFPI	7035	24793	1.17052	0.351493	3.33012	0.00086808	0.0108636
ENSG00000135976	ANKRD36	375248	2579.28	1.16974	0.351171	3.33098	0.000865422	0.0108636
ENSG00000095209	TMEM38B	55151	1393.57	0.983864	0.295354	3.33113	0.000864933	0.0108636
ENSG00000114331	ACAP2	23527	3932.16	0.944396	0.283569	3.33039	0.000867244	0.0108636
ENSG00000161013	MGAT4B	11282	17221.9	-0.923833	0.277366	-3.33074	0.000866147	0.0108636
ENSG00000104872	PIH1D1	55011	1564.68	-1.04791	0.314786	-3.32897	0.000871674	0.0108958
ENSG00000168090	COPS6	10980	3212.9	-0.952196	0.286045	-3.32884	0.000872094	0.0108958
ENSG00000181690	PLAG1	5324	1421.52	1.30539	0.392268	3.32781	0.000875331	0.0109272
ENSG00000204469	PRRC2A	7916	11870	-0.977684	0.293815	-3.32755	0.000876146	0.0109283
ENSG00000157456	CCNB2	9133	1004.21	-2.00748	0.603441	-3.32672	0.000878735	0.0109516
ENSG00000173889	PHC3	80012	3466.32	1.08293	0.325572	3.32625	0.000880225	0.0109611
ENSG00000224843	LINC00240	100133205	170.604	1.46566	0.440867	3.3245	0.000885781	0.0110086
ENSG00000136859	ANGPTL2	23452	658.985	1.42918	0.4299	3.32446	0.000885903	0.0110086
ENSG00000177556	ATOX1	475	815.52	-1.05895	0.318542	-3.32436	0.000886227	0.0110086
ENSG00000092621	PHGDH	26227	2489.51	-1.11313	0.334881	-3.32395	0.00088752	0.0110156
ENSG00000279192	PWAR5	NA	218.617	1.70099	0.511844	3.32326	0.000889722	0.0110293
ENSG00000205903	ZNF316	100131017	1996.04	-1.0001	0.300972	-3.32292	0.000890815	0.0110293
ENSG00000024422	EHD2	30846	12462.8	-0.925573	0.278531	-3.32305	0.000890374	0.0110293
ENSG00000137809	ITGA11	22801	452.548	2.31775	0.697578	3.32257	0.000891913	0.0110339
ENSG00000122783	CYREN	78996	966.049	-1.04669	0.315199	-3.32072	0.000897841	0.011089
ENSG00000169032	MAP2K1	5604	2558.32	-0.896217	0.269869	-3.32093	0.000897184	0.011089
ENSG00000136235	GPNMB	10457	15889	1.10648	0.333266	3.3201	0.000899867	0.011105
ENSG00000196557	CACNA1H	8912	226.523	1.76036	0.530286	3.31965	0.000901315	0.0111138
ENSG00000166997	CNPY4	245812	459.259	-1.33297	0.401702	-3.31832	0.000905603	0.0111575
ENSG00000147027	TMEM47	83604	3853.66	2.01457	0.607409	3.31666	0.000911005	0.0112149
ENSG00000164379	FOXQ1	94234	590.216	-1.86199	0.561778	-3.31447	0.000918182	0.0112941
ENSG00000119403	PHF19	26147	1403.66	-1.57399	0.475055	-3.31328	0.000922071	0.0113327
ENSG00000251151	HOXC-AS3	NA	53.6142	-2.19107	0.661497	-3.31229	0.000925354	0.0113367
ENSG00000205269	TMEM170B	100113407	504.329	1.40291	0.423497	3.31268	0.000924065	0.0113367
ENSG00000185453	ZSWIM9	374920	345.153	-1.12421	0.339406	-3.31228	0.0009254	0.0113367
ENSG00000131475	VPS25	84313	2877.41	-0.890262	0.268764	-3.31243	0.000924905	0.0113367
ENSG00000104722	NEFM	4741	1101.19	2.14846	0.648757	3.31166	0.000927458	0.0113435
ENSG00000088970	KIZ	55857	491.457	1.04159	0.314506	3.31184	0.000926838	0.0113435
ENSG00000128563	PRKRIP1	79706	1185.4	-1.08869	0.3288	-3.3111	0.000929284	0.0113567
ENSG00000115084	SLC35F5	80255	12296.8	0.906433	0.273804	3.31052	0.000931228	0.0113712
ENSG00000148297	MED22	6837	1473.83	-1.06978	0.323196	-3.31001	0.00093293	0.0113828
ENSG00000185532	PRKG1	5592	66.447	2.60892	0.788451	3.30892	0.000936566	0.0114097
ENSG00000087077	TRIP6	7205	2599.41	-1.14043	0.344656	-3.3089	0.000936644	0.0114097
ENSG00000130202	NECTIN2	5819	4138.17	-1.27654	0.385867	-3.30825	0.000938809	0.0114268
ENSG00000196465	MYL6B	140465	986.35	-1.01772	0.307664	-3.30789	0.000940006	0.0114322
ENSG00000251003	ZFPM2-AS1	NA	969.608	1.17231	0.354603	3.30597	0.000946465	0.0115015
ENSG00000107742	SPOCK2	9806	354	-2.17084	0.656889	-3.30473	0.000950671	0.0115433
ENSG00000123106	CCDC91	55297	1329.92	0.92619	0.280284	3.30447	0.000951565	0.0115449
ENSG00000165480	SKA3	221150	582.667	-2.53338	0.767382	-3.30133	0.000962275	0.0116247
ENSG00000153976	HS3ST3A1	9955	765.48	-1.49765	0.453698	-3.30099	0.00096345	0.0116247
ENSG00000011465	DCN	1634	37430.7	1.27681	0.386761	3.30128	0.000962439	0.0116247
ENSG00000174996	KLC2	64837	1279.93	-1.2636	0.382643	-3.30229	0.000958994	0.0116247
ENSG00000095906	NUBP2	10101	1562.33	-1.13061	0.342492	-3.30114	0.000962927	0.0116247
ENSG00000137720	CFAP68	64776	505.199	1.09347	0.331173	3.30181	0.000960634	0.0116247
ENSG00000112787	FBRSL1	57666	1794.25	-0.893449	0.270663	-3.30096	0.000963533	0.0116247
ENSG00000173273	TNKS	8658	7295.32	1.26134	0.382229	3.29996	0.000967002	0.0116473
ENSG00000064490	RFXANK	8625	1013.53	-1.00708	0.305191	-3.29983	0.000967424	0.0116473
ENSG00000160932	LY6E	4061	6541.33	-0.943069	0.285801	-3.29975	0.00096772	0.0116473
ENSG00000143476	DTL	51514	733.772	-2.36494	0.716886	-3.29891	0.000970624	0.011673
ENSG00000113083	LOX	4015	22243.3	1.42412	0.431787	3.29819	0.000973086	0.011684
ENSG00000168899	VAMP5	10791	591.823	-1.23395	0.374116	-3.29832	0.000972646	0.011684
ENSG00000169627	BOLA2B	552900	377.968	-1.13067	0.342911	-3.29726	0.000976329	0.0117136
ENSG00000169627	BOLA2B	654483	377.968	-1.13067	0.342911	-3.29726	0.000976329	0.0117136
ENSG00000141552	ANAPC11	51529	2480.98	-0.933332	0.283088	-3.29697	0.000977331	0.0117163
ENSG00000239306	RBM14	10432	2172.31	-1.06488	0.323013	-3.29672	0.000978206	0.0117175
ENSG00000204524	ZNF805	390980	161.523	1.44736	0.439105	3.29616	0.000980165	0.0117317
ENSG00000146410	MTFR2	113115	203.83	-1.46397	0.444244	-3.29542	0.000982737	0.0117439
ENSG00000197586	ENTPD6	955	3710.47	-0.975469	0.295994	-3.29558	0.000982204	0.0117439
ENSG00000099364	FBXL19	54620	1615.61	-1.03025	0.312681	-3.29489	0.000984591	0.0117567
ENSG00000267002	ENSG00000267002	NA	677.907	1.21585	0.369067	3.29439	0.000986363	0.0117593
ENSG00000111057	KRT18	3875	3411.97	-1.13583	0.344755	-3.29459	0.000985645	0.0117593
ENSG00000185946	RNPC3	55599	1644.2	1.33249	0.404553	3.29373	0.00098867	0.0117775
ENSG00000117691	NENF	29937	1202.28	-1.06802	0.324354	-3.29277	0.000992073	0.0118083
ENSG00000118873	RAB3GAP2	25782	4749.84	0.867476	0.263466	3.29255	0.000992824	0.0118083
ENSG00000126562	WNK4	65266	132.442	-1.94652	0.591296	-3.29196	0.0009949	0.0118237
ENSG00000120129	DUSP1	1843	15377.9	-0.911474	0.276909	-3.2916	0.000996182	0.0118297
ENSG00000167136	ENDOG	2021	303.555	-1.39968	0.425256	-3.29138	0.00099697	0.0118297
ENSG00000212724	KRTAP2-3	730755	156.987	-3.36922	1.02408	-3.29001	0.00100185	0.0118783
ENSG00000163382	NAXE	128240	1787.05	-1.0136	0.308277	-3.28795	0.00100919	0.011956
ENSG00000196550	FAM72A	729533	219.15	-1.63501	0.497474	-3.28662	0.00101398	0.0120033
ENSG00000180801	ARSJ	79642	1069.61	-0.92796	0.282382	-3.28618	0.00101555	0.0120124
ENSG00000272556	GTF2IP13	NA	577.722	1.00512	0.305956	3.28519	0.00101915	0.0120424
ENSG00000114933	INO80D	54891	1792.45	0.966219	0.294127	3.28504	0.00101968	0.0120424
ENSG00000103257	SLC7A5	8140	2315.69	-1.90707	0.580709	-3.28404	0.00102331	0.0120621
ENSG00000151725	CENPU	79682	890.655	-1.89041	0.575658	-3.28392	0.00102374	0.0120621
ENSG00000100003	SEC14L2	23541	1345.48	-1.31527	0.400495	-3.2841	0.00102308	0.0120621
ENSG00000137642	SORL1	6653	341.071	-1.9605	0.597079	-3.28348	0.00102532	0.0120636
ENSG00000198858	R3HDM4	91300	2078.49	-1.05063	0.319979	-3.28345	0.00102546	0.0120636
ENSG00000011304	PTBP1	5725	13853.5	-1.03405	0.314997	-3.28272	0.00102811	0.0120828
ENSG00000158258	CLSTN2	64084	6765.51	0.868333	0.264529	3.28256	0.0010287	0.0120828
ENSG00000164611	PTTG1	9232	1258.93	-1.50584	0.458794	-3.28217	0.00103012	0.0120901
ENSG00000077238	IL4R	3566	2132.94	-1.1946	0.364234	-3.27975	0.00103898	0.0121603
ENSG00000164327	RICTOR	253260	3123.76	1.07769	0.328572	3.27991	0.0010384	0.0121603
ENSG00000013364	MVP	9961	14259.3	-0.975696	0.297499	-3.27966	0.00103932	0.0121603
ENSG00000162695	SLC30A7	148867	3158.14	0.934875	0.285024	3.27999	0.00103811	0.0121603
ENSG00000095574	IKZF5	64376	1046.41	1.37581	0.419541	3.27933	0.00104053	0.012165
ENSG00000104904	OAZ1	4946	8667.28	-1.02598	0.312972	-3.27818	0.00104478	0.0122052
ENSG00000156535	CD109	135228	31028.5	0.937131	0.285987	3.27683	0.00104979	0.0122543
ENSG00000280347	ENSG00000280347	NA	375.734	1.44146	0.44007	3.27553	0.00105465	0.0122825
ENSG00000197608	ZNF841	284371	845.314	1.14587	0.349819	3.27561	0.00105432	0.0122825
ENSG00000186017	ZNF566	84924	394.302	1.07565	0.328381	3.27563	0.00105427	0.0122825
ENSG00000080802	CNOT4	4850	1402.94	0.90122	0.275279	3.27385	0.00106094	0.0123369
ENSG00000129968	ABHD17A	81926	2750.76	-0.894865	0.273322	-3.27403	0.00106025	0.0123369
ENSG00000274012	RN7SL2	378706	530.513	-1.87557	0.572975	-3.27339	0.00106264	0.0123471
ENSG00000005075	POLR2J	5439	1062.38	-1.04328	0.318746	-3.27309	0.00106378	0.0123508
ENSG00000114698	PLSCR4	57088	412.175	1.33516	0.408164	3.27114	0.00107114	0.0124267
ENSG00000213760	ATP6V1G2	534	109.414	2.02933	0.620687	3.26949	0.00107742	0.0124849
ENSG00000136982	DSCC1	79075	309.308	-1.75645	0.537261	-3.26926	0.00107829	0.0124849
ENSG00000100416	TRMU	55687	1463.41	-0.898632	0.274881	-3.26917	0.00107864	0.0124849
ENSG00000002586	CD99	4267	8412.39	-0.902854	0.276207	-3.26876	0.00108019	0.0124933
ENSG00000182568	SATB1	6304	1655.55	1.03128	0.315615	3.26752	0.00108493	0.012529
ENSG00000083535	PIBF1	10464	1321.03	0.983128	0.300874	3.26757	0.00108474	0.012529
ENSG00000181778	TMEM252	169693	86.5198	-1.83041	0.560519	-3.26556	0.00109248	0.0126065
ENSG00000159712	ANKRD18CP	NA	80.5696	1.844	0.564836	3.26467	0.00109592	0.0126295
ENSG00000260549	MT1L	NA	4253.46	-1.54154	0.472228	-3.26439	0.00109698	0.0126295
ENSG00000163728	TTC14	151613	2267.83	1.15708	0.354432	3.2646	0.00109617	0.0126295
ENSG00000088256	GNA11	2767	2646.44	-0.934009	0.286163	-3.26391	0.00109886	0.0126415
ENSG00000117152	RGS4	5999	1511.21	1.61941	0.496248	3.26332	0.00110116	0.0126583
ENSG00000111058	ACSS3	79611	732.685	1.24271	0.380896	3.26259	0.001104	0.0126813
ENSG00000156515	HK1	3098	9478.55	-0.823395	0.252419	-3.26202	0.00110623	0.0126972
ENSG00000079462	PAFAH1B3	5050	606.076	-1.04465	0.320411	-3.26034	0.00111279	0.0127532
ENSG00000138138	ATAD1	84896	4190.83	1.02062	0.313026	3.26049	0.00111219	0.0127532
ENSG00000136490	LIMD2	80774	1642.26	-1.27426	0.390878	-3.25999	0.00111417	0.0127593
ENSG00000183617	MRPL54	116541	340.925	-1.30682	0.400945	-3.25934	0.00111672	0.0127788
ENSG00000159788	RGS12	6002	1157.29	-0.914938	0.280791	-3.25844	0.00112029	0.0128099
ENSG00000187240	DYNC2H1	79659	2429.11	1.4637	0.449319	3.25759	0.00112361	0.0128382
ENSG00000243449	NICOL1	401115	678.328	-1.23057	0.378064	-3.25492	0.00113425	0.0129109
ENSG00000197969	VPS13A	23230	7773.03	1.01687	0.312398	3.25504	0.00113375	0.0129109
ENSG00000107874	CUEDC2	79004	1746.66	-1.0001	0.307245	-3.25506	0.00113368	0.0129109
ENSG00000137700	SLC37A4	2542	1826.12	-0.976355	0.299884	-3.25577	0.00113084	0.0129109
ENSG00000117500	TMED5	50999	6340.82	0.93562	0.287426	3.25516	0.00113327	0.0129109
ENSG00000185340	GAS2L1	10634	1249.32	-1.01331	0.311369	-3.25436	0.00113649	0.0129267
ENSG00000163683	SMIM14	201895	3825.88	0.854295	0.262616	3.25301	0.00114187	0.0129782
ENSG00000144895	EIF2A	83939	4137.62	0.91847	0.282398	3.25239	0.00114438	0.0129969
ENSG00000182871	COL18A1	80781	12007.5	-1.00258	0.308301	-3.25195	0.00114616	0.0130074
ENSG00000071051	NCK2	8440	2646.64	-1.0165	0.312644	-3.25131	0.00114873	0.0130267
ENSG00000269930	ENSG00000269930	NA	138.521	1.74912	0.538268	3.24953	0.00115596	0.0130792
ENSG00000158825	CDA	978	682.507	-1.51226	0.465375	-3.24954	0.00115592	0.0130792
ENSG00000115966	ATF2	1386	4862.32	0.976852	0.300587	3.24981	0.00115481	0.0130792
ENSG00000164244	PRRC1	133619	5521.49	0.893994	0.27517	3.24888	0.0011586	0.0130993
ENSG00000172986	GXYLT2	727936	303.404	1.25851	0.387437	3.24829	0.00116099	0.0131067
ENSG00000132481	TRIM47	91107	540.225	-1.03616	0.318972	-3.24844	0.00116041	0.0131067
ENSG00000172732	MUS81	80198	1327.76	-1.01198	0.311569	-3.24803	0.00116208	0.0131092
ENSG00000142910	TINAGL1	64129	4151.24	-1.46714	0.45178	-3.24746	0.00116442	0.0131258
ENSG00000137965	IFI44	10561	468.436	1.08764	0.334982	3.24686	0.00116686	0.0131336
ENSG00000104154	SLC30A4	7782	901.847	1.01513	0.312635	3.24702	0.00116621	0.0131336
ENSG00000179604	CDC42EP4	23580	2266.04	-0.878948	0.270867	-3.24495	0.00117472	0.0132124
ENSG00000047644	WWC3	55841	969.019	-0.961842	0.296507	-3.24391	0.00117902	0.0132508
ENSG00000082781	ITGB5	3693	12564.6	-1.16611	0.359535	-3.24339	0.00118117	0.0132651
ENSG00000125319	HROB	78995	191.273	-1.37906	0.425379	-3.24194	0.00118717	0.0133226
ENSG00000072134	EPN2	22905	1034.57	-0.997113	0.307621	-3.24137	0.00118956	0.0133395
ENSG00000110400	NECTIN1	5818	814.39	-1.01996	0.314699	-3.24106	0.00119086	0.0133442
ENSG00000198315	ZKSCAN8	7745	2824.97	1.03531	0.319559	3.2398	0.00119613	0.0133933
ENSG00000178031	ADAMTSL1	92949	423.036	-2.04396	0.630975	-3.23936	0.00119798	0.0133941
ENSG00000136378	ADAMTS7	11173	1503.58	-1.11056	0.342813	-3.23955	0.00119719	0.0133941
ENSG00000274523	RCC1L	81554	2361.78	-0.901862	0.278431	-3.23909	0.00119913	0.013397
ENSG00000164176	EDIL3	10085	3440.34	1.01526	0.313509	3.23838	0.00120211	0.0134205
ENSG00000104998	IL27RA	9466	553.245	-1.08801	0.336043	-3.23773	0.00120487	0.013435
ENSG00000198265	HELZ	9931	4989.84	1.06019	0.327479	3.23744	0.00120608	0.013435
ENSG00000170445	HARS1	3035	2690.5	-0.997893	0.308218	-3.23762	0.00120531	0.013435
ENSG00000052344	PRSS8	5652	65.2624	-3.8803	1.1997	-3.23439	0.00121904	0.0135403
ENSG00000166147	FBN1	2200	33886	1.2286	0.379815	3.23473	0.00121759	0.0135403
ENSG00000085224	ATRX	546	6653.46	0.957575	0.296062	3.23437	0.00121912	0.0135403
ENSG00000167880	EVPL	2125	1236.58	-0.926677	0.286494	-3.23455	0.00121835	0.0135403
ENSG00000171724	VAT1L	57687	39.567	-2.62543	0.812378	-3.23178	0.00123022	0.0136235
ENSG00000283528	TCAF2C	NA	69.6241	-2.05314	0.635231	-3.23211	0.0012288	0.0136235
ENSG00000186409	CCDC30	728621	268.396	1.41568	0.438038	3.23187	0.00122982	0.0136235
ENSG00000162076	FLYWCH2	114984	742.57	-1.01056	0.312643	-3.23231	0.00122794	0.0136235
ENSG00000116260	QSOX1	5768	10335.2	-1.55086	0.480074	-3.23047	0.00123588	0.0136762
ENSG00000141971	MVB12A	93343	1416.15	-0.981969	0.304044	-3.22969	0.00123923	0.0137032
ENSG00000036672	USP2	9099	378.215	2.17051	0.672426	3.22788	0.00124713	0.0137704
ENSG00000134982	APC	324	2966.75	0.957759	0.296715	3.22788	0.00124712	0.0137704
ENSG00000204394	VARS1	7407	5272.26	-1.03966	0.322141	-3.22733	0.00124951	0.0137866
ENSG00000166681	BEX3	27018	5901.36	-1.0405	0.322432	-3.22705	0.00125073	0.01379
ENSG00000175416	CLTB	1212	1340.43	-1.18518	0.367373	-3.22611	0.00125487	0.0138225
ENSG00000197989	SNHG12	85028	448.822	-1.13649	0.352296	-3.22596	0.00125551	0.0138225
ENSG00000188613	NANOS1	340719	209.272	-1.80096	0.558512	-3.22457	0.00126162	0.0138796
ENSG00000116871	MAP7D1	55700	7129.36	-1.15254	0.357768	-3.22148	0.00127531	0.01402
ENSG00000123159	GIPC1	10755	5571.16	-1.13696	0.353022	-3.22065	0.00127899	0.0140502
ENSG00000124766	SOX4	6659	7653.17	-0.866417	0.269051	-3.22027	0.00128071	0.0140589
ENSG00000198796	ALPK2	115701	564.564	-1.65192	0.513138	-3.21926	0.00128523	0.0140983
ENSG00000124145	SDC4	6385	12235.1	-1.03724	0.322241	-3.21884	0.00128712	0.0141079
ENSG00000213563	C8orf82	414919	846.278	-0.936897	0.291084	-3.21865	0.00128797	0.0141079
ENSG00000092470	WDR76	79968	544.813	-1.4941	0.464241	-3.21836	0.00128926	0.0141118
ENSG00000166598	HSP90B1	7184	83284.9	1.61434	0.501665	3.21796	0.00129106	0.0141212
ENSG00000117632	STMN1	3925	7742.6	-1.2629	0.3925	-3.21759	0.00129271	0.0141291
ENSG00000102893	PHKB	5257	5037.86	0.954369	0.296682	3.21681	0.00129625	0.0141575
ENSG00000106546	AHR	196	6608.95	1.32271	0.411294	3.21596	0.00130009	0.0141892
ENSG00000145725	PPIP5K2	23262	4568.78	1.05582	0.328536	3.2137	0.00131037	0.014291
ENSG00000217165	ANKRD18EP	NA	247.827	1.6324	0.508305	3.21145	0.00132065	0.0143824
ENSG00000067836	ROGDI	79641	203.247	-1.39774	0.435222	-3.21156	0.00132018	0.0143824
ENSG00000177685	CRACR2B	283229	123.251	-1.5311	0.476862	-3.21077	0.00132378	0.0143866
ENSG00000128185	DGCR6L	85359	1406.74	-1.11586	0.347517	-3.21094	0.001323	0.0143866
ENSG00000125817	CENPB	1059	4416.18	-0.960621	0.299189	-3.21075	0.00132389	0.0143866
ENSG00000086570	FAT2	2196	256.944	1.50062	0.467497	3.2099	0.00132783	0.0144191
ENSG00000174917	MICOS13	125988	1227.91	-0.990866	0.308763	-3.20914	0.00133131	0.0144464
ENSG00000087116	ADAMTS2	9509	449.135	-1.41655	0.441443	-3.20891	0.00133241	0.0144478
ENSG00000070047	PHRF1	57661	3429.6	-1.11063	0.346129	-3.2087	0.00133335	0.0144478
ENSG00000140553	UNC45A	55898	3370.18	-0.881259	0.274768	-3.20728	0.00133995	0.0145089
ENSG00000123636	BAZ2B	29994	2721.59	1.10382	0.344248	3.20648	0.0013437	0.0145391
ENSG00000145214	DGKQ	1609	1691.97	-0.942296	0.293906	-3.20611	0.00134543	0.0145474
ENSG00000101945	SUV39H1	6839	278.913	-1.45227	0.453007	-3.20585	0.00134663	0.01455
ENSG00000135951	TSGA10	80705	416.185	1.17791	0.367596	3.20436	0.00135365	0.0146153
ENSG00000160072	ATAD3B	83858	1814.39	-0.949976	0.29661	-3.20278	0.00136107	0.0146771
ENSG00000107404	DVL1	1855	4033.06	-0.931035	0.2907	-3.20273	0.00136131	0.0146771
ENSG00000132274	TRIM22	10346	4306.29	1.05323	0.329219	3.19918	0.00137821	0.0148487
ENSG00000088833	NSFL1C	55968	3276.8	-1.05844	0.330911	-3.19855	0.00138119	0.0148702
ENSG00000185261	KIAA0825	285600	212.091	1.42594	0.44586	3.19818	0.00138296	0.0148786
ENSG00000251141	MRPS30-DT	100506674	87.3091	1.76189	0.551196	3.19649	0.00139109	0.0149467
ENSG00000150779	TIMM8B	26521	819.666	-1.16065	0.363107	-3.19643	0.00139139	0.0149467
ENSG00000142507	PSMB6	5694	2222.71	-1.07711	0.337	-3.19618	0.00139261	0.0149467
ENSG00000100075	SLC25A1	6576	4831.5	-0.940613	0.294305	-3.19605	0.00139324	0.0149467
ENSG00000118640	VAMP8	8673	2077.2	-1.03192	0.322902	-3.19576	0.00139465	0.0149511
ENSG00000182405	PGBD4	161779	324.308	1.16544	0.364919	3.19369	0.00140465	0.0150476
ENSG00000120594	PLXDC2	84898	313.307	1.19288	0.373597	3.19297	0.00140819	0.0150749
ENSG00000176788	BASP1	10409	3380.47	-1.21396	0.380223	-3.19276	0.00140921	0.0150751
ENSG00000275832	ARHGAP23	57636	2441.47	-1.25863	0.394315	-3.19193	0.00141324	0.0150763
ENSG00000109929	SC5D	6309	3129.89	1.09788	0.343946	3.19201	0.00141285	0.0150763
ENSG00000135916	ITM2C	81618	6268.04	-0.949017	0.297319	-3.19192	0.00141331	0.0150763
ENSG00000075275	CELSR1	9620	7337.11	-0.824511	0.25827	-3.19244	0.00141078	0.0150763
ENSG00000198862	LTN1	26046	4726.68	0.970644	0.304172	3.1911	0.00141733	0.0151085
ENSG00000102466	FGF14	2259	108.729	2.39556	0.750837	3.19052	0.00142015	0.0151279
ENSG00000133872	SARAF	51669	8359.13	0.956114	0.299914	3.18796	0.00143281	0.015252
ENSG00000079313	REXO1	57455	903.248	-0.974363	0.305663	-3.1877	0.00143407	0.0152547
ENSG00000197070	ARRDC1	92714	954.825	-1.00786	0.316228	-3.18713	0.00143694	0.0152744
ENSG00000061987	MON2	23041	4140.8	1.02835	0.322684	3.18686	0.00143827	0.0152779
ENSG00000119138	KLF9	687	8373.27	1.36075	0.427097	3.18604	0.00144235	0.0152895
ENSG00000269190	FBXO17	115290	1385.29	-1.20127	0.377044	-3.18603	0.00144241	0.0152895
ENSG00000169251	NMD3	51068	4118.34	0.82463	0.258821	3.1861	0.00144203	0.0152895
ENSG00000158164	TMSB15A	11013	56.3993	-3.38367	1.06299	-3.18316	0.00145675	0.0154307
ENSG00000161016	RPL8	6132	27298.9	-1.06819	0.335721	-3.18179	0.0014637	0.0154827
ENSG00000124535	WRNIP1	56897	2187.46	-0.918199	0.28858	-3.18178	0.00146371	0.0154827
ENSG00000146826	TRAPPC14	55262	460.485	-1.19408	0.375373	-3.18105	0.0014674	0.0155109
ENSG00000081189	MEF2C	4208	317.711	1.22662	0.385862	3.1789	0.00147834	0.0155999
ENSG00000168300	PCMTD1	115294	3634.88	1.13109	0.355846	3.17859	0.00147995	0.0155999
ENSG00000204186	ZDBF2	57683	1259.08	0.906298	0.28512	3.17865	0.00147961	0.0155999
ENSG00000152749	GPR180	160897	2491.26	0.855319	0.269057	3.17894	0.00147813	0.0155999
ENSG00000086619	ERO1B	56605	790.566	1.09354	0.344227	3.17679	0.00148913	0.0156857
ENSG00000148339	SLC25A25	114789	294.485	-1.1834	0.372621	-3.17587	0.00149386	0.0157245
ENSG00000165474	GJB2	2706	401.998	-1.85579	0.584561	-3.17467	0.00150007	0.0157662
ENSG00000157514	TSC22D3	1831	7353.3	1.24805	0.39312	3.17474	0.00149972	0.0157662
ENSG00000229809	ZNF688	146542	333.982	-1.09929	0.346288	-3.1745	0.00150095	0.0157662
ENSG00000160214	RRP1	8568	1111.17	-1.07498	0.338824	-3.17268	0.00151036	0.0158541
ENSG00000111670	GNPTAB	79158	6774.67	0.835303	0.263315	3.17226	0.00151259	0.0158665
ENSG00000226784	PGAM4	441531	118.009	-1.81566	0.572467	-3.17165	0.00151577	0.0158887
ENSG00000168040	FADD	8772	496.055	-1.41541	0.446342	-3.17113	0.00151845	0.0159022
ENSG00000171757	LRRC34	151827	254.351	1.29625	0.408783	3.171	0.00151916	0.0159022
ENSG00000161847	RAVER1	125950	952.011	-1.01296	0.319581	-3.16965	0.00152621	0.015965
ENSG00000232153	ENSG00000232153	NA	186.255	1.96794	0.621014	3.16892	0.00153006	0.0159881
ENSG00000119979	DENND10	404636	3647.92	0.826044	0.260678	3.16883	0.00153053	0.0159881
ENSG00000100815	TRIP11	9321	4738.93	0.93669	0.295616	3.1686	0.00153173	0.0159895
ENSG00000175166	PSMD2	5708	15678.5	-1.01052	0.319003	-3.16775	0.00153622	0.0160253
ENSG00000116183	PAPPA2	60676	217.684	1.88634	0.595751	3.16632	0.00154379	0.0160832
ENSG00000143420	ENSA	2029	4316.05	-0.883296	0.278968	-3.1663	0.0015439	0.0160832
ENSG00000129083	COPB1	1315	12550.7	0.860375	0.271765	3.16587	0.00154618	0.0160958
ENSG00000008277	ADAM22	53616	220.912	1.74403	0.551038	3.165	0.00155085	0.0161334
ENSG00000214548	MEG3	55384	55.0132	-2.93692	0.927997	-3.16479	0.00155193	0.0161334
ENSG00000160783	PMF1	11243	541.684	-1.06331	0.336006	-3.16455	0.00155325	0.016136
ENSG00000185504	FAAP100	80233	1866.36	-0.945463	0.298791	-3.1643	0.00155457	0.0161387
ENSG00000158941	CCAR2	57805	2723.82	-0.902787	0.285386	-3.16339	0.00155941	0.0161779
ENSG00000158473	CD1D	912	529.777	-2.08628	0.659624	-3.16284	0.00156241	0.0161978
ENSG00000159915	ZNF233	353355	105.694	1.65061	0.522015	3.16199	0.00156694	0.0162336
ENSG00000114374	USP9Y	8287	5406.78	1.05767	0.334878	3.15837	0.00158655	0.0164143
ENSG00000114374	USP9Y	64595	5406.78	1.05767	0.334878	3.15837	0.00158655	0.0164143
ENSG00000119912	IDE	3416	4356.44	0.887611	0.281026	3.15847	0.00158602	0.0164143
ENSG00000226608	FTLP3	NA	99.3108	1.93289	0.612046	3.15808	0.00158813	0.0164149
ENSG00000149115	TNKS1BP1	85456	10223.8	-1.17687	0.372669	-3.15796	0.00158878	0.0164149
ENSG00000104763	ASAH1	427	14375	1.11316	0.352535	3.15758	0.00159082	0.0164247
ENSG00000143977	SNRPG	6637	1544.84	-1.05544	0.334361	-3.1566	0.0015962	0.0164597
ENSG00000162430	SELENON	57190	3239.24	-0.887158	0.281052	-3.15657	0.00159638	0.0164597
ENSG00000164066	INTU	27152	1167.03	1.01373	0.321233	3.15574	0.0016009	0.0164949
ENSG00000232040	SCAND3	114821	598.056	1.26453	0.400987	3.15355	0.001613	0.0166083
ENSG00000196182	STK40	83931	1600.38	-1.04201	0.330476	-3.15305	0.00161575	0.0166252
ENSG00000188107	EYS	346007	106.921	1.69718	0.538325	3.15272	0.00161759	0.0166329
ENSG00000179954	SSC5D	284297	224.919	1.45995	0.463217	3.15177	0.00162285	0.0166756
ENSG00000174903	RAB1B	81876	2229.7	-0.928155	0.294733	-3.14913	0.00163755	0.0168153
ENSG00000169919	GUSB	2990	2916.2	-0.893326	0.283755	-3.14824	0.00164259	0.0168555
ENSG00000153339	TRAPPC8	22878	4704.93	1.01739	0.323415	3.14578	0.00165643	0.016986
ENSG00000132475	H3-3B	3021	15524.2	-1.00262	0.318744	-3.14553	0.00165788	0.0169894
ENSG00000023287	RB1CC1	9821	5040.03	1.00786	0.32049	3.14475	0.00166228	0.0170229
ENSG00000182492	BGN	633	108.362	-2.41605	0.768351	-3.14446	0.00166394	0.0170239
ENSG00000180376	CCDC66	285331	769.43	1.00505	0.319637	3.14434	0.00166463	0.0170239
ENSG00000180257	ZNF816	125893	417.791	1.03621	0.329572	3.14411	0.00166592	0.0170255
ENSG00000014123	UFL1	23376	3806.2	0.868684	0.276388	3.14299	0.00167233	0.0170795
ENSG00000168802	CHTF8	54921	2816.56	-1.04775	0.333387	-3.14276	0.00167363	0.0170812
ENSG00000171617	ENC1	8507	1132.56	-1.52407	0.485278	-3.14061	0.00168596	0.0171955
ENSG00000185033	SEMA4B	10509	19620.9	-1.02255	0.325663	-3.13989	0.00169011	0.0172145
ENSG00000169515	CCDC8	83987	1676.04	-0.889052	0.283135	-3.14003	0.00168931	0.0172145
ENSG00000104549	SQLE	6713	5264.69	0.861464	0.274471	3.13863	0.00169738	0.0172769
ENSG00000104408	EIF3E	3646	13185.1	0.86991	0.277248	3.13765	0.00170306	0.017323
ENSG00000101844	ATG4A	115201	693.221	0.933274	0.297548	3.13655	0.00170949	0.0173768
ENSG00000232810	TNF	7124	77.9381	-2.39713	0.764605	-3.13512	0.00171785	0.01745
ENSG00000010292	NCAPD2	9918	4402.22	-1.34416	0.428809	-3.13463	0.00172072	0.0174674
ENSG00000101057	MYBL2	4605	1538.28	-4.39308	1.40168	-3.13415	0.0017235	0.0174679
ENSG00000171703	TCEA2	6919	1062.44	-0.973221	0.310512	-3.13424	0.00172298	0.0174679
ENSG00000119523	ALG2	85365	2257.24	0.865677	0.276219	3.13403	0.00172424	0.0174679
ENSG00000173334	TRIB1	10221	2958.96	-1.41999	0.453207	-3.1332	0.00172914	0.0174968
ENSG00000181027	FKRP	79147	1399.39	-0.985967	0.314703	-3.13301	0.00173024	0.0174968
ENSG00000163362	INAVA	55765	804.066	-0.981214	0.313191	-3.13295	0.00173057	0.0174968
ENSG00000173442	EHBP1L1	254102	2432.77	-1.22038	0.389664	-3.13187	0.00173696	0.0175497
ENSG00000160190	SLC37A1	54020	604.618	-1.15326	0.368484	-3.12974	0.00174959	0.0175842
ENSG00000169230	PRELID1	27166	1410.89	-1.14827	0.366896	-3.12968	0.00174999	0.0175842
ENSG00000107560	RAB11FIP2	22841	2122.47	1.13455	0.362529	3.12953	0.00175085	0.0175842
ENSG00000240342	RPS2P5	NA	7101.45	-0.992786	0.317222	-3.12963	0.00175029	0.0175842
ENSG00000173480	ZNF417	147687	615.498	0.952748	0.304372	3.13021	0.00174682	0.0175842
ENSG00000198146	ZNF770	54989	4242.9	0.93368	0.298325	3.12974	0.00174961	0.0175842
ENSG00000152926	ZNF117	51351	1022.23	0.89811	0.286956	3.12978	0.00174935	0.0175842
ENSG00000152926	ZNF117	109504726	1022.23	0.89811	0.286956	3.12978	0.00174935	0.0175842
ENSG00000259956	RBM15B	29890	3631.07	-0.885807	0.282977	-3.13031	0.00174619	0.0175842
ENSG00000107771	CCSER2	54462	3932.32	0.842844	0.269239	3.13047	0.00174526	0.0175842
ENSG00000092439	TRPM7	54822	5065.51	0.945148	0.302098	3.12862	0.0017563	0.0176271
ENSG00000164638	SLC29A4	222962	568.47	-1.30414	0.416942	-3.12788	0.00176073	0.0176599
ENSG00000205918	PDPK2P	NA	795.042	0.986553	0.315434	3.1276	0.00176238	0.0176647
ENSG00000149289	ZC3H12C	85463	2791.15	0.848209	0.271284	3.12665	0.00176811	0.0177104
ENSG00000058729	RIOK2	55781	1032.43	0.902122	0.288566	3.12623	0.00177066	0.0177242
ENSG00000184557	SOCS3	9021	1354.69	-1.79889	0.57553	-3.12562	0.00177428	0.0177487
ENSG00000008952	SEC62	7095	9172.49	0.936947	0.299784	3.12541	0.0017756	0.0177501
ENSG00000181827	RFX7	64864	2509.64	0.874495	0.279866	3.1247	0.00177988	0.0177811
ENSG00000152223	EPG5	57724	5701.61	0.862847	0.276267	3.12324	0.00178872	0.0178576
ENSG00000260618	ENSG00000260618	NA	102.313	1.90976	0.611638	3.12237	0.00179403	0.0178988
ENSG00000225684	FAM225B	100128385	98.2188	1.73766	0.556669	3.12154	0.0017991	0.0179021
ENSG00000105669	COPE	11316	1831.89	-1.02878	0.32955	-3.12178	0.00179762	0.0179021
ENSG00000198799	LRIG2	9860	1176.68	0.9662	0.309512	3.12169	0.00179816	0.0179021
ENSG00000169221	TBC1D10B	26000	2263.52	-0.88425	0.283222	-3.12211	0.00179559	0.0179021
ENSG00000138336	TET1	80312	203.12	1.96499	0.629556	3.12123	0.00180099	0.0179091
ENSG00000030419	IKZF2	22807	308.923	1.20408	0.385863	3.1205	0.00180547	0.0179418
ENSG00000196781	TLE1	7088	4301.54	-0.84845	0.271957	-3.1198	0.00180974	0.0179725
ENSG00000123983	ACSL3	2181	7544.04	0.885537	0.283877	3.11944	0.00181193	0.0179824
ENSG00000129250	KIF1C	10749	7736.16	-1.06797	0.3425	-3.11815	0.00181988	0.0180494
ENSG00000149480	MTA2	9219	3332.99	-1.04013	0.333623	-3.11768	0.00182278	0.0180663
ENSG00000213047	DENND1B	163486	1282.83	1.06462	0.34186	3.11419	0.0018445	0.0182576
ENSG00000177370	TIMM22	29928	1075.81	-1.00123	0.321502	-3.11422	0.00184429	0.0182576
ENSG00000187187	ZNF546	339327	402.116	1.47601	0.474048	3.11364	0.00184796	0.018268
ENSG00000183655	KLHL25	64410	256.459	-1.15836	0.372012	-3.11378	0.0018471	0.018268
ENSG00000111052	LIN7A	8825	338.217	2.14306	0.68835	3.11333	0.00184988	0.0182717
ENSG00000135968	GCC2	9648	7460.45	0.926372	0.297582	3.113	0.00185197	0.0182717
ENSG00000130726	TRIM28	10155	12980.1	-0.922682	0.296393	-3.11303	0.00185176	0.0182717
ENSG00000116962	NID1	4811	1663.56	-0.964965	0.31002	-3.11259	0.00185456	0.0182853
ENSG00000151773	CCDC122	160857	284.308	1.16224	0.37349	3.11182	0.00185936	0.0183088
ENSG00000101928	MOSPD1	56180	975.774	0.932158	0.29954	3.11197	0.00185844	0.0183088
ENSG00000165244	ZNF367	195828	380.958	-1.76111	0.56606	-3.11118	0.00186344	0.018337
ENSG00000100379	KCTD17	79734	998.588	-1.13969	0.366494	-3.1097	0.00187277	0.0184168
ENSG00000113851	CRBN	51185	1463.2	1.06261	0.34183	3.10859	0.0018798	0.0184739
ENSG00000160113	NR2F6	2063	2517.91	-0.846133	0.272433	-3.10584	0.00189742	0.0186349
ENSG00000063854	HAGH	3029	965.992	-1.20538	0.388142	-3.10552	0.00189948	0.018643
ENSG00000130731	METTL26	84326	1228.46	-1.02036	0.328646	-3.10475	0.0019044	0.0186792
ENSG00000187961	KLHL17	339451	897.945	-0.97569	0.314362	-3.10372	0.00191106	0.0187323
ENSG00000105401	CDC37	11140	6959.93	-1.16647	0.375964	-3.10262	0.00191816	0.0187891
ENSG00000130479	MAP1S	55201	1516.5	-0.9474	0.305373	-3.10244	0.00191934	0.0187891
ENSG00000158747	NBL1	4681	1267	-1.4092	0.45454	-3.10027	0.00193344	0.0188904
ENSG00000158747	NBL1	100532736	1267	-1.4092	0.45454	-3.10027	0.00193344	0.0188904
ENSG00000075618	FSCN1	6624	9801.74	-1.13875	0.367282	-3.1005	0.00193197	0.0188904
ENSG00000154217	PITPNC1	26207	774.668	-0.955149	0.30808	-3.10033	0.00193305	0.0188904
ENSG00000137673	MMP7	4316	16226.3	1.82655	0.58934	3.09931	0.00193969	0.0189392
ENSG00000232803	SLCO4A1-AS1	100127888	139.632	-2.61949	0.845295	-3.09891	0.00194234	0.0189529
ENSG00000166145	SPINT1	6692	2189.13	-1.29713	0.418647	-3.0984	0.00194568	0.0189732
ENSG00000127334	DYRK2	8445	2784.5	0.872074	0.28165	3.0963	0.00195951	0.0190957
ENSG00000197343	ZNF655	79027	4504.27	1.02244	0.330357	3.09495	0.00196849	0.0191708
ENSG00000156755	IGKV1OR-2	NA	264.026	1.27983	0.413731	3.0934	0.0019788	0.0192588
ENSG00000114127	XRN1	54464	2884.55	1.22992	0.397623	3.09318	0.00198025	0.0192606
ENSG00000101307	SIRPB1	10326	444.295	-1.98119	0.640779	-3.09184	0.00198918	0.0192854
ENSG00000120519	SLC10A7	84068	449.869	1.07379	0.347234	3.0924	0.00198543	0.0192854
ENSG00000136158	SPRY2	10253	2218.64	-0.996576	0.322279	-3.09227	0.0019863	0.0192854
ENSG00000165801	ARHGEF40	55701	3016.73	-0.934942	0.302387	-3.09188	0.00198895	0.0192854
ENSG00000104518	GSDMD	79792	1592.12	-0.888624	0.287376	-3.0922	0.0019868	0.0192854
ENSG00000120742	SERP1	27230	8374.65	1.17362	0.379674	3.09112	0.00199404	0.019302
ENSG00000204525	HLA-C	3107	8205.77	-1.0128	0.327659	-3.09102	0.00199473	0.019302
ENSG00000168101	NUDT16L1	84309	857.624	-0.896321	0.28997	-3.09108	0.00199431	0.019302
ENSG00000106628	POLD2	5425	2657.17	-0.932381	0.301671	-3.09072	0.00199669	0.0193086
ENSG00000128585	MKLN1	4289	3489.96	0.990426	0.320491	3.09034	0.00199928	0.0193213
ENSG00000083097	DOP1A	23033	1640.36	1.04462	0.338221	3.08857	0.00201119	0.019424
ENSG00000109079	TNFAIP1	7126	3968.77	-0.901576	0.292084	-3.0867	0.00202392	0.0195344
ENSG00000100711	ZFYVE21	79038	1326.28	-0.927811	0.300719	-3.08531	0.00203339	0.0196008
ENSG00000129667	RHBDF2	79651	1984.65	-0.906249	0.293718	-3.08544	0.0020325	0.0196008
ENSG00000099194	SCD	6319	39272	1.53869	0.49877	3.08498	0.00203568	0.0196103
ENSG00000137409	MTCH1	23787	7120.28	-0.988846	0.32058	-3.08455	0.0020386	0.0196259
ENSG00000006652	IFRD1	3475	2493.28	0.882502	0.286141	3.08415	0.00204134	0.0196273
ENSG00000177732	SOX12	6666	2499.63	-0.842853	0.273279	-3.08422	0.0020409	0.0196273
ENSG00000141376	BCAS3	54828	968.788	0.924634	0.29984	3.08376	0.00204403	0.0196406
ENSG00000109113	RAB34	83871	4346.9	-0.858678	0.278489	-3.08334	0.00204689	0.0196556
ENSG00000105298	CACTIN	58509	722.101	-1.09471	0.355154	-3.08237	0.00205363	0.0197078
ENSG00000127191	TRAF2	7186	714.964	-1.12488	0.36505	-3.08143	0.00206011	0.0197505	MAPK
ENSG00000196295	GARS1-DT	NA	952.012	0.922979	0.299538	3.08134	0.00206069	0.0197505
ENSG00000135241	PNPLA8	50640	2455.04	0.830519	0.269594	3.08063	0.00206562	0.0197852
ENSG00000174640	SLCO2A1	6578	207.17	-1.33257	0.432599	-3.08037	0.00206741	0.0197897
ENSG00000136492	BRIP1	83990	541.643	-1.80124	0.584794	-3.08013	0.00206909	0.0197933
ENSG00000184363	PKP3	11187	199.857	-2.16463	0.702854	-3.07977	0.00207164	0.0198051
ENSG00000154305	MIA3	375056	4114.11	0.89658	0.291309	3.07776	0.00208564	0.0199263
ENSG00000116288	PARK7	11315	5808.79	-0.990711	0.322229	-3.07456	0.00210815	0.020116
ENSG00000138834	MAPK8IP3	23162	6072.54	-0.849638	0.276329	-3.07473	0.00210691	0.020116
ENSG00000110047	EHD1	10938	2956.21	-1.16563	0.379211	-3.07381	0.00211341	0.0201403
ENSG00000113595	TRIM23	373	1010.54	1.07066	0.348301	3.07395	0.00211248	0.0201403
ENSG00000164331	ANKRA2	57763	953.728	0.967983	0.314931	3.07363	0.0021147	0.0201403
ENSG00000100311	PDGFB	5155	1522.72	-1.20682	0.392763	-3.07263	0.00212178	0.0201823
ENSG00000157827	FMNL2	114793	12252.6	0.970297	0.31577	3.0728	0.00212061	0.0201823
ENSG00000232104	RFX3-DT	NA	118.029	1.45339	0.473171	3.07159	0.00212925	0.0202391
ENSG00000215105	TTC3P1	NA	187.016	1.40718	0.458152	3.07142	0.00213043	0.0202391
ENSG00000169967	MAP3K2	10746	4628.66	1.10464	0.359711	3.0709	0.00213416	0.0202618	MAPK
ENSG00000216937	CCDC7	79741	222.692	1.32764	0.432399	3.0704	0.00213773	0.020283
ENSG00000131781	FMO5	2330	239.241	1.29575	0.422189	3.06912	0.00214689	0.0203442
ENSG00000269378	ITGB1P1	NA	4383.22	-0.878063	0.286092	-3.06917	0.00214657	0.0203442
ENSG00000187840	EIF4EBP1	1978	2103.92	-1.60861	0.52419	-3.06875	0.00214954	0.0203566
ENSG00000185710	SMG1P4	NA	452.631	1.34632	0.438819	3.06805	0.00215463	0.020392
ENSG00000105792	CFAP69	79846	414.352	1.33309	0.434712	3.0666	0.00216511	0.0204403
ENSG00000130544	ZNF557	79230	434.412	0.985693	0.321393	3.06694	0.00216262	0.0204403
ENSG00000108468	CBX1	10951	3208.83	-0.983366	0.32069	-3.0664	0.0021665	0.0204403
ENSG00000176055	MBLAC2	153364	577.311	0.972423	0.317118	3.06644	0.00216627	0.0204403
ENSG00000272645	GTF2IP20	NA	612.954	0.968537	0.315783	3.06709	0.00216151	0.0204403
ENSG00000126878	AIF1L	83543	8797.39	-1.82074	0.593923	-3.06561	0.00217225	0.0204818
ENSG00000116668	SWT1	54823	471.929	1.07114	0.349733	3.06274	0.00219319	0.0206663
ENSG00000103316	CRYM	1428	687.916	-1.90244	0.621215	-3.06246	0.00219529	0.0206732
ENSG00000167767	KRT80	144501	345.125	-1.81826	0.593882	-3.06165	0.00220123	0.0206953
ENSG00000250802	ZBED3-AS1	NA	94.9025	1.63518	0.534097	3.06158	0.00220174	0.0206953
ENSG00000204116	CHIC1	53344	1303.89	1.00483	0.328193	3.06169	0.0022009	0.0206953
ENSG00000135624	CCT7	10574	7723.4	-0.928987	0.30372	-3.0587	0.00222301	0.0208722
ENSG00000154114	TBCEL	219899	1504.37	0.839255	0.274387	3.05866	0.00222333	0.0208722
ENSG00000143061	IGSF3	3321	2213.31	-1.09142	0.356919	-3.05789	0.00222901	0.0209125
ENSG00000006015	REX1BD	55049	1090.34	-1.12932	0.369339	-3.05767	0.00223066	0.020915
ENSG00000149541	B3GAT3	26229	1483.69	-0.987839	0.323129	-3.05711	0.00223485	0.0209413
ENSG00000106927	AMBP	259	55.7666	2.17248	0.710933	3.05581	0.00224452	0.0209856
ENSG00000090776	EFNB1	1947	2218.37	-1.09411	0.358033	-3.05588	0.00224399	0.0209856
ENSG00000169223	LMAN2	10960	5258.39	-0.956838	0.313088	-3.05613	0.00224217	0.0209856
ENSG00000083223	TUT7	79670	2359.02	0.81367	0.266277	3.05573	0.00224513	0.0209856
ENSG00000142875	PRKACB	5567	2192.31	0.870705	0.285058	3.05448	0.00225452	0.0210603
ENSG00000203644	ENSG00000203644	NA	212.584	1.40639	0.460562	3.05364	0.00226083	0.0211062
ENSG00000143799	PARP1	142	5624.45	-0.970303	0.317789	-3.05329	0.00226343	0.0211175
ENSG00000196236	XPNPEP3	63929	1251.26	0.866972	0.284162	3.05098	0.00228096	0.0212678
ENSG00000185686	PRAME	23532	327.111	2.07944	0.681615	3.05075	0.00228272	0.0212711
ENSG00000134108	ARL8B	55207	6742.3	0.885531	0.290304	3.05035	0.00228573	0.0212861
ENSG00000163104	SMARCAD1	56916	3744.85	0.902804	0.296069	3.0493	0.00229375	0.0213476
ENSG00000008394	MGST1	4257	2288.36	1.03043	0.337971	3.04886	0.00229711	0.0213657
ENSG00000139329	LUM	4060	838.585	1.99785	0.655323	3.04865	0.00229876	0.0213679
ENSG00000226752	CUTALP	NA	1091.4	0.910721	0.298814	3.04779	0.00230531	0.0214155
ENSG00000163312	HELQ	113510	697.086	0.965992	0.316987	3.04742	0.00230815	0.0214287
ENSG00000160813	PPP1R35	221908	211.675	-1.17383	0.385256	-3.04687	0.00231235	0.0214414
ENSG00000164953	TMEM67	91147	927.23	1.0618	0.348487	3.0469	0.00231216	0.0214414
ENSG00000004766	VPS50	55610	2010.48	0.896754	0.294338	3.04669	0.0023138	0.0214417
ENSG00000275708	MIR3648-1	100500862	60.8732	-2.96294	0.972688	-3.04614	0.00231799	0.021462
ENSG00000165490	DDIAS	220042	265.726	-2.16073	0.709401	-3.04585	0.00232026	0.021462
ENSG00000113161	HMGCR	3156	7370.76	0.889473	0.292014	3.04599	0.00231915	0.021462
ENSG00000279177	CTBP2P9	NA	58.5404	-2.10494	0.691362	-3.04463	0.00232967	0.0214666
ENSG00000147606	SLC26A7	115111	69.933	1.88831	0.620179	3.04478	0.00232853	0.0214666
ENSG00000118596	SLC16A7	9194	2148.47	1.43782	0.472213	3.04487	0.00232784	0.0214666
ENSG00000099949	LZTR1	8216	491.69	-1.27097	0.417351	-3.04532	0.00232433	0.0214666
ENSG00000184602	SNN	8303	827.445	-0.899885	0.295524	-3.04505	0.00232643	0.0214666
ENSG00000076928	ARHGEF1	9138	3828.31	-0.874536	0.287251	-3.0445	0.0023307	0.0214666
ENSG00000163389	POGLUT1	56983	1046.26	0.857742	0.281686	3.04503	0.00232659	0.0214666
ENSG00000154678	PDE1C	5137	47.6007	-2.13517	0.701562	-3.04345	0.00233883	0.0215152
ENSG00000137166	FOXP4	116113	2269.05	-0.850778	0.279535	-3.04354	0.00233809	0.0215152
ENSG00000112981	NME5	8382	309.338	1.28756	0.423255	3.04205	0.00234973	0.0216024
ENSG00000060491	OGFR	11054	1858.79	-1.0817	0.355647	-3.04149	0.00235412	0.0216164
ENSG00000105254	TBCB	1155	2830.58	-1.02083	0.335632	-3.04151	0.00235392	0.0216164
ENSG00000166803	PCLAF	9768	244.131	-2.48456	0.817571	-3.03895	0.00237406	0.0217071
ENSG00000248923	MTND5P11	NA	55.7618	2.26357	0.744656	3.03975	0.00236776	0.0217071
ENSG00000111850	SMIM8	57150	504.91	1.24311	0.409048	3.03904	0.00237334	0.0217071
ENSG00000111850	SMIM8	63914	504.91	1.24311	0.409048	3.03904	0.00237334	0.0217071
ENSG00000180667	YOD1	55432	1147.71	1.04306	0.343121	3.03992	0.00236642	0.0217071
ENSG00000137575	SDCBP	6386	11968.6	0.899699	0.296026	3.03926	0.00237164	0.0217071
ENSG00000110108	TMEM109	79073	3142.99	-0.871053	0.286608	-3.03918	0.00237225	0.0217071
ENSG00000187164	SHTN1	57698	3536	0.788785	0.259504	3.03958	0.00236904	0.0217071
ENSG00000115282	TTC31	64427	1020.75	-0.873696	0.287631	-3.03756	0.00238499	0.0217939
ENSG00000175595	ERCC4	2072	815.775	0.927016	0.305235	3.03706	0.00238896	0.021817
ENSG00000160404	TOR2A	27433	470.931	-0.999565	0.329143	-3.03687	0.00239048	0.0218177
ENSG00000107854	TNKS2	80351	6150.84	0.8076	0.26598	3.03632	0.00239485	0.0218443
ENSG00000164128	NPY1R	4886	754.594	1.42239	0.468576	3.03556	0.00240088	0.0218466
ENSG00000213465	ARL2	402	862.805	-1.1091	0.365342	-3.03578	0.00239913	0.0218466
ENSG00000071189	SNX13	23161	3295.88	1.02036	0.336117	3.03574	0.00239947	0.0218466
ENSG00000106077	ABHD11	83451	708.078	-0.931263	0.306748	-3.03592	0.00239803	0.0218466
ENSG00000120896	SORBS3	10174	2443.55	-1.04991	0.345955	-3.03482	0.00240683	0.0218875
ENSG00000106089	STX1A	6804	472.899	-1.57148	0.518023	-3.0336	0.00241651	0.0219623
ENSG00000121741	ZMYM2	7750	5967.07	0.983383	0.324206	3.03321	0.00241969	0.021978
ENSG00000135333	EPHA7	2045	182.052	1.24386	0.410121	3.03291	0.00242206	0.0219863
ENSG00000146350	TBC1D32	221322	602.345	0.93973	0.309896	3.0324	0.00242617	0.0220004
ENSG00000183735	TBK1	29110	2217.27	0.821856	0.271029	3.03236	0.00242653	0.0220004
ENSG00000102967	DHODH	1723	339.021	-1.0904	0.359619	-3.03211	0.00242852	0.0220053
ENSG00000273448	ENSG00000273448	NA	102.349	1.79341	0.591601	3.03145	0.0024338	0.0220399
ENSG00000020181	ADGRA2	25960	108.784	-3.10931	1.02614	-3.0301	0.00244472	0.0220756
ENSG00000136114	THSD1	55901	409.489	-1.44491	0.47686	-3.03004	0.00244519	0.0220756
ENSG00000137411	VARS2	57176	2924.94	-1.17827	0.388884	-3.02988	0.00244651	0.0220756
ENSG00000149485	FADS1	3992	9924.47	1.09988	0.362953	3.03035	0.00244267	0.0220756
ENSG00000250251	PKD1P6	NA	859.067	-0.876413	0.289192	-3.03056	0.00244101	0.0220756
ENSG00000116044	NFE2L2	4780	10767.3	0.846828	0.27945	3.03034	0.00244277	0.0220756
ENSG00000115009	CCL20	6364	56.6682	-3.13376	1.03439	-3.02957	0.00244901	0.0220849
ENSG00000165115	KIF27	55582	424.024	1.13911	0.376074	3.02897	0.00245392	0.0221161
ENSG00000254986	DPP3	10072	1333.65	-1.0055	0.332013	-3.0285	0.00245774	0.022124
ENSG00000023516	AKAP11	11215	6713.6	0.890926	0.294166	3.02865	0.00245648	0.022124
ENSG00000149761	NUDT22	84304	655.123	-0.992343	0.32774	-3.02783	0.00246315	0.0221596
ENSG00000107864	CPEB3	22849	197.554	1.82528	0.60404	3.02178	0.00251293	0.0225678
ENSG00000140326	CDAN1	146059	637.645	-0.995176	0.329335	-3.02177	0.00251301	0.0225678
ENSG00000166833	NAV2	89797	4322.18	-0.851581	0.281792	-3.02202	0.00251092	0.0225678
ENSG00000167535	CACNB3	784	1765.03	-0.948491	0.313954	-3.02111	0.0025185	0.0226036
ENSG00000112029	FBXO5	26271	576.605	-1.55332	0.514286	-3.02034	0.00252487	0.0226474
ENSG00000163159	VPS72	6944	1411.96	-0.855289	0.283216	-3.01992	0.00252838	0.0226654
ENSG00000145348	TBCK	93627	2010.29	0.99424	0.329257	3.01965	0.00253068	0.0226725
ENSG00000132837	DMGDH	29958	262.758	1.51778	0.502706	3.01923	0.00253422	0.0226908
ENSG00000159023	EPB41	2035	1789.89	1.06709	0.353463	3.01896	0.00253645	0.0226974
ENSG00000143434	SEMA6C	10500	306.8	-1.16988	0.387548	-3.01868	0.00253878	0.0227047
ENSG00000130299	GTPBP3	84705	896.122	-0.918435	0.304371	-3.01749	0.00254879	0.0227499
ENSG00000147955	SIGMAR1	10280	2454.25	-0.877555	0.290798	-3.01775	0.00254661	0.0227499
ENSG00000203879	GDI1	2664	4821.46	-0.864543	0.286523	-3.01736	0.00254986	0.0227499
ENSG00000103415	HMOX2	3163	1526.4	-0.862819	0.285929	-3.0176	0.00254789	0.0227499
ENSG00000090989	EXOC1	55763	3773.59	0.851	0.282074	3.01694	0.00255341	0.0227681
ENSG00000139437	TCHP	84260	996.91	-0.857367	0.284201	-3.01676	0.00255492	0.0227682
ENSG00000197467	COL13A1	1305	85.9063	-2.9294	0.971275	-3.01604	0.00256103	0.0227981
ENSG00000138772	ANXA3	306	1376.74	-1.36684	0.453195	-3.016	0.00256129	0.0227981
ENSG00000187699	C2orf88	84281	148.353	1.72012	0.570484	3.0152	0.00256813	0.0227998
ENSG00000250899	ENSG00000250899	NA	145.951	-1.406	0.46625	-3.01555	0.00256511	0.0227998
ENSG00000246705	H2AJ	55766	720.555	-1.26924	0.420938	-3.01528	0.00256746	0.0227998
ENSG00000105325	FZR1	51343	2347.71	-1.02109	0.338659	-3.01509	0.00256903	0.0227998
ENSG00000119771	KLHL29	114818	1094.51	-0.977714	0.324262	-3.01519	0.00256817	0.0227998
ENSG00000132612	VPS4A	27183	1328.86	-1.00606	0.333868	-3.01334	0.00258391	0.0229156
ENSG00000047932	GOPC	57120	2474.69	0.90863	0.30155	3.0132	0.00258511	0.0229156
ENSG00000097007	ABL1	25	6778.83	-0.887137	0.294497	-3.01238	0.00259205	0.0229636
ENSG00000126522	ASL	435	777.503	-1.17723	0.391028	-3.01059	0.00260739	0.0230796
ENSG00000130724	CHMP2A	27243	3042.42	-0.806353	0.267847	-3.0105	0.0026082	0.0230796
ENSG00000137331	IER3	8870	4204.94	-1.25657	0.417438	-3.01019	0.00261087	0.0230897
ENSG00000140564	FURIN	5045	9069.05	-0.810835	0.269449	-3.00924	0.00261903	0.0231483
ENSG00000107816	LZTS2	84445	4699.88	-1.13139	0.376034	-3.00875	0.00262321	0.0231717
ENSG00000132912	DCTN4	51164	4880.91	0.802414	0.266733	3.0083	0.00262715	0.0231929
ENSG00000179085	DPM3	54344	352.631	-1.07418	0.357282	-3.00653	0.0026425	0.0233148
ENSG00000196405	EVL	51466	1579.62	-0.920021	0.306188	-3.00476	0.00265788	0.0234369
ENSG00000274419	TBC1D3D	101060389	612.262	-1.30565	0.434584	-3.00437	0.0026613	0.0234533
ENSG00000170802	FOXN2	3344	1372.36	0.98888	0.329227	3.00364	0.00266771	0.0234551
ENSG00000157625	TAB3	257397	2940.64	0.900176	0.299645	3.00414	0.00266332	0.0234551
ENSG00000106682	EIF4H	7458	16568.6	-0.870964	0.289963	-3.00371	0.00266713	0.0234551
ENSG00000147202	DIAPH2	1730	1959.45	0.801749	0.266912	3.0038	0.00266632	0.0234551
ENSG00000054967	RELT	84957	221.266	-1.40289	0.467163	-3.00301	0.00267327	0.0234869
ENSG00000183048	SLC25A10	1468	179.538	-1.2599	0.419563	-3.00287	0.00267444	0.0234869
ENSG00000012061	ERCC1	2067	1452.48	-0.989877	0.329766	-3.00176	0.00268425	0.0235593
ENSG00000174844	DNAH12	201625	61.3047	2.32968	0.776259	3.00117	0.00268947	0.0235914
ENSG00000243147	MRPL33	9553	970.668	-0.89262	0.297455	-3.00086	0.00269216	0.0236014
ENSG00000105755	ETHE1	23474	606.677	-1.19733	0.39907	-3.0003	0.00269712	0.0236311
ENSG00000170088	TMEM192	201931	2711.14	0.814208	0.271394	3.0001	0.00269895	0.0236334
ENSG00000145476	CYP4V2	285440	2408.89	0.906055	0.302121	2.99898	0.00270887	0.0237066
ENSG00000135736	CCDC102A	92922	526.151	-1.26591	0.422163	-2.99863	0.00271193	0.0237195
ENSG00000129354	AP1M2	10053	127.84	-1.71752	0.572939	-2.99774	0.00271988	0.0237753
ENSG00000149923	PPP4C	5531	4624.54	-1.05173	0.35097	-2.99664	0.00272976	0.0238479
ENSG00000148291	SURF2	6835	258.343	-1.2181	0.406714	-2.99498	0.00274462	0.02395
ENSG00000161813	LARP4	113251	3903.13	0.849555	0.283657	2.99501	0.00274437	0.02395
ENSG00000103168	TAF1C	9013	1938.62	-0.833471	0.278345	-2.99438	0.00275	0.0239831
ENSG00000011422	PLAUR	5329	1526.61	-1.68769	0.563733	-2.99378	0.00275543	0.0240166
ENSG00000122877	EGR2	1959	113.262	-1.77516	0.593126	-2.99289	0.00276349	0.0240699
ENSG00000169718	DUS1L	64118	2605.65	-0.868813	0.290306	-2.99275	0.00276474	0.0240699
ENSG00000131398	KCNC3	3748	314.612	-2.28862	0.765064	-2.99141	0.00277693	0.0241622
ENSG00000105220	GPI	2821	11618.3	-0.766678	0.256332	-2.99096	0.00278106	0.0241842
ENSG00000264462	MIR3648-2	103504731	49.8939	-2.92349	0.97762	-2.99041	0.00278602	0.0241994
ENSG00000284976	ENSG00000284976	122513141	449.281	-1.16226	0.38865	-2.9905	0.00278524	0.0241994
ENSG00000144362	PHOSPHO2	493911	122.74	1.55359	0.519712	2.98932	0.00279601	0.0242583
ENSG00000170270	GON7	84520	661.316	1.03141	0.345018	2.98944	0.00279491	0.0242583
ENSG00000198482	ZNF808	388558	389.684	1.19324	0.399259	2.98864	0.00280227	0.0242941
ENSG00000177352	CCDC71	64925	937.376	-0.893998	0.299144	-2.98852	0.00280335	0.0242941
ENSG00000175793	SFN	2810	371.343	-1.92167	0.643101	-2.98813	0.00280693	0.0243112
ENSG00000067208	EVI5	7813	1824.25	0.823688	0.275673	2.98792	0.00280884	0.0243138
ENSG00000100528	CNIH1	10175	5217.53	0.818972	0.27414	2.98742	0.00281341	0.0243394
ENSG00000147813	NAPRT	93100	592.632	-0.945316	0.316586	-2.98597	0.0028268	0.0244385
ENSG00000005007	UPF1	5976	4180.61	-0.820088	0.27466	-2.98583	0.00282811	0.0244385
ENSG00000119139	TJP2	9414	430.486	-1.27446	0.427008	-2.98462	0.00283927	0.024521
ENSG00000280649	ENSG00000280649	NA	46.0243	-2.19298	0.735142	-2.98307	0.00285376	0.02457
ENSG00000245105	A2M-AS1	144571	143.027	1.60929	0.539355	2.98374	0.00284748	0.02457
ENSG00000111727	HCFC2	29915	1020.92	1.19619	0.401065	2.98254	0.00285869	0.02457
ENSG00000176542	USF3	205717	1835.92	1.16651	0.391011	2.98331	0.0028515	0.02457
ENSG00000101745	ANKRD12	23253	3349.29	1.06563	0.357285	2.98257	0.00285843	0.02457
ENSG00000136279	DBNL	28988	4548.15	-0.958534	0.321337	-2.98296	0.00285479	0.02457
ENSG00000088247	KHSRP	8570	7244.21	-0.940109	0.315214	-2.98244	0.00285959	0.02457
ENSG00000104979	C19orf53	28974	2023.8	-0.921873	0.309029	-2.98312	0.00285324	0.02457
ENSG00000067082	KLF6	1316	19923.8	-0.794905	0.266428	-2.98356	0.00284915	0.02457
ENSG00000134376	CRB1	23418	55.6904	1.95991	0.657336	2.9816	0.00286751	0.0246166
ENSG00000163832	ELP6	54859	1009.98	-0.890681	0.298734	-2.98151	0.00286827	0.0246166
ENSG00000130653	PNPLA7	375775	295.453	1.38656	0.465132	2.98101	0.00287297	0.0246429
ENSG00000197140	ADAM32	203102	98.6199	1.67422	0.561722	2.98051	0.00287769	0.0246694
ENSG00000174796	THAP6	152815	872.752	0.962646	0.323008	2.98025	0.00288013	0.0246763
ENSG00000139343	SNRPF	6636	731.346	-1.34243	0.450591	-2.97927	0.00288938	0.0247415
ENSG00000106367	AP1S1	1174	4156.95	-1.16077	0.389658	-2.97894	0.00289245	0.0247538
ENSG00000147905	ZCCHC7	84186	1179.19	0.890153	0.298872	2.97838	0.00289776	0.0247852
ENSG00000107130	NCS1	23413	3748.91	-0.849028	0.28513	-2.97768	0.00290437	0.0248277
ENSG00000091656	ZFHX4	79776	1583	0.92955	0.312229	2.97714	0.00290954	0.0248578
ENSG00000163170	BOLA3	388962	478.855	-1.04976	0.352744	-2.97599	0.00292047	0.024923
ENSG00000140548	ZNF710	374655	759.616	-0.990542	0.332836	-2.97606	0.00291975	0.024923
ENSG00000147509	RGS20	8601	1361.93	-1.07582	0.361585	-2.97529	0.00292709	0.0249513
ENSG00000140400	MAN2C1	4123	2114.84	-0.865883	0.291015	-2.97539	0.00292613	0.0249513
ENSG00000127616	SMARCA4	6597	7389.08	-0.928859	0.312286	-2.97439	0.00293574	0.0250109
ENSG00000134668	SPOCD1	90853	1272.58	-1.74738	0.587732	-2.97308	0.00294823	0.0250253
ENSG00000138771	SHROOM3	57619	972.81	-1.07897	0.362887	-2.9733	0.00294616	0.0250253
ENSG00000130545	CRB3	92359	319.05	-1.04482	0.351321	-2.97398	0.00293967	0.0250253
ENSG00000141560	FN3KRP	79672	1592.23	-0.97124	0.326602	-2.97378	0.00294159	0.0250253
ENSG00000072506	HSD17B10	3028	1792.63	-0.926397	0.311603	-2.973	0.00294903	0.0250253
ENSG00000158062	UBXN11	91544	843.494	-0.857593	0.288409	-2.97353	0.00294398	0.0250253
ENSG00000171720	HDAC3	8841	1775.8	-0.817522	0.274966	-2.97318	0.00294734	0.0250253
ENSG00000076003	MCM6	4175	2354.18	-1.22563	0.412298	-2.97269	0.00295206	0.025037
ENSG00000162601	MYSM1	114803	3789.4	1.22359	0.411739	2.97177	0.00296092	0.0250903
ENSG00000107951	MTPAP	55149	1182.67	0.879443	0.29594	2.97169	0.00296167	0.0250903
ENSG00000120686	UFM1	51569	4410.78	0.877565	0.295339	2.97138	0.00296463	0.0251013
ENSG00000125863	MKKS	8195	818.503	0.933744	0.314277	2.97109	0.00296745	0.0251111
ENSG00000064961	HMG20B	10362	2995.29	-1.0749	0.361812	-2.97089	0.00296935	0.0251132
ENSG00000115350	POLE4	56655	661.886	-1.21797	0.410148	-2.96959	0.00298201	0.025192
ENSG00000116670	MAD2L2	10459	1300.45	-0.904332	0.304515	-2.96974	0.00298049	0.025192
ENSG00000123815	COQ8B	79934	1204.41	-0.864133	0.291044	-2.96908	0.00298692	0.0252193
ENSG00000137414	FAM8A1	51439	2768.98	0.870437	0.293184	2.96891	0.00298859	0.0252194
ENSG00000134516	DOCK2	1794	945.396	-1.1947	0.402438	-2.96867	0.00299093	0.025225
ENSG00000196912	ANKRD36B	57730	1409.26	0.980038	0.330249	2.96757	0.00300165	0.0253013
ENSG00000167962	ZNF598	90850	1213.82	-0.941182	0.3172	-2.96716	0.00300566	0.025321
ENSG00000023445	BIRC3	330	4243.27	1.29806	0.437599	2.96633	0.00301376	0.0253609
ENSG00000186575	NF2	4771	2465.73	-0.863903	0.291219	-2.9665	0.00301208	0.0253609
ENSG00000157593	SLC35B2	347734	3679.68	-0.903584	0.30465	-2.96598	0.00301723	0.0253618
ENSG00000198356	GET3	439	3260.24	-0.901454	0.303927	-2.96602	0.00301682	0.0253618
ENSG00000153201	RANBP2	5903	11386.1	0.908468	0.306362	2.96534	0.00302344	0.0253999
ENSG00000076944	STXBP2	6813	1358.63	-0.82399	0.278119	-2.96272	0.00304933	0.0256032
ENSG00000137834	SMAD6	4091	526.418	-1.14885	0.387915	-2.96161	0.00306038	0.0256817
ENSG00000168476	REEP4	80346	1068.15	-1.20798	0.408026	-2.96054	0.00307102	0.0257424
ENSG00000147119	CHST7	56548	625.596	-1.20795	0.407999	-2.96068	0.00306963	0.0257424
ENSG00000170214	ADRA1B	147	255.771	-1.13723	0.384265	-2.9595	0.00308134	0.0258145
ENSG00000100403	ZC3H7B	23264	6537.41	-0.905418	0.306161	-2.95733	0.00310314	0.0259828
ENSG00000180881	CAPS2	84698	331.57	1.44794	0.489778	2.95631	0.00311342	0.0260255
ENSG00000171365	CLCN5	1184	1349.42	1.14261	0.386485	2.95641	0.0031124	0.0260255
ENSG00000169564	PCBP1	5093	2390.01	-0.941369	0.318411	-2.95646	0.00311191	0.0260255
ENSG00000100034	PPM1F	9647	1360.49	-0.955027	0.323095	-2.95587	0.00311792	0.0260487
ENSG00000078018	MAP2	4133	869.167	1.54656	0.523287	2.95548	0.00312183	0.0260527
ENSG00000255769	GOLGA2P10	NA	226.357	-1.19983	0.405956	-2.95556	0.003121	0.0260527
ENSG00000198740	ZNF652	22834	1194.46	0.951279	0.321905	2.95516	0.00312509	0.0260654
ENSG00000281741	ENSG00000281741	NA	67.1839	-2.11033	0.714308	-2.95437	0.00313305	0.026103
ENSG00000101365	IDH3B	3420	2537.13	-0.840917	0.284631	-2.95441	0.00313269	0.026103
ENSG00000172817	CYP7B1	9420	173.787	1.75606	0.594429	2.9542	0.00313479	0.0261031
ENSG00000157870	PRXL2B	127281	1385.42	-0.878263	0.29731	-2.95403	0.00313656	0.0261034
ENSG00000116539	ASH1L	55870	5080.77	0.882775	0.298865	2.95376	0.00313923	0.0261113
ENSG00000184209	SNRNP35	11066	406.854	-0.993443	0.336358	-2.95353	0.0031416	0.0261166
ENSG00000122482	ZNF644	84146	2761.69	0.930131	0.315071	2.95213	0.00315593	0.0262213
ENSG00000147439	BIN3	55909	515.467	-0.949838	0.321791	-2.95172	0.00316011	0.0262296
ENSG00000165322	ARHGAP12	94134	3266.46	0.794891	0.2693	2.95169	0.00316041	0.0262296
ENSG00000178826	TMEM139	135932	202.107	-1.23207	0.417464	-2.95132	0.00316419	0.0262466
ENSG00000073008	PVR	5817	5052.98	-1.2164	0.412201	-2.951	0.00316749	0.0262596
ENSG00000161036	LRWD1	222229	834.825	-1.04104	0.352819	-2.95064	0.00317115	0.0262611
ENSG00000087086	FTL	2512	103529	0.98892	0.335149	2.95068	0.00317072	0.0262611
ENSG00000285972	CERNA2	642934	562.648	1.31486	0.445706	2.95005	0.00317723	0.0262826
ENSG00000129480	DTD2	112487	686.63	0.94398	0.319974	2.95018	0.0031759	0.0262826
ENSG00000025796	SEC63	11231	6290.32	1.03009	0.349249	2.94945	0.00318342	0.0263194
ENSG00000100504	PYGL	5836	1977.08	-1.00668	0.341356	-2.94906	0.00318742	0.0263381
ENSG00000031823	RANBP3	8498	2644.61	-0.857406	0.290806	-2.94837	0.0031945	0.0263821
ENSG00000122042	UBL3	5412	3333.59	1.03091	0.349747	2.9476	0.00320251	0.0264338
ENSG00000141456	PELP1	27043	1820.75	-0.870381	0.295442	-2.94603	0.00321884	0.0265541
ENSG00000123104	ITPR2	3709	2321.86	0.825281	0.280165	2.9457	0.00322229	0.026568
ENSG00000198464	ZNF480	147657	1048.09	0.922382	0.313176	2.94525	0.00322697	0.0265921
ENSG00000147364	FBXO25	26260	1223.05	0.943448	0.320365	2.94492	0.00323039	0.0266058
ENSG00000196968	FUT11	170384	1457.07	-0.816824	0.277434	-2.94421	0.00323782	0.0266525
ENSG00000263513	FAM72C	554282	210.926	-1.4741	0.500813	-2.94342	0.00324603	0.0267055
ENSG00000263513	FAM72C	728833	210.926	-1.4741	0.500813	-2.94342	0.00324603	0.0267055
ENSG00000144908	ALDH1L1	10840	622.906	2.02542	0.688209	2.94304	0.00325011	0.0267245
ENSG00000205476	CCDC85C	317762	698.373	-0.921037	0.312974	-2.94285	0.00325203	0.0267257
ENSG00000183741	CBX6	23466	4927.42	-0.964041	0.327617	-2.94259	0.00325482	0.0267341
ENSG00000124702	KLHDC3	116138	2152.72	-0.825697	0.28064	-2.9422	0.00325893	0.0267534
ENSG00000133138	TBC1D8B	54885	1268.84	0.820904	0.279106	2.94119	0.00326952	0.0268257
ENSG00000135083	CCNJL	79616	632.353	-0.967834	0.329082	-2.94101	0.00327139	0.0268265
ENSG00000145220	LYAR	55646	381.682	-1.15119	0.391495	-2.94051	0.00327671	0.0268555
ENSG00000172922	RNASEH2C	84153	1004.11	-0.941989	0.320375	-2.94027	0.00327927	0.0268619
ENSG00000172493	AFF1	4299	11985.4	1.07218	0.364685	2.94003	0.00328183	0.0268683
ENSG00000188976	NOC2L	26155	3225.19	-0.888316	0.302238	-2.93913	0.00329138	0.0269319
ENSG00000156052	GNAQ	2776	7448.16	0.883603	0.300692	2.93857	0.00329731	0.0269658
ENSG00000203706	SERTAD4-AS1	NA	120.566	-1.66852	0.567855	-2.93828	0.00330038	0.0269763
ENSG00000249626	PPP4R2P4	NA	119.171	1.69803	0.578075	2.93739	0.00330992	0.0270397
ENSG00000127920	GNG11	2791	5056.71	-1.13832	0.387563	-2.93714	0.00331259	0.0270468
ENSG00000139793	MBNL2	10150	3447.25	0.986141	0.335774	2.93692	0.00331486	0.0270507
ENSG00000153130	SCOC	60592	5544.23	0.825628	0.281225	2.93583	0.00332659	0.0271318
ENSG00000261324	ENSG00000261324	NA	132.825	1.6406	0.558956	2.93511	0.00333428	0.0271799
ENSG00000073050	XRCC1	7515	774.939	-0.978841	0.333652	-2.93371	0.00334932	0.0272877
ENSG00000117151	CTBS	1486	216.199	1.13844	0.388171	2.93283	0.00335888	0.0273483
ENSG00000145391	SETD7	80854	5004.68	0.867942	0.295954	2.93269	0.00336037	0.0273483
ENSG00000156802	ATAD2	29028	1889.12	-1.4671	0.500488	-2.93134	0.00337503	0.0274528
ENSG00000226360	RPL10AP6	NA	320.889	1.34394	0.458571	2.93073	0.00338171	0.0274923
ENSG00000037749	MFAP3	4238	1439.16	0.981297	0.334859	2.93047	0.00338444	0.0274997
ENSG00000197114	ZGPAT	84619	165.236	-1.23259	0.420683	-2.92998	0.00338986	0.027529
ENSG00000198189	HSD17B11	51170	1193.07	1.01164	0.345332	2.92946	0.00339551	0.02756
ENSG00000170619	COMMD5	28991	912.623	-0.982891	0.335982	-2.92543	0.00343985	0.0279049
ENSG00000013306	SLC25A39	51629	5064.46	-0.881461	0.301364	-2.9249	0.00344567	0.0279371
ENSG00000123685	BATF3	55509	112.016	-1.76909	0.604879	-2.9247	0.00344792	0.0279404
ENSG00000114120	SLC25A36	55186	9498.14	1.14507	0.391668	2.92357	0.00346045	0.0280268
ENSG00000108826	MRPL27	51264	1055.84	-0.868784	0.29719	-2.92333	0.00346313	0.0280335
ENSG00000120832	MTERF2	80298	477.889	1.14669	0.392326	2.92279	0.00346912	0.028067
ENSG00000182326	C1S	716	951.513	1.06745	0.365262	2.92242	0.00347319	0.0280849
ENSG00000141295	SCRN2	90507	1155.94	-1.08703	0.372046	-2.92178	0.00348042	0.0281282
ENSG00000268812	LIF-AS2	91370	46.2773	-2.1407	0.733004	-2.92045	0.0034953	0.0282335
ENSG00000183486	MX2	4600	89.1726	2.78067	0.952338	2.91984	0.00350211	0.0282733
ENSG00000035499	DEPDC1B	55789	643.662	-1.75757	0.602096	-2.91908	0.00351067	0.0283273
ENSG00000117676	RPS6KA1	6195	2391.18	-0.959478	0.328772	-2.91837	0.0035187	0.0283467
ENSG00000164897	TMUB1	83590	1658.65	-0.95076	0.325777	-2.91844	0.00351787	0.0283467
ENSG00000136717	BIN1	274	6851.79	-0.85311	0.292306	-2.91855	0.00351658	0.0283467
ENSG00000134215	VAV3	10451	1460.44	1.44735	0.496173	2.91702	0.00353391	0.028454
ENSG00000126432	PRDX5	25824	6273.48	-1.19068	0.408223	-2.91674	0.00353707	0.0284643
ENSG00000157911	PEX10	5192	791.45	-0.906425	0.310954	-2.91499	0.00355704	0.0286097
ENSG00000217801	ENSG00000217801	NA	285.753	-1.09198	0.374734	-2.91401	0.00356823	0.0286845
ENSG00000138802	SEC24B	10427	4577.35	0.863306	0.296586	2.91081	0.00360493	0.0289641
ENSG00000089693	MLF2	8079	6457.42	-0.974147	0.334685	-2.91064	0.00360693	0.0289648
ENSG00000125450	NUP85	79902	1630.2	-0.809739	0.278228	-2.91034	0.00361034	0.0289767
ENSG00000133030	MPRIP	23164	15473.8	-1.13955	0.391735	-2.90898	0.0036261	0.0290569
ENSG00000188566	NDOR1	27158	880.583	-0.856486	0.294415	-2.90911	0.00362464	0.0290569
ENSG00000028310	BRD9	65980	2058.84	-0.853541	0.293407	-2.90906	0.00362513	0.0290569
ENSG00000184216	IRAK1	3654	6385.08	-0.913976	0.31423	-2.90862	0.00363031	0.0290752
ENSG00000175054	ATR	545	3002.16	0.874465	0.300717	2.90793	0.00363825	0.0291079
ENSG00000172888	ZNF621	285268	2591.51	0.802355	0.275915	2.90798	0.00363772	0.0291079
ENSG00000165288	BRWD3	254065	1625	0.935174	0.321653	2.9074	0.00364446	0.0291422
ENSG00000099956	SMARCB1	6598	3188.33	-1.0209	0.35122	-2.90673	0.00365223	0.0291741
ENSG00000130706	ADRM1	11047	951.234	-0.894571	0.307759	-2.90673	0.00365232	0.0291741
ENSG00000157191	NECAP2	55707	3054.9	-0.978799	0.33676	-2.90651	0.00365481	0.0291786
ENSG00000113328	CCNG1	900	11114.7	1.042	0.358569	2.906	0.00366076	0.0292019
ENSG00000204406	MBD5	55777	1643.19	0.908514	0.312641	2.90593	0.00366159	0.0292019
ENSG00000172840	PDP2	57546	1235.76	0.861211	0.296412	2.90545	0.00366729	0.0292318
ENSG00000070778	PTPN21	11099	1562.21	-0.836327	0.287904	-2.90488	0.00367397	0.0292696
ENSG00000124786	SLC35B3	51000	2261.82	0.889181	0.306161	2.90429	0.00368087	0.0293092
ENSG00000179277	MEIS3P1	NA	293.238	-1.11442	0.383771	-2.90387	0.0036858	0.029333
ENSG00000089775	ZBTB25	7597	1355.43	1.02182	0.351933	2.90345	0.00369079	0.0293438
ENSG00000182150	ERCC6L2	375748	1409.67	1.00236	0.345233	2.90343	0.00369104	0.0293438
ENSG00000198680	TUSC1	286319	643.71	-0.890661	0.306811	-2.90296	0.00369652	0.0293718
ENSG00000186976	EFCAB6	64800	145.292	1.25816	0.433528	2.90213	0.00370634	0.0293801
ENSG00000132780	NASP	4678	3765.17	-1.15837	0.399234	-2.90148	0.00371408	0.0293801
ENSG00000163516	ANKZF1	55139	1991.85	-1.03042	0.355119	-2.9016	0.00371257	0.0293801
ENSG00000084676	NCOA1	8648	2232.64	0.940489	0.324046	2.90233	0.00370397	0.0293801
ENSG00000178904	DPY19L3	147991	3889.88	0.923971	0.318451	2.90145	0.00371439	0.0293801
ENSG00000160972	PPP1R16A	84988	782.17	-0.863035	0.297345	-2.90247	0.00370228	0.0293801
ENSG00000130150	MOSPD2	158747	2499.29	0.805121	0.277495	2.90139	0.00371506	0.0293801
ENSG00000273841	TAF9	6880	1793.7	0.780139	0.268855	2.90171	0.00371137	0.0293801
ENSG00000184014	DENND5A	23258	6223.65	-0.780102	0.268824	-2.9019	0.00370901	0.0293801
ENSG00000185187	SIGIRR	59307	505.086	-1.59577	0.550503	-2.89874	0.00374662	0.0296085
ENSG00000105701	FKBP8	23770	8591.49	-0.916238	0.316128	-2.89831	0.00375178	0.0296085
ENSG00000160551	TAOK1	57551	10380	0.900533	0.310683	2.89856	0.0037488	0.0296085
ENSG00000174197	MGA	23269	3700.1	0.788581	0.272068	2.89847	0.00374993	0.0296085
ENSG00000196268	ZNF493	284443	447.832	1.14803	0.396145	2.898	0.00375555	0.0296227
ENSG00000108774	RAB5C	5878	1570.83	-0.844225	0.291357	-2.89756	0.00376076	0.0296483
ENSG00000184207	PGP	283871	1415.06	-1.05191	0.363103	-2.897	0.00376745	0.0296856
ENSG00000183171	ENSG00000183171	NA	59.1392	1.84938	0.638459	2.89663	0.003772	0.0297059
ENSG00000214309	MBLAC1	255374	56.2127	-1.82137	0.628855	-2.89633	0.00377555	0.0297185
ENSG00000254682	DHCR7-DT	129810502	74.4649	1.61663	0.558387	2.89517	0.00378956	0.0298132
ENSG00000239779	WBP1	23559	179.278	-1.32929	0.459173	-2.89497	0.00379189	0.029816
ENSG00000129810	SGO1	151648	143.589	-1.84162	0.636386	-2.89387	0.00380527	0.0299056
ENSG00000196526	AFAP1	60312	1127.29	-1.00594	0.3477	-2.89314	0.00381416	0.0299599
ENSG00000116117	PARD3B	117583	671.801	0.942897	0.325935	2.8929	0.00381707	0.0299672
ENSG00000213420	GPC2	221914	70.7928	-2.71822	0.939744	-2.89251	0.00382174	0.0299882
ENSG00000125733	TRIP10	9322	3166.44	-0.973546	0.336613	-2.89218	0.00382574	0.0300041
ENSG00000138606	SHF	90525	343.089	-1.17432	0.406205	-2.89095	0.00384081	0.0301034	MAPK
ENSG00000163918	RFC4	5984	831.259	-1.01918	0.352558	-2.89082	0.00384239	0.0301034
ENSG00000135336	ORC3	23595	2020.95	0.836456	0.28942	2.89011	0.0038511	0.0301559
ENSG00000157764	BRAF	673	1558.01	0.840755	0.290985	2.88934	0.00386054	0.0302142
ENSG00000133895	MEN1	4221	2028.67	-0.833347	0.288544	-2.88811	0.00387564	0.0303167
ENSG00000138160	KIF11	3832	1740.16	-1.88954	0.654317	-2.8878	0.00387942	0.0303306
ENSG00000111247	RAD51AP1	10635	487.551	-1.78726	0.619088	-2.88693	0.00389025	0.0303995
ENSG00000080546	SESN1	27244	927.41	0.872473	0.30232	2.88592	0.00390269	0.0304809
ENSG00000099246	RAB18	22931	5463.29	0.749563	0.259754	2.88566	0.0039059	0.0304902
ENSG00000115464	USP34	9736	9084.09	0.904092	0.313329	2.88544	0.00390871	0.0304964
ENSG00000125726	CD70	970	849.704	-1.29452	0.448724	-2.8849	0.00391537	0.0305202
ENSG00000141994	DUS3L	56931	537.862	-0.921037	0.319265	-2.88487	0.0039158	0.0305202
ENSG00000165233	CARD19	84270	1391.85	-1	0.346696	-2.88438	0.00392191	0.0305363
ENSG00000119820	YIPF4	84272	2861.23	0.854371	0.296197	2.88446	0.00392082	0.0305363
ENSG00000278922	ENSG00000278922	NA	77.8383	-1.60226	0.555545	-2.88412	0.00392506	0.0305451
ENSG00000005108	THSD7A	221981	231.17	1.71933	0.596197	2.88384	0.00392861	0.030557
ENSG00000137656	BUD13	84811	592.155	-0.917555	0.318217	-2.88343	0.00393371	0.0305666
ENSG00000158828	PINK1	65018	848.41	-0.869428	0.301527	-2.88341	0.0039339	0.0305666
ENSG00000166902	MRPL16	54948	1281.15	-0.874203	0.303221	-2.88306	0.00393835	0.0305698
ENSG00000151779	NBAS	51594	3936.67	0.744158	0.258109	2.88311	0.00393764	0.0305698
ENSG00000179387	ELMOD2	255520	2783.47	0.962729	0.334095	2.8816	0.00395663	0.0306801
ENSG00000116747	RO60	6738	2998.14	0.822527	0.285434	2.88167	0.0039557	0.0306801
ENSG00000197905	TEAD4	7004	528.971	-0.897342	0.31145	-2.88117	0.00396202	0.0307061
ENSG00000251079	BMS1P2	NA	317.18	1.53857	0.534072	2.88082	0.0039664	0.0307232
ENSG00000095380	NANS	54187	1350.12	-1.20873	0.419625	-2.88051	0.00397032	0.0307232
ENSG00000168734	PKIG	11142	766.946	-0.842089	0.29234	-2.88051	0.00397031	0.0307232
ENSG00000101181	MTG2	26164	994.645	-0.849842	0.295114	-2.8797	0.00398048	0.030786
ENSG00000205220	PSMB10	5699	223.038	-1.34741	0.467957	-2.87935	0.00398499	0.0307894
ENSG00000105568	PPP2R1A	5518	13264.2	-0.767967	0.266712	-2.87939	0.0039845	0.0307894
ENSG00000234975	FTH1P2	NA	1448.03	1.04896	0.364351	2.879	0.00398944	0.0307923
ENSG00000114850	SSR3	6747	14708.5	0.920324	0.319656	2.8791	0.00398806	0.0307923
ENSG00000179051	RCC2	55920	3377.04	-0.886805	0.308081	-2.87848	0.00399593	0.0308266
ENSG00000132182	NUP210	23225	1055.23	-1.1568	0.401963	-2.87786	0.00400377	0.0308713
ENSG00000142623	PADI1	29943	273.061	-1.34455	0.467307	-2.87722	0.00401194	0.0309185
ENSG00000131737	KRT34	3885	53.8701	-2.97258	1.03367	-2.87575	0.00403066	0.0310312
ENSG00000158445	KCNB1	3745	53.0721	2.16779	0.753812	2.87577	0.0040304	0.0310312
ENSG00000113742	CPEB4	80315	2457.11	0.962254	0.334657	2.87535	0.00403584	0.0310552
ENSG00000160781	PAQR6	79957	235.974	-1.32075	0.459379	-2.87509	0.00403915	0.0310648
ENSG00000250133	HOXC-AS2	100874364	81.592	-1.55928	0.542425	-2.87464	0.0040449	0.0310932
ENSG00000148677	ANKRD1	27063	54.7534	-2.2207	0.772589	-2.87436	0.0040485	0.0311045
ENSG00000188171	ZNF626	199777	413.466	0.941532	0.32758	2.8742	0.00405048	0.0311045
ENSG00000185885	IFITM1	8519	144.303	-2.77101	0.964496	-2.87301	0.0040658	0.0312039
ENSG00000115875	SRSF7	6432	3868.76	-0.98273	0.342091	-2.87271	0.00406962	0.0312039
ENSG00000066777	ARFGEF1	10565	7184.18	0.748753	0.260637	2.87278	0.00406876	0.0312039
ENSG00000156463	SH3RF2	153769	659.962	-1.08365	0.377271	-2.87234	0.0040745	0.0312254
ENSG00000164109	MAD2L1	4085	1387.94	-1.47493	0.513597	-2.87176	0.00408187	0.0312661
ENSG00000160993	ALKBH4	54784	332.383	-0.97988	0.341231	-2.8716	0.00408397	0.0312663
ENSG00000163435	ELF3	1999	1539.2	-0.808599	0.281685	-2.87058	0.0040972	0.0313516
ENSG00000196227	FAM217B	63939	1022.82	0.924484	0.322107	2.87012	0.00410321	0.0313818
ENSG00000174953	DHX36	170506	3914.62	0.849544	0.296078	2.86933	0.00411348	0.0314285
ENSG00000177485	ZBTB33	10009	2067.64	0.837297	0.291809	2.86933	0.00411343	0.0314285
ENSG00000112237	CCNC	892	3179.61	0.927462	0.323353	2.86827	0.00412728	0.031518
ENSG00000013619	MAMLD1	10046	607.158	-1.08765	0.379444	-2.86642	0.00415149	0.0316869
ENSG00000099814	CEP170B	283638	5464.62	-0.98886	0.345006	-2.86622	0.00415412	0.0316909
ENSG00000254860	TMEM9B-AS1	NA	226.693	1.10664	0.38632	2.86458	0.00417565	0.0317271
ENSG00000104129	DNAJC17	55192	341.729	-1.10109	0.384259	-2.86549	0.00416361	0.0317271
ENSG00000114573	ATP6V1A	523	6654.72	1.04936	0.3663	2.86475	0.00417336	0.0317271
ENSG00000204590	GNL1	2794	3275.03	-0.986015	0.344161	-2.86498	0.00417032	0.0317271
ENSG00000185359	HGS	9146	5317.36	-0.96831	0.337924	-2.86547	0.00416394	0.0317271
ENSG00000149136	SSRP1	6749	5297.85	-0.85744	0.299271	-2.86509	0.00416885	0.0317271
ENSG00000090372	STRN4	29888	3161.9	-0.826556	0.288544	-2.86458	0.00417567	0.0317271
[truncated: 15,275 more rows]
