# Supplementary material for: Urinary renal epithelial cells can be used for NPHP1 phenotyping and a personalized therapeutic strategy
Source: J Cell Sci. 2025 Sep 8;138(20):jcs264141. doi: 10.1242/jcs.264141 (PMC12450468; doi:10.1242/jcs.264141)
Supplement: Table S7. [file joces-138-264141-TableS7.xlsx]

## Sheet: TableS7.Pathways_NPHP1vsALP
Category	Term	Description	LogP	Log(q-value)	Genes	Symbols	InTerm_InList	dysregulation type
Reactome Gene Sets	R-HSA-1280218	Adaptive Immune System	-3.72944	-1.78578	1213,3685,3709,5592,6654,7321,7704,8139,8905,8925,9354,9554,9604,9867,10427,10484,10802,11059,22863,22872,23118,23352,23376,25831,26046,26235,26249,51128,51132,51164,51465,55008,55284,79876,84078,84085,84961,89122,114907,197131,253260	CLTC,ITGAV,ITPR2,PRKG1,SOS1,UBE2D1,ZBTB16,GAN,AP1S2,HERC1,UBE4A,SEC22B,RNF14,PJA2,SEC24B,SEC23A,SEC24A,WWP1,ATG14,SEC31A,TAB2,UBR4,UFL1,HECTD1,LTN1,FBXL4,KLHL3,SAR1B,RLIM,DCTN4,UBE2J1,HERC6,UBE2W,UBA5,KBTBD7,FBXO30,FBXL20,TRIM4,FBXO32,UBR1,RICTOR	41/627	Upregulated
Reactome Gene Sets	R-HSA-983169	Class I MHC mediated antigen processing & presentation	-7.61874	-4.94751	3685,7321,7704,8139,8925,9354,9554,9604,9867,10427,10484,10802,11059,22863,22872,23352,23376,25831,26046,26235,26249,51128,51132,51465,55008,55284,79876,84078,84085,84961,89122,114907,197131	ITGAV,UBE2D1,ZBTB16,GAN,HERC1,UBE4A,SEC22B,RNF14,PJA2,SEC24B,SEC23A,SEC24A,WWP1,ATG14,SEC31A,UBR4,UFL1,HECTD1,LTN1,FBXL4,KLHL3,SAR1B,RLIM,UBE2J1,HERC6,UBE2W,UBA5,KBTBD7,FBXO30,FBXL20,TRIM4,FBXO32,UBR1	33/307	Upregulated
Reactome Gene Sets	R-HSA-9705671	SARS-CoV-2 activates/modulates innate and adaptive immune responses	-3.33292	-1.50811	5903,10427,10484,10802,22863,23118,29110,51128,64135,80143,89122,257397	RANBP2,SEC24B,SEC23A,SEC24A,ATG14,TAB2,TBK1,SAR1B,IFIH1,SIKE1,TRIM4,TAB3	12/107	Upregulated
Reactome Gene Sets	R-HSA-983170	Antigen Presentation: Folding, assembly and peptide loading of class I MHC	-3.68241	-1.74901	10427,10484,10802,22863,22872,51128	SEC24B,SEC23A,SEC24A,ATG14,SEC31A,SAR1B	6/25	Upregulated
Reactome Gene Sets	R-HSA-983168	Antigen processing: Ubiquitination & Proteasome degradation	-5.58558	-3.18177	7321,7704,8139,8925,9354,9604,9867,11059,23352,23376,25831,26046,26235,26249,51132,51465,55008,55284,79876,84078,84085,84961,89122,114907,197131	UBE2D1,ZBTB16,GAN,HERC1,UBE4A,RNF14,PJA2,WWP1,UBR4,UFL1,HECTD1,LTN1,FBXL4,KLHL3,RLIM,UBE2J1,HERC6,UBE2W,UBA5,KBTBD7,FBXO30,FBXL20,TRIM4,FBXO32,UBR1	25/243	Upregulated
GO Biological Processes	GO:0006914	autophagy	-12.4541	-9.45318	472,1213,2308,3428,3920,8887,8925,9140,9528,9821,10128,10241,10254,22863,23001,23230,23341,23376,25782,25978,26235,26249,29110,51100,51569,54828,55102,55207,55432,57674,57724,79876,81631,83452,84749,91137,94241,115201,132671,285636,440026,493856,494513	ATM,CLTC,FOXO1,IFI16,LAMP2,TAX1BP1,HERC1,ATG12,TMEM59,RB1CC1,LRPPRC,CALCOCO2,STAM2,ATG14,WDFY3,VPS13A,DNAJC16,UFL1,RAB3GAP2,CHMP2B,FBXL4,KLHL3,TBK1,SH3GLB1,UFM1,BCAS3,ATG2B,ARL8B,YOD1,RNF213,EPG5,UBA5,MAP1LC3B,RAB33B,USP30,SLC25A46,TP53INP1,ATG4A,SPATA18,RIMOC1,TMEM41B,CISD2,PJVK	43/331	Upregulated
GO Biological Processes	GO:0010508	positive regulation of autophagy	-5.45177	-3.07693	373,1634,2308,5286,9528,9821,10241,10346,11043,23352,23376,25782,27244,29110,51100,55187,60592,92140,94241	TRIM23,DCN,FOXO1,PIK3C2A,TMEM59,RB1CC1,CALCOCO2,TRIM22,MID2,UBR4,UFL1,RAB3GAP2,SESN1,TBK1,SH3GLB1,VPS13D,SCOC,MTDH,TP53INP1	19/156	Upregulated
Reactome Gene Sets	R-HSA-446203	Asparagine N-linked glycosylation	-9.23736	-6.37115	378,1314,1315,2673,2804,3998,4253,6400,8615,9554,10175,10282,10299,10427,10466,10484,10802,10959,10972,11015,11196,11236,22872,23256,26503,51014,51128,51164,55757,57511,83548,84061,85365,116150	ARF4,COPA,COPB1,GFPT1,GOLGB1,LMAN1,MIA2,SEL1L,USO1,SEC22B,CNIH1,BET1,MARCHF6,SEC24B,COG5,SEC23A,SEC24A,TMED2,TMED10,KDELR3,SEC23IP,RNF139,SEC31A,SCFD1,SLC17A5,TMED7,SAR1B,DCTN4,UGGT2,COG6,COG3,MAGT1,ALG2,NUS1	34/279	Upregulated
Reactome Gene Sets	R-HSA-8951664	Neddylation	-3.96048	-1.93128	4780,7321,7704,8139,8450,9318,10116,23369,26235,26249,54165,56929,56995,79728,80067,84078,84085,84961,114907	NFE2L2,UBE2D1,ZBTB16,GAN,CUL4B,COPS2,FEM1B,PUM2,FBXL4,KLHL3,DCUN1D1,FEM1C,TULP4,PALB2,DCAF17,KBTBD7,FBXO30,FBXL20,FBXO32	19/199	Upregulated
Reactome Gene Sets	R-HSA-5653656	Vesicle-mediated transport	-15.094	-11.8298	259,378,400,1121,1213,1314,1315,2512,2799,2803,2804,3998,4253,4644,5286,5874,7110,7184,8615,8867,8905,9318,9321,9554,9648,9882,9950,10175,10254,10260,10282,10427,10466,10484,10802,10959,10972,11015,11196,22872,22878,22931,23256,25782,25978,50618,51014,51128,51164,51594,54885,55582,55667,55763,57511,64746,64786,81631,83452,83548,85439,115548,149371,152503,163486	AMBP,ARF4,ARL1,CHM,CLTC,COPA,COPB1,FTL,GNS,GOLGA4,GOLGB1,LMAN1,MIA2,MYO5A,PIK3C2A,RAB27B,TMF1,HSP90B1,USO1,SYNJ1,AP1S2,COPS2,TRIP11,SEC22B,GCC2,TBC1D4,GOLGA5,CNIH1,STAM2,DENND4A,BET1,SEC24B,COG5,SEC23A,SEC24A,TMED2,TMED10,KDELR3,SEC23IP,SEC31A,TRAPPC8,RAB18,SCFD1,RAB3GAP2,CHMP2B,ITSN2,TMED7,SAR1B,DCTN4,NBAS,TBC1D8B,KIF27,DENND4C,EXOC1,COG6,ACBD3,TBC1D15,MAP1LC3B,RAB33B,COG3,STON2,FCHO2,EXOC8,SH3D…	65/585	Upregulated
Reactome Gene Sets	R-HSA-199991	Membrane Trafficking	-15.1615	-11.8595	378,400,1121,1213,1314,1315,2512,2799,2803,2804,3998,4253,4644,5286,5874,7110,8615,8867,8905,9318,9321,9554,9648,9882,9950,10175,10254,10260,10282,10427,10466,10484,10802,10959,10972,11015,11196,22872,22878,22931,23256,25782,25978,50618,51014,51128,51164,51594,54885,55582,55667,55763,57511,64746,64786,81631,83452,83548,85439,115548,149371,152503,163486	ARF4,ARL1,CHM,CLTC,COPA,COPB1,FTL,GNS,GOLGA4,GOLGB1,LMAN1,MIA2,MYO5A,PIK3C2A,RAB27B,TMF1,USO1,SYNJ1,AP1S2,COPS2,TRIP11,SEC22B,GCC2,TBC1D4,GOLGA5,CNIH1,STAM2,DENND4A,BET1,SEC24B,COG5,SEC23A,SEC24A,TMED2,TMED10,KDELR3,SEC23IP,SEC31A,TRAPPC8,RAB18,SCFD1,RAB3GAP2,CHMP2B,ITSN2,TMED7,SAR1B,DCTN4,NBAS,TBC1D8B,KIF27,DENND4C,EXOC1,COG6,ACBD3,TBC1D15,MAP1LC3B,RAB33B,COG3,STON2,FCHO2,EXOC8,SH3D19,DENND1B	63/553	Upregulated
Reactome Gene Sets	R-HSA-6811442	Intra-Golgi and retrograde Golgi-to-ER traffic	-6.70981	-4.10684	378,400,1314,1315,2803,7110,9321,9554,9648,9950,10466,10959,10972,11015,22931,25782,51014,51164,51594,55582,57511,83452,83548	ARF4,ARL1,COPA,COPB1,GOLGA4,TMF1,TRIP11,SEC22B,GCC2,GOLGA5,COG5,TMED2,TMED10,KDELR3,RAB18,RAB3GAP2,TMED7,DCTN4,NBAS,KIF27,COG6,RAB33B,COG3	23/183	Upregulated
Reactome Gene Sets	R-HSA-199977	ER to Golgi Anterograde Transport	-10.5513	-7.62298	378,1314,1315,2804,3998,4253,8615,9554,10175,10282,10427,10466,10484,10802,10959,10972,11015,11196,22872,23256,51014,51128,51164,57511,83548	ARF4,COPA,COPB1,GOLGB1,LMAN1,MIA2,USO1,SEC22B,CNIH1,BET1,SEC24B,COG5,SEC23A,SEC24A,TMED2,TMED10,KDELR3,SEC23IP,SEC31A,SCFD1,TMED7,SAR1B,DCTN4,COG6,COG3	25/139	Upregulated
Reactome Gene Sets	R-HSA-948021	Transport to the Golgi and subsequent modification	-8.63415	-5.82447	378,1314,1315,2804,3998,4253,8615,9554,10175,10282,10427,10466,10484,10802,10959,10972,11015,11196,22872,23256,51014,51128,51164,57511,83548	ARF4,COPA,COPB1,GOLGB1,LMAN1,MIA2,USO1,SEC22B,CNIH1,BET1,SEC24B,COG5,SEC23A,SEC24A,TMED2,TMED10,KDELR3,SEC23IP,SEC31A,SCFD1,TMED7,SAR1B,DCTN4,COG6,COG3	25/170	Upregulated
Reactome Gene Sets	R-HSA-6807878	COPI-mediated anterograde transport	-5.18613	-2.87801	378,1314,1315,2804,8615,10282,10466,10959,10972,11015,51014,51164,57511,83548	ARF4,COPA,COPB1,GOLGB1,USO1,BET1,COG5,TMED2,TMED10,KDELR3,TMED7,DCTN4,COG6,COG3	14/94	Upregulated
Reactome Gene Sets	R-HSA-8856688	Golgi-to-ER retrograde transport	-3.3107	-1.48999	378,1314,1315,9554,10959,10972,11015,22931,25782,51014,51164,51594,55582	ARF4,COPA,COPB1,SEC22B,TMED2,TMED10,KDELR3,RAB18,RAB3GAP2,TMED7,DCTN4,NBAS,KIF27	13/123	Upregulated
Reactome Gene Sets	R-HSA-2426168	Activation of gene expression by SREBF (SREBP)	-4.57444	-2.4043	3156,3157,3422,6309,6319,6713,8648,10499	HMGCR,HMGCS1,IDI1,SC5D,SCD,SQLE,NCOA1,NCOA2	8/35	Upregulated
Reactome Gene Sets	R-HSA-5694530	Cargo concentration in the ER	-7.43618	-4.78305	3998,4253,9554,10175,10427,10484,10802,10959,10972,51128	LMAN1,MIA2,SEC22B,CNIH1,SEC24B,SEC23A,SEC24A,TMED2,TMED10,SAR1B	10/29	Upregulated
Reactome Gene Sets	R-HSA-204005	COPII-mediated vesicle transport	-7.69589	-5.01532	3998,8615,9554,10175,10282,10427,10484,10802,10959,10972,11196,22872,23256,51128	LMAN1,USO1,SEC22B,CNIH1,BET1,SEC24B,SEC23A,SEC24A,TMED2,TMED10,SEC23IP,SEC31A,SCFD1,SAR1B	14/60	Upregulated
Reactome Gene Sets	R-HSA-556833	Metabolism of lipids	-8.62373	-5.82447	19,51,196,892,2180,2181,2531,3156,3157,3248,3422,3638,3992,4199,5264,5286,5337,6296,6307,6309,6319,6713,8644,8648,8706,8821,8867,8895,9420,9439,9572,9969,10427,10484,10499,10802,10891,22908,50640,51128,51144,51170,51478,56261,57153,60481,64801,79611,79887,84693,94101,113612,114882,114883,134429,171586,200576,374986	ABCA1,ACOX1,AHR,CCNC,ACSL1,ACSL3,KDSR,HMGCR,HMGCS1,HPGD,IDI1,INSIG1,FADS1,ME1,PHYH,PIK3C2A,PLD1,ACSM3,MSMO1,SC5D,SCD,SQLE,AKR1C3,NCOA1,B3GALNT1,INPP4B,SYNJ1,CPNE3,CYP7B1,MED23,NR1D1,MED13,SEC24B,SEC23A,NCOA2,SEC24A,PPARGC1A,SACM1L,PNPLA8,SAR1B,HSD17B12,HSD17B11,HSD17B7,GPCPD1,SLC44A2,ELOVL5,ARV1,ACSS3,PLBD1,MCEE,ORMDL1,CYP2U1,OSBPL8,OSBPL9,STARD4,ABHD3,PIKFYVE,MIGA1	58/691	Upregulated
Reactome Gene Sets	R-HSA-8957322	Metabolism of steroids	-8.16304	-5.41078	3156,3157,3422,3638,6307,6309,6319,6713,8644,8648,9420,10427,10484,10499,10802,51128,51144,51170,51478,64801,114883,134429	HMGCR,HMGCS1,IDI1,INSIG1,MSMO1,SC5D,SCD,SQLE,AKR1C3,NCOA1,CYP7B1,SEC24B,SEC23A,NCOA2,SEC24A,SAR1B,HSD17B12,HSD17B11,HSD17B7,ARV1,OSBPL9,STARD4	22/141	Upregulated
Reactome Gene Sets	R-HSA-1655829	Regulation of cholesterol biosynthesis by SREBP (SREBF)	-8.28628	-5.52273	3156,3157,3422,3638,6309,6319,6713,8648,10427,10484,10499,10802,51128	HMGCR,HMGCS1,IDI1,INSIG1,SC5D,SCD,SQLE,NCOA1,SEC24B,SEC23A,NCOA2,SEC24A,SAR1B	13/46	Upregulated
Reactome Gene Sets	R-HSA-191273	Cholesterol biosynthesis	-5.62772	-3.20347	3156,3157,3422,6307,6309,6713,51478,64801	HMGCR,HMGCS1,IDI1,MSMO1,SC5D,SQLE,HSD17B7,ARV1	8/26	Upregulated
Reactome Gene Sets	R-HSA-556833	Metabolism of lipids	-8.62373	-5.82447	19,51,196,892,2180,2181,2531,3156,3157,3248,3422,3638,3992,4199,5264,5286,5337,6296,6307,6309,6319,6713,8644,8648,8706,8821,8867,8895,9420,9439,9572,9969,10427,10484,10499,10802,10891,22908,50640,51128,51144,51170,51478,56261,57153,60481,64801,79611,79887,84693,94101,113612,114882,114883,134429,171586,200576,374986,427,472,3612,3988,5295,5728,9375,22863,23049,23167,23556,55151,57515,64746,64924,1…	ABCA1,ACOX1,AHR,CCNC,ACSL1,ACSL3,KDSR,HMGCR,HMGCS1,HPGD,IDI1,INSIG1,FADS1,ME1,PHYH,PIK3C2A,PLD1,ACSM3,MSMO1,SC5D,SCD,SQLE,AKR1C3,NCOA1,B3GALNT1,INPP4B,SYNJ1,CPNE3,CYP7B1,MED23,NR1D1,MED13,SEC24B,SEC23A,NCOA2,SEC24A,PPARGC1A,SACM1L,PNPLA8,SAR1B,HSD17B12,HSD17B11,HSD17B7,GPCPD1,SLC44A2,ELOVL5,ARV1,ACSS3,PLBD1,MCEE,ORMDL1,CYP2U1,OSBPL8,OSBPL9,STARD4,ABHD3,PIKFYVE,MIGA1,ASAH1,ATM,IMPA1,LIPA,PIK3R1,PT…	103/-	Upregulated
WikiPathways	WP4718	Cholesterol metabolism with Bloch and Kandutsch Russell pathways	-9.21257	-6.36061	19,2180,2181,3156,3157,3422,3992,6307,6309,6319,6646,6713,51478,60481	ABCA1,ACSL1,ACSL3,HMGCR,HMGCS1,IDI1,FADS1,MSMO1,SC5D,SCD,SOAT1,SQLE,HSD17B7,ELOVL5	14/47	Upregulated
WikiPathways	WP4718	Cholesterol metabolism with Bloch and Kandutsch Russell pathways	-9.21257	-6.36061	19,2180,2181,3156,3157,3422,3992,6307,6309,6319,6646,6713,51478,60481,3638,8648,10427,10484,10499,10802,51128,8644,9420,51144,51170,64801,114883,134429,3988,64746,11236,22872,3953,6817,7364,9971,23461,25976,285440,3417,427,3612,23262,116150,8821,8867,11163,222236,538,1728,5208,115111	ABCA1,ACSL1,ACSL3,HMGCR,HMGCS1,IDI1,FADS1,MSMO1,SC5D,SCD,SOAT1,SQLE,HSD17B7,ELOVL5,INSIG1,NCOA1,SEC24B,SEC23A,NCOA2,SEC24A,SAR1B,AKR1C3,CYP7B1,HSD17B12,HSD17B11,ARV1,OSBPL9,STARD4,LIPA,ACBD3,RNF139,SEC31A,LEPR,SULT1A1,UGT2B7,NR1H4,ABCA5,TIPARP,CYP4V2,IDH1,ASAH1,IMPA1,PPIP5K2,NUS1,INPP4B,SYNJ1,NUDT4,NAPEPLD,ATP7A,NQO1,PFKFB2,SLC26A7	52/-	Upregulated
WikiPathways	WP5329	Cholesterol biosynthesis pathway in hepatocytes	-6.61503	-4.04255	19,2180,2181,3156,3157,3422,6307,6309,6319,51478,60481	ABCA1,ACSL1,ACSL3,HMGCR,HMGCS1,IDI1,MSMO1,SC5D,SCD,HSD17B7,ELOVL5	11/43	Upregulated
GO Biological Processes	GO:0010256	endomembrane system organization	-17.9226	-14.3574	19,288,400,523,545,819,1130,2804,3998,5728,6683,7110,7905,8411,8546,8548,8615,8674,8905,9321,9648,9950,10087,10159,10254,10282,10466,10564,10565,10959,10972,11196,22872,22878,22931,23325,23345,23352,23471,25978,27230,29887,50999,51014,51606,54808,55151,55161,55207,57088,57097,57511,57698,64801,79659,80124,81488,81555,83548,84272,84376,116068,148362,149371,157680,163590,203859,375056,440026,1386,1…	ABCA1,ANK3,ARL1,ATP6V1A,ATR,CAMLG,LYST,GOLGB1,LMAN1,PTEN,SPAST,TMF1,REEP5,EEA1,AP3B1,BLZF1,USO1,VAMP4,AP1S2,TRIP11,GCC2,GOLGA5,CERT1,ATP6AP2,STAM2,BET1,COG5,ARFGEF2,ARFGEF1,TMED2,TMED10,SEC23IP,SEC31A,TRAPPC8,RAB18,WASHC4,SYNE1,UBR4,TRAM1,CHMP2B,SERP1,SNX10,TMED5,TMED7,ATP6V1H,DYM,TMEM38B,TMEM33,ARL8B,PLSCR4,PARP11,COG6,SHTN1,ARV1,DYNC2H1,VCPIP1,POLR2M,YIPF5,COG3,YIPF4,HOOK3,LYSMD3,BROX,EXOC8,VPS…	104/-	Upregulated
GO Biological Processes	GO:0010256	endomembrane system organization	-17.9226	-14.3574	19,288,400,523,545,819,1130,2804,3998,5728,6683,7110,7905,8411,8546,8548,8615,8674,8905,9321,9648,9950,10087,10159,10254,10282,10466,10564,10565,10959,10972,11196,22872,22878,22931,23325,23345,23352,23471,25978,27230,29887,50999,51014,51606,54808,55151,55161,55207,57088,57097,57511,57698,64801,79659,80124,81488,81555,83548,84272,84376,116068,148362,149371,157680,163590,203859,375056,440026	ABCA1,ANK3,ARL1,ATP6V1A,ATR,CAMLG,LYST,GOLGB1,LMAN1,PTEN,SPAST,TMF1,REEP5,EEA1,AP3B1,BLZF1,USO1,VAMP4,AP1S2,TRIP11,GCC2,GOLGA5,CERT1,ATP6AP2,STAM2,BET1,COG5,ARFGEF2,ARFGEF1,TMED2,TMED10,SEC23IP,SEC31A,TRAPPC8,RAB18,WASHC4,SYNE1,UBR4,TRAM1,CHMP2B,SERP1,SNX10,TMED5,TMED7,ATP6V1H,DYM,TMEM38B,TMEM33,ARL8B,PLSCR4,PARP11,COG6,SHTN1,ARV1,DYNC2H1,VCPIP1,POLR2M,YIPF5,COG3,YIPF4,HOOK3,LYSMD3,BROX,EXOC8,VPS…	69/571	Upregulated
GO Biological Processes	GO:0061024	membrane organization	-12.0364	-9.0548	19,288,545,819,1386,1803,2729,4897,5286,5728,6683,7905,8411,8417,8546,8615,8674,8867,10018,10087,10254,10282,10427,10451,10484,10802,10959,10972,11261,22872,22878,23074,23355,23471,25978,26052,26515,26520,27230,51012,51100,51128,51454,55102,55161,55207,55763,57088,57097,64801,80124,81555,84162,84272,91137,94134,114882,115548,137392,139322,148362,149371,152926,163590,200576,203859,284697,345778,37…	ABCA1,ANK3,ATR,CAMLG,ATF2,DPP4,GCLC,NRCAM,PIK3C2A,PTEN,SPAST,REEP5,EEA1,STX7,AP3B1,USO1,VAMP4,SYNJ1,BCL2L11,CERT1,STAM2,BET1,SEC24B,VAV3,SEC23A,SEC24A,TMED2,TMED10,CHP1,SEC31A,TRAPPC8,BLTP3B,VPS8,TRAM1,CHMP2B,DNM3,TIMM10B,TIMM9,SERP1,PRELID3B,SH3GLB1,SAR1B,GULP1,ATG2B,TMEM33,ARL8B,EXOC1,PLSCR4,PARP11,ARV1,VCPIP1,YIPF5,BLTP1,YIPF4,SLC25A46,ARHGAP12,OSBPL8,FCHO2,CIBAR1,APOOL,BROX,EXOC8,PPM1K,TOR1AI…	70/764	Upregulated
GO Biological Processes	GO:0016197	endosomal transport	-12.4728	-9.45318	19,400,757,1130,1213,5870,7813,7840,8411,8674,9043,9182,9372,9581,9648,10254,22863,23074,23325,23527,25938,25978,50618,51026,55207,55610,55745,55773,57724,84162,84376,157680,163486,200576,253725,284697,387680,404636	ABCA1,ARL1,TMEM50B,LYST,CLTC,RAB6A,EVI5,ALMS1,EEA1,VAMP4,SPAG9,RASSF9,ZFYVE9,PREPL,GCC2,STAM2,ATG14,BLTP3B,WASHC4,ACAP2,HEATR5A,CHMP2B,ITSN2,GOLT1B,ARL8B,VPS50,AP5M1,TBC1D23,EPG5,BLTP1,HOOK3,VPS13B,DENND1B,PIKFYVE,WASHC2C,BTBD8,WASHC2A,DENND10	38/264	Upregulated
GO Biological Processes	GO:0016197	endosomal transport	-12.4728	-9.45318	19,400,757,1130,1213,5870,7813,7840,8411,8674,9043,9182,9372,9581,9648,10254,22863,23074,23325,23527,25938,25978,50618,51026,55207,55610,55745,55773,57724,84162,84376,157680,163486,200576,253725,284697,387680,404636,23033,23041,23230,54832,55297,55435	ABCA1,ARL1,TMEM50B,LYST,CLTC,RAB6A,EVI5,ALMS1,EEA1,VAMP4,SPAG9,RASSF9,ZFYVE9,PREPL,GCC2,STAM2,ATG14,BLTP3B,WASHC4,ACAP2,HEATR5A,CHMP2B,ITSN2,GOLT1B,ARL8B,VPS50,AP5M1,TBC1D23,EPG5,BLTP1,HOOK3,VPS13B,DENND1B,PIKFYVE,WASHC2C,BTBD8,WASHC2A,DENND10,DOP1A,MON2,VPS13A,VPS13C,CCDC91,AP1AR	44/-	Upregulated
GO Biological Processes	GO:1901615	organic hydroxy compound metabolic process	-3.69592	-1.76083	19,427,538,1728,3156,3157,3417,3422,3612,3638,3953,3988,5208,6307,6309,6646,6713,6817,8644,8821,8867,9420,9971,11163,23262,23461,51478,64801,114883,115111,116150,222236,285440	ABCA1,ASAH1,ATP7A,NQO1,HMGCR,HMGCS1,IDH1,IDI1,IMPA1,INSIG1,LEPR,LIPA,PFKFB2,MSMO1,SC5D,SOAT1,SQLE,SULT1A1,AKR1C3,INPP4B,SYNJ1,CYP7B1,NR1H4,NUDT4,PPIP5K2,ABCA5,HSD17B7,ARV1,OSBPL9,SLC26A7,NUS1,NAPEPLD,CYP4V2	33/468	Upregulated
GO Biological Processes	GO:0006066	alcohol metabolic process	-4.12038	-2.05809	19,427,3156,3157,3417,3422,3612,3638,3953,3988,6307,6309,6646,6713,6817,8644,8821,8867,9420,11163,23262,23461,51478,64801,116150,222236	ABCA1,ASAH1,HMGCR,HMGCS1,IDH1,IDI1,IMPA1,INSIG1,LEPR,LIPA,MSMO1,SC5D,SOAT1,SQLE,SULT1A1,AKR1C3,INPP4B,SYNJ1,CYP7B1,NUDT4,PPIP5K2,ABCA5,HSD17B7,ARV1,NUS1,NAPEPLD	26/314	Upregulated
GO Biological Processes	GO:0016050	vesicle organization	-10.4173	-7.50538	19,523,528,534,1130,7110,8411,8417,8546,8615,8674,8905,10159,10254,10282,10427,10451,10484,10564,10802,10959,10972,22872,22878,23325,23352,23355,25978,26052,29887,51128,51606,55207,81555,84272,84376,149371,157680,200576,284697,375056	ABCA1,ATP6V1A,ATP6V1C1,ATP6V1G2,LYST,TMF1,EEA1,STX7,AP3B1,USO1,VAMP4,AP1S2,ATP6AP2,STAM2,BET1,SEC24B,VAV3,SEC23A,ARFGEF2,SEC24A,TMED2,TMED10,SEC31A,TRAPPC8,WASHC4,UBR4,VPS8,CHMP2B,DNM3,SNX10,SAR1B,ATP6V1H,ARL8B,YIPF5,YIPF4,HOOK3,EXOC8,VPS13B,PIKFYVE,BTBD8,MIA3	41/-	Upregulated
GO Biological Processes	GO:0016050	vesicle organization	-10.4173	-7.50538	19,523,528,534,1130,7110,8411,8417,8546,8615,8674,8905,10159,10254,10282,10427,10451,10484,10564,10802,10959,10972,22872,22878,23325,23352,23355,25978,26052,29887,51128,51606,55207,81555,84272,84376,149371,157680,200576,284697,375056	ABCA1,ATP6V1A,ATP6V1C1,ATP6V1G2,LYST,TMF1,EEA1,STX7,AP3B1,USO1,VAMP4,AP1S2,ATP6AP2,STAM2,BET1,SEC24B,VAV3,SEC23A,ARFGEF2,SEC24A,TMED2,TMED10,SEC31A,TRAPPC8,WASHC4,UBR4,VPS8,CHMP2B,DNM3,SNX10,SAR1B,ATP6V1H,ARL8B,YIPF5,YIPF4,HOOK3,EXOC8,VPS13B,PIKFYVE,BTBD8,MIA3	41/351	Upregulated
GO Biological Processes	GO:0007033	vacuole organization	-7.45197	-4.78989	19,523,1200,1386,3920,3988,8546,9140,9821,10159,22863,23341,25978,51606,54664,55102,55207,79158,81631,83452,84376,94241,115201,200576,440026	ABCA1,ATP6V1A,TPP1,ATF2,LAMP2,LIPA,AP3B1,ATG12,RB1CC1,ATP6AP2,ATG14,DNAJC16,CHMP2B,ATP6V1H,TMEM106B,ATG2B,ARL8B,GNPTAB,MAP1LC3B,RAB33B,HOOK3,TP53INP1,ATG4A,PIKFYVE,TMEM41B	25/194	Upregulated
GO Biological Processes	GO:0007033	vacuole organization	-7.45197	-4.78989	19,523,1200,1386,3920,3988,8546,9140,9821,10159,22863,23341,25978,51606,54664,55102,55207,79158,81631,83452,84376,94241,115201,200576,440026,528,534,538,1657,1728,2308,2512,2729,2730,3416,3658,4087,4130,4496,4780,4891,5295,7184,7779,9481,9572,9971,10891,11261,22841,23312,29887,30061,51310,54822,55088,55144,57551,64924,79901,80762,94101,117854,148867,245972,261729,653519,5164,5166,288,8805,26249,5…	ABCA1,ATP6V1A,TPP1,ATF2,LAMP2,LIPA,AP3B1,ATG12,RB1CC1,ATP6AP2,ATG14,DNAJC16,CHMP2B,ATP6V1H,TMEM106B,ATG2B,ARL8B,GNPTAB,MAP1LC3B,RAB33B,HOOK3,TP53INP1,ATG4A,PIKFYVE,TMEM41B,ATP6V1C1,ATP6V1G2,ATP7A,DMXL1,NQO1,FOXO1,FTL,GCLC,GCLM,IDE,IREB2,SMAD2,MAP1A,MT1H,NFE2L2,SLC11A2,PIK3R1,HSP90B1,SLC30A1,SLC25A27,NR1D1,NR1H4,PPARGC1A,CHP1,RAB11FIP2,DMXL2,SNX10,SLC40A1,SLC22A17,TRPM7,CCDC186,LRRC8D,TAOK1,SLC30A…	73/-	Upregulated
GO Biological Processes	GO:0007040	lysosome organization	-4.71952	-2.50264	19,523,1200,3920,3988,8546,10159,25978,51606,54664,55207,79158,84376,200576	ABCA1,ATP6V1A,TPP1,LAMP2,LIPA,AP3B1,ATP6AP2,CHMP2B,ATP6V1H,TMEM106B,ARL8B,GNPTAB,HOOK3,PIKFYVE	14/103	Upregulated
GO Biological Processes	GO:0080171	lytic vacuole organization	-4.71952	-2.50264	19,523,1200,3920,3988,8546,10159,25978,51606,54664,55207,79158,84376,200576	ABCA1,ATP6V1A,TPP1,LAMP2,LIPA,AP3B1,ATP6AP2,CHMP2B,ATP6V1H,TMEM106B,ARL8B,GNPTAB,HOOK3,PIKFYVE	14/103	Upregulated
GO Biological Processes	GO:1902652	secondary alcohol metabolic process	-4.70609	-2.50264	19,3156,3157,3417,3422,3638,3953,3988,6307,6309,6646,6713,9420,23461,51478,64801	ABCA1,HMGCR,HMGCS1,IDH1,IDI1,INSIG1,LEPR,LIPA,MSMO1,SC5D,SOAT1,SQLE,CYP7B1,ABCA5,HSD17B7,ARV1	16/131	Upregulated
GO Biological Processes	GO:0008203	cholesterol metabolic process	-4.57021	-2.40406	19,3156,3157,3422,3638,3953,3988,6307,6309,6646,6713,9420,23461,51478,64801	ABCA1,HMGCR,HMGCS1,IDI1,INSIG1,LEPR,LIPA,MSMO1,SC5D,SOAT1,SQLE,CYP7B1,ABCA5,HSD17B7,ARV1	15/120	Upregulated
GO Biological Processes	GO:0016125	sterol metabolic process	-4.70609	-2.50264	19,3156,3157,3422,3638,3953,3988,6307,6309,6646,6713,9420,23461,51478,64801,285440	ABCA1,HMGCR,HMGCS1,IDI1,INSIG1,LEPR,LIPA,MSMO1,SC5D,SOAT1,SQLE,CYP7B1,ABCA5,HSD17B7,ARV1,CYP4V2	16/131	Upregulated
GO Biological Processes	GO:0008202	steroid metabolic process	-5.15299	-2.85498	19,3156,3157,3422,3638,3953,3988,6307,6309,6646,6713,6817,7364,8644,9420,9971,23461,25976,51144,51170,51478,64746,64801,114883,285440	ABCA1,HMGCR,HMGCS1,IDI1,INSIG1,LEPR,LIPA,MSMO1,SC5D,SOAT1,SQLE,SULT1A1,UGT2B7,AKR1C3,CYP7B1,NR1H4,ABCA5,TIPARP,HSD17B12,HSD17B11,HSD17B7,ACBD3,ARV1,OSBPL9,CYP4V2	25/257	Upregulated
WikiPathways	WP5304	Cholesterol metabolism	-4.30716	-2.19683	19,3156,3157,3422,3988,6307,6309,6646,6713,51128,51478	ABCA1,HMGCR,HMGCS1,IDI1,LIPA,MSMO1,SC5D,SOAT1,SQLE,SAR1B,HSD17B7	11/72	Upregulated
WikiPathways	WP5333	Enterocyte cholesterol metabolism	-5.42528	-3.06873	19,3156,3157,3422,6307,6309,6713,51128,51478	ABCA1,HMGCR,HMGCS1,IDI1,MSMO1,SC5D,SQLE,SAR1B,HSD17B7	9/36	Upregulated
GO Biological Processes	GO:0019752	carboxylic acid metabolic process	-3.33964	-1.51085	36,51,427,538,1491,1629,2052,2180,2181,2653,2729,2730,3248,3417,3658,3988,3992,4199,4329,5208,5264,6296,6307,6319,7364,7915,8050,8564,8644,9420,9971,10840,10891,10955,50640,51144,60481,60496,64801,84693,113612,114883,144193,152926,153364,171586,285440	ACADSB,ACOX1,ASAH1,ATP7A,CTH,DBT,EPHX1,ACSL1,ACSL3,GCSH,GCLC,GCLM,HPGD,IDH1,IREB2,LIPA,FADS1,ME1,ALDH6A1,PFKFB2,PHYH,ACSM3,MSMO1,SCD,UGT2B7,ALDH5A1,PDHX,KMO,AKR1C3,CYP7B1,NR1H4,ALDH1L1,PPARGC1A,SERINC3,PNPLA8,HSD17B12,ELOVL5,AASDHPPT,ARV1,MCEE,CYP2U1,OSBPL9,AMDHD1,PPM1K,MBLAC2,ABHD3,CYP4V2	47/783	Upregulated
GO Biological Processes	GO:0032787	monocarboxylic acid metabolic process	-3.73812	-1.78915	36,51,427,2052,2180,2181,3248,3417,3988,3992,4199,5208,5264,6296,6307,6319,7364,7915,8050,8564,8644,9420,9971,10891,50640,51144,60481,60496,64801,84693,113612,114883,144193,153364,171586,285440	ACADSB,ACOX1,ASAH1,EPHX1,ACSL1,ACSL3,HPGD,IDH1,LIPA,FADS1,ME1,PFKFB2,PHYH,ACSM3,MSMO1,SCD,UGT2B7,ALDH5A1,PDHX,KMO,AKR1C3,CYP7B1,NR1H4,PPARGC1A,PNPLA8,HSD17B12,ELOVL5,AASDHPPT,ARV1,MCEE,CYP2U1,OSBPL9,AMDHD1,MBLAC2,ABHD3,CYP4V2	36/525	Upregulated
GO Biological Processes	GO:0006631	fatty acid metabolic process	-2.74402	-1.08911	36,51,427,2052,2180,2181,3248,3988,3992,5264,6296,6307,6319,8644,10891,50640,51144,60481,84693,113612,153364,171586,285440	ACADSB,ACOX1,ASAH1,EPHX1,ACSL1,ACSL3,HPGD,LIPA,FADS1,PHYH,ACSM3,MSMO1,SCD,AKR1C3,PPARGC1A,PNPLA8,HSD17B12,ELOVL5,MCEE,CYP2U1,MBLAC2,ABHD3,CYP4V2	23/327	Upregulated
GO Biological Processes	GO:0006790	sulfur compound metabolic process	-3.08964	-1.32729	284,1491,2135,2180,2181,2729,2730,2799,3156,3157,3417,6296,6817,8050,9653,10550,10560,10678,51144,53354,60481,79646,83539,84693	ANGPT1,CTH,EXTL2,ACSL1,ACSL3,GCLC,GCLM,GNS,HMGCR,HMGCS1,IDH1,ACSM3,SULT1A1,PDHX,HS2ST1,ARL6IP5,SLC19A2,B3GNT2,HSD17B12,PANK1,ELOVL5,PANK3,CHST9,MCEE	24/327	Upregulated
GO Biological Processes	GO:0044272	sulfur compound biosynthetic process	-3.41834	-1.55788	284,1491,2135,2180,2181,2729,2730,8050,9653,10560,10678,51144,53354,60481,79646,83539	ANGPT1,CTH,EXTL2,ACSL1,ACSL3,GCLC,GCLM,PDHX,HS2ST1,SLC19A2,B3GNT2,HSD17B12,PANK1,ELOVL5,PANK3,CHST9	16/168	Upregulated
GO Biological Processes	GO:0048193	Golgi vesicle transport	-23.6716	-19.696	288,378,1314,1315,2803,3998,4253,4644,5870,6683,8548,8615,9321,9522,9581,9648,9950,10282,10427,10466,10484,10564,10802,10959,10972,11015,11196,22872,22878,23033,23041,23074,23230,23256,50999,51014,51026,51124,51128,51290,51594,54832,55207,55297,55435,55763,57120,57511,81555,83452,83548,84272,149371,261729,375056,400,1121,1213,2512,2799,2804,5286,5874,7110,8867,8905,9318,9554,9882,10175,10254,1026…	ANK3,ARF4,COPA,COPB1,GOLGA4,LMAN1,MIA2,MYO5A,RAB6A,SPAST,BLZF1,USO1,TRIP11,SCAMP1,PREPL,GCC2,GOLGA5,BET1,SEC24B,COG5,SEC23A,ARFGEF2,SEC24A,TMED2,TMED10,KDELR3,SEC23IP,SEC31A,TRAPPC8,DOP1A,MON2,BLTP3B,VPS13A,SCFD1,TMED5,TMED7,GOLT1B,IER3IP1,SAR1B,ERGIC2,NBAS,VPS13C,ARL8B,CCDC91,AP1AR,EXOC1,GOPC,COG6,YIPF5,RAB33B,COG3,YIPF4,EXOC8,STEAP2,MIA3,ARL1,CHM,CLTC,FTL,GNS,GOLGB1,PIK3C2A,RAB27B,TMF1,SYNJ1,AP…	98/-	Upregulated
GO Biological Processes	GO:0048193	Golgi vesicle transport	-23.6716	-19.696	288,378,1314,1315,2803,3998,4253,4644,5870,6683,8548,8615,9321,9522,9581,9648,9950,10282,10427,10466,10484,10564,10802,10959,10972,11015,11196,22872,22878,23033,23041,23074,23230,23256,50999,51014,51026,51124,51128,51290,51594,54832,55207,55297,55435,55763,57120,57511,81555,83452,83548,84272,149371,261729,375056	ANK3,ARF4,COPA,COPB1,GOLGA4,LMAN1,MIA2,MYO5A,RAB6A,SPAST,BLZF1,USO1,TRIP11,SCAMP1,PREPL,GCC2,GOLGA5,BET1,SEC24B,COG5,SEC23A,ARFGEF2,SEC24A,TMED2,TMED10,KDELR3,SEC23IP,SEC31A,TRAPPC8,DOP1A,MON2,BLTP3B,VPS13A,SCFD1,TMED5,TMED7,GOLT1B,IER3IP1,SAR1B,ERGIC2,NBAS,VPS13C,ARL8B,CCDC91,AP1AR,EXOC1,GOPC,COG6,YIPF5,RAB33B,COG3,YIPF4,EXOC8,STEAP2,MIA3	55/289	Upregulated
GO Biological Processes	GO:0055080	monoatomic cation homeostasis	-3.314	-1.4905	288,523,538,1657,2512,3658,3920,4496,4891,5164,5166,7184,7779,8546,8805,9481,10159,11261,23312,26249,29887,30061,51310,51606,54664,54805,54822,64924,79901,80762,148867,245972,261729,653519	ANK3,ATP6V1A,ATP7A,DMXL1,FTL,IREB2,LAMP2,MT1H,SLC11A2,PDK2,PDK4,HSP90B1,SLC30A1,AP3B1,TRIM24,SLC25A27,ATP6AP2,CHP1,DMXL2,KLHL3,SNX10,SLC40A1,SLC22A17,ATP6V1H,TMEM106B,CNNM2,TRPM7,SLC30A5,CYBRD1,NDFIP1,SLC30A7,ATP6V0D2,STEAP2,GPR89A	34/512	Upregulated
GO Biological Processes	GO:0050801	monoatomic ion homeostasis	-3.1668	-1.39049	288,523,538,1657,2512,3658,3920,4496,4891,5164,5166,7184,7779,8546,8805,9481,10159,11261,23312,26249,29887,30061,51310,51606,54664,54805,54822,64924,79901,80762,148867,245972,261729,653519	ANK3,ATP6V1A,ATP7A,DMXL1,FTL,IREB2,LAMP2,MT1H,SLC11A2,PDK2,PDK4,HSP90B1,SLC30A1,AP3B1,TRIM24,SLC25A27,ATP6AP2,CHP1,DMXL2,KLHL3,SNX10,SLC40A1,SLC22A17,ATP6V1H,TMEM106B,CNNM2,TRPM7,SLC30A5,CYBRD1,NDFIP1,SLC30A7,ATP6V0D2,STEAP2,GPR89A	34/522	Upregulated
GO Biological Processes	GO:0051668	localization within membrane	-8.36137	-5.58521	288,673,819,1121,2258,2803,4644,5870,6386,6745,6747,7095,8546,8548,8674,9375,9581,9863,10484,10550,10564,10959,11231,23167,23471,23527,25782,26225,26515,26520,51100,55610,55667,55763,57120,57724,57728,64121,84162,84896,115548,149371,157680,163486,200576,221079,253725,261729,285172,340481	ANK3,BRAF,CAMLG,CHM,FGF13,GOLGA4,MYO5A,RAB6A,SDCBP,SSR1,SSR3,SEC62,AP3B1,BLZF1,VAMP4,TM9SF2,PREPL,MAGI2,SEC23A,ARL6IP5,ARFGEF2,TMED2,SEC63,EFR3A,TRAM1,ACAP2,RAB3GAP2,ARL5A,TIMM10B,TIMM9,SH3GLB1,VPS50,DENND4C,EXOC1,GOPC,EPG5,WDR19,RRAGC,BLTP1,ATAD1,FCHO2,EXOC8,VPS13B,DENND1B,PIKFYVE,ARL5B,WASHC2C,STEAP2,HYCC2,ZDHHC21	50/-	Upregulated
GO Biological Processes	GO:0051668	localization within membrane	-8.36137	-5.58521	288,673,819,1121,2258,2803,4644,5870,6386,6745,6747,7095,8546,8548,8674,9375,9581,9863,10484,10550,10564,10959,11231,23167,23471,23527,25782,26225,26515,26520,51100,55610,55667,55763,57120,57724,57728,64121,84162,84896,115548,149371,157680,163486,200576,221079,253725,261729,285172,340481	ANK3,BRAF,CAMLG,CHM,FGF13,GOLGA4,MYO5A,RAB6A,SDCBP,SSR1,SSR3,SEC62,AP3B1,BLZF1,VAMP4,TM9SF2,PREPL,MAGI2,SEC23A,ARL6IP5,ARFGEF2,TMED2,SEC63,EFR3A,TRAM1,ACAP2,RAB3GAP2,ARL5A,TIMM10B,TIMM9,SH3GLB1,VPS50,DENND4C,EXOC1,GOPC,EPG5,WDR19,RRAGC,BLTP1,ATAD1,FCHO2,EXOC8,VPS13B,DENND1B,PIKFYVE,ARL5B,WASHC2C,STEAP2,HYCC2,ZDHHC21	50/561	Upregulated
GO Biological Processes	GO:0072657	protein localization to membrane	-5.43803	-3.06977	288,673,819,1121,2258,2803,4644,5870,6386,6745,6747,7095,8546,8548,8674,9375,9581,9863,10484,10550,10959,11231,23167,23471,25782,26225,26515,26520,51100,55667,57728,64121,84896,115548,200576,221079,285172,340481	ANK3,BRAF,CAMLG,CHM,FGF13,GOLGA4,MYO5A,RAB6A,SDCBP,SSR1,SSR3,SEC62,AP3B1,BLZF1,VAMP4,TM9SF2,PREPL,MAGI2,SEC23A,ARL6IP5,TMED2,SEC63,EFR3A,TRAM1,RAB3GAP2,ARL5A,TIMM10B,TIMM9,SH3GLB1,DENND4C,WDR19,RRAGC,ATAD1,FCHO2,PIKFYVE,ARL5B,HYCC2,ZDHHC21	38/472	Upregulated
GO Biological Processes	GO:0090150	establishment of protein localization to membrane	-3.84871	-1.85696	288,673,819,1121,2803,6386,6745,6747,7095,8546,8548,8674,9581,11231,23471,25782,26515,26520,84896,200576,340481	ANK3,BRAF,CAMLG,CHM,GOLGA4,SDCBP,SSR1,SSR3,SEC62,AP3B1,BLZF1,VAMP4,PREPL,SEC63,TRAM1,RAB3GAP2,TIMM10B,TIMM9,ATAD1,PIKFYVE,ZDHHC21	21/237	Upregulated
GO Biological Processes	GO:0051235	maintenance of location	-7.75772	-5.04785	288,2200,3638,3988,4925,6646,6672,6713,7184,9113,10142,10210,10959,11015,23230,23345,54832,55187,57674,57724,81488,134429,158747,642987	ANK3,FBN1,INSIG1,LIPA,NUCB2,SOAT1,SP100,SQLE,HSP90B1,LATS1,AKAP9,TOPORS,TMED2,KDELR3,VPS13A,SYNE1,VPS13C,VPS13D,RNF213,EPG5,POLR2M,STARD4,MOSPD2,TMEM232	24/-	Upregulated
GO Biological Processes	GO:0051235	maintenance of location	-7.75772	-5.04785	288,2200,3638,3988,4925,6646,6672,6713,7184,9113,10142,10210,10959,11015,23230,23345,54832,55187,57674,57724,81488,134429,158747,642987	ANK3,FBN1,INSIG1,LIPA,NUCB2,SOAT1,SP100,SQLE,HSP90B1,LATS1,AKAP9,TOPORS,TMED2,KDELR3,VPS13A,SYNE1,VPS13C,VPS13D,RNF213,EPG5,POLR2M,STARD4,MOSPD2,TMEM232	24/174	Upregulated
GO Biological Processes	GO:0045185	maintenance of protein location	-3.81918	-1.83568	288,2200,3638,6672,9113,10210,10959,11015,23230,23345,54832,55187	ANK3,FBN1,INSIG1,SP100,LATS1,TOPORS,TMED2,KDELR3,VPS13A,SYNE1,VPS13C,VPS13D	12/95	Upregulated
GO Biological Processes	GO:0006893	Golgi to plasma membrane transport	-3.799	-1.82116	288,2803,8548,9581,10564,55763,57120,149371,261729	ANK3,GOLGA4,BLZF1,PREPL,ARFGEF2,EXOC1,GOPC,EXOC8,STEAP2	9/56	Upregulated
GO Biological Processes	GO:0098876	vesicle-mediated transport to the plasma membrane	-5.18391	-2.87801	288,2803,8548,8674,9581,10564,23527,55610,55763,57120,57724,84162,149371,157680,163486,253725,261729	ANK3,GOLGA4,BLZF1,VAMP4,PREPL,ARFGEF2,ACAP2,VPS50,EXOC1,GOPC,EPG5,BLTP1,EXOC8,VPS13B,DENND1B,WASHC2C,STEAP2	17/134	Upregulated
GO Biological Processes	GO:0006892	post-Golgi vesicle-mediated transport	-7.7201	-5.02998	288,2803,4644,8548,9522,9581,10564,23033,23041,23230,23256,54832,55297,55435,55763,57120,149371,261729	ANK3,GOLGA4,MYO5A,BLZF1,SCAMP1,PREPL,ARFGEF2,DOP1A,MON2,VPS13A,SCFD1,VPS13C,CCDC91,AP1AR,EXOC1,GOPC,EXOC8,STEAP2	18/101	Upregulated
GO Biological Processes	GO:0006892	post-Golgi vesicle-mediated transport	-7.7201	-5.02998	288,2803,4644,8548,9522,9581,10564,23033,23041,23230,23256,54832,55297,55435,55763,57120,149371,261729,8674,23527,55610,57724,84162,157680,163486,253725	ANK3,GOLGA4,MYO5A,BLZF1,SCAMP1,PREPL,ARFGEF2,DOP1A,MON2,VPS13A,SCFD1,VPS13C,CCDC91,AP1AR,EXOC1,GOPC,EXOC8,STEAP2,VAMP4,ACAP2,VPS50,EPG5,BLTP1,VPS13B,DENND1B,WASHC2C	26/-	Upregulated
GO Biological Processes	GO:0051651	maintenance of location in cell	-4.45706	-2.31239	288,3638,6672,7184,10142,10210,10959,11015,23230,23345,54832,55187,81488	ANK3,INSIG1,SP100,HSP90B1,AKAP9,TOPORS,TMED2,KDELR3,VPS13A,SYNE1,VPS13C,VPS13D,POLR2M	13/95	Upregulated
GO Biological Processes	GO:0032507	maintenance of protein location in cell	-3.77124	-1.79898	288,3638,6672,10210,10959,11015,23230,23345,54832,55187	ANK3,INSIG1,SP100,TOPORS,TMED2,KDELR3,VPS13A,SYNE1,VPS13C,VPS13D	10/69	Upregulated
GO Biological Processes	GO:0030163	protein catabolic process	-19.9696	-16.3252	324,329,472,821,868,1200,1728,3416,3920,3988,4012,4189,4193,4287,4780,4850,5611,6400,6451,7184,7267,7321,8139,8239,8450,8805,9354,9572,9604,9867,10116,10210,10254,10299,10513,10973,11059,11101,11236,11342,23032,23190,23230,23304,23321,23352,25820,25978,26046,26235,26249,26269,27248,51104,51132,51185,51439,51465,54431,54467,54542,54664,54800,54813,55008,55284,55432,55757,56929,57484,57674,57724,64…	APC,BIRC2,ATM,CANX,CBLB,TPP1,NQO1,IDE,LAMP2,LIPA,LNPEP,DNAJB9,MDM2,ATXN3,NFE2L2,CNOT4,DNAJC3,SEL1L,SH3BGRL,HSP90B1,TTC3,UBE2D1,GAN,USP9X,CUL4B,TRIM24,UBE4A,NR1D1,RNF14,PJA2,FEM1B,TOPORS,STAM2,MARCHF6,APPBP2,ASCC3,WWP1,ATE1,RNF139,RNF13,USP33,UBXN4,VPS13A,UBR2,TRIM2,UBR4,ARIH1,CHMP2B,LTN1,FBXL4,KLHL3,FBXO8,ERLEC1,ABHD17B,RLIM,CRBN,FAM8A1,UBE2J1,DNAJC10,ANKIB1,RC3H2,TMEM106B,KLHL24,KLHL28,HERC6,UBE…	87/786	Upregulated
GO Biological Processes	GO:0010498	proteasomal protein catabolic process	-12.7037	-9.62182	324,329,821,4189,4193,4287,4780,6400,6451,7184,7321,8139,8450,9354,9572,9867,10116,10210,10299,10513,10973,11059,11101,11236,23190,23304,23321,23352,26046,26235,26249,27248,51185,51439,51465,54431,54800,54813,55284,55432,55757,56929,64839,81790,84078,84961,91147,122773,130507,197131,201595,387921	APC,BIRC2,CANX,DNAJB9,MDM2,ATXN3,NFE2L2,SEL1L,SH3BGRL,HSP90B1,UBE2D1,GAN,CUL4B,UBE4A,NR1D1,PJA2,FEM1B,TOPORS,MARCHF6,APPBP2,ASCC3,WWP1,ATE1,RNF139,UBXN4,UBR2,TRIM2,UBR4,LTN1,FBXL4,KLHL3,ERLEC1,CRBN,FAM8A1,UBE2J1,DNAJC10,KLHL24,KLHL28,UBE2W,YOD1,UGGT2,FEM1C,FBXL17,RNF170,KBTBD7,FBXL20,TMEM67,KLHDC1,UBR3,UBR1,STT3B,NHLRC3	52/454	Upregulated
GO Biological Processes	GO:0051603	proteolysis involved in protein catabolic process	-17.679	-14.1808	324,329,821,3416,4189,4193,4287,4780,4850,5611,6400,6451,7184,7267,7321,8139,8239,8450,9354,9572,9604,9867,10116,10210,10254,10299,10513,10973,11059,11101,11236,11342,23032,23190,23304,23321,23352,25820,25978,26046,26235,26249,26269,27248,51132,51185,51439,51465,54431,54467,54542,54800,54813,55008,55284,55432,55757,56929,57484,57674,57724,64839,80762,81790,84078,84640,84961,91147,122773,130507,14…	APC,BIRC2,CANX,IDE,DNAJB9,MDM2,ATXN3,NFE2L2,CNOT4,DNAJC3,SEL1L,SH3BGRL,HSP90B1,TTC3,UBE2D1,GAN,USP9X,CUL4B,UBE4A,NR1D1,RNF14,PJA2,FEM1B,TOPORS,STAM2,MARCHF6,APPBP2,ASCC3,WWP1,ATE1,RNF139,RNF13,USP33,UBXN4,UBR2,TRIM2,UBR4,ARIH1,CHMP2B,LTN1,FBXL4,KLHL3,FBXO8,ERLEC1,RLIM,CRBN,FAM8A1,UBE2J1,DNAJC10,ANKIB1,RC3H2,KLHL24,KLHL28,HERC6,UBE2W,YOD1,UGGT2,FEM1C,RNF150,RNF213,EPG5,FBXL17,NDFIP1,RNF170,KBTBD7,…	75/666	Upregulated
GO Biological Processes	GO:0006511	ubiquitin-dependent protein catabolic process	-13.2171	-10.0499	324,329,4193,4287,4780,4850,6451,7267,7321,8139,8239,8450,9354,9604,9867,10116,10210,10254,10299,10513,10973,11059,11101,11236,11342,23032,23304,23321,23352,25820,25978,26046,26235,26249,26269,51132,51185,54467,54542,54800,54813,55008,55284,56929,57484,57674,57724,64839,80762,81790,84078,84640,84961,122773,130507,143384,149041,197131,387921	APC,BIRC2,MDM2,ATXN3,NFE2L2,CNOT4,SH3BGRL,TTC3,UBE2D1,GAN,USP9X,CUL4B,UBE4A,RNF14,PJA2,FEM1B,TOPORS,STAM2,MARCHF6,APPBP2,ASCC3,WWP1,ATE1,RNF139,RNF13,USP33,UBR2,TRIM2,UBR4,ARIH1,CHMP2B,LTN1,FBXL4,KLHL3,FBXO8,RLIM,CRBN,ANKIB1,RC3H2,KLHL24,KLHL28,HERC6,UBE2W,FEM1C,RNF150,RNF213,EPG5,FBXL17,NDFIP1,RNF170,KBTBD7,USP38,FBXL20,KLHDC1,UBR3,CACUL1,RC3H1,UBR1,NHLRC3	59/546	Upregulated
GO Biological Processes	GO:0019941	modification-dependent protein catabolic process	-12.8412	-9.70197	324,329,4193,4287,4780,4850,6451,7267,7321,8139,8239,8450,9354,9604,9867,10116,10210,10254,10299,10513,10973,11059,11101,11236,11342,23032,23304,23321,23352,25820,25978,26046,26235,26249,26269,51132,51185,54467,54542,54800,54813,55008,55284,56929,57484,57674,57724,64839,80762,81790,84078,84640,84961,122773,130507,143384,149041,197131,387921	APC,BIRC2,MDM2,ATXN3,NFE2L2,CNOT4,SH3BGRL,TTC3,UBE2D1,GAN,USP9X,CUL4B,UBE4A,RNF14,PJA2,FEM1B,TOPORS,STAM2,MARCHF6,APPBP2,ASCC3,WWP1,ATE1,RNF139,RNF13,USP33,UBR2,TRIM2,UBR4,ARIH1,CHMP2B,LTN1,FBXL4,KLHL3,FBXO8,RLIM,CRBN,ANKIB1,RC3H2,KLHL24,KLHL28,HERC6,UBE2W,FEM1C,RNF150,RNF213,EPG5,FBXL17,NDFIP1,RNF170,KBTBD7,USP38,FBXL20,KLHDC1,UBR3,CACUL1,RC3H1,UBR1,NHLRC3	59/557	Upregulated
GO Biological Processes	GO:0043632	modification-dependent macromolecule catabolic process	-13.7341	-10.5047	324,329,4193,4287,4780,4850,6451,7267,7321,8139,8239,8450,9354,9604,9867,10116,10210,10254,10299,10513,10973,11059,11101,11236,11342,23032,23304,23318,23321,23352,25820,25978,26046,26235,26249,26269,51132,51185,54467,54542,54800,54813,55008,55284,56929,57484,57674,57724,64839,79670,80762,81790,84078,84640,84961,122773,130507,143384,149041,197131,387921	APC,BIRC2,MDM2,ATXN3,NFE2L2,CNOT4,SH3BGRL,TTC3,UBE2D1,GAN,USP9X,CUL4B,UBE4A,RNF14,PJA2,FEM1B,TOPORS,STAM2,MARCHF6,APPBP2,ASCC3,WWP1,ATE1,RNF139,RNF13,USP33,UBR2,TUT4,TRIM2,UBR4,ARIH1,CHMP2B,LTN1,FBXL4,KLHL3,FBXO8,RLIM,CRBN,ANKIB1,RC3H2,KLHL24,KLHL28,HERC6,UBE2W,FEM1C,RNF150,RNF213,EPG5,FBXL17,TUT7,NDFIP1,RNF170,KBTBD7,USP38,FBXL20,KLHDC1,UBR3,CACUL1,RC3H1,UBR1,NHLRC3	61/562	Upregulated
GO Biological Processes	GO:0043161	proteasome-mediated ubiquitin-dependent protein catabolic process	-6.79945	-4.18039	324,329,4193,4287,4780,6451,7321,8139,9867,10116,10210,10299,10513,10973,11059,11236,23304,23321,23352,26046,26235,26249,51185,54800,54813,55284,56929,64839,81790,84078,84961,122773,130507,197131,387921	APC,BIRC2,MDM2,ATXN3,NFE2L2,SH3BGRL,UBE2D1,GAN,PJA2,FEM1B,TOPORS,MARCHF6,APPBP2,ASCC3,WWP1,RNF139,UBR2,TRIM2,UBR4,LTN1,FBXL4,KLHL3,CRBN,KLHL24,KLHL28,UBE2W,FEM1C,FBXL17,RNF170,KBTBD7,FBXL20,KLHDC1,UBR3,UBR1,NHLRC3	35/365	Upregulated
GO Biological Processes	GO:0042176	regulation of protein catabolic process	-5.61883	-3.19978	324,819,868,1728,2308,2729,3156,3416,4130,4193,4287,4780,6815,6880,7110,8239,8450,8554,8667,9554,9860,23077,23376,25831,25976,64844,80762,84640,84961,122809,130507,152503,153222	APC,CAMLG,CBLB,NQO1,FOXO1,GCLC,HMGCR,IDE,MAP1A,MDM2,ATXN3,NFE2L2,STYX,TAF9,TMF1,USP9X,CUL4B,PIAS1,EIF3H,SEC22B,LRIG2,MYCBP2,UFL1,HECTD1,TIPARP,MARCHF7,NDFIP1,USP38,FBXL20,SOCS4,UBR3,SH3D19,CREBRF	33/375	Upregulated
GO Biological Processes	GO:0045732	positive regulation of protein catabolic process	-3.11827	-1.35128	324,868,2308,2729,3416,4193,4287,4780,8450,8554,9554,25831,25976,80762,122809,130507,152503,153222	APC,CBLB,FOXO1,GCLC,IDE,MDM2,ATXN3,NFE2L2,CUL4B,PIAS1,SEC22B,HECTD1,TIPARP,NDFIP1,SOCS4,UBR3,SH3D19,CREBRF	18/214	Upregulated
GO Biological Processes	GO:0009896	positive regulation of catabolic process	-8.36034	-5.58521	324,373,472,868,1634,2308,2729,3416,4193,4287,4780,4850,5255,5286,5728,8450,8554,9528,9554,9821,10140,10241,10346,11043,11236,22849,22894,23112,23318,23352,23369,23376,25782,25831,25976,27244,29110,51100,54542,55187,56829,60592,79670,80762,92140,94241,122809,130507,149041,152503,153222,170506,246175,253943,819,1728,3156,4130,6815,6880,7110,8239,8667,9860,23077,64844,84640,84961	APC,TRIM23,ATM,CBLB,DCN,FOXO1,GCLC,IDE,MDM2,ATXN3,NFE2L2,CNOT4,PHKA1,PIK3C2A,PTEN,CUL4B,PIAS1,TMEM59,SEC22B,RB1CC1,TOB1,CALCOCO2,TRIM22,MID2,RNF139,CPEB3,DIS3,TNRC6B,TUT4,UBR4,PUM2,UFL1,RAB3GAP2,HECTD1,TIPARP,SESN1,TBK1,SH3GLB1,RC3H2,VPS13D,ZC3HAV1,SCOC,TUT7,NDFIP1,MTDH,TP53INP1,SOCS4,UBR3,RC3H1,SH3D19,CREBRF,DHX36,CNOT6L,YTHDF3,CAMLG,NQO1,HMGCR,MAP1A,STYX,TAF9,TMF1,USP9X,EIF3H,LRIG2,MYCBP2,MARCH…	68/-	Upregulated
GO Biological Processes	GO:0009896	positive regulation of catabolic process	-8.36034	-5.58521	324,373,472,868,1634,2308,2729,3416,4193,4287,4780,4850,5255,5286,5728,8450,8554,9528,9554,9821,10140,10241,10346,11043,11236,22849,22894,23112,23318,23352,23369,23376,25782,25831,25976,27244,29110,51100,54542,55187,56829,60592,79670,80762,92140,94241,122809,130507,149041,152503,153222,170506,246175,253943	APC,TRIM23,ATM,CBLB,DCN,FOXO1,GCLC,IDE,MDM2,ATXN3,NFE2L2,CNOT4,PHKA1,PIK3C2A,PTEN,CUL4B,PIAS1,TMEM59,SEC22B,RB1CC1,TOB1,CALCOCO2,TRIM22,MID2,RNF139,CPEB3,DIS3,TNRC6B,TUT4,UBR4,PUM2,UFL1,RAB3GAP2,HECTD1,TIPARP,SESN1,TBK1,SH3GLB1,RC3H2,VPS13D,ZC3HAV1,SCOC,TUT7,NDFIP1,MTDH,TP53INP1,SOCS4,UBR3,RC3H1,SH3D19,CREBRF,DHX36,CNOT6L,YTHDF3	54/631	Upregulated
GO Biological Processes	GO:0033365	protein localization to organelle	-17.5343	-14.0941	378,400,545,546,819,868,1200,1386,2804,3638,3841,3842,3920,4193,4253,4289,4763,5295,5870,5884,5903,6672,6747,7095,7704,8239,8546,8658,8887,9648,9789,9857,10210,10254,10464,10527,10959,10972,11015,11043,11215,11231,22863,23230,23345,23355,23471,23639,25782,25836,25913,26108,26225,26515,26520,27152,27241,29887,51100,54832,55187,55207,55788,55812,56947,57728,64121,64747,79158,79659,80351,83452,83548…	ARF4,ARL1,ATR,ATRX,CAMLG,CBLB,TPP1,ATF2,GOLGB1,INSIG1,KPNA5,TNPO1,LAMP2,MDM2,MIA2,MKLN1,NF1,PIK3R1,RAB6A,RAD17,RANBP2,SP100,SSR3,SEC62,ZBTB16,USP9X,AP3B1,TNKS,TAX1BP1,GCC2,SPCS2,CEP350,TOPORS,STAM2,PIBF1,IPO7,TMED2,TMED10,KDELR3,MID2,AKAP11,SEC63,ATG14,VPS13A,SYNE1,VPS8,TRAM1,DNAAF11,RAB3GAP2,NIPBL,POT1,PYGO1,ARL5A,TIMM10B,TIMM9,INTU,BBS9,SNX10,SH3GLB1,VPS13C,VPS13D,ARL8B,LMBRD1,SPATA7,MFF,WDR19,…	121/-	Upregulated
GO Biological Processes	GO:0033365	protein localization to organelle	-17.5343	-14.0941	378,400,545,546,819,868,1200,1386,2804,3638,3841,3842,3920,4193,4253,4289,4763,5295,5870,5884,5903,6672,6747,7095,7704,8239,8546,8658,8887,9648,9789,9857,10210,10254,10464,10527,10959,10972,11015,11043,11215,11231,22863,23230,23345,23355,23471,23639,25782,25836,25913,26108,26225,26515,26520,27152,27241,29887,51100,54832,55187,55207,55788,55812,56947,57728,64121,64747,79158,79659,80351,83452,83548…	ARF4,ARL1,ATR,ATRX,CAMLG,CBLB,TPP1,ATF2,GOLGB1,INSIG1,KPNA5,TNPO1,LAMP2,MDM2,MIA2,MKLN1,NF1,PIK3R1,RAB6A,RAD17,RANBP2,SP100,SSR3,SEC62,ZBTB16,USP9X,AP3B1,TNKS,TAX1BP1,GCC2,SPCS2,CEP350,TOPORS,STAM2,PIBF1,IPO7,TMED2,TMED10,KDELR3,MID2,AKAP11,SEC63,ATG14,VPS13A,SYNE1,VPS8,TRAM1,DNAAF11,RAB3GAP2,NIPBL,POT1,PYGO1,ARL5A,TIMM10B,TIMM9,INTU,BBS9,SNX10,SH3GLB1,VPS13C,VPS13D,ARL8B,LMBRD1,SPATA7,MFF,WDR19,…	83/794	Upregulated
WikiPathways	WP2005	miR targeted genes in muscle cell	-12.7078	-9.62182	378,528,546,781,900,2673,3475,5870,5874,6386,6856,7095,8036,8202,8417,8450,8546,8649,8763,9354,9522,10114,10241,10282,10484,10802,10959,10972,22862,23345,23471,26046,27230,51014,51144,51465,51742,57532,84061,94241,114793,144402,192669,255520,440026	ARF4,ATP6V1C1,ATRX,CACNA2D1,CCNG1,GFPT1,IFRD1,RAB6A,RAB27B,SDCBP,SYPL1,SEC62,SHOC2,NCOA3,STX7,CUL4B,AP3B1,LAMTOR3,CD164,UBE4A,SCAMP1,HIPK3,CALCOCO2,BET1,SEC23A,SEC24A,TMED2,TMED10,FNDC3A,SYNE1,TRAM1,LTN1,SERP1,TMED7,HSD17B12,UBE2J1,ARID4B,NUFIP2,MAGT1,TP53INP1,FMNL2,CPNE8,AGO3,ELMOD2,TMEM41B	45/353	Upregulated
WikiPathways	WP2004	miR targeted genes in lymphocytes	-13.3051	-10.1079	378,528,546,781,2673,3417,3475,3992,5324,5813,5870,5874,6386,6856,7095,8036,8202,8417,8450,8546,8649,8763,9354,9522,9528,10114,10241,10282,10484,10802,10959,10972,22862,23345,23471,26046,27230,27236,51014,51144,51465,51742,57532,60481,84061,94241,114793,144402,192669,255520,440026,900	ARF4,ATP6V1C1,ATRX,CACNA2D1,GFPT1,IDH1,IFRD1,FADS1,PLAG1,PURA,RAB6A,RAB27B,SDCBP,SYPL1,SEC62,SHOC2,NCOA3,STX7,CUL4B,AP3B1,LAMTOR3,CD164,UBE4A,SCAMP1,TMEM59,HIPK3,CALCOCO2,BET1,SEC23A,SEC24A,TMED2,TMED10,FNDC3A,SYNE1,TRAM1,LTN1,SERP1,ARFIP1,TMED7,HSD17B12,UBE2J1,ARID4B,NUFIP2,ELOVL5,MAGT1,TP53INP1,FMNL2,CPNE8,AGO3,ELMOD2,TMEM41B,CCNG1	52/-	Upregulated
WikiPathways	WP2004	miR targeted genes in lymphocytes	-13.3051	-10.1079	378,528,546,781,2673,3417,3475,3992,5324,5813,5870,5874,6386,6856,7095,8036,8202,8417,8450,8546,8649,8763,9354,9522,9528,10114,10241,10282,10484,10802,10959,10972,22862,23345,23471,26046,27230,27236,51014,51144,51465,51742,57532,60481,84061,94241,114793,144402,192669,255520,440026	ARF4,ATP6V1C1,ATRX,CACNA2D1,GFPT1,IDH1,IFRD1,FADS1,PLAG1,PURA,RAB6A,RAB27B,SDCBP,SYPL1,SEC62,SHOC2,NCOA3,STX7,CUL4B,AP3B1,LAMTOR3,CD164,UBE4A,SCAMP1,TMEM59,HIPK3,CALCOCO2,BET1,SEC23A,SEC24A,TMED2,TMED10,FNDC3A,SYNE1,TRAM1,LTN1,SERP1,ARFIP1,TMED7,HSD17B12,UBE2J1,ARID4B,NUFIP2,ELOVL5,MAGT1,TP53INP1,FMNL2,CPNE8,AGO3,ELMOD2,TMEM41B	51/424	Upregulated
WikiPathways	WP2006	miR targeted genes in squamous cell	-8.90958	-6.0714	378,528,546,2673,3417,6386,8450,9528,10282,10484,10959,10972,22862,23471,27236,51014,51144,51465,60481,84061,114793,144402	ARF4,ATP6V1C1,ATRX,GFPT1,IDH1,SDCBP,CUL4B,TMEM59,BET1,SEC23A,TMED2,TMED10,FNDC3A,TRAM1,ARFIP1,TMED7,HSD17B12,UBE2J1,ELOVL5,MAGT1,FMNL2,CPNE8	22/129	Upregulated
GO Biological Processes	GO:0006888	endoplasmic reticulum to Golgi vesicle-mediated transport	-15.364	-12.0207	378,1314,1315,3998,4253,6683,8615,9321,10282,10427,10484,10802,10959,10972,11196,22872,22878,23256,50999,51014,51026,51124,51128,51290,57120,81555,83548,84272,375056	ARF4,COPA,COPB1,LMAN1,MIA2,SPAST,USO1,TRIP11,BET1,SEC24B,SEC23A,SEC24A,TMED2,TMED10,SEC23IP,SEC31A,TRAPPC8,SCFD1,TMED5,TMED7,GOLT1B,IER3IP1,SAR1B,ERGIC2,GOPC,YIPF5,COG3,YIPF4,MIA3	29/123	Upregulated
Reactome Gene Sets	R-HSA-6811434	COPI-dependent Golgi-to-ER retrograde traffic	-2.73064	-1.0771	378,1314,1315,9554,10959,10972,11015,51014,51594,55582	ARF4,COPA,COPB1,SEC22B,TMED2,TMED10,KDELR3,TMED7,NBAS,KIF27	10/93	Upregulated
GO Biological Processes	GO:0006890	retrograde vesicle-mediated transport, Golgi to endoplasmic reticulum	-4.26821	-2.17039	378,1314,5870,10972,11015,23256,51290,51594,83548	ARF4,COPA,RAB6A,TMED10,KDELR3,SCFD1,ERGIC2,NBAS,COG3	9/49	Upregulated
WikiPathways	WP2003	miR targeted genes in leukocytes	-3.17764	-1.39898	378,3417,3475,3992,5870,8036,8649,8763,10802,10972,23471,51742,114793	ARF4,IDH1,IFRD1,FADS1,RAB6A,SHOC2,LAMTOR3,CD164,SEC24A,TMED10,TRAM1,ARID4B,FMNL2	13/127	Upregulated
GO Biological Processes	GO:0042147	retrograde transport, endosome to Golgi	-5.78084	-3.3406	400,1213,5870,7813,9043,9581,9648,23074,25938,51026,55207,55773,200576,253725,387680	ARL1,CLTC,RAB6A,EVI5,SPAG9,PREPL,GCC2,BLTP3B,HEATR5A,GOLT1B,ARL8B,TBC1D23,PIKFYVE,WASHC2C,WASHC2A	15/96	Upregulated
GO Biological Processes	GO:0016482	cytosolic transport	-7.97636	-5.24581	400,1213,5870,7813,9043,9581,9648,23033,23041,23074,23230,25938,51026,54832,55207,55297,55435,55773,200576,253725,387680	ARL1,CLTC,RAB6A,EVI5,SPAG9,PREPL,GCC2,DOP1A,MON2,BLTP3B,VPS13A,HEATR5A,GOLT1B,VPS13C,ARL8B,CCDC91,AP1AR,TBC1D23,PIKFYVE,WASHC2C,WASHC2A	21/132	Upregulated
GO Biological Processes	GO:0007030	Golgi organization	-12.6864	-9.62182	400,2804,3998,8548,8615,8674,9321,9648,9950,10282,10466,10565,10959,10972,11196,22878,23345,50999,51014,54808,57511,79659,80124,81555,83548,84272,116068,157680	ARL1,GOLGB1,LMAN1,BLZF1,USO1,VAMP4,TRIP11,GCC2,GOLGA5,BET1,COG5,ARFGEF1,TMED2,TMED10,SEC23IP,TRAPPC8,SYNE1,TMED5,TMED7,DYM,COG6,DYNC2H1,VCPIP1,YIPF5,COG3,YIPF4,LYSMD3,VPS13B	28/143	Upregulated
GO Biological Processes	GO:0008610	lipid biosynthetic process	-7.78679	-5.06671	427,472,2180,2181,2531,3156,3157,3422,3612,3638,3988,3992,5286,5295,5337,5728,6296,6307,6309,6319,6713,8644,8706,8821,8867,9375,9420,22863,22908,23049,23167,23556,50640,51144,51170,51478,55151,57153,57515,60481,64746,64801,64924,79611,94101,114883,116150,171586,200576,253260,285172	ASAH1,ATM,ACSL1,ACSL3,KDSR,HMGCR,HMGCS1,IDI1,IMPA1,INSIG1,LIPA,FADS1,PIK3C2A,PIK3R1,PLD1,PTEN,ACSM3,MSMO1,SC5D,SCD,SQLE,AKR1C3,B3GALNT1,INPP4B,SYNJ1,TM9SF2,CYP7B1,ATG14,SACM1L,SMG1,EFR3A,PIGN,PNPLA8,HSD17B12,HSD17B11,HSD17B7,TMEM38B,SLC44A2,SERINC1,ELOVL5,ACBD3,ARV1,SLC30A5,ACSS3,ORMDL1,OSBPL9,NUS1,ABHD3,PIKFYVE,RICTOR,HYCC2	51/602	Upregulated
GO Biological Processes	GO:0044283	small molecule biosynthetic process	-3.08718	-1.32729	427,1491,3156,3157,3422,3612,3638,3953,3988,3992,6296,6307,6309,6319,8564,8644,9420,10560,10891,10955,23262,50640,51144,51478,60481,60496,64801,79611,114883,116150,171586	ASAH1,CTH,HMGCR,HMGCS1,IDI1,IMPA1,INSIG1,LEPR,LIPA,FADS1,ACSM3,MSMO1,SC5D,SCD,KMO,AKR1C3,CYP7B1,SLC19A2,PPARGC1A,SERINC3,PPIP5K2,PNPLA8,HSD17B12,HSD17B7,ELOVL5,AASDHPPT,ARV1,ACSS3,OSBPL9,NUS1,ABHD3	31/466	Upregulated
GO Biological Processes	GO:0043603	amide metabolic process	-3.81651	-1.83491	427,1803,2028,2180,2181,2729,2730,3156,3157,3416,3417,6296,8050,9375,10087,10159,10550,22978,51144,53354,56605,60481,60496,64924,79646,81555,84693,94101,144193,222236	ASAH1,DPP4,ENPEP,ACSL1,ACSL3,GCLC,GCLM,HMGCR,HMGCS1,IDE,IDH1,ACSM3,PDHX,TM9SF2,CERT1,ATP6AP2,ARL6IP5,NT5C2,HSD17B12,PANK1,ERO1B,ELOVL5,AASDHPPT,SLC30A5,PANK3,YIPF5,MCEE,ORMDL1,AMDHD1,NAPEPLD	30/403	Upregulated
GO Biological Processes	GO:0046165	alcohol biosynthetic process	-4.4082	-2.27972	427,3156,3157,3422,3612,3638,3988,6307,6309,23262,51478,64801,116150	ASAH1,HMGCR,HMGCS1,IDI1,IMPA1,INSIG1,LIPA,MSMO1,SC5D,PPIP5K2,HSD17B7,ARV1,NUS1	13/96	Upregulated
GO Biological Processes	GO:1901617	organic hydroxy compound biosynthetic process	-3.69729	-1.76083	427,3156,3157,3422,3612,3638,3988,6307,6309,6713,8644,9420,23262,51478,64801,114883,116150	ASAH1,HMGCR,HMGCS1,IDI1,IMPA1,INSIG1,LIPA,MSMO1,SC5D,SQLE,AKR1C3,CYP7B1,PPIP5K2,HSD17B7,ARV1,OSBPL9,NUS1	17/175	Upregulated
GO Biological Processes	GO:0090407	organophosphate biosynthetic process	-7.72942	-5.02998	472,523,2180,2181,2673,2977,2982,2983,3157,3422,3612,3988,3992,4199,4698,5286,5295,5337,5728,8050,8382,8564,8821,8867,10560,22863,22908,23049,23167,23262,23556,27109,50484,51144,51727,53354,55151,57153,57515,60481,64924,79646,83594,94101,116150,133686,171586,200576,285172,427,1803,2028,2729,2730,3156,3416,3417,6296,9375,10087,10159,10550,22978,56605,60496,81555,84693,144193,222236,1728,2135,2330,…	ATM,ATP6V1A,ACSL1,ACSL3,GFPT1,GUCY1A2,GUCY1A1,GUCY1B1,HMGCS1,IDI1,IMPA1,LIPA,FADS1,ME1,NDUFA5,PIK3C2A,PIK3R1,PLD1,PTEN,PDHX,NME5,KMO,INPP4B,SYNJ1,SLC19A2,ATG14,SACM1L,SMG1,EFR3A,PPIP5K2,PIGN,DMAC2L,RRM2B,HSD17B12,CMPK1,PANK1,TMEM38B,SLC44A2,SERINC1,ELOVL5,SLC30A5,PANK3,NUDT12,ORMDL1,NUS1,NADK2,ABHD3,PIKFYVE,HYCC2,ASAH1,DPP4,ENPEP,GCLC,GCLM,HMGCR,IDE,IDH1,ACSM3,TM9SF2,CERT1,ATP6AP2,ARL6IP5,NT5C2,E…	88/-	Upregulated
GO Biological Processes	GO:0090407	organophosphate biosynthetic process	-7.72942	-5.02998	472,523,2180,2181,2673,2977,2982,2983,3157,3422,3612,3988,3992,4199,4698,5286,5295,5337,5728,8050,8382,8564,8821,8867,10560,22863,22908,23049,23167,23262,23556,27109,50484,51144,51727,53354,55151,57153,57515,60481,64924,79646,83594,94101,116150,133686,171586,200576,285172	ATM,ATP6V1A,ACSL1,ACSL3,GFPT1,GUCY1A2,GUCY1A1,GUCY1B1,HMGCS1,IDI1,IMPA1,LIPA,FADS1,ME1,NDUFA5,PIK3C2A,PIK3R1,PLD1,PTEN,PDHX,NME5,KMO,INPP4B,SYNJ1,SLC19A2,ATG14,SACM1L,SMG1,EFR3A,PPIP5K2,PIGN,DMAC2L,RRM2B,HSD17B12,CMPK1,PANK1,TMEM38B,SLC44A2,SERINC1,ELOVL5,SLC30A5,PANK3,NUDT12,ORMDL1,NUS1,NADK2,ABHD3,PIKFYVE,HYCC2	49/569	Upregulated
GO Biological Processes	GO:0006914	autophagy	-12.4541	-9.45318	472,1213,2308,3428,3920,8887,8925,9140,9528,9821,10128,10241,10254,22863,23001,23230,23341,23376,25782,25978,26235,26249,29110,51100,51569,54828,55102,55207,55432,57674,57724,79876,81631,83452,84749,91137,94241,115201,132671,285636,440026,493856,494513,3476,5295,5567,5602,5728,8417,10010,57448,58528,64121,8649,3554,3709,4193,5217,7321,23118,257397	ATM,CLTC,FOXO1,IFI16,LAMP2,TAX1BP1,HERC1,ATG12,TMEM59,RB1CC1,LRPPRC,CALCOCO2,STAM2,ATG14,WDFY3,VPS13A,DNAJC16,UFL1,RAB3GAP2,CHMP2B,FBXL4,KLHL3,TBK1,SH3GLB1,UFM1,BCAS3,ATG2B,ARL8B,YOD1,RNF213,EPG5,UBA5,MAP1LC3B,RAB33B,USP30,SLC25A46,TP53INP1,ATG4A,SPATA18,RIMOC1,TMEM41B,CISD2,PJVK,IGBP1,PIK3R1,PRKACB,MAPK10,PTEN,STX7,TANK,BIRC6,RRAGD,RRAGC,LAMTOR3,IL1R1,ITPR2,MDM2,PFN2,UBE2D1,TAB2,TAB3	61/-	Upregulated
GO Biological Processes	GO:0061919	process utilizing autophagic mechanism	-12.4541	-9.45318	472,1213,2308,3428,3920,8887,8925,9140,9528,9821,10128,10241,10254,22863,23001,23230,23341,23376,25782,25978,26235,26249,29110,51100,51569,54828,55102,55207,55432,57674,57724,79876,81631,83452,84749,91137,94241,115201,132671,285636,440026,493856,494513	ATM,CLTC,FOXO1,IFI16,LAMP2,TAX1BP1,HERC1,ATG12,TMEM59,RB1CC1,LRPPRC,CALCOCO2,STAM2,ATG14,WDFY3,VPS13A,DNAJC16,UFL1,RAB3GAP2,CHMP2B,FBXL4,KLHL3,TBK1,SH3GLB1,UFM1,BCAS3,ATG2B,ARL8B,YOD1,RNF213,EPG5,UBA5,MAP1LC3B,RAB33B,USP30,SLC25A46,TP53INP1,ATG4A,SPATA18,RIMOC1,TMEM41B,CISD2,PJVK	43/331	Upregulated
KEGG Pathway	hsa05131	Shigellosis	-2.37487	-0.832948	472,2308,3554,3709,4193,5217,5295,5602,7321,9140,10241,22863,23118,29110,58528,64121,81631,257397	ATM,FOXO1,IL1R1,ITPR2,MDM2,PFN2,PIK3R1,MAPK10,UBE2D1,ATG12,CALCOCO2,ATG14,TAB2,TBK1,RRAGD,RRAGC,MAP1LC3B,TAB3	18/250	Upregulated
GO Biological Processes	GO:0016236	macroautophagy	-8.67385	-5.84903	472,3920,9140,9821,10241,10254,22863,23001,23341,23376,25782,25978,26249,29110,51569,55102,55207,55432,57674,57724,79876,81631,83452,84749,94241,115201,285636,440026,494513	ATM,LAMP2,ATG12,RB1CC1,CALCOCO2,STAM2,ATG14,WDFY3,DNAJC16,UFL1,RAB3GAP2,CHMP2B,KLHL3,TBK1,UFM1,ATG2B,ARL8B,YOD1,RNF213,EPG5,UBA5,MAP1LC3B,RAB33B,USP30,TP53INP1,ATG4A,RIMOC1,TMEM41B,PJVK	29/222	Upregulated
Reactome Gene Sets	R-HSA-1632852	Macroautophagy	-2.85682	-1.15595	472,8649,9140,9821,22863,25978,29110,58528,64121,81631,84749,115201	ATM,LAMTOR3,ATG12,RB1CC1,ATG14,CHMP2B,TBK1,RRAGD,RRAGC,MAP1LC3B,USP30,ATG4A	12/121	Upregulated
Reactome Gene Sets	R-HSA-9612973	Autophagy	-2.51027	-0.920523	472,8649,9140,9821,22863,25978,29110,58528,64121,81631,84749,115201	ATM,LAMTOR3,ATG12,RB1CC1,ATG14,CHMP2B,TBK1,RRAGD,RRAGC,MAP1LC3B,USP30,ATG4A	12/133	Upregulated
GO Biological Processes	GO:1901293	nucleoside phosphate biosynthetic process	-2.97057	-1.24108	523,2180,2181,2673,2977,2982,2983,3988,4199,4698,8050,8382,8564,27109,50484,51144,51727,53354,60481,79646,83594,133686	ATP6V1A,ACSL1,ACSL3,GFPT1,GUCY1A2,GUCY1A1,GUCY1B1,LIPA,ME1,NDUFA5,PDHX,NME5,KMO,DMAC2L,RRM2B,HSD17B12,CMPK1,PANK1,ELOVL5,PANK3,NUDT12,NADK2	22/295	Upregulated
GO Biological Processes	GO:0072522	purine-containing compound biosynthetic process	-2.64045	-1.0214	523,2180,2181,2977,2982,2983,3988,4698,8050,8382,8564,27109,51144,53354,60481,79646,83594,133686	ATP6V1A,ACSL1,ACSL3,GUCY1A2,GUCY1A1,GUCY1B1,LIPA,NDUFA5,PDHX,NME5,KMO,DMAC2L,HSD17B12,PANK1,ELOVL5,PANK3,NUDT12,NADK2	18/236	Upregulated
GO Biological Processes	GO:0061795	Golgi lumen acidification	-2.3392	-0.808953	523,10159,51606	ATP6V1A,ATP6AP2,ATP6V1H	3/10	Upregulated
GO Biological Processes	GO:0019725	cellular homeostasis	-5.05115	-2.76851	523,528,534,538,1657,1728,2308,2512,2729,2730,3416,3658,3920,4087,4130,4496,4780,4891,5295,7184,7779,8546,9481,9572,9971,10159,10891,11261,22841,23312,25978,29887,30061,51310,51606,54664,54822,55088,55144,57551,64924,79901,80762,94101,117854,148867,245972,261729,653519	ATP6V1A,ATP6V1C1,ATP6V1G2,ATP7A,DMXL1,NQO1,FOXO1,FTL,GCLC,GCLM,IDE,IREB2,LAMP2,SMAD2,MAP1A,MT1H,NFE2L2,SLC11A2,PIK3R1,HSP90B1,SLC30A1,AP3B1,SLC25A27,NR1D1,NR1H4,ATP6AP2,PPARGC1A,CHP1,RAB11FIP2,DMXL2,CHMP2B,SNX10,SLC40A1,SLC22A17,ATP6V1H,TMEM106B,TRPM7,CCDC186,LRRC8D,TAOK1,SLC30A5,CYBRD1,NDFIP1,ORMDL1,TRIM6,SLC30A7,ATP6V0D2,STEAP2,GPR89A	49/703	Upregulated
GO Biological Processes	GO:0016241	regulation of macroautophagy	-5.79664	-3.3406	523,528,534,1634,9140,9554,10241,22863,23256,23376,25782,27244,29110,51100,51606,54832,55187,55763,60592,84749,149371,245972	ATP6V1A,ATP6V1C1,ATP6V1G2,DCN,ATG12,SEC22B,CALCOCO2,ATG14,SCFD1,UFL1,RAB3GAP2,SESN1,TBK1,SH3GLB1,ATP6V1H,VPS13C,VPS13D,EXOC1,SCOC,USP30,EXOC8,ATP6V0D2	22/191	Upregulated
GO Biological Processes	GO:0055082	intracellular chemical homeostasis	-3.62711	-1.70373	523,538,1657,2308,2512,2729,2730,3658,3920,4087,4496,4891,5295,7184,7779,8546,9481,9572,9971,10159,10891,11261,22841,23312,30061,51310,51606,54664,54822,55088,55144,64924,79901,80762,94101,148867,245972,261729,653519	ATP6V1A,ATP7A,DMXL1,FOXO1,FTL,GCLC,GCLM,IREB2,LAMP2,SMAD2,MT1H,SLC11A2,PIK3R1,HSP90B1,SLC30A1,AP3B1,SLC25A27,NR1D1,NR1H4,ATP6AP2,PPARGC1A,CHP1,RAB11FIP2,DMXL2,SLC40A1,SLC22A17,ATP6V1H,TMEM106B,TRPM7,CCDC186,LRRC8D,SLC30A5,CYBRD1,NDFIP1,ORMDL1,SLC30A7,ATP6V0D2,STEAP2,GPR89A	39/593	Upregulated
GO Biological Processes	GO:0030003	intracellular monoatomic cation homeostasis	-2.37928	-0.834596	523,538,1657,2512,3658,3920,4496,4891,7184,7779,8546,9481,10159,11261,23312,30061,51310,51606,54664,54822,64924,79901,80762,148867,245972,261729,653519	ATP6V1A,ATP7A,DMXL1,FTL,IREB2,LAMP2,MT1H,SLC11A2,HSP90B1,SLC30A1,AP3B1,SLC25A27,ATP6AP2,CHP1,DMXL2,SLC40A1,SLC22A17,ATP6V1H,TMEM106B,TRPM7,SLC30A5,CYBRD1,NDFIP1,SLC30A7,ATP6V0D2,STEAP2,GPR89A	27/433	Upregulated
GO Biological Processes	GO:0006873	intracellular monoatomic ion homeostasis	-2.26209	-0.760117	523,538,1657,2512,3658,3920,4496,4891,7184,7779,8546,9481,10159,11261,23312,30061,51310,51606,54664,54822,64924,79901,80762,148867,245972,261729,653519	ATP6V1A,ATP7A,DMXL1,FTL,IREB2,LAMP2,MT1H,SLC11A2,HSP90B1,SLC30A1,AP3B1,SLC25A27,ATP6AP2,CHP1,DMXL2,SLC40A1,SLC22A17,ATP6V1H,TMEM106B,TRPM7,SLC30A5,CYBRD1,NDFIP1,SLC30A7,ATP6V0D2,STEAP2,GPR89A	27/442	Upregulated
GO Biological Processes	GO:0051453	regulation of intracellular pH	-2.83883	-1.15256	523,1657,3920,10159,11261,23312,51606,54664,245972,653519	ATP6V1A,DMXL1,LAMP2,ATP6AP2,CHP1,DMXL2,ATP6V1H,TMEM106B,ATP6V0D2,GPR89A	10/90	Upregulated
GO Biological Processes	GO:0030641	regulation of cellular pH	-2.69569	-1.04959	523,1657,3920,10159,11261,23312,51606,54664,245972,653519	ATP6V1A,DMXL1,LAMP2,ATP6AP2,CHP1,DMXL2,ATP6V1H,TMEM106B,ATP6V0D2,GPR89A	10/94	Upregulated
GO Biological Processes	GO:0007035	vacuolar acidification	-4.47912	-2.33169	523,1657,3920,10159,23312,51606,54664,245972	ATP6V1A,DMXL1,LAMP2,ATP6AP2,DMXL2,ATP6V1H,TMEM106B,ATP6V0D2	8/36	Upregulated
GO Biological Processes	GO:0051452	intracellular pH reduction	-3.92486	-1.91194	523,1657,3920,10159,23312,51606,54664,245972,653519	ATP6V1A,DMXL1,LAMP2,ATP6AP2,DMXL2,ATP6V1H,TMEM106B,ATP6V0D2,GPR89A	9/54	Upregulated
GO Biological Processes	GO:0006885	regulation of pH	-3.37041	-1.52217	523,1657,3920,5164,5166,10159,11261,23312,51606,54664,245972,653519	ATP6V1A,DMXL1,LAMP2,PDK2,PDK4,ATP6AP2,CHP1,DMXL2,ATP6V1H,TMEM106B,ATP6V0D2,GPR89A	12/106	Upregulated
GO Biological Processes	GO:0007032	endosome organization	-4.50664	-2.35364	523,8411,8674,10159,10254,10564,23325,23352,25978,29887,51606,84376,149371	ATP6V1A,EEA1,VAMP4,ATP6AP2,STAM2,ARFGEF2,WASHC4,UBR4,CHMP2B,SNX10,ATP6V1H,HOOK3,EXOC8	13/94	Upregulated
GO Biological Processes	GO:0007042	lysosomal lumen acidification	-2.84779	-1.15256	523,3920,10159,51606,54664	ATP6V1A,LAMP2,ATP6AP2,ATP6V1H,TMEM106B	5/24	Upregulated
GO Biological Processes	GO:0035751	regulation of lysosomal lumen pH	-2.27507	-0.770585	523,3920,10159,51606,54664	ATP6V1A,LAMP2,ATP6AP2,ATP6V1H,TMEM106B	5/32	Upregulated
GO Biological Processes	GO:0072521	purine-containing compound metabolic process	-3.18864	-1.40687	523,1728,2180,2181,2330,2977,2982,2983,3156,3157,3417,3988,4199,4698,5208,6296,6817,8050,8382,8564,10840,11163,22978,27109,51144,53354,60481,79646,83594,84693,133686,140733,220963	ATP6V1A,NQO1,ACSL1,ACSL3,FMO5,GUCY1A2,GUCY1A1,GUCY1B1,HMGCR,HMGCS1,IDH1,LIPA,ME1,NDUFA5,PFKFB2,ACSM3,SULT1A1,PDHX,NME5,KMO,ALDH1L1,NUDT4,NT5C2,DMAC2L,HSD17B12,PANK1,ELOVL5,PANK3,NUDT12,MCEE,NADK2,MACROD2,SLC16A9	33/500	Upregulated
GO Biological Processes	GO:0055086	nucleobase-containing small molecule metabolic process	-3.75163	-1.7906	523,1728,2135,2180,2181,2330,2673,2977,2982,2983,3156,3157,3417,3988,4199,4329,4698,5208,6296,6817,8050,8382,8564,10840,10924,11163,22978,23443,27109,50484,51144,51727,53354,55757,60481,79646,83594,84693,133686,140733	ATP6V1A,NQO1,EXTL2,ACSL1,ACSL3,FMO5,GFPT1,GUCY1A2,GUCY1A1,GUCY1B1,HMGCR,HMGCS1,IDH1,LIPA,ME1,ALDH6A1,NDUFA5,PFKFB2,ACSM3,SULT1A1,PDHX,NME5,KMO,ALDH1L1,SMPDL3A,NUDT4,NT5C2,SLC35A3,DMAC2L,RRM2B,HSD17B12,CMPK1,PANK1,UGGT2,ELOVL5,PANK3,NUDT12,MCEE,NADK2,MACROD2	40/605	Upregulated
GO Biological Processes	GO:0006753	nucleoside phosphate metabolic process	-3.54677	-1.64748	523,1728,2135,2180,2181,2330,2673,2977,2982,2983,3156,3157,3417,3988,4199,4698,5208,6296,6817,8050,8382,8564,10840,10924,11163,22978,23443,27109,50484,51144,51727,53354,55757,60481,79646,83594,84693,133686	ATP6V1A,NQO1,EXTL2,ACSL1,ACSL3,FMO5,GFPT1,GUCY1A2,GUCY1A1,GUCY1B1,HMGCR,HMGCS1,IDH1,LIPA,ME1,NDUFA5,PFKFB2,ACSM3,SULT1A1,PDHX,NME5,KMO,ALDH1L1,SMPDL3A,NUDT4,NT5C2,SLC35A3,DMAC2L,RRM2B,HSD17B12,CMPK1,PANK1,UGGT2,ELOVL5,PANK3,NUDT12,MCEE,NADK2	38/578	Upregulated
GO Biological Processes	GO:0000209	protein polyubiquitination	-10.0852	-7.18901	329,1728,4012,4193,7267,7321,8450,8658,9354,9604,10210,10299,10346,22978,23077,23304,23321,23352,26249,51465,54542,55284,57674,64839,80351,81790,84078,91947,117854,149041,220972,257218,387921	BIRC2,NQO1,LNPEP,MDM2,TTC3,UBE2D1,CUL4B,TNKS,UBE4A,RNF14,TOPORS,MARCHF6,TRIM22,NT5C2,MYCBP2,UBR2,TRIM2,UBR4,KLHL3,UBE2J1,RC3H2,UBE2W,RNF213,FBXL17,TNKS2,RNF170,KBTBD7,ARRDC4,TRIM6,RC3H1,MARCHF8,SHPRH,NHLRC3	33/246	Upregulated
GO Biological Processes	GO:0070647	protein modification by small protein conjugation or removal	-27.4322	-23.0889	329,373,868,1540,1728,4012,4193,4287,4780,4799,4850,5903,7267,7321,7704,8139,8239,8287,8450,8554,8658,8805,8925,9099,9318,9354,9604,9736,9867,9958,10116,10210,10299,10346,10513,11043,11059,11236,11342,22978,23032,23077,23304,23321,23352,23358,23376,25820,26036,26046,26249,26260,51132,51185,51465,51569,51592,54165,54467,54542,54800,55008,55167,55284,55432,56929,56995,57337,57448,57674,57820,64135,…	BIRC2,TRIM23,CBLB,CYLD,NQO1,LNPEP,MDM2,ATXN3,NFE2L2,NFX1,CNOT4,RANBP2,TTC3,UBE2D1,ZBTB16,GAN,USP9X,USP9Y,CUL4B,PIAS1,TNKS,TRIM24,HERC1,USP2,COPS2,UBE4A,RNF14,USP34,PJA2,USP15,FEM1B,TOPORS,MARCHF6,TRIM22,APPBP2,MID2,WWP1,RNF139,RNF13,NT5C2,USP33,MYCBP2,UBR2,TRIM2,UBR4,USP24,UFL1,ARIH1,ZNF451,LTN1,KLHL3,FBXO25,RLIM,CRBN,UBE2J1,UFM1,TRIM33,DCUN1D1,ANKIB1,RC3H2,KLHL24,HERC6,MSL2,UBE2W,YOD1,FEM1C,TULP…	137/-	Upregulated
GO Biological Processes	GO:0070647	protein modification by small protein conjugation or removal	-27.4322	-23.0889	329,373,868,1540,1728,4012,4193,4287,4780,4799,4850,5903,7267,7321,7704,8139,8239,8287,8450,8554,8658,8805,8925,9099,9318,9354,9604,9736,9867,9958,10116,10210,10299,10346,10513,11043,11059,11236,11342,22978,23032,23077,23304,23321,23352,23358,23376,25820,26036,26046,26249,26260,51132,51185,51465,51569,51592,54165,54467,54542,54800,55008,55167,55284,55432,56929,56995,57337,57448,57674,57820,64135,…	BIRC2,TRIM23,CBLB,CYLD,NQO1,LNPEP,MDM2,ATXN3,NFE2L2,NFX1,CNOT4,RANBP2,TTC3,UBE2D1,ZBTB16,GAN,USP9X,USP9Y,CUL4B,PIAS1,TNKS,TRIM24,HERC1,USP2,COPS2,UBE4A,RNF14,USP34,PJA2,USP15,FEM1B,TOPORS,MARCHF6,TRIM22,APPBP2,MID2,WWP1,RNF139,RNF13,NT5C2,USP33,MYCBP2,UBR2,TRIM2,UBR4,USP24,UFL1,ARIH1,ZNF451,LTN1,KLHL3,FBXO25,RLIM,CRBN,UBE2J1,UFM1,TRIM33,DCUN1D1,ANKIB1,RC3H2,KLHL24,HERC6,MSL2,UBE2W,YOD1,FEM1C,TULP…	99/777	Upregulated
GO Biological Processes	GO:0032446	protein modification by small protein conjugation	-23.5622	-19.696	329,373,868,1728,4012,4193,4780,4799,4850,5903,7267,7321,7704,8139,8239,8450,8554,8658,8805,8925,9318,9354,9604,9867,10116,10210,10299,10346,10513,11043,11059,11236,11342,22978,23077,23304,23321,23352,23376,25820,26036,26046,26249,26260,51132,51185,51465,51569,51592,54165,54467,54542,54800,55008,55167,55284,56929,56995,57448,57674,57820,64135,64839,64844,79872,79876,80067,80124,80351,81790,84078,…	BIRC2,TRIM23,CBLB,NQO1,LNPEP,MDM2,NFE2L2,NFX1,CNOT4,RANBP2,TTC3,UBE2D1,ZBTB16,GAN,USP9X,CUL4B,PIAS1,TNKS,TRIM24,HERC1,COPS2,UBE4A,RNF14,PJA2,FEM1B,TOPORS,MARCHF6,TRIM22,APPBP2,MID2,WWP1,RNF139,RNF13,NT5C2,MYCBP2,UBR2,TRIM2,UBR4,UFL1,ARIH1,ZNF451,LTN1,KLHL3,FBXO25,RLIM,CRBN,UBE2J1,UFM1,TRIM33,DCUN1D1,ANKIB1,RC3H2,KLHL24,HERC6,MSL2,UBE2W,FEM1C,TULP4,BIRC6,RNF213,CCNB1IP1,IFIH1,FBXL17,MARCHF7,CBLL1,…	85/667	Upregulated
GO Biological Processes	GO:0016567	protein ubiquitination	-21.4226	-17.6813	329,373,868,1728,4012,4193,4780,4799,4850,7267,7321,7704,8139,8239,8450,8658,8805,8925,9354,9604,9867,10116,10210,10299,10346,10513,11043,11059,11236,11342,22978,23077,23304,23321,23352,25820,26046,26249,26260,51132,51185,51465,51592,54467,54542,54800,55008,55167,55284,56929,56995,57448,57674,57820,64839,64844,79872,80067,80124,80351,81790,84078,84085,89122,91947,114907,115294,117854,122773,12280…	BIRC2,TRIM23,CBLB,NQO1,LNPEP,MDM2,NFE2L2,NFX1,CNOT4,TTC3,UBE2D1,ZBTB16,GAN,USP9X,CUL4B,TNKS,TRIM24,HERC1,UBE4A,RNF14,PJA2,FEM1B,TOPORS,MARCHF6,TRIM22,APPBP2,MID2,WWP1,RNF139,RNF13,NT5C2,MYCBP2,UBR2,TRIM2,UBR4,ARIH1,LTN1,KLHL3,FBXO25,RLIM,CRBN,UBE2J1,TRIM33,ANKIB1,RC3H2,KLHL24,HERC6,MSL2,UBE2W,FEM1C,TULP4,BIRC6,RNF213,CCNB1IP1,FBXL17,MARCHF7,CBLL1,DCAF17,VCPIP1,TNKS2,RNF170,KBTBD7,FBXO30,TRIM4,ARR…	76/589	Upregulated
GO Biological Processes	GO:0034976	response to endoplasmic reticulum stress	-9.92197	-7.04104	821,1491,4189,4780,5295,5611,6400,7184,9354,10018,10087,10299,10959,11236,23190,23376,27125,27230,27248,51439,51465,51569,54431,55161,55432,55757,79871,79876,84216,91147,153222,201595	CANX,CTH,DNAJB9,NFE2L2,PIK3R1,DNAJC3,SEL1L,HSP90B1,UBE4A,BCL2L11,CERT1,MARCHF6,TMED2,RNF139,UBXN4,UFL1,AFF4,SERP1,ERLEC1,FAM8A1,UBE2J1,UFM1,DNAJC10,TMEM33,YOD1,UGGT2,RPAP2,UBA5,TMEM117,TMEM67,CREBRF,STT3B	32/236	Upregulated
GO Biological Processes	GO:0036503	ERAD pathway	-6.39063	-3.84664	821,4189,6400,7184,9354,10299,11236,23190,27248,51439,51465,54431,55432,55757,91147,201595	CANX,DNAJB9,SEL1L,HSP90B1,UBE4A,MARCHF6,RNF139,UBXN4,ERLEC1,FAM8A1,UBE2J1,DNAJC10,YOD1,UGGT2,TMEM67,STT3B	16/98	Upregulated
KEGG Pathway	hsa04141	Protein processing in endoplasmic reticulum	-11.5305	-8.56738	821,3998,4287,4780,5602,5611,6400,6745,6747,7095,7184,7321,10299,10427,10484,10802,11231,22872,23190,23471,27248,51128,51465,54431,55432,55757,56605,84061,201595	CANX,LMAN1,ATXN3,NFE2L2,MAPK10,DNAJC3,SEL1L,SSR1,SSR3,SEC62,HSP90B1,UBE2D1,MARCHF6,SEC24B,SEC23A,SEC24A,SEC63,SEC31A,UBXN4,TRAM1,ERLEC1,SAR1B,UBE2J1,DNAJC10,YOD1,UGGT2,ERO1B,MAGT1,STT3B	29/170	Upregulated
KEGG Pathway	hsa04141	Protein processing in endoplasmic reticulum	-11.5305	-8.56738	821,3998,4287,4780,5602,5611,6400,6745,6747,7095,7184,7321,10299,10427,10484,10802,11231,22872,23190,23471,27248,51128,51465,54431,55432,55757,56605,84061,201595,1491,4189,5295,9354,10018,10087,10959,11236,23376,27125,27230,51439,51569,55161,79871,79876,84216,91147,153222	CANX,LMAN1,ATXN3,NFE2L2,MAPK10,DNAJC3,SEL1L,SSR1,SSR3,SEC62,HSP90B1,UBE2D1,MARCHF6,SEC24B,SEC23A,SEC24A,SEC63,SEC31A,UBXN4,TRAM1,ERLEC1,SAR1B,UBE2J1,DNAJC10,YOD1,UGGT2,ERO1B,MAGT1,STT3B,CTH,DNAJB9,PIK3R1,UBE4A,BCL2L11,CERT1,TMED2,RNF139,UFL1,AFF4,SERP1,FAM8A1,UFM1,TMEM33,RPAP2,UBA5,TMEM117,TMEM67,CREBRF	48/-	Upregulated
GO Biological Processes	GO:0072594	establishment of protein localization to organelle	-5.45922	-3.07968	868,1386,3841,3842,3920,4289,4763,5295,5903,6747,7095,8239,8546,9648,9789,10254,10527,11231,22863,23230,23355,23471,25782,25836,25913,26515,26520,54832,55187,56947,79158,84220	CBLB,ATF2,KPNA5,TNPO1,LAMP2,MKLN1,NF1,PIK3R1,RANBP2,SSR3,SEC62,USP9X,AP3B1,GCC2,SPCS2,STAM2,IPO7,SEC63,ATG14,VPS13A,VPS8,TRAM1,RAB3GAP2,NIPBL,POT1,TIMM10B,TIMM9,VPS13C,VPS13D,MFF,GNPTAB,RGPD5	32/364	Upregulated
GO Biological Processes	GO:0006605	protein targeting	-5.43103	-3.06977	1121,3920,6386,6745,6747,7095,8546,9182,9472,9648,9789,11231,22863,23230,23355,23471,26515,26520,54832,55187,56947,79158,84750,200576,252983,340481	CHM,LAMP2,SDCBP,SSR1,SSR3,SEC62,AP3B1,RASSF9,AKAP6,GCC2,SPCS2,SEC63,ATG14,VPS13A,VPS8,TRAM1,TIMM10B,TIMM9,VPS13C,VPS13D,MFF,GNPTAB,FUT10,PIKFYVE,STXBP4,ZDHHC21	26/264	Upregulated
GO Biological Processes	GO:0016239	positive regulation of macroautophagy	-2.11734	-0.657101	1634,10241,23376,25782,27244,29110,51100,55187,60592	DCN,CALCOCO2,UFL1,RAB3GAP2,SESN1,TBK1,SH3GLB1,VPS13D,SCOC	9/96	Upregulated
GO Biological Processes	GO:0006695	cholesterol biosynthetic process	-5.31826	-2.99196	3156,3157,3422,3638,3988,6307,6309,51478,64801	HMGCR,HMGCS1,IDI1,INSIG1,LIPA,MSMO1,SC5D,HSD17B7,ARV1	9/37	Upregulated
GO Biological Processes	GO:1902653	secondary alcohol biosynthetic process	-5.31826	-2.99196	3156,3157,3422,3638,3988,6307,6309,51478,64801	HMGCR,HMGCS1,IDI1,INSIG1,LIPA,MSMO1,SC5D,HSD17B7,ARV1	9/37	Upregulated
GO Biological Processes	GO:0006694	steroid biosynthetic process	-5.38945	-3.03963	3156,3157,3422,3638,3988,6307,6309,6713,8644,9420,51144,51170,51478,64746,64801,114883	HMGCR,HMGCS1,IDI1,INSIG1,LIPA,MSMO1,SC5D,SQLE,AKR1C3,CYP7B1,HSD17B12,HSD17B11,HSD17B7,ACBD3,ARV1,OSBPL9	16/116	Upregulated
GO Biological Processes	GO:0016126	sterol biosynthetic process	-5.55585	-3.16191	3156,3157,3422,3638,3988,6307,6309,6713,51478,64801	HMGCR,HMGCS1,IDI1,INSIG1,LIPA,MSMO1,SC5D,SQLE,HSD17B7,ARV1	10/44	Upregulated
WikiPathways	WP1982	Sterol regulatory element binding proteins SREBP signaling	-5.24073	-2.9227	3156,3157,3422,3638,6319,6713,10427,10484,10802,11236,22872,51128	HMGCR,HMGCS1,IDI1,INSIG1,SCD,SQLE,SEC24B,SEC23A,SEC24A,RNF139,SEC31A,SAR1B	12/69	Upregulated
WikiPathways	WP197	Cholesterol biosynthesis pathway	-5.09745	-2.80946	3156,3157,3422,6307,6309,6713	HMGCR,HMGCS1,IDI1,MSMO1,SC5D,SQLE	6/15	Upregulated
WikiPathways	WP5193	Cholesterol synthesis disorders	-4.56841	-2.40406	3156,3157,3422,6307,6309,6713	HMGCR,HMGCS1,IDI1,MSMO1,SC5D,SQLE	6/18	Upregulated
KEGG Pathway	hsa00900	Terpenoid backbone biosynthesis	-2.07188	-0.632728	3156,3157,3422,116150	HMGCR,HMGCS1,IDI1,NUS1	4/23	Upregulated
KEGG Pathway	hsa04140	Autophagy - animal	-8.00999	-5.26873	3476,3920,5295,5567,5602,5728,8417,8887,9140,9821,10010,10241,22863,23001,29110,51100,55102,57448,57724,58528,64121,81631,83452,115201	IGBP1,LAMP2,PIK3R1,PRKACB,MAPK10,PTEN,STX7,TAX1BP1,ATG12,RB1CC1,TANK,CALCOCO2,ATG14,WDFY3,TBK1,SH3GLB1,ATG2B,BIRC6,EPG5,RRAGD,RRAGC,MAP1LC3B,RAB33B,ATG4A	24/169	Upregulated
GO Biological Processes	GO:0072595	maintenance of protein localization in organelle	-2.33333	-0.808885	3638,6672,10210,10959,11015,23345	INSIG1,SP100,TOPORS,TMED2,KDELR3,SYNE1	6/44	Upregulated
Reactome Gene Sets	R-HSA-983169	Class I MHC mediated antigen processing & presentation	-7.61874	-4.94751	3685,7321,7704,8139,8925,9354,9554,9604,9867,10427,10484,10802,11059,22863,22872,23352,23376,25831,26046,26235,26249,51128,51132,51465,55008,55284,79876,84078,84085,84961,89122,114907,197131,4780,8450,9318,10116,23369,54165,56929,56995,79728,80067,1213,3709,5592,6654,8905,23118,51164,253260	ITGAV,UBE2D1,ZBTB16,GAN,HERC1,UBE4A,SEC22B,RNF14,PJA2,SEC24B,SEC23A,SEC24A,WWP1,ATG14,SEC31A,UBR4,UFL1,HECTD1,LTN1,FBXL4,KLHL3,SAR1B,RLIM,UBE2J1,HERC6,UBE2W,UBA5,KBTBD7,FBXO30,FBXL20,TRIM4,FBXO32,UBR1,NFE2L2,CUL4B,COPS2,FEM1B,PUM2,DCUN1D1,FEM1C,TULP4,PALB2,DCAF17,CLTC,ITPR2,PRKG1,SOS1,AP1S2,TAB2,DCTN4,RICTOR	51/-	Upregulated
KEGG Pathway	hsa00100	Steroid biosynthesis	-4.27547	-2.17518	3988,6307,6309,6646,6713,51478	LIPA,MSMO1,SC5D,SOAT1,SQLE,HSD17B7	6/20	Upregulated
Reactome Gene Sets	R-HSA-204005	COPII-mediated vesicle transport	-7.69589	-5.01532	3998,8615,9554,10175,10282,10427,10484,10802,10959,10972,11196,22872,23256,51128,4253,8546,375056,22878,26052,284697,22863,5903,23118,29110,64135,80143,89122,257397,6228,81631,25978,54625,84061,203859	LMAN1,USO1,SEC22B,CNIH1,BET1,SEC24B,SEC23A,SEC24A,TMED2,TMED10,SEC23IP,SEC31A,SCFD1,SAR1B,MIA2,AP3B1,MIA3,TRAPPC8,DNM3,BTBD8,ATG14,RANBP2,TAB2,TBK1,IFIH1,SIKE1,TRIM4,TAB3,RPS23,MAP1LC3B,CHMP2B,PARP14,MAGT1,ANO5	34/-	Upregulated
GO Biological Processes	GO:0035459	vesicle cargo loading	-6.55921	-3.99403	4253,8546,10427,10484,10802,10959,10972,22872,51128,375056	MIA2,AP3B1,SEC24B,SEC23A,SEC24A,TMED2,TMED10,SEC31A,SAR1B,MIA3	10/35	Upregulated
Reactome Gene Sets	R-HSA-9694516	SARS-CoV-2 Infection	-2.23489	-0.736658	5903,6228,10427,10484,10802,22863,23118,25978,29110,51128,54625,64135,80143,81631,84061,89122,203859,257397	RANBP2,RPS23,SEC24B,SEC23A,SEC24A,ATG14,TAB2,CHMP2B,TBK1,SAR1B,PARP14,IFIH1,SIKE1,MAP1LC3B,MAGT1,TRIM4,ANO5,TAB3	18/258	Upregulated
Reactome Gene Sets	R-HSA-9705683	SARS-CoV-2-host interactions	-2.3346	-0.808885	5903,6228,10427,10484,10802,22863,23118,29110,51128,64135,80143,81631,89122,257397	RANBP2,RPS23,SEC24B,SEC23A,SEC24A,ATG14,TAB2,TBK1,SAR1B,IFIH1,SIKE1,MAP1LC3B,TRIM4,TAB3	14/176	Upregulated
CORUM	CORUM:7141	Coat protein complex II (SAR1B, PREB, SEC23A , SEC24B, SEC23IP)	-5.09589	-2.80946	10427,10484,11196,51128	SEC24B,SEC23A,SEC23IP,SAR1B	4/5	Upregulated
GO Biological Processes	GO:0090110	COPII-coated vesicle cargo loading	-4.7311	-2.50505	10427,10484,10802,22872,51128,375056	SEC24B,SEC23A,SEC24A,SEC31A,SAR1B,MIA3	6/17	Upregulated
GO Biological Processes	GO:0006900	vesicle budding from membrane	-3.78281	-1.80869	10427,10484,10802,10959,10972,22872,22878,26052,51128,284697,375056	SEC24B,SEC23A,SEC24A,TMED2,TMED10,SEC31A,TRAPPC8,DNM3,SAR1B,BTBD8,MIA3	11/82	Upregulated
GO Biological Processes	GO:0090114	COPII-coated vesicle budding	-5.01826	-2.73938	10427,10484,10802,10959,10972,22872,22878,51128,375056	SEC24B,SEC23A,SEC24A,TMED2,TMED10,SEC31A,TRAPPC8,SAR1B,MIA3	9/40	Upregulated
GO Biological Processes	GO:0006886	intracellular protein transport	-16.949	-13.5599	373,378,400,868,1121,1213,1314,1315,1386,3841,3842,3920,4130,4253,4763,5295,5870,5874,5903,6400,7095,7184,8239,8417,8546,8615,8674,8905,9648,9874,10254,10427,10484,10513,10527,10802,10959,10972,11196,11231,11261,22863,22931,23161,23230,23256,23355,23471,25782,26225,26515,26520,27236,27248,29887,50999,51014,51128,51277,54832,55187,55437,79158,83548,84220,200162,221079	TRIM23,ARF4,ARL1,CBLB,CHM,CLTC,COPA,COPB1,ATF2,KPNA5,TNPO1,LAMP2,MAP1A,MIA2,NF1,PIK3R1,RAB6A,RAB27B,RANBP2,SEL1L,SEC62,HSP90B1,USP9X,STX7,AP3B1,USO1,VAMP4,AP1S2,GCC2,TLK1,STAM2,SEC24B,SEC23A,APPBP2,IPO7,SEC24A,TMED2,TMED10,SEC23IP,SEC63,CHP1,ATG14,RAB18,SNX13,VPS13A,SCFD1,VPS8,TRAM1,RAB3GAP2,ARL5A,TIMM10B,TIMM9,ARFIP1,ERLEC1,SNX10,TMED5,TMED7,SAR1B,DNAJC27,VPS13C,VPS13D,STRADB,GNPTAB,COG3,RGPD5,S…	67/566	Upregulated
GO Biological Processes	GO:0010506	regulation of autophagy	-11.2553	-8.30992	373,472,523,528,534,1634,2072,2308,3428,3953,5286,8925,9140,9528,9554,9821,10241,10346,11043,22863,23032,23118,23256,23352,23376,25782,27244,29110,51100,51606,54832,55187,55763,58528,60592,64121,84749,92140,94241,149371,245972,257397,493856	TRIM23,ATM,ATP6V1A,ATP6V1C1,ATP6V1G2,DCN,ERCC4,FOXO1,IFI16,LEPR,PIK3C2A,HERC1,ATG12,TMEM59,SEC22B,RB1CC1,CALCOCO2,TRIM22,MID2,ATG14,USP33,TAB2,SCFD1,UBR4,UFL1,RAB3GAP2,SESN1,TBK1,SH3GLB1,ATP6V1H,VPS13C,VPS13D,EXOC1,RRAGD,SCOC,RRAGC,USP30,MTDH,TP53INP1,EXOC8,ATP6V0D2,TAB3,CISD2	43/-	Upregulated
GO Biological Processes	GO:0010506	regulation of autophagy	-11.2553	-8.30992	373,472,523,528,534,1634,2072,2308,3428,3953,5286,8925,9140,9528,9554,9821,10241,10346,11043,22863,23032,23118,23256,23352,23376,25782,27244,29110,51100,51606,54832,55187,55763,58528,60592,64121,84749,92140,94241,149371,245972,257397,493856	TRIM23,ATM,ATP6V1A,ATP6V1C1,ATP6V1G2,DCN,ERCC4,FOXO1,IFI16,LEPR,PIK3C2A,HERC1,ATG12,TMEM59,SEC22B,RB1CC1,CALCOCO2,TRIM22,MID2,ATG14,USP33,TAB2,SCFD1,UBR4,UFL1,RAB3GAP2,SESN1,TBK1,SH3GLB1,ATP6V1H,VPS13C,VPS13D,EXOC1,RRAGD,SCOC,RRAGC,USP30,MTDH,TP53INP1,EXOC8,ATP6V0D2,TAB3,CISD2	43/359	Upregulated
Reactome Gene Sets	R-HSA-1280218	Adaptive Immune System	-3.98005	-2.55789	207,208,801,808,997,1445,1535,3105,3107,3109,3146,3265,3693,3835,4267,5518,5566,5694,5702,5708,5817,6494,7064,7280,7408,7846,7979,8673,8907,9020,9040,10120,10383,11047,27338,29127,51343,54461,55658,64837,84617,84727,84790,84937,90135,90933,115290,347733	AKT1,AKT2,CALM1,CALM3,CDC34,CSK,CYBA,HLA-A,HLA-C,HLA-DMB,HMGB1,HRAS,ITGB5,KIF22,CD99,PPP2R1A,PRKACA,PSMB6,PSMC3,PSMD2,PVR,SIPA1,THOP1,TUBB2A,VASP,TUBA1A,SEM1,VAMP8,AP1M1,MAP3K14,UBE2M,ACTR1B,TUBB4B,ADRM1,UBE2S,RACGAP1,FZR1,FBXW5,RNF126,KLC2,TUBB6,SPSB2,TUBA1C,ZNRF1,BTBD6,TRIM41,FBXO17,TUBB2B	48/627	Downregulated
Reactome Gene Sets	R-HSA-9679506	SARS-CoV Infections	-6.10017	-4.34679	207,208,3105,3107,3661,3838,4088,5045,6187,6203,6209,6385,6483,6635,6636,6637,7284,7329,7533,8819,9112,9219,9672,10362,10454,11282,23193,23225,23511,25855,27243,29801,79643,79902,84875,203068	AKT1,AKT2,HLA-A,HLA-C,IRF3,KPNA2,SMAD3,FURIN,RPS2,RPS9,RPS15,SDC4,ST3GAL2,SNRPE,SNRPF,SNRPG,TUFM,UBE2I,YWHAH,SAP30,MTA1,MTA2,SDC3,HMG20B,TAB1,MGAT4B,GANAB,NUP210,NUP188,BRMS1,CHMP2A,ZDHHC8,CHMP6,NUP85,PARP10,TUBB	36/340	Downregulated
Reactome Gene Sets	R-HSA-9824446	Viral Infection Pathways	-14.8629	-11.8813	142,207,208,1104,2002,2237,3105,3107,3661,3838,3978,4088,5045,5434,5435,5439,5441,5499,5694,5702,5708,5878,5902,5905,6132,6137,6187,6203,6209,6385,6483,6635,6636,6637,6749,6878,7280,7284,7329,7533,7846,7979,8106,8148,8815,8819,8841,8907,9112,9219,9672,10155,10362,10383,10454,10898,10951,11047,11224,11282,23193,23225,23511,25855,25873,27183,27243,29801,55048,79643,79720,79902,84313,84617,84790,848…	PARP1,AKT1,AKT2,RCC1,ELK1,FEN1,HLA-A,HLA-C,IRF3,KPNA2,LIG1,SMAD3,FURIN,POLR2E,POLR2F,POLR2J,POLR2L,PPP1CA,PSMB6,PSMC3,PSMD2,RAB5C,RANBP1,RANGAP1,RPL8,RPL13,RPS2,RPS9,RPS15,SDC4,ST3GAL2,SNRPE,SNRPF,SNRPG,SSRP1,TAF6,TUBB2A,TUFM,UBE2I,YWHAH,TUBA1A,SEM1,PABPN1,TAF15,BANF1,SAP30,HDAC3,AP1M1,MTA1,MTA2,SDC3,TRIM28,HMG20B,TUBB4B,TAB1,CPSF4,CBX1,ADRM1,RPL35,MGAT4B,GANAB,NUP210,NUP188,BRMS1,RPL36,VPS4A,CHM…	80/692	Downregulated
Reactome Gene Sets	R-HSA-5620912	Anchoring of the basal body to the plasma membrane	-4.49375	-2.97062	1454,5518,5566,7283,7846,8636,10383,11190,22897,23354,54820,93323,203068	CSNK1E,PPP2R1A,PRKACA,TUBG1,TUBA1A,SSNA1,TUBB4B,CEP250,CEP164,HAUS5,NDE1,HAUS8,TUBB	13/79	Downregulated
Reactome Gene Sets	R-HSA-5617833	Cilium Assembly	-4.73594	-3.17423	1454,5310,5518,5566,7280,7283,7846,8636,9727,10383,11190,22897,22948,23354,54820,56623,84617,84790,93323,203068,347733	CSNK1E,PKD1,PPP2R1A,PRKACA,TUBB2A,TUBG1,TUBA1A,SSNA1,RAB11FIP3,TUBB4B,CEP250,CEP164,CCT5,HAUS5,NDE1,INPP5E,TUBB6,TUBA1C,HAUS8,TUBB,TUBB2B	21/172	Downregulated
Reactome Gene Sets	R-HSA-8854518	AURKA Activation by TPX2	-6.51125	-4.7161	1454,5518,5566,6790,7283,7846,8636,10383,11190,22897,23354,54820,93323,203068	CSNK1E,PPP2R1A,PRKACA,AURKA,TUBG1,TUBA1A,SSNA1,TUBB4B,CEP250,CEP164,HAUS5,NDE1,HAUS8,TUBB	14/62	Downregulated
Reactome Gene Sets	R-HSA-69278	Cell Cycle, Mitotic	-23.0244	-19.1582	207,208,896,984,1017,1032,1104,1163,1454,1874,2029,2237,3014,3021,3978,4000,4172,4173,4174,4609,5424,5425,5518,5566,5694,5702,5708,5905,5984,5985,6790,7280,7283,7329,7846,7979,8636,8815,9232,9700,9837,10383,10726,10844,11047,11130,11190,22897,23225,23354,23399,23511,23594,23649,27183,27243,27338,51343,54820,55766,55920,56655,79172,79643,79902,80097,80152,81876,84296,84617,84790,84962,93323,203068…	AKT1,AKT2,CCND3,CDK11B,CDK2,CDKN2D,RCC1,CKS1B,CSNK1E,E2F4,ENSA,FEN1,H2AX,H3-3B,LIG1,LMNA,MCM3,MCM4,MCM5,MYC,POLD1,POLD2,PPP2R1A,PRKACA,PSMB6,PSMC3,PSMD2,RANGAP1,RFC4,RFC5,AURKA,TUBB2A,TUBG1,UBE2I,TUBA1A,SEM1,SSNA1,BANF1,PTTG1,ESPL1,GINS1,TUBB4B,NUDC,TUBGCP2,ADRM1,ZWINT,CEP250,CEP164,NUP210,HAUS5,CTDNEP1,NUP188,ORC6,POLA2,VPS4A,CHMP2A,UBE2S,FZR1,NDE1,H2AJ,RCC2,POLE4,CENPO,CHMP6,NUP85,MZT2B,CENPT,R…	77/475	Downregulated
Reactome Gene Sets	R-HSA-380287	Centrosome maturation	-8.28406	-6.23958	984,1454,5518,5566,7283,7846,8636,10383,10844,11190,22897,23354,54820,80097,93323,203068,653784	CDK11B,CSNK1E,PPP2R1A,PRKACA,TUBG1,TUBA1A,SSNA1,TUBB4B,TUBGCP2,CEP250,CEP164,HAUS5,NDE1,MZT2B,HAUS8,TUBB,MZT2A	17/70	Downregulated
Reactome Gene Sets	R-HSA-69275	G2/M Transition	-10.4752	-8.06637	984,1017,1454,5518,5566,5694,5702,5708,6790,7280,7283,7846,7979,8636,10383,10844,11047,11190,22897,23354,54820,80097,84617,84790,84962,93323,203068,347733,653784	CDK11B,CDK2,CSNK1E,PPP2R1A,PRKACA,PSMB6,PSMC3,PSMD2,AURKA,TUBB2A,TUBG1,TUBA1A,SEM1,SSNA1,TUBB4B,TUBGCP2,ADRM1,CEP250,CEP164,HAUS5,NDE1,MZT2B,TUBB6,TUBA1C,AJUBA,HAUS8,TUBB,TUBB2B,MZT2A	29/157	Downregulated
Reactome Gene Sets	R-HSA-380259	Loss of Nlp from mitotic centrosomes	-5.87136	-4.15232	1454,5518,5566,7283,7846,8636,10383,11190,22897,23354,54820,93323,203068	CSNK1E,PPP2R1A,PRKACA,TUBG1,TUBA1A,SSNA1,TUBB4B,CEP250,CEP164,HAUS5,NDE1,HAUS8,TUBB	13/60	Downregulated
Reactome Gene Sets	R-HSA-380284	Loss of proteins required for interphase microtubule organization from the centrosome	-5.87136	-4.15232	1454,5518,5566,7283,7846,8636,10383,11190,22897,23354,54820,93323,203068	CSNK1E,PPP2R1A,PRKACA,TUBG1,TUBA1A,SSNA1,TUBB4B,CEP250,CEP164,HAUS5,NDE1,HAUS8,TUBB	13/60	Downregulated
Reactome Gene Sets	R-HSA-68886	M Phase	-13.3184	-10.4936	1104,1454,2029,3014,3021,4000,5518,5566,5694,5702,5708,5905,7280,7283,7329,7846,7979,8636,8815,9232,9700,10383,10726,10844,11047,11130,11190,22897,23225,23354,23399,23511,27183,27243,27338,54820,55766,55920,79172,79643,79902,80097,80152,81876,84617,84790,93323,203068,347733,387893,653784	RCC1,CSNK1E,ENSA,H2AX,H3-3B,LMNA,PPP2R1A,PRKACA,PSMB6,PSMC3,PSMD2,RANGAP1,TUBB2A,TUBG1,UBE2I,TUBA1A,SEM1,SSNA1,BANF1,PTTG1,ESPL1,TUBB4B,NUDC,TUBGCP2,ADRM1,ZWINT,CEP250,CEP164,NUP210,HAUS5,CTDNEP1,NUP188,VPS4A,CHMP2A,UBE2S,NDE1,H2AJ,RCC2,CENPO,CHMP6,NUP85,MZT2B,CENPT,RAB1B,TUBB6,TUBA1C,HAUS8,TUBB,TUBB2B,KMT5A,MZT2A	51/354	Downregulated
Reactome Gene Sets	R-HSA-8953854	Metabolism of RNA	-18.7875	-15.4442	207,1454,2091,2521,3181,3184,4116,4670,4849,4904,5093,5434,5435,5439,5441,5518,5694,5702,5708,5725,5822,6132,6137,6187,6203,6209,6428,6432,6625,6626,6635,6636,6637,7538,7979,8106,8175,8241,8568,8570,8683,9092,9136,9785,10189,10212,10248,10898,10922,11047,11224,23225,23246,23404,23511,25804,25873,26121,27043,27238,27341,51428,51504,51690,55651,55687,56006,57418,59286,79050,79165,79171,79228,79622,…	AKT1,CSNK1E,FBL,FUS,HNRNPA2B1,HNRNPD,MAGOH,HNRNPM,CNOT3,YBX1,PCBP1,POLR2E,POLR2F,POLR2J,POLR2L,PPP2R1A,PSMB6,PSMC3,PSMD2,PTBP1,PWP2,RPL8,RPL13,RPS2,RPS9,RPS15,SRSF3,SRSF7,SNRNP70,SNRPA,SNRPE,SNRPF,SNRPG,ZFP36,SEM1,PABPN1,SF3A2,RBM10,RRP1,KHSRP,SRSF9,SART1,RRP9,DHX38,ALYREF,DDX39A,POP7,CPSF4,FASTK,ADRM1,RPL35,NUP210,BOP1,EXOSC2,NUP188,LSM4,RPL36,PRPF31,PELP1,GPKOW,RRP7A,DDX41,TRMT112,LSM7,NHP2,TRM…	84/644	Downregulated
Reactome Gene Sets	R-HSA-453274	Mitotic G2-G2/M phases	-10.3358	-7.94674	984,1017,1454,5518,5566,5694,5702,5708,6790,7280,7283,7846,7979,8636,10383,10844,11047,11190,22897,23354,54820,80097,84617,84790,84962,93323,203068,347733,653784	CDK11B,CDK2,CSNK1E,PPP2R1A,PRKACA,PSMB6,PSMC3,PSMD2,AURKA,TUBB2A,TUBG1,TUBA1A,SEM1,SSNA1,TUBB4B,TUBGCP2,ADRM1,CEP250,CEP164,HAUS5,NDE1,MZT2B,TUBB6,TUBA1C,AJUBA,HAUS8,TUBB,TUBB2B,MZT2A	29/159	Downregulated
Reactome Gene Sets	R-HSA-68877	Mitotic Prometaphase	-8.12618	-6.10299	1454,5518,5566,5905,7280,7283,7846,8636,10383,10726,10844,11130,11190,22897,23354,54820,55920,79172,79902,80097,80152,84617,84790,93323,203068,347733,653784	CSNK1E,PPP2R1A,PRKACA,RANGAP1,TUBB2A,TUBG1,TUBA1A,SSNA1,TUBB4B,NUDC,TUBGCP2,ZWINT,CEP250,CEP164,HAUS5,NDE1,RCC2,CENPO,NUP85,MZT2B,CENPT,TUBB6,TUBA1C,HAUS8,TUBB,TUBB2B,MZT2A	27/173	Downregulated
Reactome Gene Sets	R-HSA-72172	mRNA Splicing	-13.1134	-10.3015	2521,3181,4116,4670,4904,5093,5434,5435,5439,5441,5725,6428,6432,6625,6626,6635,6636,6637,8175,8241,8683,9092,9785,10189,25804,26121,27238,51428,51690,59286,79165,79171,79622,79706,84811,151903	FUS,HNRNPA2B1,MAGOH,HNRNPM,YBX1,PCBP1,POLR2E,POLR2F,POLR2J,POLR2L,PTBP1,SRSF3,SRSF7,SNRNP70,SNRPA,SNRPE,SNRPF,SNRPG,SF3A2,RBM10,SRSF9,SART1,DHX38,ALYREF,LSM4,PRPF31,GPKOW,DDX41,LSM7,UBL5,LENG1,RBM42,SNRNP25,PRKRIP1,BUD13,CCDC12	36/191	Downregulated
Reactome Gene Sets	R-HSA-72163	mRNA Splicing - Major Pathway	-12.8917	-10.1046	2521,3181,4116,4670,4904,5093,5434,5435,5439,5441,5725,6428,6432,6625,6626,6635,6636,6637,8175,8241,8683,9092,9785,10189,25804,26121,27238,51428,51690,59286,79165,79171,79706,84811,151903	FUS,HNRNPA2B1,MAGOH,HNRNPM,YBX1,PCBP1,POLR2E,POLR2F,POLR2J,POLR2L,PTBP1,SRSF3,SRSF7,SNRNP70,SNRPA,SNRPE,SNRPF,SNRPG,SF3A2,RBM10,SRSF9,SART1,DHX38,ALYREF,LSM4,PRPF31,GPKOW,DDX41,LSM7,UBL5,LENG1,RBM42,PRKRIP1,BUD13,CCDC12	35/184	Downregulated
Reactome Gene Sets	R-HSA-1852241	Organelle biogenesis and maintenance	-5.06098	-3.446	516,801,808,1454,5310,5518,5566,7280,7283,7846,8636,8841,9727,10383,10498,11190,22897,22948,23354,54820,56623,84617,84790,85441,93323,125988,203068,347733	ATP5MC1,CALM1,CALM3,CSNK1E,PKD1,PPP2R1A,PRKACA,TUBB2A,TUBG1,TUBA1A,SSNA1,HDAC3,RAB11FIP3,TUBB4B,CARM1,CEP250,CEP164,CCT5,HAUS5,NDE1,INPP5E,TUBB6,TUBA1C,HELZ2,HAUS8,MICOS13,TUBB,TUBB2B	28/259	Downregulated
Reactome Gene Sets	R-HSA-72203	Processing of Capped Intron-Containing Pre-mRNA	-14.6038	-11.6407	2521,3181,4116,4670,4904,5093,5434,5435,5439,5441,5725,6428,6432,6625,6626,6635,6636,6637,8106,8175,8241,8683,9092,9785,10189,10212,10898,23225,23511,25804,26121,27238,51428,51690,59286,79165,79171,79228,79622,79706,79902,84321,84811,151903	FUS,HNRNPA2B1,MAGOH,HNRNPM,YBX1,PCBP1,POLR2E,POLR2F,POLR2J,POLR2L,PTBP1,SRSF3,SRSF7,SNRNP70,SNRPA,SNRPE,SNRPF,SNRPG,PABPN1,SF3A2,RBM10,SRSF9,SART1,DHX38,ALYREF,DDX39A,CPSF4,NUP210,NUP188,LSM4,PRPF31,GPKOW,DDX41,LSM7,UBL5,LENG1,RBM42,THOC6,SNRNP25,PRKRIP1,NUP85,THOC3,BUD13,CCDC12	44/252	Downregulated
Reactome Gene Sets	R-HSA-9609507	Protein localization	-4.01356	-2.58616	30,439,516,1537,2671,5192,8266,10245,10452,23203,26517,26519,26521,29928,51024,54543,84269,118424	ACAA1,GET3,ATP5MC1,CYC1,GFER,PEX10,UBL4A,TIMM17B,TOMM40,PMPCA,TIMM13,TIMM10,TIMM8B,TIMM22,FIS1,TOMM7,CHCHD5,UBE2J2	18/151	Downregulated
KEGG Pathway	hsa04014	Ras signaling pathway	-3.54226	-2.20109	25,207,208,382,598,801,808,1969,2002,2260,2264,2783,2791,3265,5155,5293,5338,5566,5604,5878,7422,10298,11186	ABL1,AKT1,AKT2,ARF6,BCL2L1,CALM1,CALM3,EPHA2,ELK1,FGFR1,FGFR4,GNB2,GNG11,HRAS,PDGFB,PIK3CD,PLD2,PRKACA,MAP2K1,RAB5C,VEGFA,PAK4,RASSF1	23/238	Downregulated
Reactome Gene Sets	R-HSA-380270	Recruitment of mitotic centrosome proteins and complexes	-8.28406	-6.23958	984,1454,5518,5566,7283,7846,8636,10383,10844,11190,22897,23354,54820,80097,93323,203068,653784	CDK11B,CSNK1E,PPP2R1A,PRKACA,TUBG1,TUBA1A,SSNA1,TUBB4B,TUBGCP2,CEP250,CEP164,HAUS5,NDE1,MZT2B,HAUS8,TUBB,MZT2A	17/70	Downregulated
Reactome Gene Sets	R-HSA-380320	Recruitment of NuMA to mitotic centrosomes	-9.56375	-7.33267	1454,5518,5566,7280,7283,7846,8636,10383,10844,11190,22897,23354,54820,80097,84617,84790,93323,203068,347733,653784	CSNK1E,PPP2R1A,PRKACA,TUBB2A,TUBG1,TUBA1A,SSNA1,TUBB4B,TUBGCP2,CEP250,CEP164,HAUS5,NDE1,MZT2B,TUBB6,TUBA1C,HAUS8,TUBB,TUBB2B,MZT2A	20/83	Downregulated
Reactome Gene Sets	R-HSA-2565942	Regulation of PLK1 Activity at G2/M Transition	-6.36081	-4.57739	1454,5518,5566,6790,7283,7846,8636,10383,11190,22897,23354,54820,84962,93323,203068	CSNK1E,PPP2R1A,PRKACA,AURKA,TUBG1,TUBA1A,SSNA1,TUBB4B,CEP250,CEP164,HAUS5,NDE1,AJUBA,HAUS8,TUBB	15/73	Downregulated
Reactome Gene Sets	R-HSA-9711123	Cellular response to chemical stress	-7.61074	-5.65302	207,208,475,1327,1329,1535,2876,2878,2950,3163,4609,5694,5702,5708,6649,7001,7975,7979,8841,9973,10072,10498,10587,11047,25824,85441	AKT1,AKT2,ATOX1,COX4I1,COX5B,CYBA,GPX1,GPX3,GSTP1,HMOX2,MYC,PSMB6,PSMC3,PSMD2,SOD3,PRDX2,MAFK,SEM1,HDAC3,CCS,DPP3,CARM1,TXNRD2,ADRM1,PRDX5,HELZ2	26/171	Downregulated
Reactome Gene Sets	R-HSA-2262752	Cellular responses to stress	-12.1333	-9.44319	37,207,208,475,1017,1032,1327,1329,1535,2077,2876,2878,2950,3014,3021,3068,3163,3725,4609,5694,5702,5708,6132,6137,6187,6195,6203,6209,6649,7001,7280,7709,7846,7975,7979,8570,8841,9361,9973,10072,10383,10498,10587,10743,11047,11224,23225,23404,23466,23511,23645,25824,25873,27338,27429,28956,30968,50488,51343,55766,57805,65057,79902,84617,84790,84962,85441,91582,112399,116138,116832,126374,347733,…	ACADVL,AKT1,AKT2,ATOX1,CDK2,CDKN2D,COX4I1,COX5B,CYBA,ERF,GPX1,GPX3,GSTP1,H2AX,H3-3B,HDGF,HMOX2,JUN,MYC,PSMB6,PSMC3,PSMD2,RPL8,RPL13,RPS2,RPS6KA1,RPS9,RPS15,SOD3,PRDX2,TUBB2A,ZBTB17,TUBA1A,MAFK,SEM1,KHSRP,HDAC3,LONP1,CCS,DPP3,TUBB4B,CARM1,TXNRD2,RAI1,ADRM1,RPL35,NUP210,EXOSC2,CBX6,NUP188,PPP1R15A,PRDX5,RPL36,UBE2S,HTRA2,LAMTOR2,STOML2,MINK1,FZR1,H2AJ,CCAR2,ACD,NUP85,TUBB6,TUBA1C,AJUBA,HELZ2,RPS19B…	74/690	Downregulated
Reactome Gene Sets	R-HSA-70263	Gluconeogenesis	-7.60593	-5.64999	230,2023,2026,2542,2597,2821,5091,5223,7167,54020	ALDOC,ENO1,ENO2,SLC37A4,GAPDH,GPI,PC,PGAM1,TPI1,SLC37A1	10/24	Downregulated
Reactome Gene Sets	R-HSA-70326	Glucose metabolism	-12.199	-9.49909	230,2023,2026,2542,2597,2821,3098,3099,5091,5209,5211,5214,5223,5315,5518,5566,7167,23225,23511,54020,79902,283871	ALDOC,ENO1,ENO2,SLC37A4,GAPDH,GPI,HK1,HK2,PC,PFKFB3,PFKL,PFKP,PGAM1,PKM,PPP2R1A,PRKACA,TPI1,NUP210,NUP188,SLC37A1,NUP85,PGP	22/76	Downregulated
Reactome Gene Sets	R-HSA-70171	Glycolysis	-10.7093	-8.26909	230,2023,2026,2597,2821,3098,3099,5209,5211,5214,5223,5315,5518,5566,7167,23225,23511,79902,283871	ALDOC,ENO1,ENO2,GAPDH,GPI,HK1,HK2,PFKFB3,PFKL,PFKP,PGAM1,PKM,PPP2R1A,PRKACA,TPI1,NUP210,NUP188,NUP85,PGP	19/65	Downregulated
Reactome Gene Sets	R-HSA-71387	Metabolism of carbohydrates	-11.8823	-9.23795	230,801,808,2023,2026,2542,2582,2584,2597,2821,2990,2997,3098,3099,4123,5091,5209,5211,5214,5223,5315,5518,5566,5836,6385,6483,6513,7167,8692,9672,22934,23225,23511,26229,54020,79902,113189,126792,132158,170384,283871,347734	ALDOC,CALM1,CALM3,ENO1,ENO2,SLC37A4,GALE,GALK1,GAPDH,GPI,GUSB,GYS1,HK1,HK2,MAN2C1,PC,PFKFB3,PFKL,PFKP,PGAM1,PKM,PPP2R1A,PRKACA,PYGL,SDC4,ST3GAL2,SLC2A1,TPI1,HYAL2,SDC3,RPIA,NUP210,NUP188,B3GAT3,SLC37A1,NUP85,CHST14,B3GALT6,GLYCTK,FUT11,PGP,SLC35B2	42/276	Downregulated
Reactome Gene Sets	R-HSA-8953897	Cellular responses to stimuli	-14.921	-11.92	37,207,208,302,475,784,801,808,1017,1032,1327,1329,1465,1535,2077,2767,2783,2791,2876,2878,2950,3014,3021,3068,3163,3725,4493,4502,4609,5518,5566,5694,5702,5708,6132,6137,6187,6195,6203,6209,6649,7001,7280,7709,7846,7975,7979,8570,8841,9361,9780,9973,10072,10383,10498,10587,10743,11047,11224,23225,23404,23466,23511,23645,25824,25873,27338,27429,28956,30968,50488,51343,55766,57805,65057,79902,8461…	ACADVL,AKT1,AKT2,ANXA2,ATOX1,CACNB3,CALM1,CALM3,CDK2,CDKN2D,COX4I1,COX5B,CSRP1,CYBA,ERF,GNA11,GNB2,GNG11,GPX1,GPX3,GSTP1,H2AX,H3-3B,HDGF,HMOX2,JUN,MT1E,MT2A,MYC,PPP2R1A,PRKACA,PSMB6,PSMC3,PSMD2,RPL8,RPL13,RPS2,RPS6KA1,RPS9,RPS15,SOD3,PRDX2,TUBB2A,ZBTB17,TUBA1A,MAFK,SEM1,KHSRP,HDAC3,LONP1,PIEZO1,CCS,DPP3,TUBB4B,CARM1,TXNRD2,RAI1,ADRM1,RPL35,NUP210,EXOSC2,CBX6,NUP188,PPP1R15A,PRDX5,RPL36,UBE2S,HTRA…	87/788	Downregulated
KEGG Pathway	hsa04066	HIF-1 signaling pathway	-9.56205	-7.33267	207,208,230,1978,2023,2026,2064,2597,2872,3098,3099,3939,5163,5209,5211,5214,5230,5293,5604,6513,7076,7422,112399	AKT1,AKT2,ALDOC,EIF4EBP1,ENO1,ENO2,ERBB2,GAPDH,MKNK2,HK1,HK2,LDHA,PDK1,PFKFB3,PFKL,PFKP,PGK1,PIK3CD,MAP2K1,SLC2A1,TIMP1,VEGFA,EGLN3	23/110	Downregulated
WikiPathways	WP3888	VEGFA VEGFR2 signaling	-20.3096	-16.8694	25,71,207,274,382,389,598,682,1072,1175,1192,1267,1397,1445,1465,1466,1490,1839,1847,1969,2002,2314,2597,2876,3146,3265,3491,3693,3725,3939,3984,4627,4641,5216,5230,5331,5496,5499,5604,5606,5757,5829,6461,6541,6722,7001,7004,7114,7422,8772,9146,9168,9261,9344,9510,9513,9564,10397,10574,10755,24147,29924,51278,51564,56905,83442,84790,114789,115098	ABL1,ACTG1,AKT1,BIN1,ARF6,RHOC,BCL2L1,BSG,CFL1,AP2S1,CLIC1,CNP,CRIP2,CSK,CSRP1,CSRP2,CCN2,HBEGF,DUSP5,EPHA2,ELK1,FLII,GAPDH,GPX1,HMGB1,HRAS,CCN1,ITGB5,JUN,LDHA,LIMK1,MYH9,MYO1C,PFN1,PGK1,PLCB3,PPM1G,PPP1CA,MAP2K1,MAP2K3,PTMA,PXN,SHB,SLC7A1,SRF,PRDX2,TEAD4,TMSB4X,VEGFA,FADD,HGS,TMSB10,MAPKAPK2,TAOK2,ADAMTS1,FXR2,BCAR1,NDRG1,CCT7,GIPC1,FJX1,EPN1,IER5,HDAC7,C15orf39,SH3BGRL3,TUBA1C,SLC25A25,CCDC124	69/432	Downregulated
WikiPathways	WP3932	Focal adhesion PI3K Akt mTOR signaling	-3.12336	-1.86355	207,208,1284,1969,1978,2260,2264,2783,2791,2997,3265,3566,3675,3693,3915,5155,5209,5293,5518,5604,6513,6794,7422,9230,9586,11140	AKT1,AKT2,COL4A2,EPHA2,EIF4EBP1,FGFR1,FGFR4,GNB2,GNG11,GYS1,HRAS,IL4R,ITGA3,ITGB5,LAMC1,PDGFB,PFKFB3,PIK3CD,PPP2R1A,MAP2K1,SLC2A1,STK11,VEGFA,RAB11B,CREB5,CDC37	26/303	Downregulated
KEGG Pathway	hsa04151	PI3K-Akt signaling pathway	-3.25803	-1.96549	207,208,598,896,1017,1284,1969,1978,2064,2260,2264,2783,2791,2997,3265,3566,3675,3693,3915,4609,5155,5293,5518,5585,5604,6794,7422,7533,9586,11140	AKT1,AKT2,BCL2L1,CCND3,CDK2,COL4A2,EPHA2,EIF4EBP1,ERBB2,FGFR1,FGFR4,GNB2,GNG11,GYS1,HRAS,IL4R,ITGA3,ITGB5,LAMC1,MYC,PDGFB,PIK3CD,PPP2R1A,PKN1,MAP2K1,STK11,VEGFA,YWHAH,CREB5,CDC37	30/362	Downregulated
GO Biological Processes	GO:0043410	positive regulation of MAPK cascade	-5.21863	-3.58176	25,134,1490,1647,1856,2064,2146,2260,2264,3146,3265,3276,3487,3976,4294,4296,5155,5478,5604,5606,6376,7001,7186,7422,7477,8312,8558,9344,9590,10174,10253,10454,10494,10961,23286,28956,29937,50488,54910,55765,112464,152007	ABL1,ADORA1,CCN2,GADD45A,DVL2,ERBB2,EZH2,FGFR1,FGFR4,HMGB1,HRAS,PRMT1,IGFBP4,LIF,MAP3K10,MAP3K11,PDGFB,PPIA,MAP2K1,MAP2K3,CX3CL1,PRDX2,TRAF2,VEGFA,WNT7B,AXIN1,CDK10,TAOK2,AKAP12,SORBS3,SPRY2,TAB1,STK25,ERP29,WWC1,LAMTOR2,NENF,MINK1,SEMA4C,INAVA,CAVIN3,GLIPR2	42/464	Downregulated
GO Biological Processes	GO:0045860	positive regulation of protein kinase activity	-6.34805	-4.56938	25,207,801,808,896,1856,2064,2146,2260,3265,3491,4294,4296,5155,5292,5478,5604,5606,6794,7186,8312,9344,10454,10961,29775,55011,65018	ABL1,AKT1,CALM1,CALM3,CCND3,DVL2,ERBB2,EZH2,FGFR1,HRAS,CCN1,MAP3K10,MAP3K11,PDGFB,PIM1,PPIA,MAP2K1,MAP2K3,STK11,TRAF2,AXIN1,TAOK2,TAB1,ERP29,CARD10,PIH1D1,PINK1	27/210	Downregulated
GO Biological Processes	GO:0043408	regulation of MAPK cascade	-7.9417	-5.94138	25,134,1445,1490,1647,1843,1847,1848,1856,1969,2064,2146,2260,2264,2633,2950,3146,3265,3276,3487,3491,3976,4221,4294,4296,4609,4771,5155,5300,5478,5604,5606,6376,7001,7186,7422,7477,8312,8558,8692,8841,9344,9590,10174,10253,10298,10454,10494,10961,23286,28956,29937,50488,54910,55765,65018,81606,83931,84058,112464,140885,152007	ABL1,ADORA1,CSK,CCN2,GADD45A,DUSP1,DUSP5,DUSP6,DVL2,EPHA2,ERBB2,EZH2,FGFR1,FGFR4,GBP1,GSTP1,HMGB1,HRAS,PRMT1,IGFBP4,CCN1,LIF,MEN1,MAP3K10,MAP3K11,MYC,NF2,PDGFB,PIN1,PPIA,MAP2K1,MAP2K3,CX3CL1,PRDX2,TRAF2,VEGFA,WNT7B,AXIN1,CDK10,HYAL2,HDAC3,TAOK2,AKAP12,SORBS3,SPRY2,PAK4,TAB1,STK25,ERP29,WWC1,LAMTOR2,NENF,MINK1,SEMA4C,INAVA,PINK1,LBH,STK40,WDR54,CAVIN3,SIRPA,GLIPR2	62/662	Downregulated
GO Biological Processes	GO:0071900	regulation of protein serine/threonine kinase activity	-7.69584	-5.73066	25,60,207,801,808,896,1032,1647,1843,1856,2064,2146,2260,2950,3265,4221,4294,4296,5155,5292,5604,7186,8692,9146,10221,10454,10961,11140,29950,55011	ABL1,ACTB,AKT1,CALM1,CALM3,CCND3,CDKN2D,GADD45A,DUSP1,DVL2,ERBB2,EZH2,FGFR1,GSTP1,HRAS,MEN1,MAP3K10,MAP3K11,PDGFB,PIM1,MAP2K1,TRAF2,HYAL2,HGS,TRIB1,TAB1,ERP29,CDC37,SERTAD1,PIH1D1	30/217	Downregulated
Reactome Gene Sets	R-HSA-1268020	Mitochondrial protein import	-4.92888	-3.33327	516,1537,2671,10245,10452,23203,26517,26519,26521,29928,54543,84269	ATP5MC1,CYC1,GFER,TIMM17B,TOMM40,PMPCA,TIMM13,TIMM10,TIMM8B,TIMM22,TOMM7,CHCHD5	12/62	Downregulated
Reactome Gene Sets	R-HSA-9012999	RHO GTPase cycle	-10.403	-8.00414	29,60,71,87,388,389,396,1445,1535,1627,1969,3163,3728,4296,4650,5338,5585,6472,6510,7126,7171,8440,9138,9146,9414,9590,10409,10574,10726,11113,11140,11180,23221,23513,23526,23580,26030,29127,55701,55968,57636,64857,79180,81624,85360,92799,201176,284119	ABR,ACTB,ACTG1,ACTN1,RHOB,RHOC,ARHGDIA,CSK,CYBA,DBN1,EPHA2,HMOX2,JUP,MAP3K11,MYO9B,PLD2,PKN1,SHMT2,SLC1A5,TNFAIP1,TPM4,NCK2,ARHGEF1,HGS,TJP2,AKAP12,BASP1,CCT7,NUDC,CIT,CDC37,WDR6,RHOBTB2,SCRIB,ARHGAP45,CDC42EP4,PLEKHG3,RACGAP1,ARHGEF40,NSFL1C,ARHGAP23,PLEKHG2,EFHD2,DIAPH3,SYDE1,SHKBP1,ARHGAP27,CAVIN1	48/382	Downregulated
Reactome Gene Sets	R-HSA-195258	RHO GTPase Effectors	-10.5729	-8.1424	60,71,388,389,801,808,1072,1535,1856,2017,3014,3021,3984,4627,5216,5300,5518,5585,5905,6722,7280,7533,7846,10093,10383,10627,10726,11113,11130,54820,55766,55920,64837,79172,79902,80152,81624,84617,84790,347733	ACTB,ACTG1,RHOB,RHOC,CALM1,CALM3,CFL1,CYBA,DVL2,CTTN,H2AX,H3-3B,LIMK1,MYH9,PFN1,PIN1,PPP2R1A,PKN1,RANGAP1,SRF,TUBB2A,YWHAH,TUBA1A,ARPC4,TUBB4B,MYL12A,NUDC,CIT,ZWINT,NDE1,H2AJ,RCC2,KLC2,CENPO,NUP85,CENPT,DIAPH3,TUBB6,TUBA1C,TUBB2B	40/278	Downregulated
Reactome Gene Sets	R-HSA-9716542	Signaling by Rho GTPases, Miro GTPases and RHOBTB3	-18.2161	-14.9141	29,60,71,87,388,389,396,801,808,1072,1445,1535,1627,1856,1969,2017,3014,3021,3163,3728,3984,4296,4627,4650,5216,5300,5338,5518,5585,5905,6472,6510,6722,7126,7171,7280,7533,7846,8440,9138,9146,9414,9590,10093,10226,10383,10409,10574,10627,10726,11113,11130,11140,11180,23221,23513,23526,23580,26030,29127,54820,55701,55766,55920,55968,57636,64837,64857,79172,79180,79902,80152,81624,84617,84790,85360…	ABR,ACTB,ACTG1,ACTN1,RHOB,RHOC,ARHGDIA,CALM1,CALM3,CFL1,CSK,CYBA,DBN1,DVL2,EPHA2,CTTN,H2AX,H3-3B,HMOX2,JUP,LIMK1,MAP3K11,MYH9,MYO9B,PFN1,PIN1,PLD2,PPP2R1A,PKN1,RANGAP1,SHMT2,SLC1A5,SRF,TNFAIP1,TPM4,TUBB2A,YWHAH,TUBA1A,NCK2,ARHGEF1,HGS,TJP2,AKAP12,ARPC4,PLIN3,TUBB4B,BASP1,CCT7,MYL12A,NUDC,CIT,ZWINT,CDC37,WDR6,RHOBTB2,SCRIB,ARHGAP45,CDC42EP4,PLEKHG3,RACGAP1,NDE1,ARHGEF40,H2AJ,RCC2,NSFL1C,ARHGAP23,K…	81/619	Downregulated
Reactome Gene Sets	R-HSA-194315	Signaling by Rho GTPases	-17.7219	-14.4577	29,60,71,87,388,389,396,801,808,1072,1445,1535,1627,1856,1969,2017,3014,3021,3163,3728,3984,4296,4627,4650,5216,5300,5338,5518,5585,5905,6472,6510,6722,7126,7171,7280,7533,7846,8440,9138,9146,9414,9590,10093,10383,10409,10574,10627,10726,11113,11130,11140,11180,23221,23513,23526,23580,26030,29127,54820,55701,55766,55920,55968,57636,64837,64857,79172,79180,79902,80152,81624,84617,84790,85360,92799…	ABR,ACTB,ACTG1,ACTN1,RHOB,RHOC,ARHGDIA,CALM1,CALM3,CFL1,CSK,CYBA,DBN1,DVL2,EPHA2,CTTN,H2AX,H3-3B,HMOX2,JUP,LIMK1,MAP3K11,MYH9,MYO9B,PFN1,PIN1,PLD2,PPP2R1A,PKN1,RANGAP1,SHMT2,SLC1A5,SRF,TNFAIP1,TPM4,TUBB2A,YWHAH,TUBA1A,NCK2,ARHGEF1,HGS,TJP2,AKAP12,ARPC4,TUBB4B,BASP1,CCT7,MYL12A,NUDC,CIT,ZWINT,CDC37,WDR6,RHOBTB2,SCRIB,ARHGAP45,CDC42EP4,PLEKHG3,RACGAP1,NDE1,ARHGEF40,H2AJ,RCC2,NSFL1C,ARHGAP23,KLC2,PL…	79/605	Downregulated
WikiPathways	WP4172	PI3K Akt signaling	-3.05912	-1.81195	207,208,598,896,1017,1284,1969,1978,2260,2264,2783,2791,2997,3265,3566,3675,3693,3915,4609,5155,5293,5518,5585,5604,6794,7422,9586,11140	AKT1,AKT2,BCL2L1,CCND3,CDK2,COL4A2,EPHA2,EIF4EBP1,FGFR1,FGFR4,GNB2,GNG11,GYS1,HRAS,IL4R,ITGA3,ITGB5,LAMC1,MYC,PDGFB,PIK3CD,PPP2R1A,PKN1,MAP2K1,STK11,VEGFA,CREB5,CDC37	28/339	Downregulated
GO Biological Processes	GO:0043406	positive regulation of MAP kinase activity	-3.03543	-1.79625	1856,2064,2146,2260,3265,4294,4296,5155,7186,10961	DVL2,ERBB2,EZH2,FGFR1,HRAS,MAP3K10,MAP3K11,PDGFB,TRAF2,ERP29	10/71	Downregulated
GO Biological Processes	GO:0043405	regulation of MAP kinase activity	-4.14818	-2.69861	1843,1856,2064,2146,2260,2950,3265,4294,4296,5155,7186,8692,9146,10221,10961	DUSP1,DVL2,ERBB2,EZH2,FGFR1,GSTP1,HRAS,MAP3K10,MAP3K11,PDGFB,TRAF2,HYAL2,HGS,TRIB1,ERP29	15/109	Downregulated
Canonical Pathways	M255	PID HIF1 TFPATHWAY	-9.62806	-7.38164	207,664,2023,3098,3099,3725,3939,4088,5045,5209,5211,5230,5315,6513,7422,10397,51564,112399	AKT1,BNIP3,ENO1,HK1,HK2,JUN,LDHA,SMAD3,FURIN,PFKFB3,PFKL,PGK1,PKM,SLC2A1,VEGFA,NDRG1,HDAC7,EGLN3	18/66	Downregulated
KEGG Pathway	hsa01200	Carbon metabolism	-7.61426	-5.65475	230,2023,2026,2597,2821,3098,3099,3420,5091,5211,5214,5223,5230,5315,6472,7167,22934,26227,84706,132158,283871	ALDOC,ENO1,ENO2,GAPDH,GPI,HK1,HK2,IDH3B,PC,PFKL,PFKP,PGAM1,PGK1,PKM,SHMT2,TPI1,RPIA,PHGDH,GPT2,GLYCTK,PGP	21/116	Downregulated
WikiPathways	WP5211	Glucose metabolism in triple negative breast cancer cells	-6.77588	-4.94041	3098,3939,5163,5214,5315,6513	HK1,LDHA,PDK1,PFKP,PKM,SLC2A1	6/8	Downregulated
KEGG Pathway	hsa00010	Glycolysis / Gluconeogenesis	-6.07189	-4.32606	230,2023,2026,2597,2821,3098,3099,3939,5211,5214,5223,5230,5315,7167	ALDOC,ENO1,ENO2,GAPDH,GPI,HK1,HK2,LDHA,PFKL,PFKP,PGAM1,PGK1,PKM,TPI1	14/67	Downregulated
WikiPathways	WP534	Glycolysis and gluconeogenesis	-10.5719	-8.1424	230,2023,2026,2597,2821,3098,3099,3939,5091,5211,5214,5223,5230,5315,6513,7167	ALDOC,ENO1,ENO2,GAPDH,GPI,HK1,HK2,LDHA,PC,PFKL,PFKP,PGAM1,PGK1,PKM,SLC2A1,TPI1	16/45	Downregulated
WikiPathways	WP5049	Glycolysis in senescence	-7.10465	-5.20847	230,2023,2597,3098,3939,5230,5315	ALDOC,ENO1,GAPDH,HK1,LDHA,PGK1,PKM	7/11	Downregulated
Reactome Gene Sets	R-HSA-1640170	Cell Cycle	-27.1516	-22.8083	207,208,896,984,1017,1032,1104,1163,1454,1874,2029,2237,3014,3021,3978,4000,4172,4173,4174,4609,5424,5425,5434,5435,5439,5441,5518,5566,5694,5702,5708,5905,5984,5985,6790,7280,7283,7329,7533,7846,7979,8607,8636,8815,9232,9700,9837,10383,10726,10844,10856,11047,11130,11190,22897,23225,23354,23399,23511,23594,23649,25777,27183,27243,27338,51343,54069,54820,54921,55135,55651,55766,55920,56655,57060,…	AKT1,AKT2,CCND3,CDK11B,CDK2,CDKN2D,RCC1,CKS1B,CSNK1E,E2F4,ENSA,FEN1,H2AX,H3-3B,LIG1,LMNA,MCM3,MCM4,MCM5,MYC,POLD1,POLD2,POLR2E,POLR2F,POLR2J,POLR2L,PPP2R1A,PRKACA,PSMB6,PSMC3,PSMD2,RANGAP1,RFC4,RFC5,AURKA,TUBB2A,TUBG1,UBE2I,YWHAH,TUBA1A,SEM1,RUVBL1,SSNA1,BANF1,PTTG1,ESPL1,GINS1,TUBB4B,NUDC,TUBGCP2,RUVBL2,ADRM1,ZWINT,CEP250,CEP164,NUP210,HAUS5,CTDNEP1,NUP188,ORC6,POLA2,SUN2,VPS4A,CHMP2A,UBE2S,FZR1…	93/584	Downregulated
GO Biological Processes	GO:0033674	positive regulation of kinase activity	-5.83122	-4.11832	25,207,801,808,896,1856,2064,2146,2260,3265,3491,4294,4296,5155,5292,5478,5604,5606,6794,7186,8312,9344,10454,10961,29775,55011,65018	ABL1,AKT1,CALM1,CALM3,CCND3,DVL2,ERBB2,EZH2,FGFR1,HRAS,CCN1,MAP3K10,MAP3K11,PDGFB,PIM1,PPIA,MAP2K1,MAP2K3,STK11,TRAF2,AXIN1,TAOK2,TAB1,ERP29,CARD10,PIH1D1,PINK1	27/223	Downregulated
Reactome Gene Sets	R-HSA-9678108	SARS-CoV-1 Infection	-2.74591	-1.56185	3661,3838,4088,6187,6203,6209,6483,7329,7533,23193,27243,79643,84875	IRF3,KPNA2,SMAD3,RPS2,RPS9,RPS15,ST3GAL2,UBE2I,YWHAH,GANAB,CHMP2A,CHMP6,PARP10	13/118	Downregulated
Reactome Gene Sets	R-HSA-9694516	SARS-CoV-2 Infection	-5.55283	-3.87226	207,208,3105,3107,3661,3838,5045,6187,6203,6209,6385,6483,6635,6636,6637,7284,7329,7533,9672,10454,11282,23193,23225,23511,27243,29801,79643,79902,84875	AKT1,AKT2,HLA-A,HLA-C,IRF3,KPNA2,FURIN,RPS2,RPS9,RPS15,SDC4,ST3GAL2,SNRPE,SNRPF,SNRPG,TUFM,UBE2I,YWHAH,SDC3,TAB1,MGAT4B,GANAB,NUP210,NUP188,CHMP2A,ZDHHC8,CHMP6,NUP85,PARP10	29/258	Downregulated
Reactome Gene Sets	R-HSA-9705683	SARS-CoV-2-host interactions	-3.18782	-1.914	207,208,3105,3107,3661,3838,6187,6203,6209,6635,6636,6637,7284,7533,10454,23225,23511,79902	AKT1,AKT2,HLA-A,HLA-C,IRF3,KPNA2,RPS2,RPS9,RPS15,SNRPE,SNRPF,SNRPG,TUFM,YWHAH,TAB1,NUP210,NUP188,NUP85	18/176	Downregulated
GO Biological Processes	GO:0030036	actin cytoskeleton organization	-21.0422	-17.3978	25,60,71,81,87,382,388,389,822,1072,1265,1465,1466,1627,2017,2314,2316,2934,3693,3856,3984,4082,4627,4641,4771,5216,5754,6722,6840,7114,7126,7168,7169,7171,7408,7791,8407,8440,8572,9168,9260,9266,9322,9344,9564,9948,10093,10459,10487,10580,10603,10634,11078,11344,23221,23603,27183,28988,29085,29127,30846,50488,51421,51466,54784,54961,55909,57553,57619,65108,79585,79729,79778,80774,81624,81788,846…	ABL1,ACTB,ACTG1,ACTN4,ACTN1,ARF6,RHOB,RHOC,CAPG,CFL1,CNN2,CSRP1,CSRP2,DBN1,CTTN,FLII,FLNA,GSN,ITGB5,KRT8,LIMK1,MARCKS,MYH9,MYO1C,NF2,PFN1,PTK7,SRF,SVIL,TMSB4X,TNFAIP1,TPM1,TPM2,TPM4,VASP,ZYX,TAGLN2,NCK2,PDLIM4,TMSB10,PDLIM7,CYTH2,TRIP10,TAOK2,BCAR1,WDR1,ARPC4,MAD2L2,CAP1,SORBS1,SH2B2,GAS2L1,TRIOBP,TWF2,RHOBTB2,CORO1C,VPS4A,DBNL,PHPT1,RACGAP1,EHD2,MINK1,AMOTL2,EVL,ALKBH4,SSH3,BIN3,MICAL3,SHROOM3,M…	80/546	Downregulated
GO Biological Processes	GO:0007015	actin filament organization	-15.672	-12.5839	25,87,388,389,822,1072,1265,1627,2314,2316,2934,3693,3984,4082,4641,6722,6840,7114,7126,7168,7169,7171,7408,7791,8407,8440,9168,9564,9948,10093,10459,10487,10580,10634,11344,23221,23603,51466,55909,57553,57619,65108,79585,79729,79778,80774,81624,84687	ABL1,ACTN1,RHOB,RHOC,CAPG,CFL1,CNN2,DBN1,FLII,FLNA,GSN,ITGB5,LIMK1,MARCKS,MYO1C,SRF,SVIL,TMSB4X,TNFAIP1,TPM1,TPM2,TPM4,VASP,ZYX,TAGLN2,NCK2,TMSB10,BCAR1,WDR1,ARPC4,MAD2L2,CAP1,SORBS1,GAS2L1,TWF2,RHOBTB2,CORO1C,EVL,BIN3,MICAL3,SHROOM3,MARCKSL1,CORO7,SH3D21,MICALL2,LIMD2,DIAPH3,PPP1R9B	48/278	Downregulated
GO Biological Processes	GO:0030029	actin filament-based process	-20.022	-16.633	25,60,71,81,87,382,388,389,822,1072,1265,1465,1466,1627,2017,2314,2316,2934,3693,3856,3984,4082,4627,4637,4641,4650,4771,5216,5754,6722,6840,7114,7126,7168,7169,7171,7408,7791,8407,8440,8572,9168,9260,9266,9322,9344,9564,9948,10093,10459,10487,10580,10603,10634,11078,11344,23221,23603,25777,27183,28988,29085,29127,30846,50488,51421,51466,54784,54961,55909,57553,57619,65108,79585,79729,79778,80774…	ABL1,ACTB,ACTG1,ACTN4,ACTN1,ARF6,RHOB,RHOC,CAPG,CFL1,CNN2,CSRP1,CSRP2,DBN1,CTTN,FLII,FLNA,GSN,ITGB5,KRT8,LIMK1,MARCKS,MYH9,MYL6,MYO1C,MYO9B,NF2,PFN1,PTK7,SRF,SVIL,TMSB4X,TNFAIP1,TPM1,TPM2,TPM4,VASP,ZYX,TAGLN2,NCK2,PDLIM4,TMSB10,PDLIM7,CYTH2,TRIP10,TAOK2,BCAR1,WDR1,ARPC4,MAD2L2,CAP1,SORBS1,SH2B2,GAS2L1,TRIOBP,TWF2,RHOBTB2,CORO1C,SUN2,VPS4A,DBNL,PHPT1,RACGAP1,EHD2,MINK1,AMOTL2,EVL,ALKBH4,SSH3,BIN3,…	84/616	Downregulated
GO Biological Processes	GO:0046032	ADP catabolic process	-11.9216	-9.25951	230,2023,2026,2584,2597,2821,3098,3099,3939,5209,5211,5214,5223,5230,5315,7167,8870,79147	ALDOC,ENO1,ENO2,GALK1,GAPDH,GPI,HK1,HK2,LDHA,PFKFB3,PFKL,PFKP,PGAM1,PGK1,PKM,TPI1,IER3,FKRP	18/50	Downregulated
GO Biological Processes	GO:0046031	ADP metabolic process	-10.9583	-8.47827	230,2023,2026,2584,2597,2821,3098,3099,3939,5209,5211,5214,5223,5230,5315,7167,8870,79147	ALDOC,ENO1,ENO2,GALK1,GAPDH,GPI,HK1,HK2,LDHA,PFKFB3,PFKL,PFKP,PGAM1,PGK1,PKM,TPI1,IER3,FKRP	18/56	Downregulated
WikiPathways	WP4629	Aerobic glycolysis	-9.99882	-7.64672	2023,2597,2821,3098,3939,5230,5315,6513,7167	ENO1,GAPDH,GPI,HK1,LDHA,PGK1,PKM,SLC2A1,TPI1	9/12	Downregulated
WikiPathways	WP4628	Aerobic glycolysis augmented	-9.50404	-7.27874	2023,2597,2821,3098,3939,5230,5315,6513,7167	ENO1,GAPDH,GPI,HK1,LDHA,PGK1,PKM,SLC2A1,TPI1	9/13	Downregulated
WikiPathways	WP5124	Alzheimer 39 s disease	-6.83574	-4.98517	207,208,801,808,1454,1855,1856,2597,3028,3265,5293,5331,5604,5688,5694,5702,5708,7186,7280,7477,7846,7979,8312,8772,10383,11047,60673,64837,84617,84790,203068,347733	AKT1,AKT2,CALM1,CALM3,CSNK1E,DVL1,DVL2,GAPDH,HSD17B10,HRAS,PIK3CD,PLCB3,MAP2K1,PSMA7,PSMB6,PSMC3,PSMD2,TRAF2,TUBB2A,WNT7B,TUBA1A,SEM1,AXIN1,FADD,TUBB4B,ADRM1,ATG101,KLC2,TUBB6,TUBA1C,TUBB,TUBB2B	32/263	Downregulated
WikiPathways	WP2059	Alzheimer 39 s disease and miRNA effects	-6.64767	-4.83836	207,208,801,808,1454,1855,1856,2597,3028,3265,5293,5331,5604,5688,5694,5702,5708,7186,7280,7477,7846,7979,8312,8772,10383,11047,60673,64837,84617,84790,203068,347733	AKT1,AKT2,CALM1,CALM3,CSNK1E,DVL1,DVL2,GAPDH,HSD17B10,HRAS,PIK3CD,PLCB3,MAP2K1,PSMA7,PSMB6,PSMC3,PSMD2,TRAF2,TUBB2A,WNT7B,TUBA1A,SEM1,AXIN1,FADD,TUBB4B,ADRM1,ATG101,KLC2,TUBB6,TUBA1C,TUBB,TUBB2B	32/268	Downregulated
KEGG Pathway	hsa05010	Alzheimer disease	-9.04914	-6.90118	207,208,516,801,808,1327,1329,1454,1537,1855,1856,2597,3028,3265,4696,4713,4723,4725,4726,5293,5331,5604,5688,5694,5702,5708,7186,7280,7384,7388,7477,7846,7979,8312,8772,10383,11047,27089,29796,55630,60673,64837,84617,84790,203068,347733	AKT1,AKT2,ATP5MC1,CALM1,CALM3,COX4I1,COX5B,CSNK1E,CYC1,DVL1,DVL2,GAPDH,HSD17B10,HRAS,NDUFA3,NDUFB7,NDUFV1,NDUFS5,NDUFS6,PIK3CD,PLCB3,MAP2K1,PSMA7,PSMB6,PSMC3,PSMD2,TRAF2,TUBB2A,UQCRC1,UQCRH,WNT7B,TUBA1A,SEM1,AXIN1,FADD,TUBB4B,ADRM1,UQCRQ,UQCR10,SLC39A4,ATG101,KLC2,TUBB6,TUBA1C,TUBB,TUBB2B	46/391	Downregulated
KEGG Pathway	hsa05014	Amyotrophic lateral sclerosis	-13.0811	-10.2818	60,71,311,516,581,598,1327,1329,1537,1639,2521,2876,2878,3181,4696,4713,4723,4725,4726,5216,5606,5688,5694,5702,5708,6428,6432,7186,7280,7384,7388,7846,7979,9973,10120,10189,10280,10383,10452,11047,23225,23511,27089,29796,60673,64837,65018,79902,84617,84790,203068,347733	ACTB,ACTG1,ANXA11,ATP5MC1,BAX,BCL2L1,COX4I1,COX5B,CYC1,DCTN1,FUS,GPX1,GPX3,HNRNPA2B1,NDUFA3,NDUFB7,NDUFV1,NDUFS5,NDUFS6,PFN1,MAP2K3,PSMA7,PSMB6,PSMC3,PSMD2,SRSF3,SRSF7,TRAF2,TUBB2A,UQCRC1,UQCRH,TUBA1A,SEM1,CCS,ACTR1B,ALYREF,SIGMAR1,TUBB4B,TOMM40,ADRM1,NUP210,NUP188,UQCRQ,UQCR10,ATG101,KLC2,PINK1,NUP85,TUBB6,TUBA1C,TUBB,TUBB2B	52/371	Downregulated
GO Biological Processes	GO:0046034	ATP metabolic process	-9.86664	-7.56074	142,230,271,516,2023,2026,2584,2597,2821,3098,3099,3939,4696,4713,4723,4725,4726,5209,5211,5214,5223,5230,5315,7167,8870,30968,57190,79147,114789	PARP1,ALDOC,AMPD2,ATP5MC1,ENO1,ENO2,GALK1,GAPDH,GPI,HK1,HK2,LDHA,NDUFA3,NDUFB7,NDUFV1,NDUFS5,NDUFS6,PFKFB3,PFKL,PFKP,PGAM1,PGK1,PKM,TPI1,IER3,STOML2,SELENON,FKRP,SLC25A25	29/166	Downregulated
KEGG Pathway	hsa01230	Biosynthesis of amino acids	-7.79688	-5.81528	230,435,2023,2026,2597,3420,5091,5211,5214,5223,5230,5315,6472,7167,22934,26227,84706	ALDOC,ASL,ENO1,ENO2,GAPDH,IDH3B,PC,PFKL,PFKP,PGAM1,PGK1,PKM,SHMT2,TPI1,RPIA,PHGDH,GPT2	17/75	Downregulated
CORUM	CORUM:1181	C complex spliceosome	-5.17765	-3.5456	3181,3183,4116,4670,6628,6635,6636,6637,8175,9092,9785,10189,22913,51428	HNRNPA2B1,HNRNPC,MAGOH,HNRNPM,SNRPB,SNRPE,SNRPF,SNRPG,SF3A2,SART1,DHX38,ALYREF,RALY,DDX41	14/79	Downregulated
WikiPathways	WP5434	Cancer pathways	-6.76753	-4.93609	25,207,208,581,598,861,896,1017,1163,1284,1647,1855,1856,2002,2064,2260,2264,2767,2783,2791,2950,3265,3566,3675,3725,3728,3915,4088,4609,5155,5292,5293,5331,5338,5566,5604,5914,6513,7186,7422,7477,7709,7849,8312,8772,9138,10587,11186,112399	ABL1,AKT1,AKT2,BAX,BCL2L1,RUNX1,CCND3,CDK2,CKS1B,COL4A2,GADD45A,DVL1,DVL2,ELK1,ERBB2,FGFR1,FGFR4,GNA11,GNB2,GNG11,GSTP1,HRAS,IL4R,ITGA3,JUN,JUP,LAMC1,SMAD3,MYC,PDGFB,PIM1,PIK3CD,PLCB3,PLD2,PRKACA,MAP2K1,RARA,SLC2A1,TRAF2,VEGFA,WNT7B,ZBTB17,PAX8,AXIN1,FADD,ARHGEF1,TXNRD2,RASSF1,EGLN3	49/509	Downregulated
GO Biological Processes	GO:0061621	canonical glycolysis	-8.84681	-6.73137	2023,2026,3098,3099,5211,5214,5223,5230,5315,7167	ENO1,ENO2,HK1,HK2,PFKL,PFKP,PGAM1,PGK1,PKM,TPI1	10/19	Downregulated
GO Biological Processes	GO:0016051	carbohydrate biosynthetic process	-5.84733	-4.13136	142,207,208,230,1468,2023,2026,2542,2821,2997,5091,5223,5230,6483,7167,9526,54187,113189,283871	PARP1,AKT1,AKT2,ALDOC,SLC25A10,ENO1,ENO2,SLC37A4,GPI,GYS1,PC,PGAM1,PGK1,ST3GAL2,TPI1,MPDU1,NANS,CHST14,PGP	19/123	Downregulated
GO Biological Processes	GO:0016052	carbohydrate catabolic process	-7.71155	-5.74297	230,2023,2026,2582,2584,2597,2821,3098,3099,3939,4123,5209,5211,5214,5223,5230,5315,5836,7167,8870,79147,132158	ALDOC,ENO1,ENO2,GALE,GALK1,GAPDH,GPI,HK1,HK2,LDHA,MAN2C1,PFKFB3,PFKL,PFKP,PGAM1,PGK1,PKM,PYGL,TPI1,IER3,FKRP,GLYCTK	22/125	Downregulated
GO Biological Processes	GO:1901136	carbohydrate derivative catabolic process	-6.6911	-4.87021	230,978,1854,2023,2026,2584,2597,2821,2990,3098,3099,3704,3939,4521,5209,5211,5214,5223,5230,5315,7167,7374,8692,8870,30833,79147,115290	ALDOC,CDA,DUT,ENO1,ENO2,GALK1,GAPDH,GPI,GUSB,HK1,HK2,ITPA,LDHA,NUDT1,PFKFB3,PFKL,PFKP,PGAM1,PGK1,PKM,TPI1,UNG,HYAL2,IER3,NT5C,FKRP,FBXO17	27/202	Downregulated
GO Biological Processes	GO:0005975	carbohydrate metabolic process	-9.08209	-6.92345	142,207,208,230,1468,2023,2026,2542,2582,2584,2597,2821,2990,2997,3098,3099,3939,4123,5091,5163,5209,5211,5214,5223,5230,5315,5499,5836,6483,6513,7167,8574,8692,8870,9091,9526,22934,23193,26229,54187,54344,57190,66005,79147,83931,113189,132158,197258,221927,283871	PARP1,AKT1,AKT2,ALDOC,SLC25A10,ENO1,ENO2,SLC37A4,GALE,GALK1,GAPDH,GPI,GUSB,GYS1,HK1,HK2,LDHA,MAN2C1,PC,PDK1,PFKFB3,PFKL,PFKP,PGAM1,PGK1,PKM,PPP1CA,PYGL,ST3GAL2,SLC2A1,TPI1,AKR7A2,HYAL2,IER3,PIGQ,MPDU1,RPIA,GANAB,B3GAT3,NANS,DPM3,SELENON,CHID1,FKRP,STK40,CHST14,GLYCTK,FCSK,BRAT1,PGP	50/445	Downregulated
GO Biological Processes	GO:0019752	carboxylic acid metabolic process	-3.03295	-1.79445	30,37,230,435,1593,2023,2026,2356,2584,2597,2821,2876,2950,2954,3028,3029,3098,3099,3420,3939,4953,5091,5198,5209,5211,5214,5223,5230,5315,5742,6472,6513,6611,7167,8870,9123,9261,10295,11313,11315,11332,11343,25902,26227,51102,54187,55229,57190,57834,79147,84706,113189,127281	ACAA1,ACADVL,ALDOC,ASL,CYP27A1,ENO1,ENO2,FPGS,GALK1,GAPDH,GPI,GPX1,GSTP1,GSTZ1,HSD17B10,HAGH,HK1,HK2,IDH3B,LDHA,ODC1,PC,PFAS,PFKFB3,PFKL,PFKP,PGAM1,PGK1,PKM,PTGS1,SHMT2,SLC2A1,SMS,TPI1,IER3,SLC16A3,MAPKAPK2,BCKDK,LYPLA2,PARK7,ACOT7,MGLL,MTHFD1L,PHGDH,MECR,NANS,PANK4,SELENON,CYP4F11,FKRP,GPT2,CHST14,PRXL2B	53/783	Downregulated
GO Biological Processes	GO:0051301	cell division	-14.2006	-11.2553	311,382,388,389,896,1017,1072,1104,1163,1164,1639,2029,2260,3070,3925,3978,4085,4627,5119,5499,6790,7329,7846,8607,8636,8914,9232,9564,9700,9727,10459,10460,10726,10801,11078,11113,11130,11243,22897,23176,23354,27183,27243,27338,29127,29901,51343,51529,54069,54784,54820,55909,55920,57553,79643,80152,80346,84445,84790,90417,93323,115098,116840,201254,203068,387893	ANXA11,ARF6,RHOB,RHOC,CCND3,CDK2,CFL1,RCC1,CKS1B,CKS2,DCTN1,ENSA,FGFR1,HELLS,STMN1,LIG1,MAD2L1,MYH9,CHMP1A,PPP1CA,AURKA,UBE2I,TUBA1A,RUVBL1,SSNA1,TIMELESS,PTTG1,BCAR1,ESPL1,RAB11FIP3,MAD2L2,TACC3,NUDC,SEPTIN9,TRIOBP,CIT,ZWINT,PMF1,CEP164,SEPTIN8,HAUS5,VPS4A,CHMP2A,UBE2S,RACGAP1,SAC3D1,FZR1,ANAPC11,MIS18A,ALKBH4,NDE1,BIN3,RCC2,MICAL3,CHMP6,CENPT,REEP4,LZTS2,TUBA1C,KNSTRN,HAUS8,CCDC124,CNTROB,CENPX…	66/522	Downregulated
KEGG Pathway	hsa05230	Central carbon metabolism in cancer	-10.9087	-8.44621	207,208,2064,2260,3098,3099,3265,3939,4609,5163,5211,5214,5223,5293,5315,5604,6510,6513,9123,51548	AKT1,AKT2,ERBB2,FGFR1,HK1,HK2,HRAS,LDHA,MYC,PDK1,PFKL,PFKP,PGAM1,PIK3CD,PKM,MAP2K1,SLC1A5,SLC2A1,SLC16A3,SIRT6	20/71	Downregulated
GO Biological Processes	GO:0050000	chromosome localization	-2.74753	-1.56286	3835,4000,5119,10726,11130,11243,27183,27243,54820,54984,55201,79643	KIF22,LMNA,CHMP1A,NUDC,ZWINT,PMF1,VPS4A,CHMP2A,NDE1,PINX1,MAP1S,CHMP6	12/104	Downregulated
GO Biological Processes	GO:0051276	chromosome organization	-16.3015	-13.1623	25,142,1017,2067,2146,2237,2316,3005,3021,3146,3159,3181,3704,3835,4085,4172,4173,4174,4176,4609,4678,5119,5499,5518,5976,5982,5984,5985,7283,7515,8260,8607,8815,8971,9232,9557,9700,9837,10445,10459,10726,10856,11130,27183,27243,29127,29781,51548,54069,54921,54984,55135,55651,56897,63922,65057,79172,79643,80152,84296,84444,85456,89797,90417,116028,201254,283899,387893,729440	ABL1,PARP1,CDK2,ERCC1,EZH2,FEN1,FLNA,H1-0,H3-3B,HMGB1,HMGA1,HNRNPA2B1,ITPA,KIF22,MAD2L1,MCM3,MCM4,MCM5,MCM7,MYC,NASP,CHMP1A,PPP1CA,PPP2R1A,UPF1,RFC2,RFC4,RFC5,TUBG1,XRCC1,NAA10,RUVBL1,BANF1,H1-10,PTTG1,CHD1L,ESPL1,GINS1,MCRS1,MAD2L2,NUDC,RUVBL2,ZWINT,VPS4A,CHMP2A,RACGAP1,NCAPH2,SIRT6,MIS18A,CHTF8,PINX1,WRAP53,NHP2,WRNIP1,CHTF18,ACD,CENPO,CHMP6,CENPT,GINS4,DOT1L,TNKS1BP1,NAV2,KNSTRN,RMI2,CENPX,INO…	69/511	Downregulated
GO Biological Processes	GO:0007059	chromosome segregation	-7.17159	-5.26601	1104,2316,3835,4085,5119,5518,6790,7283,7329,8841,9232,9700,10726,10844,11130,11243,23354,27183,27243,29127,29781,29901,51647,54069,54820,54984,55201,79172,79643,80152,81624,84445,90417,93323,201254,203068,387893,729440	RCC1,FLNA,KIF22,MAD2L1,CHMP1A,PPP2R1A,AURKA,TUBG1,UBE2I,HDAC3,PTTG1,ESPL1,NUDC,TUBGCP2,ZWINT,PMF1,HAUS5,VPS4A,CHMP2A,RACGAP1,NCAPH2,SAC3D1,CIAO2B,MIS18A,NDE1,PINX1,MAP1S,CENPO,CHMP6,CENPT,DIAPH3,LZTS2,KNSTRN,HAUS8,CENPX,TUBB,KMT5A,CCDC61	38/335	Downregulated
WikiPathways	WP4018	Clear cell renal cell carcinoma pathways	-9.36493	-7.17389	207,230,2023,2026,2597,2821,3098,3099,3939,5155,5211,5214,5230,5315,6472,6513,7167,7422,8242,26227	AKT1,ALDOC,ENO1,ENO2,GAPDH,GPI,HK1,HK2,LDHA,PDGFB,PFKL,PFKP,PGK1,PKM,SHMT2,SLC2A1,TPI1,VEGFA,KDM5C,PHGDH	20/85	Downregulated
WikiPathways	WP1946	Cori cycle	-8.04088	-6.02796	2597,2821,3098,3939,5214,5223,5230,6513,7167	GAPDH,GPI,HK1,LDHA,PFKP,PGAM1,PGK1,SLC2A1,TPI1	9/17	Downregulated
GO Biological Processes	GO:0006259	DNA metabolic process	-26.0488	-22.0065	25,142,997,1017,1032,1454,1490,1647,1854,2021,2067,2189,2237,3014,3146,3159,3182,3835,3838,3978,4172,4173,4174,4176,4221,4350,4521,4678,4796,5424,5425,5428,5499,5531,5536,5763,5886,5976,5982,5984,5985,6598,6749,6929,7374,7468,7515,7979,8099,8607,8815,8914,9112,9232,9361,9557,9837,10036,10155,10273,10445,10459,10498,10856,11284,11315,22897,23594,23649,29089,29997,51343,51548,54921,54936,54984,5513…	ABL1,PARP1,CDC34,CDK2,CDKN2D,CSNK1E,CCN2,GADD45A,DUT,ENDOG,ERCC1,FANCG,FEN1,H2AX,HMGB1,HMGA1,HNRNPAB,KIF22,KPNA2,LIG1,MCM3,MCM4,MCM5,MCM7,MEN1,MPG,NUDT1,NASP,TONSL,POLD1,POLD2,POLG,PPP1CA,PPP4C,PPP5C,PTMS,RAD23A,UPF1,RFC2,RFC4,RFC5,SMARCB1,SSRP1,TCF3,UNG,NSD2,XRCC1,SEM1,CDK2AP1,RUVBL1,BANF1,TIMELESS,MTA1,PTTG1,LONP1,CHD1L,GINS1,CHAF1A,TRIM28,STUB1,MCRS1,MAD2L2,CARM1,RUVBL2,PNKP,PARK7,CEP164,ORC6,…	105/747	Downregulated
GO Biological Processes	GO:0006310	DNA recombination	-4.89568	-3.30517	2021,2067,2237,3014,3146,4172,4173,4174,4176,4796,5531,6929,7374,7515,7979,8607,10445,10856,78996,80198,84296,84717,116028,116138,197370,201254,283899	ENDOG,ERCC1,FEN1,H2AX,HMGB1,MCM3,MCM4,MCM5,MCM7,TONSL,PPP4C,TCF3,UNG,XRCC1,SEM1,RUVBL1,MCRS1,RUVBL2,CYREN,MUS81,GINS4,HDGFL2,RMI2,KLHDC3,NSMCE1,CENPX,INO80E	27/250	Downregulated
GO Biological Processes	GO:0006281	DNA repair	-20.4991	-17.0009	25,142,1017,1032,1454,1647,2067,2189,2237,3014,3146,3159,3835,3978,4172,4173,4174,4176,4221,4350,4521,4796,5424,5425,5428,5531,5536,5886,5976,5982,5984,5985,6749,7374,7468,7515,7979,8607,8914,9112,9232,9557,10036,10155,10273,10445,10459,10856,11284,11315,22897,29089,29997,51343,51548,54936,55135,55215,55611,56897,56941,78996,80198,80233,84153,84296,84444,84717,84875,84939,85456,116028,197370,1999…	ABL1,PARP1,CDK2,CDKN2D,CSNK1E,GADD45A,ERCC1,FANCG,FEN1,H2AX,HMGB1,HMGA1,KIF22,LIG1,MCM3,MCM4,MCM5,MCM7,MEN1,MPG,NUDT1,TONSL,POLD1,POLD2,POLG,PPP4C,PPP5C,RAD23A,UPF1,RFC2,RFC4,RFC5,SSRP1,UNG,NSD2,XRCC1,SEM1,RUVBL1,TIMELESS,MTA1,PTTG1,CHD1L,CHAF1A,TRIM28,STUB1,MCRS1,MAD2L2,RUVBL2,PNKP,PARK7,CEP164,UBE2T,NOP53,FZR1,SIRT6,ADPRS,WRAP53,FANCI,OTUB1,WRNIP1,HMCES,CYREN,MUS81,FAAP100,RNASEH2C,GINS4,DOT1L,…	77/521	Downregulated
GO Biological Processes	GO:0006260	DNA replication	-16.3457	-13.1784	142,997,1017,1854,2237,3159,3978,4172,4173,4174,4176,4678,4796,5424,5425,5428,5763,5976,5982,5984,5985,6749,8099,8914,9837,10036,10498,11284,23594,23649,54921,56655,56897,57418,63922,80198,83743,84296,116028,201254,222229	PARP1,CDC34,CDK2,DUT,FEN1,HMGA1,LIG1,MCM3,MCM4,MCM5,MCM7,NASP,TONSL,POLD1,POLD2,POLG,PTMS,UPF1,RFC2,RFC4,RFC5,SSRP1,CDK2AP1,TIMELESS,GINS1,CHAF1A,CARM1,PNKP,ORC6,POLA2,CHTF8,POLE4,WRNIP1,WDR18,CHTF18,MUS81,GRWD1,GINS4,RMI2,CENPX,LRWD1	41/198	Downregulated
GO Biological Processes	GO:0006261	DNA-templated DNA replication	-13.3632	-10.525	142,997,2237,3159,3978,4172,4173,4174,4176,4796,5424,5425,5428,5976,5982,5984,5985,8099,8914,9837,10498,11284,23594,23649,56655,56897,57418,80198,84296,201254,222229	PARP1,CDC34,FEN1,HMGA1,LIG1,MCM3,MCM4,MCM5,MCM7,TONSL,POLD1,POLD2,POLG,UPF1,RFC2,RFC4,RFC5,CDK2AP1,TIMELESS,GINS1,CARM1,PNKP,ORC6,POLA2,POLE4,WRNIP1,WDR18,MUS81,GINS4,CENPX,LRWD1	31/140	Downregulated
GO Biological Processes	GO:0006302	double-strand break repair	-5.94629	-4.21679	142,2067,2237,3014,3146,4172,4173,4174,4176,4796,5531,5536,7468,7515,7979,9112,10459,11284,51548,56941,78996,80198,84296,85456,116028,197370,286257	PARP1,ERCC1,FEN1,H2AX,HMGB1,MCM3,MCM4,MCM5,MCM7,TONSL,PPP4C,PPP5C,NSD2,XRCC1,SEM1,MTA1,MAD2L2,PNKP,SIRT6,HMCES,CYREN,MUS81,GINS4,TNKS1BP1,RMI2,NSMCE1,PAXX	27/220	Downregulated
GO Biological Processes	GO:0000724	double-strand break repair via homologous recombination	-3.08811	-1.83574	2237,3014,4172,4173,4174,4176,4796,5531,7515,7979,80198,84296,116028,197370	FEN1,H2AX,MCM3,MCM4,MCM5,MCM7,TONSL,PPP4C,XRCC1,SEM1,MUS81,GINS4,RMI2,NSMCE1	14/122	Downregulated
GO Biological Processes	GO:0010256	endomembrane system organization	-6.75719	-4.92708	162,207,208,274,439,745,1104,1174,1639,3268,3801,4000,4627,5119,5819,7329,8266,8815,8841,8907,9146,9697,10211,10397,10494,23399,23557,23603,27183,27243,29763,30846,51016,53947,54862,55048,55111,55909,55968,79585,79643,79720,80346,81876,84058,84313,84823,85377,93099,93343,93643,144717,284361	AP1B1,AKT1,AKT2,BIN1,GET3,MYRF,RCC1,AP1S1,DCTN1,AGFG2,KIFC3,LMNA,MYH9,CHMP1A,NECTIN2,UBE2I,UBL4A,BANF1,HDAC3,AP1M1,HGS,TRAM2,FLOT1,NDRG1,STK25,CTDNEP1,SNAPIN,CORO1C,VPS4A,CHMP2A,PACSIN3,EHD2,EMC9,A4GALT,CC2D1A,VPS37C,PLEKHJ1,BIN3,NSFL1C,CORO7,CHMP6,VPS37B,REEP4,RAB1B,WDR54,VPS25,LMNB2,MICALL1,DMKN,MVB12A,TJAP1,PHETA1,EMC10	53/571	Downregulated
GO Biological Processes	GO:0051303	establishment of chromosome localization	-2.53991	-1.39606	3835,5119,10726,11130,11243,27183,27243,54820,54984,55201,79643	KIF22,CHMP1A,NUDC,ZWINT,PMF1,VPS4A,CHMP2A,NDE1,PINX1,MAP1S,CHMP6	11/96	Downregulated
GO Biological Processes	GO:0051656	establishment of organelle localization	-5.7934	-4.08555	81,1072,1639,3835,4000,4085,4627,4641,5119,5293,5310,5819,6209,6813,7846,8841,9230,9696,9700,10253,10460,10494,10726,10749,11130,11243,23513,23557,25777,26086,27183,27243,54820,54984,55201,55968,79643,84823,89941,90990,474384	ACTN4,CFL1,DCTN1,KIF22,LMNA,MAD2L1,MYH9,MYO1C,CHMP1A,PIK3CD,PKD1,NECTIN2,RPS15,STXBP2,TUBA1A,HDAC3,RAB11B,CROCC,ESPL1,SPRY2,TACC3,STK25,NUDC,KIF1C,ZWINT,PMF1,SCRIB,SNAPIN,SUN2,GPSM1,VPS4A,CHMP2A,NDE1,PINX1,MAP1S,NSFL1C,CHMP6,LMNB2,RHOT2,KIFC2,F8A3	41/425	Downregulated
GO Biological Processes	GO:0090151	establishment of protein localization to mitochondrial membrane	-4.996	-3.39145	581,10452,23787,26517,26519,26521,29928,54543,140823	BAX,TOMM40,MTCH1,TIMM13,TIMM10,TIMM8B,TIMM22,TOMM7,ROMO1	9/34	Downregulated
GO Biological Processes	GO:0072655	establishment of protein localization to mitochondrion	-8.44614	-6.36998	207,581,706,3098,3099,5300,10245,10452,23203,23787,26517,26519,26521,29928,51024,54543,65018,140823	AKT1,BAX,TSPO,HK1,HK2,PIN1,TIMM17B,TOMM40,PMPCA,MTCH1,TIMM13,TIMM10,TIMM8B,TIMM22,FIS1,TOMM7,PINK1,ROMO1	18/77	Downregulated
GO Biological Processes	GO:0072594	establishment of protein localization to organelle	-6.68585	-4.86627	207,581,706,3098,3099,3838,4000,5192,5300,8266,9146,9697,10245,10452,10856,23203,23511,23513,23649,23787,26262,26517,26519,26521,27183,29928,51024,51548,54543,55048,55506,65018,65057,79720,79902,84313,93343,140823,222229	AKT1,BAX,TSPO,HK1,HK2,KPNA2,LMNA,PEX10,PIN1,UBL4A,HGS,TRAM2,TIMM17B,TOMM40,RUVBL2,PMPCA,NUP188,SCRIB,POLA2,MTCH1,TSPAN17,TIMM13,TIMM10,TIMM8B,VPS4A,TIMM22,FIS1,SIRT6,TOMM7,VPS37C,MACROH2A2,PINK1,ACD,VPS37B,NUP85,VPS25,MVB12A,ROMO1,LRWD1	39/364	Downregulated
GO Biological Processes	GO:0006091	generation of precursor metabolites and energy	-10.403	-8.00414	37,207,208,230,1327,1329,1537,2023,2026,2584,2597,2821,2997,3098,3099,3420,3939,4696,4713,4723,4725,4726,5209,5211,5214,5223,5230,5315,5499,5836,7167,7384,7388,7425,8870,22934,27089,27158,29796,30968,57190,65018,79147,79751,83931,84269,93974,114789	ACADVL,AKT1,AKT2,ALDOC,COX4I1,COX5B,CYC1,ENO1,ENO2,GALK1,GAPDH,GPI,GYS1,HK1,HK2,IDH3B,LDHA,NDUFA3,NDUFB7,NDUFV1,NDUFS5,NDUFS6,PFKFB3,PFKL,PFKP,PGAM1,PGK1,PKM,PPP1CA,PYGL,TPI1,UQCRC1,UQCRH,VGF,IER3,RPIA,UQCRQ,NDOR1,UQCR10,STOML2,SELENON,PINK1,FKRP,SLC25A22,STK40,CHCHD5,ATP5IF1,SLC25A25	48/382	Downregulated
GO Biological Processes	GO:0006094	gluconeogenesis	-4.66518	-3.11704	230,1468,2023,2026,2542,2821,5091,5223,5230,7167	ALDOC,SLC25A10,ENO1,ENO2,SLC37A4,GPI,PC,PGAM1,PGK1,TPI1	10/46	Downregulated
GO Biological Processes	GO:0006007	glucose catabolic process	-7.20763	-5.29639	2023,2026,3098,3099,5211,5214,5223,5230,5315,7167	ENO1,ENO2,HK1,HK2,PFKL,PFKP,PGAM1,PGK1,PKM,TPI1	10/26	Downregulated
GO Biological Processes	GO:0061718	glucose catabolic process to pyruvate	-8.84681	-6.73137	2023,2026,3098,3099,5211,5214,5223,5230,5315,7167	ENO1,ENO2,HK1,HK2,PFKL,PFKP,PGAM1,PGK1,PKM,TPI1	10/19	Downregulated
GO Biological Processes	GO:0006006	glucose metabolic process	-6.66817	-4.85504	207,208,230,1468,2023,2026,2542,2597,2821,3098,3099,5091,5163,5211,5214,5223,5230,5315,7167,221927	AKT1,AKT2,ALDOC,SLC25A10,ENO1,ENO2,SLC37A4,GAPDH,GPI,HK1,HK2,PC,PDK1,PFKL,PFKP,PGAM1,PGK1,PKM,TPI1,BRAT1	20/120	Downregulated
GO Biological Processes	GO:0006096	glycolytic process	-12.2785	-9.54798	230,2023,2026,2584,2597,2821,3098,3099,3939,5209,5211,5214,5223,5230,5315,7167,8870,79147	ALDOC,ENO1,ENO2,GALK1,GAPDH,GPI,HK1,HK2,LDHA,PFKFB3,PFKL,PFKP,PGAM1,PGK1,PKM,TPI1,IER3,FKRP	18/48	Downregulated
GO Biological Processes	GO:0061615	glycolytic process through fructose-6-phosphate	-9.65102	-7.39809	2023,2026,2584,3098,3099,5211,5214,5223,5230,5315,7167	ENO1,ENO2,GALK1,HK1,HK2,PFKL,PFKP,PGAM1,PGK1,PKM,TPI1	11/21	Downregulated
GO Biological Processes	GO:0061620	glycolytic process through glucose-6-phosphate	-9.65102	-7.39809	2023,2026,2584,3098,3099,5211,5214,5223,5230,5315,7167	ENO1,ENO2,GALK1,HK1,HK2,PFKL,PFKP,PGAM1,PGK1,PKM,TPI1	11/21	Downregulated
GO Biological Processes	GO:0019319	hexose biosynthetic process	-4.41186	-2.90581	230,1468,2023,2026,2542,2821,5091,5223,5230,7167	ALDOC,SLC25A10,ENO1,ENO2,SLC37A4,GPI,PC,PGAM1,PGK1,TPI1	10/49	Downregulated
GO Biological Processes	GO:0019320	hexose catabolic process	-6.97316	-5.09818	2023,2026,2582,2584,3098,3099,5211,5214,5223,5230,5315,7167,132158	ENO1,ENO2,GALE,GALK1,HK1,HK2,PFKL,PFKP,PGAM1,PGK1,PKM,TPI1,GLYCTK	13/49	Downregulated
GO Biological Processes	GO:0019318	hexose metabolic process	-7.52988	-5.57925	207,208,230,1468,2023,2026,2542,2582,2584,2597,2821,3098,3099,4123,5091,5163,5209,5211,5214,5223,5230,5315,7167,132158,221927	AKT1,AKT2,ALDOC,SLC25A10,ENO1,ENO2,SLC37A4,GALE,GALK1,GAPDH,GPI,HK1,HK2,MAN2C1,PC,PDK1,PFKFB3,PFKL,PFKP,PGAM1,PGK1,PKM,TPI1,GLYCTK,BRAT1	25/161	Downregulated
WikiPathways	WP2456	HIF1A and PPARG in cardiac hypertropthy	-3.43459	-2.11739	2597,3939,6513,7167	GAPDH,LDHA,SLC2A1,TPI1	4/9	Downregulated
KEGG Pathway	hsa05016	Huntington disease	-11.8961	-9.24296	516,581,1173,1175,1212,1327,1329,1537,1639,2876,2878,4294,4696,4713,4723,4725,4726,5331,5434,5435,5439,5441,5688,5694,5702,5708,7052,7186,7280,7384,7388,7846,7979,9586,10120,10383,11047,27089,29796,60673,64837,84617,84790,203068,347733	ATP5MC1,BAX,AP2M1,AP2S1,CLTB,COX4I1,COX5B,CYC1,DCTN1,GPX1,GPX3,MAP3K10,NDUFA3,NDUFB7,NDUFV1,NDUFS5,NDUFS6,PLCB3,POLR2E,POLR2F,POLR2J,POLR2L,PSMA7,PSMB6,PSMC3,PSMD2,TGM2,TRAF2,TUBB2A,UQCRC1,UQCRH,TUBA1A,SEM1,CREB5,ACTR1B,TUBB4B,ADRM1,UQCRQ,UQCR10,ATG101,KLC2,TUBB6,TUBA1C,TUBB,TUBB2B	45/311	Downregulated
GO Biological Processes	GO:0006886	intracellular protein transport	-7.26243	-5.34235	162,207,381,382,388,1173,1174,1175,1212,2017,3838,4000,5192,5310,5566,5878,6813,7533,7846,8498,8677,8907,9146,9697,10123,10139,10245,10452,10938,10961,23511,23513,23557,23649,23787,26517,26519,26521,27183,29928,51548,54535,54543,55048,55647,56850,65057,79720,79902,81876,84313,93343,94120,140823	AP1B1,AKT1,ARF5,ARF6,RHOB,AP2M1,AP1S1,AP2S1,CLTB,CTTN,KPNA2,LMNA,PEX10,PKD1,PRKACA,RAB5C,STXBP2,YWHAH,TUBA1A,RANBP3,STX10,AP1M1,HGS,TRAM2,ARL4C,ARFRP1,TIMM17B,TOMM40,EHD1,ERP29,NUP188,SCRIB,SNAPIN,POLA2,MTCH1,TIMM13,TIMM10,TIMM8B,VPS4A,TIMM22,SIRT6,CCHCR1,TOMM7,VPS37C,RAB20,GRIPAP1,ACD,VPS37B,NUP85,RAB1B,VPS25,MVB12A,SYTL3,ROMO1	54/566	Downregulated
WikiPathways	WP5314	Lactate shuttle in glial cells	-3.84147	-2.44705	3098,3939,6513,9123,256281	HK1,LDHA,SLC2A1,SLC16A3,NUDT14	5/13	Downregulated
GO Biological Processes	GO:0061024	membrane organization	-13.8603	-10.9793	207,208,274,302,439,581,598,664,666,745,1104,1173,1267,1639,1855,2934,3099,4000,4627,5119,5819,6281,7329,8266,8673,8677,8692,8815,8841,8870,8996,9146,9697,10211,10397,10452,10572,23399,23400,23557,23603,23787,26207,26517,26519,26521,27166,27183,27243,28988,29763,29928,30846,51016,53947,54543,54784,55048,55647,55909,55968,56904,57190,79643,79720,80148,80346,81624,83871,84058,84313,84823,85377,8994…	AKT1,AKT2,BIN1,ANXA2,GET3,BAX,BCL2L1,BNIP3,BOK,MYRF,RCC1,AP2M1,CNP,DCTN1,DVL1,GSN,HK2,LMNA,MYH9,CHMP1A,NECTIN2,S100A10,UBE2I,UBL4A,VAMP8,STX10,HYAL2,BANF1,HDAC3,IER3,NOL3,HGS,TRAM2,FLOT1,NDRG1,TOMM40,SIVA1,CTDNEP1,ATP13A2,SNAPIN,CORO1C,MTCH1,PITPNC1,TIMM13,TIMM10,TIMM8B,PRELID1,VPS4A,CHMP2A,DBNL,PACSIN3,TIMM22,EHD2,EMC9,A4GALT,TOMM7,ALKBH4,VPS37C,RAB20,BIN3,NSFL1C,SH3GLB2,SELENON,CHMP6,VPS37B,SLC…	83/764	Downregulated
WikiPathways	WP5355	Metabolic epileptic disorders	-10.3823	-7.98831	230,435,2023,2026,2597,2821,3098,3099,3939,5091,5211,5214,5223,5230,5315,6472,6510,6513,6576,7167,23474,26227	ALDOC,ASL,ENO1,ENO2,GAPDH,GPI,HK1,HK2,LDHA,PC,PFKL,PFKP,PGAM1,PGK1,PKM,SHMT2,SLC1A5,SLC2A1,SLC25A1,TPI1,ETHE1,PHGDH	22/92	Downregulated
WikiPathways	WP4290	Metabolic reprogramming in colon cancer	-7.86307	-5.87192	2023,2597,2821,3939,5211,5223,5230,5315,6472,6510,6513,9123,22934	ENO1,GAPDH,GPI,LDHA,PFKL,PGAM1,PGK1,PKM,SHMT2,SLC1A5,SLC2A1,SLC16A3,RPIA	13/42	Downregulated
WikiPathways	WP5220	Metabolic reprogramming in pancreatic cancer	-5.0394	-3.42846	2821,3098,3099,3939,5211,5315,6510,6513,10498,22934	GPI,HK1,HK2,LDHA,PFKL,PKM,SLC1A5,SLC2A1,CARM1,RPIA	10/42	Downregulated
GO Biological Processes	GO:0051310	metaphase chromosome alignment	-2.51579	-1.37631	3835,5119,10726,11130,11243,27183,27243,54984,55201,79643	KIF22,CHMP1A,NUDC,ZWINT,PMF1,VPS4A,CHMP2A,PINX1,MAP1S,CHMP6	10/83	Downregulated
WikiPathways	WP2003	miR targeted genes in leukocytes	-8.27832	-6.23602	290,302,396,822,1465,1912,2997,3159,4670,5315,5524,5878,6576,7846,9526,10487,23603,29901,56655,79073,83442,83871,84823	ANPEP,ANXA2,ARHGDIA,CAPG,CSRP1,PHC2,GYS1,HMGA1,HNRNPM,PKM,PTPA,RAB5C,SLC25A1,TUBA1A,MPDU1,CAP1,CORO1C,SAC3D1,POLE4,TMEM109,SH3BGRL3,RAB34,LMNB2	23/127	Downregulated
WikiPathways	WP2004	miR targeted genes in lymphocytes	-14.0443	-11.1482	290,302,388,396,558,708,822,1284,1465,1912,2146,2997,3035,3159,3491,3915,4651,4670,4771,5315,5425,5524,5536,5725,5757,5878,6560,6576,7168,7169,7171,7846,8636,8683,9260,9513,9526,10036,10280,10487,10634,23589,23603,23649,27243,27338,29901,56262,56655,64359,79073,79751,83442,83451,83858,83871,84705,84823	ANPEP,ANXA2,RHOB,ARHGDIA,AXL,C1QBP,CAPG,COL4A2,CSRP1,PHC2,EZH2,GYS1,HARS1,HMGA1,CCN1,LAMC1,MYO10,HNRNPM,NF2,PKM,POLD2,PTPA,PPP5C,PTBP1,PTMA,RAB5C,SLC12A4,SLC25A1,TPM1,TPM2,TPM4,TUBA1A,SSNA1,SRSF9,PDLIM7,FXR2,MPDU1,CHAF1A,SIGMAR1,CAP1,GAS2L1,CARHSP1,CORO1C,POLA2,CHMP2A,UBE2S,SAC3D1,LRRC8A,POLE4,NXN,TMEM109,SLC25A22,SH3BGRL3,ABHD11,ATAD3B,RAB34,GTPBP3,LMNB2	58/424	Downregulated
WikiPathways	WP2005	miR targeted genes in muscle cell	-6.58359	-4.77933	290,396,558,708,822,1465,2064,2146,3159,3491,3915,4651,4771,5315,5425,5524,5757,6560,6576,6722,7168,7169,7171,8636,8683,9260,23589,23603,23649,27243,56262,56655,64359,79073,83442,83858,83871,84823	ANPEP,ARHGDIA,AXL,C1QBP,CAPG,CSRP1,ERBB2,EZH2,HMGA1,CCN1,LAMC1,MYO10,NF2,PKM,POLD2,PTPA,PTMA,SLC12A4,SLC25A1,SRF,TPM1,TPM2,TPM4,SSNA1,SRSF9,PDLIM7,CARHSP1,CORO1C,POLA2,CHMP2A,LRRC8A,POLE4,NXN,TMEM109,SH3BGRL3,ATAD3B,RAB34,LMNB2	38/353	Downregulated
WikiPathways	WP2006	miR targeted genes in squamous cell	-6.78847	-4.95164	290,302,558,2997,3159,3915,4670,4771,5315,5425,5757,7168,7846,8683,9260,10280,10634,27243,58190,83442,83871	ANPEP,ANXA2,AXL,GYS1,HMGA1,LAMC1,HNRNPM,NF2,PKM,POLD2,PTMA,TPM1,TUBA1A,SRSF9,PDLIM7,SIGMAR1,GAS2L1,CHMP2A,CTDSP1,SH3BGRL3,RAB34	21/129	Downregulated
GO Biological Processes	GO:0000278	mitotic cell cycle	-20.6245	-17.0593	25,388,389,801,808,896,984,997,1017,1072,1104,1163,1164,1639,1978,2029,2146,2316,3835,3925,3978,4085,4172,4173,4609,5119,5518,5524,5536,6790,6904,7280,7283,7329,7846,8525,8815,8841,8870,9344,9700,9837,10253,10383,10459,10460,10474,10657,10726,10844,11113,11130,11190,23399,25777,26086,27183,27243,27338,29127,29781,29997,51343,51529,54820,54984,55201,55367,55968,79616,79643,80152,80198,80346,83541,…	ABL1,RHOB,RHOC,CALM1,CALM3,CCND3,CDK11B,CDC34,CDK2,CFL1,RCC1,CKS1B,CKS2,DCTN1,EIF4EBP1,ENSA,EZH2,FLNA,KIF22,STMN1,LIG1,MAD2L1,MCM3,MCM4,MYC,CHMP1A,PPP2R1A,PTPA,PPP5C,AURKA,TBCD,TUBB2A,TUBG1,UBE2I,TUBA1A,DGKZ,BANF1,HDAC3,IER3,TAOK2,ESPL1,GINS1,SPRY2,TUBB4B,MAD2L2,TACC3,TADA3,KHDRBS1,NUDC,TUBGCP2,CIT,ZWINT,CEP250,CTDNEP1,SUN2,GPSM1,VPS4A,CHMP2A,UBE2S,RACGAP1,NCAPH2,NOP53,FZR1,ANAPC11,NDE1,PINX1,MAP…	84/603	Downregulated
GO Biological Processes	GO:1903047	mitotic cell cycle process	-15.2278	-12.2067	388,389,801,808,896,997,1017,1072,1104,1163,1164,1639,1978,2029,2146,2316,3835,3925,3978,4085,4172,4173,4609,5119,5518,5524,6790,7283,7329,8525,8815,8841,8870,9344,9700,9837,10253,10459,10460,10657,10726,11113,11130,23399,25777,26086,27183,27243,27338,29127,29781,29997,51343,54820,54984,55201,55367,55968,79616,79643,80198,80346,83541,84445,90417,116840,387893,729440	RHOB,RHOC,CALM1,CALM3,CCND3,CDC34,CDK2,CFL1,RCC1,CKS1B,CKS2,DCTN1,EIF4EBP1,ENSA,EZH2,FLNA,KIF22,STMN1,LIG1,MAD2L1,MCM3,MCM4,MYC,CHMP1A,PPP2R1A,PTPA,AURKA,TUBG1,UBE2I,DGKZ,BANF1,HDAC3,IER3,TAOK2,ESPL1,GINS1,SPRY2,MAD2L2,TACC3,KHDRBS1,NUDC,CIT,ZWINT,CTDNEP1,SUN2,GPSM1,VPS4A,CHMP2A,UBE2S,RACGAP1,NCAPH2,NOP53,FZR1,NDE1,PINX1,MAP1S,PIDD1,NSFL1C,CCNJL,CHMP6,MUS81,REEP4,FAM110A,LZTS2,KNSTRN,CNTROB,KMT5A…	68/523	Downregulated
GO Biological Processes	GO:0140014	mitotic nuclear division	-7.15609	-5.25524	1104,2316,3835,4085,5119,5518,6790,7283,7329,8815,9700,10726,11130,27183,27243,27338,29127,29781,54820,54984,79643,80346,90417,387893,729440	RCC1,FLNA,KIF22,MAD2L1,CHMP1A,PPP2R1A,AURKA,TUBG1,UBE2I,BANF1,ESPL1,NUDC,ZWINT,VPS4A,CHMP2A,UBE2S,RACGAP1,NCAPH2,NDE1,PINX1,CHMP6,REEP4,KNSTRN,KMT5A,CCDC61	25/168	Downregulated
GO Biological Processes	GO:0000070	mitotic sister chromatid segregation	-4.36565	-2.86927	2316,3835,4085,5119,5518,7283,9700,10726,11130,27183,27243,29127,29781,54984,79643,90417,387893,729440	FLNA,KIF22,MAD2L1,CHMP1A,PPP2R1A,TUBG1,ESPL1,NUDC,ZWINT,VPS4A,CHMP2A,RACGAP1,NCAPH2,PINX1,CHMP6,KNSTRN,KMT5A,CCDC61	18/142	Downregulated
GO Biological Processes	GO:0032787	monocarboxylic acid metabolic process	-3.1006	-1.8447	30,37,230,1593,2023,2026,2584,2597,2821,2876,2950,3028,3029,3098,3099,3939,5091,5209,5211,5214,5223,5230,5315,5742,7167,8870,9123,11313,11315,11332,11343,25902,26227,51102,55229,57834,79147,113189,127281	ACAA1,ACADVL,ALDOC,CYP27A1,ENO1,ENO2,GALK1,GAPDH,GPI,GPX1,GSTP1,HSD17B10,HAGH,HK1,HK2,LDHA,PC,PFKFB3,PFKL,PFKP,PGAM1,PGK1,PKM,PTGS1,TPI1,IER3,SLC16A3,LYPLA2,PARK7,ACOT7,MGLL,MTHFD1L,PHGDH,MECR,PANK4,CYP4F11,FKRP,CHST14,PRXL2B	39/525	Downregulated
GO Biological Processes	GO:0046364	monosaccharide biosynthetic process	-4.25424	-2.78713	230,1468,2023,2026,2542,2821,5091,5223,5230,7167	ALDOC,SLC25A10,ENO1,ENO2,SLC37A4,GPI,PC,PGAM1,PGK1,TPI1	10/51	Downregulated
GO Biological Processes	GO:0046365	monosaccharide catabolic process	-6.53738	-4.73936	2023,2026,2582,2584,3098,3099,5211,5214,5223,5230,5315,7167,132158	ENO1,ENO2,GALE,GALK1,HK1,HK2,PFKL,PFKP,PGAM1,PGK1,PKM,TPI1,GLYCTK	13/53	Downregulated
GO Biological Processes	GO:0005996	monosaccharide metabolic process	-8.77836	-6.67558	207,208,230,1468,2023,2026,2542,2582,2584,2597,2821,3098,3099,4123,5091,5163,5209,5211,5214,5223,5230,5315,6513,7167,22934,57190,79147,132158,221927	AKT1,AKT2,ALDOC,SLC25A10,ENO1,ENO2,SLC37A4,GALE,GALK1,GAPDH,GPI,HK1,HK2,MAN2C1,PC,PDK1,PFKFB3,PFKL,PFKP,PGAM1,PGK1,PKM,SLC2A1,TPI1,RPIA,SELENON,FKRP,GLYCTK,BRAT1	29/184	Downregulated
GO Biological Processes	GO:0016071	mRNA metabolic process	-14.0616	-11.1496	302,421,708,2316,3181,3182,3183,3609,3661,4116,4670,4849,4904,5566,5725,5914,5976,6281,6428,6432,6625,6626,6628,6635,6636,6637,6878,7538,8106,8175,8241,8570,8683,8996,9092,9785,10189,10212,10421,10657,10898,10921,10949,11066,11100,11338,22827,22913,22927,23034,23404,25804,26121,27238,29890,51428,51593,51690,54890,55192,56006,56931,57805,58506,59286,79171,79228,79622,79706,81576,84321,84811,85456,…	ANXA2,ARVCF,C1QBP,FLNA,HNRNPA2B1,HNRNPAB,HNRNPC,ILF3,IRF3,MAGOH,HNRNPM,CNOT3,YBX1,PRKACA,PTBP1,RARA,UPF1,S100A10,SRSF3,SRSF7,SNRNP70,SNRPA,SNRPB,SNRPE,SNRPF,SNRPG,TAF6,ZFP36,PABPN1,SF3A2,RBM10,KHSRP,SRSF9,NOL3,SART1,DHX38,ALYREF,DDX39A,CD2BP2,KHDRBS1,CPSF4,RNPS1,HNRNPA0,SNRNP35,HNRNPUL1,U2AF2,PUF60,RALY,HABP4,SAMD4A,EXOSC2,LSM4,PRPF31,GPKOW,RBM15B,DDX41,SRRT,LSM7,ALKBH5,DNAJC17,SMG9,DUS3L,CCAR2,S…	75/646	Downregulated
GO Biological Processes	GO:0006397	mRNA processing	-12.7882	-10.0247	421,708,3181,3183,3609,4116,4670,4904,5566,5725,6428,6432,6625,6626,6628,6635,6636,6637,8106,8175,8241,8570,8683,8996,9092,9785,10189,10212,10421,10657,10898,10921,10949,11066,11100,11338,22827,22913,22927,25804,26121,27238,29890,51428,51593,51690,54890,55192,56931,57805,58506,59286,79171,79228,79622,79706,81576,84321,84811,115708,285367	ARVCF,C1QBP,HNRNPA2B1,HNRNPC,ILF3,MAGOH,HNRNPM,YBX1,PRKACA,PTBP1,SRSF3,SRSF7,SNRNP70,SNRPA,SNRPB,SNRPE,SNRPF,SNRPG,PABPN1,SF3A2,RBM10,KHSRP,SRSF9,NOL3,SART1,DHX38,ALYREF,DDX39A,CD2BP2,KHDRBS1,CPSF4,RNPS1,HNRNPA0,SNRNP35,HNRNPUL1,U2AF2,PUF60,RALY,HABP4,LSM4,PRPF31,GPKOW,RBM15B,DDX41,SRRT,LSM7,ALKBH5,DNAJC17,DUS3L,CCAR2,SCAF1,UBL5,RBM42,THOC6,SNRNP25,PRKRIP1,YJU2B,THOC3,BUD13,TRMT61A,RPUSD3	61/492	Downregulated
WikiPathways	WP411	mRNA processing	-10.2478	-7.86825	2521,3181,3182,3183,3184,3276,4670,4904,5496,5725,6428,6432,6625,6626,6628,6635,6636,6637,8106,8175,8683,9785,10421,10898,10921,11338,51690	FUS,HNRNPA2B1,HNRNPAB,HNRNPC,HNRNPD,PRMT1,HNRNPM,YBX1,PPM1G,PTBP1,SRSF3,SRSF7,SNRNP70,SNRPA,SNRPB,SNRPE,SNRPF,SNRPG,PABPN1,SF3A2,SRSF9,DHX38,CD2BP2,CPSF4,RNPS1,U2AF2,LSM7	27/140	Downregulated
GO Biological Processes	GO:0000398	mRNA splicing, via spliceosome	-9.65146	-7.39809	3181,3183,3609,4116,4670,6428,6432,6625,6626,6628,6635,6636,6637,8175,8241,8683,8996,9092,9785,10212,10421,10921,11066,11100,11338,22827,22913,25804,26121,27238,51428,51690,55192,59286,79171,79622,81576,84811	HNRNPA2B1,HNRNPC,ILF3,MAGOH,HNRNPM,SRSF3,SRSF7,SNRNP70,SNRPA,SNRPB,SNRPE,SNRPF,SNRPG,SF3A2,RBM10,SRSF9,NOL3,SART1,DHX38,DDX39A,CD2BP2,RNPS1,SNRNP35,HNRNPUL1,U2AF2,PUF60,RALY,LSM4,PRPF31,GPKOW,DDX41,LSM7,DNAJC17,UBL5,RBM42,SNRNP25,YJU2B,BUD13	38/273	Downregulated
GO Biological Processes	GO:0019677	NAD catabolic process	-8.05338	-6.03639	2023,2026,3098,3099,5211,5214,5223,5230,5315,7167	ENO1,ENO2,HK1,HK2,PFKL,PFKP,PGAM1,PGK1,PKM,TPI1	10/22	Downregulated
GO Biological Processes	GO:0019674	NAD metabolic process	-5.61702	-3.924	2023,2026,3098,3099,5091,5211,5214,5223,5230,5315,7167,84875,93100	ENO1,ENO2,HK1,HK2,PC,PFKL,PFKP,PGAM1,PGK1,PKM,TPI1,PARP10,NAPRT	13/63	Downregulated
GO Biological Processes	GO:0006734	NADH metabolic process	-7.11976	-5.22204	2023,2026,3098,3099,5091,5211,5214,5223,5230,5315,7167	ENO1,ENO2,HK1,HK2,PC,PFKL,PFKP,PGAM1,PGK1,PKM,TPI1	11/33	Downregulated
GO Biological Processes	GO:0006735	NADH regeneration	-8.84681	-6.73137	2023,2026,3098,3099,5211,5214,5223,5230,5315,7167	ENO1,ENO2,HK1,HK2,PFKL,PFKP,PGAM1,PGK1,PKM,TPI1	10/19	Downregulated
GO Biological Processes	GO:1902532	negative regulation of intracellular signal transduction	-12.4928	-9.74049	16,25,142,207,208,598,708,1032,1445,1843,1847,1848,2021,2023,2146,2633,2876,2950,3070,3276,3675,3925,3976,4091,4221,4609,4771,5300,5478,5518,5566,5606,6195,6397,6597,6794,6895,7088,7114,7126,8216,8440,8692,8815,8841,8904,8996,9454,9455,10253,10273,11113,11315,23286,23526,23612,23645,26155,27429,28952,29888,29997,50861,51564,55210,55841,56623,57805,65018,81606,81926,84270,84885,84962,112464,126282…	AARS1,ABL1,PARP1,AKT1,AKT2,BCL2L1,C1QBP,CDKN2D,CSK,DUSP1,DUSP5,DUSP6,ENDOG,ENO1,EZH2,GBP1,GPX1,GSTP1,HELLS,PRMT1,ITGA3,STMN1,LIF,SMAD6,MEN1,MYC,NF2,PIN1,PPIA,PPP2R1A,PRKACA,MAP2K3,RPS6KA1,SEC14L1,SMARCA4,STK11,TARBP2,TLE1,TMSB4X,TNFAIP1,LZTR1,NCK2,HYAL2,BANF1,HDAC3,CPNE1,NOL3,HOMER3,HOMER2,SPRY2,STUB1,CIT,PARK7,WWC1,ARHGAP45,PHLDA3,PPP1R15A,NOC2L,HTRA2,CCDC22,STRN4,NOP53,STMN3,HDAC7,ATAD3A,WWC3,I…	78/736	Downregulated
GO Biological Processes	GO:0046496	nicotinamide nucleotide metabolic process	-9.44797	-7.24765	230,2023,2026,2584,2597,2821,3098,3099,3939,5091,5209,5211,5214,5223,5230,5315,7167,8870,22934,25824,79147,84875,93100,128240	ALDOC,ENO1,ENO2,GALK1,GAPDH,GPI,HK1,HK2,LDHA,PC,PFKFB3,PFKL,PFKP,PGAM1,PGK1,PKM,TPI1,IER3,RPIA,PRDX5,FKRP,PARP10,NAPRT,NAXE	24/121	Downregulated
GO Biological Processes	GO:0098813	nuclear chromosome segregation	-3.25167	-1.96132	2316,3835,4085,5119,5518,6790,7283,9232,9700,10726,11130,11243,27183,27243,29127,29781,54984,55201,79643,90417,387893,729440	FLNA,KIF22,MAD2L1,CHMP1A,PPP2R1A,AURKA,TUBG1,PTTG1,ESPL1,NUDC,ZWINT,PMF1,VPS4A,CHMP2A,RACGAP1,NCAPH2,PINX1,MAP1S,CHMP6,KNSTRN,KMT5A,CCDC61	22/234	Downregulated
GO Biological Processes	GO:0000280	nuclear division	-4.57519	-3.036	1104,1164,2316,3835,3976,4085,5119,5518,6790,7283,7329,8815,9232,9700,10726,11130,27183,27243,27338,29127,29781,54820,54984,79643,80198,80346,90417,116138,201254,387893,729440	RCC1,CKS2,FLNA,KIF22,LIF,MAD2L1,CHMP1A,PPP2R1A,AURKA,TUBG1,UBE2I,BANF1,PTTG1,ESPL1,NUDC,ZWINT,VPS4A,CHMP2A,UBE2S,RACGAP1,NCAPH2,NDE1,PINX1,CHMP6,MUS81,REEP4,KNSTRN,KLHDC3,CENPX,KMT5A,CCDC61	31/320	Downregulated
GO Biological Processes	GO:0055086	nucleobase-containing small molecule metabolic process	-9.45573	-7.24912	142,230,271,353,516,978,1267,1503,1723,1841,1854,1969,2023,2026,2584,2597,2821,2987,3098,3099,3614,3704,3939,4521,4696,4713,4723,4725,4726,5091,5198,5209,5211,5214,5223,5230,5315,7167,7374,8870,9414,10591,10654,11315,11332,22934,25824,30833,30968,54187,55229,57190,60490,79147,80308,80347,84875,93100,114789,128240,197258,256281	PARP1,ALDOC,AMPD2,APRT,ATP5MC1,CDA,CNP,CTPS1,DHODH,DTYMK,DUT,EPHA2,ENO1,ENO2,GALK1,GAPDH,GPI,GUK1,HK1,HK2,IMPDH1,ITPA,LDHA,NUDT1,NDUFA3,NDUFB7,NDUFV1,NDUFS5,NDUFS6,PC,PFAS,PFKFB3,PFKL,PFKP,PGAM1,PGK1,PKM,TPI1,UNG,IER3,TJP2,DNPH1,PMVK,PARK7,ACOT7,RPIA,PRDX5,NT5C,STOML2,NANS,PANK4,SELENON,PPCDC,FKRP,FLAD1,COASY,PARP10,NAPRT,SLC25A25,NAXE,FCSK,NUDT14	62/605	Downregulated
GO Biological Processes	GO:0009134	nucleoside diphosphate catabolic process	-10.5276	-8.10332	230,2023,2026,2584,2597,2821,3098,3099,3939,5209,5211,5214,5223,5230,5315,7167,8870,79147	ALDOC,ENO1,ENO2,GALK1,GAPDH,GPI,HK1,HK2,LDHA,PFKFB3,PFKL,PFKP,PGAM1,PGK1,PKM,TPI1,IER3,FKRP	18/59	Downregulated
GO Biological Processes	GO:0009132	nucleoside diphosphate metabolic process	-11.1203	-8.58505	230,1723,1841,2023,2026,2584,2597,2821,2987,3098,3099,3939,5209,5211,5214,5223,5230,5315,7167,8870,9414,79147	ALDOC,DHODH,DTYMK,ENO1,ENO2,GALK1,GAPDH,GPI,GUK1,HK1,HK2,LDHA,PFKFB3,PFKL,PFKP,PGAM1,PGK1,PKM,TPI1,IER3,TJP2,FKRP	22/85	Downregulated
GO Biological Processes	GO:1901292	nucleoside phosphate catabolic process	-9.22111	-7.04213	230,1267,1854,2023,2026,2584,2597,2821,3098,3099,3704,3939,5209,5211,5214,5223,5230,5315,7167,7374,8870,10591,11332,30833,79147	ALDOC,CNP,DUT,ENO1,ENO2,GALK1,GAPDH,GPI,HK1,HK2,ITPA,LDHA,PFKFB3,PFKL,PFKP,PGAM1,PGK1,PKM,TPI1,UNG,IER3,DNPH1,ACOT7,NT5C,FKRP	25/134	Downregulated
GO Biological Processes	GO:0006753	nucleoside phosphate metabolic process	-9.82153	-7.52283	142,230,271,353,516,978,1267,1503,1723,1841,1854,1969,2023,2026,2584,2597,2821,2987,3098,3099,3614,3704,3939,4696,4713,4723,4725,4726,5091,5198,5209,5211,5214,5223,5230,5315,7167,7374,8870,9414,10591,10654,11315,11332,22934,25824,30833,30968,54187,55229,57190,60490,79147,80308,80347,84875,93100,114789,128240,197258,256281	PARP1,ALDOC,AMPD2,APRT,ATP5MC1,CDA,CNP,CTPS1,DHODH,DTYMK,DUT,EPHA2,ENO1,ENO2,GALK1,GAPDH,GPI,GUK1,HK1,HK2,IMPDH1,ITPA,LDHA,NDUFA3,NDUFB7,NDUFV1,NDUFS5,NDUFS6,PC,PFAS,PFKFB3,PFKL,PFKP,PGAM1,PGK1,PKM,TPI1,UNG,IER3,TJP2,DNPH1,PMVK,PARK7,ACOT7,RPIA,PRDX5,NT5C,STOML2,NANS,PANK4,SELENON,PPCDC,FKRP,FLAD1,COASY,PARP10,NAPRT,SLC25A25,NAXE,FCSK,NUDT14	61/578	Downregulated
GO Biological Processes	GO:0009141	nucleoside triphosphate metabolic process	-10.976	-8.48389	142,230,271,516,1503,1841,1854,2023,2026,2584,2597,2821,2987,3098,3099,3614,3704,3939,4696,4713,4723,4725,4726,5209,5211,5214,5223,5230,5315,7167,8870,30968,57190,79147,114789	PARP1,ALDOC,AMPD2,ATP5MC1,CTPS1,DTYMK,DUT,ENO1,ENO2,GALK1,GAPDH,GPI,GUK1,HK1,HK2,IMPDH1,ITPA,LDHA,NDUFA3,NDUFB7,NDUFV1,NDUFS5,NDUFS6,PFKFB3,PFKL,PFKP,PGAM1,PGK1,PKM,TPI1,IER3,STOML2,SELENON,FKRP,SLC25A25	35/213	Downregulated
GO Biological Processes	GO:0009166	nucleotide catabolic process	-10.0982	-7.728	230,1267,1854,2023,2026,2584,2597,2821,3098,3099,3704,3939,5209,5211,5214,5223,5230,5315,7167,7374,8870,10591,30833,79147	ALDOC,CNP,DUT,ENO1,ENO2,GALK1,GAPDH,GPI,HK1,HK2,ITPA,LDHA,PFKFB3,PFKL,PFKP,PGAM1,PGK1,PKM,TPI1,UNG,IER3,DNPH1,NT5C,FKRP	24/113	Downregulated
GO Biological Processes	GO:0009117	nucleotide metabolic process	-12.0974	-9.41683	142,230,271,353,516,978,1267,1503,1723,1841,1854,1969,2023,2026,2584,2597,2821,2987,3098,3099,3614,3704,3939,4696,4713,4723,4725,4726,5091,5198,5209,5211,5214,5223,5230,5315,7167,7374,8870,9414,10591,11315,22934,25824,30833,30968,57190,79147,80308,80347,84875,93100,114789,128240,197258	PARP1,ALDOC,AMPD2,APRT,ATP5MC1,CDA,CNP,CTPS1,DHODH,DTYMK,DUT,EPHA2,ENO1,ENO2,GALK1,GAPDH,GPI,GUK1,HK1,HK2,IMPDH1,ITPA,LDHA,NDUFA3,NDUFB7,NDUFV1,NDUFS5,NDUFS6,PC,PFAS,PFKFB3,PFKL,PFKP,PGAM1,PGK1,PKM,TPI1,UNG,IER3,TJP2,DNPH1,PARK7,RPIA,PRDX5,NT5C,STOML2,SELENON,FKRP,FLAD1,COASY,PARP10,NAPRT,SLC25A25,NAXE,FCSK	55/431	Downregulated
GO Biological Processes	GO:0048285	organelle fission	-4.63952	-3.09484	1104,1164,2316,3835,3976,4085,5119,5518,6790,7283,7329,8815,9232,9700,10726,11130,23603,27183,27243,27338,29127,29781,51024,54820,54984,79643,80198,80346,90417,116138,201254,387893,729440	RCC1,CKS2,FLNA,KIF22,LIF,MAD2L1,CHMP1A,PPP2R1A,AURKA,TUBG1,UBE2I,BANF1,PTTG1,ESPL1,NUDC,ZWINT,CORO1C,VPS4A,CHMP2A,UBE2S,RACGAP1,NCAPH2,FIS1,NDE1,PINX1,CHMP6,MUS81,REEP4,KNSTRN,KLHDC3,CENPX,KMT5A,CCDC61	33/348	Downregulated
GO Biological Processes	GO:0051640	organelle localization	-6.86775	-5.00586	81,274,801,1072,1639,2011,3835,4000,4085,4627,4641,5119,5293,5310,5819,6209,6794,6813,7846,8673,8677,8841,9230,9696,9700,10253,10460,10494,10726,10749,11130,11243,23513,23557,25777,26086,27183,27243,54820,54984,55201,55968,57190,64837,79643,83871,84823,89941,90990,91978,221927,474384	ACTN4,BIN1,CALM1,CFL1,DCTN1,MARK2,KIF22,LMNA,MAD2L1,MYH9,MYO1C,CHMP1A,PIK3CD,PKD1,NECTIN2,RPS15,STK11,STXBP2,TUBA1A,VAMP8,STX10,HDAC3,RAB11B,CROCC,ESPL1,SPRY2,TACC3,STK25,NUDC,KIF1C,ZWINT,PMF1,SCRIB,SNAPIN,SUN2,GPSM1,VPS4A,CHMP2A,NDE1,PINX1,MAP1S,NSFL1C,SELENON,KLC2,CHMP6,RAB34,LMNB2,RHOT2,KIFC2,TPGS1,BRAT1,F8A3	52/551	Downregulated
GO Biological Processes	GO:0046434	organophosphate catabolic process	-6.85738	-5.00105	230,1267,1854,2023,2026,2584,2597,2821,3098,3099,3704,3939,5209,5211,5214,5223,5230,5315,5338,7167,7374,8870,10591,11332,30833,79147	ALDOC,CNP,DUT,ENO1,ENO2,GALK1,GAPDH,GPI,HK1,HK2,ITPA,LDHA,PFKFB3,PFKL,PFKP,PGAM1,PGK1,PKM,PLD2,TPI1,UNG,IER3,DNPH1,ACOT7,NT5C,FKRP	26/186	Downregulated
KEGG Pathway	hsa05012	Parkinson disease	-9.74564	-7.46301	516,581,598,801,808,1327,1329,1537,1843,4696,4713,4723,4725,4726,5566,5688,5694,5702,5708,7280,7384,7388,7846,7979,10383,11047,11315,27089,27429,29796,55630,64837,65018,84617,84790,118424,203068,347733	ATP5MC1,BAX,BCL2L1,CALM1,CALM3,COX4I1,COX5B,CYC1,DUSP1,NDUFA3,NDUFB7,NDUFV1,NDUFS5,NDUFS6,PRKACA,PSMA7,PSMB6,PSMC3,PSMD2,TUBB2A,UQCRC1,UQCRH,TUBA1A,SEM1,TUBB4B,ADRM1,PARK7,UQCRQ,HTRA2,UQCR10,SLC39A4,KLC2,PINK1,TUBB6,TUBA1C,UBE2J2,TUBB,TUBB2B	38/271	Downregulated
KEGG Pathway	hsa05200	Pathways in cancer	-7.32866	-5.39357	25,207,208,581,598,801,808,861,896,1017,1163,1164,1284,1647,1855,1856,2002,2064,2260,2264,2767,2783,2791,2950,3265,3566,3675,3725,3728,3915,4088,4609,5155,5292,5293,5331,5338,5566,5604,5914,6513,7186,7422,7477,7709,7849,8312,8772,9138,10587,11186,112399	ABL1,AKT1,AKT2,BAX,BCL2L1,CALM1,CALM3,RUNX1,CCND3,CDK2,CKS1B,CKS2,COL4A2,GADD45A,DVL1,DVL2,ELK1,ERBB2,FGFR1,FGFR4,GNA11,GNB2,GNG11,GSTP1,HRAS,IL4R,ITGA3,JUN,JUP,LAMC1,SMAD3,MYC,PDGFB,PIM1,PIK3CD,PLCB3,PLD2,PRKACA,MAP2K1,RARA,SLC2A1,TRAF2,VEGFA,WNT7B,ZBTB17,PAX8,AXIN1,FADD,ARHGEF1,TXNRD2,RASSF1,EGLN3	52/533	Downregulated
KEGG Pathway	hsa05022	Pathways of neurodegeneration - multiple diseases	-11.1114	-8.58505	516,581,598,801,808,1327,1329,1454,1537,1639,1855,1856,2521,2876,2878,3028,3265,4294,4696,4713,4723,4725,4726,5331,5604,5606,5688,5694,5702,5708,7186,7280,7384,7388,7477,7846,7979,8312,8772,9973,10120,10280,10383,10452,11047,11315,27089,27429,29796,60673,64837,65018,84617,84790,118424,203068,347733	ATP5MC1,BAX,BCL2L1,CALM1,CALM3,COX4I1,COX5B,CSNK1E,CYC1,DCTN1,DVL1,DVL2,FUS,GPX1,GPX3,HSD17B10,HRAS,MAP3K10,NDUFA3,NDUFB7,NDUFV1,NDUFS5,NDUFS6,PLCB3,MAP2K1,MAP2K3,PSMA7,PSMB6,PSMC3,PSMD2,TRAF2,TUBB2A,UQCRC1,UQCRH,WNT7B,TUBA1A,SEM1,AXIN1,FADD,CCS,ACTR1B,SIGMAR1,TUBB4B,TOMM40,ADRM1,PARK7,UQCRQ,HTRA2,UQCR10,ATG101,KLC2,PINK1,TUBB6,TUBA1C,UBE2J2,TUBB,TUBB2B	57/483	Downregulated
WikiPathways	WP3614	Photodynamic therapy induced HIF 1 survival signaling	-5.46411	-3.79656	581,598,664,3098,3939,5211,5230,5315,6513,7422	BAX,BCL2L1,BNIP3,HK1,LDHA,PFKL,PGK1,PKM,SLC2A1,VEGFA	10/38	Downregulated
GO Biological Processes	GO:0007009	plasma membrane organization	-4.36925	-2.87102	207,208,274,745,4627,5119,8841,10211,10397,27183,27243,29763,30846,53947,55909,79643,84058,85377,93099	AKT1,AKT2,BIN1,MYRF,MYH9,CHMP1A,HDAC3,FLOT1,NDRG1,VPS4A,CHMP2A,PACSIN3,EHD2,A4GALT,BIN3,CHMP6,WDR54,MICALL1,DMKN	19/155	Downregulated
WikiPathways	WP5087	Pleural mesothelioma	-12.2992	-9.55791	60,71,207,208,581,896,1017,1284,1454,1490,1839,1855,1856,1969,1978,2002,2146,2260,2264,2872,3146,3265,3675,3725,3915,4085,4294,4296,4609,4771,5155,5163,5293,5604,5606,6195,6513,7004,7186,7422,7477,8045,8312,8463,9064,9261,9510,9894,10298,10397,11113,11186,23286,50488,64403,84962	ACTB,ACTG1,AKT1,AKT2,BAX,CCND3,CDK2,COL4A2,CSNK1E,CCN2,HBEGF,DVL1,DVL2,EPHA2,EIF4EBP1,ELK1,EZH2,FGFR1,FGFR4,MKNK2,HMGB1,HRAS,ITGA3,JUN,LAMC1,MAD2L1,MAP3K10,MAP3K11,MYC,NF2,PDGFB,PDK1,PIK3CD,MAP2K1,MAP2K3,RPS6KA1,SLC2A1,TEAD4,TRAF2,VEGFA,WNT7B,RASSF7,AXIN1,TEAD2,MAP3K6,MAPKAPK2,ADAMTS1,TELO2,PAK4,NDRG1,CIT,RASSF1,WWC1,MINK1,CDH24,AJUBA	56/439	Downregulated
GO Biological Processes	GO:0032233	positive regulation of actin filament bundle assembly	-8.3593	-6.30153	25,389,1490,2316,3984,4088,4771,5216,5829,6281,6376,6385,7168,9647,10174,51466	ABL1,RHOC,CCN2,FLNA,LIMK1,SMAD3,NF2,PFN1,PXN,S100A10,CX3CL1,SDC4,TPM1,PPM1F,SORBS3,EVL	16/61	Downregulated
GO Biological Processes	GO:0030838	positive regulation of actin filament polymerization	-3.45369	-2.13279	274,382,2017,5216,7408,8440,11135,23580,51466	BIN1,ARF6,CTTN,PFN1,VASP,NCK2,CDC42EP1,CDC42EP4,EVL	9/52	Downregulated
GO Biological Processes	GO:0043085	positive regulation of catalytic activity	-12.86	-10.0849	25,29,207,389,666,801,808,896,1364,1856,1969,2064,2146,2260,2264,2934,3146,3265,3491,4294,4296,4609,5155,5292,5300,5478,5604,5606,5905,5982,5984,5985,6187,6281,6794,7052,7114,7186,7329,7515,8106,8312,8772,9344,9647,9905,10454,10487,10961,23513,23603,23787,26229,27166,27338,27429,29775,51343,54921,55011,55367,63922,65018,80758,85360,112399,115704,375790	ABL1,ABR,AKT1,RHOC,BOK,CALM1,CALM3,CCND3,CLDN4,DVL2,EPHA2,ERBB2,EZH2,FGFR1,FGFR4,GSN,HMGB1,HRAS,CCN1,MAP3K10,MAP3K11,MYC,PDGFB,PIM1,PIN1,PPIA,MAP2K1,MAP2K3,RANGAP1,RFC2,RFC4,RFC5,RPS2,S100A10,STK11,TGM2,TMSB4X,TRAF2,UBE2I,XRCC1,PABPN1,AXIN1,FADD,TAOK2,PPM1F,SGSM2,TAB1,CAP1,ERP29,SCRIB,CORO1C,MTCH1,B3GAT3,PRELID1,UBE2S,HTRA2,CARD10,FZR1,CHTF8,PIH1D1,PIDD1,CHTF18,PINK1,PRR7,SYDE1,EGLN3,EVI5L,AGRN	68/584	Downregulated
GO Biological Processes	GO:0044089	positive regulation of cellular component biogenesis	-9.648	-7.39809	25,274,382,389,402,581,997,1017,1490,1639,1969,2017,2067,2316,3265,3984,4088,4771,5216,5829,6281,6376,6385,6722,7168,7408,7422,8440,9146,9647,9696,9727,9780,10174,10211,10273,10459,10801,11135,11315,11344,22883,23187,23400,23580,27183,27243,51466,64787,65018,79734,84299,84962,92359,221908,375790	ABL1,BIN1,ARF6,RHOC,ARL2,BAX,CDC34,CDK2,CCN2,DCTN1,EPHA2,CTTN,ERCC1,FLNA,HRAS,LIMK1,SMAD3,NF2,PFN1,PXN,S100A10,CX3CL1,SDC4,SRF,TPM1,VASP,VEGFA,NCK2,HGS,PPM1F,CROCC,RAB11FIP3,PIEZO1,SORBS3,FLOT1,STUB1,MAD2L2,SEPTIN9,CDC42EP1,PARK7,TWF2,CLSTN1,PHLDB1,ATP13A2,CDC42EP4,VPS4A,CHMP2A,EVL,EPS8L2,PINK1,KCTD17,MIEN1,AJUBA,CRB3,PPP1R35,AGRN	56/512	Downregulated
GO Biological Processes	GO:2001056	positive regulation of cysteine-type endopeptidase activity	-2.9273	-1.70388	666,2934,3146,4609,8772,9647,23787,27429,55367,80758,112399	BOK,GSN,HMGB1,MYC,FADD,PPM1F,MTCH1,HTRA2,PIDD1,PRR7,EGLN3	11/86	Downregulated
GO Biological Processes	GO:0051495	positive regulation of cytoskeleton organization	-8.66681	-6.58116	25,274,382,389,402,1490,1639,2017,2316,2934,3984,4088,4771,5202,5216,5829,6281,6376,6385,7168,7408,8440,9647,9948,10174,11135,23580,51466,221908	ABL1,BIN1,ARF6,RHOC,ARL2,CCN2,DCTN1,CTTN,FLNA,GSN,LIMK1,SMAD3,NF2,PFDN2,PFN1,PXN,S100A10,CX3CL1,SDC4,TPM1,VASP,NCK2,PPM1F,WDR1,SORBS3,CDC42EP1,CDC42EP4,EVL,PPP1R35	29/186	Downregulated
GO Biological Processes	GO:0051054	positive regulation of DNA metabolic process	-17.2596	-14.0302	60,142,207,306,581,1017,2021,2067,2260,2264,2521,2671,3014,3146,3181,3184,3276,4609,5155,5982,5984,5985,6597,6598,6944,7126,7422,7468,7515,8110,8607,8914,10155,10445,10459,10574,10856,11284,22948,23529,51548,54921,55135,55257,55658,56941,63922,65057,78996,80174,84717,283899	ACTB,PARP1,AKT1,ANXA3,BAX,CDK2,ENDOG,ERCC1,FGFR1,FGFR4,FUS,GFER,H2AX,HMGB1,HNRNPA2B1,HNRNPD,PRMT1,MYC,PDGFB,RFC2,RFC4,RFC5,SMARCA4,SMARCB1,VPS72,TNFAIP1,VEGFA,NSD2,XRCC1,DPF3,RUVBL1,TIMELESS,TRIM28,MCRS1,MAD2L2,CCT7,RUVBL2,PNKP,CCT5,CLCF1,SIRT6,CHTF8,WRAP53,MRGBP,RNF126,HMCES,CHTF18,ACD,CYREN,DBF4B,HDGFL2,INO80E	52/296	Downregulated
GO Biological Processes	GO:0045911	positive regulation of DNA recombination	-6.8972	-5.03099	60,142,2521,3276,6944,7468,8607,8914,10459,10856,23529,55135,55257,55658,56941,84717	ACTB,PARP1,FUS,PRMT1,VPS72,NSD2,RUVBL1,TIMELESS,MAD2L2,RUVBL2,CLCF1,WRAP53,MRGBP,RNF126,HMCES,HDGFL2	16/76	Downregulated
GO Biological Processes	GO:0045739	positive regulation of DNA repair	-8.94166	-6.81052	60,142,2521,3014,3146,3276,6597,6598,6944,7515,8110,8607,8914,10155,10445,10459,10856,11284,51548,55135,55257,55658,78996,84717,283899	ACTB,PARP1,FUS,H2AX,HMGB1,PRMT1,SMARCA4,SMARCB1,VPS72,XRCC1,DPF3,RUVBL1,TIMELESS,TRIM28,MCRS1,MAD2L2,RUVBL2,PNKP,SIRT6,WRAP53,MRGBP,RNF126,CYREN,HDGFL2,INO80E	25/138	Downregulated
GO Biological Processes	GO:2000781	positive regulation of double-strand break repair	-7.76112	-5.78328	60,142,2521,3276,6597,6598,6944,8110,8607,8914,10459,10856,11284,51548,55135,55257,55658,78996,84717	ACTB,PARP1,FUS,PRMT1,SMARCA4,SMARCB1,VPS72,DPF3,RUVBL1,TIMELESS,MAD2L2,RUVBL2,PNKP,SIRT6,WRAP53,MRGBP,RNF126,CYREN,HDGFL2	19/94	Downregulated
GO Biological Processes	GO:1905168	positive regulation of double-strand break repair via homologous recombination	-6.74789	-4.92307	60,142,2521,3276,6944,8607,8914,10856,55135,55257,55658,84717	ACTB,PARP1,FUS,PRMT1,VPS72,RUVBL1,TIMELESS,RUVBL2,WRAP53,MRGBP,RNF126,HDGFL2	12/43	Downregulated
GO Biological Processes	GO:0010950	positive regulation of endopeptidase activity	-2.67675	-1.50368	666,2934,3146,4609,8772,9647,23787,27166,27429,55367,80758,112399	BOK,GSN,HMGB1,MYC,FADD,PPM1F,MTCH1,PRELID1,HTRA2,PIDD1,PRR7,EGLN3	12/106	Downregulated
GO Biological Processes	GO:0051345	positive regulation of hydrolase activity	-5.58487	-3.89743	29,207,389,666,1364,1969,2146,2260,2934,3146,3265,4609,5300,5905,6281,7052,8772,9647,9905,23513,23603,23787,27166,27429,55367,80758,85360,112399,115704,375790	ABR,AKT1,RHOC,BOK,CLDN4,EPHA2,EZH2,FGFR1,GSN,HMGB1,HRAS,MYC,PIN1,RANGAP1,S100A10,TGM2,FADD,PPM1F,SGSM2,SCRIB,CORO1C,MTCH1,PRELID1,HTRA2,PIDD1,PRR7,SYDE1,EGLN3,EVI5L,AGRN	30/271	Downregulated
GO Biological Processes	GO:0010638	positive regulation of organelle organization	-14.0818	-11.1534	25,274,302,382,389,402,581,664,666,1017,1490,1639,2017,2021,2067,2237,2316,2934,3181,3184,3984,4088,4609,4771,5155,5202,5216,5829,6281,6376,6385,6790,7168,7408,8440,8607,9647,9696,9700,9727,9948,10174,10445,10572,10574,10801,10856,11135,11284,22948,23580,29781,51466,51529,51548,55135,65018,65057,79734,84937,93974,192111,221908,283899	ABL1,BIN1,ANXA2,ARF6,RHOC,ARL2,BAX,BNIP3,BOK,CDK2,CCN2,DCTN1,CTTN,ENDOG,ERCC1,FEN1,FLNA,GSN,HNRNPA2B1,HNRNPD,LIMK1,SMAD3,MYC,NF2,PDGFB,PFDN2,PFN1,PXN,S100A10,CX3CL1,SDC4,AURKA,TPM1,VASP,NCK2,RUVBL1,PPM1F,CROCC,ESPL1,RAB11FIP3,WDR1,SORBS3,MCRS1,SIVA1,CCT7,SEPTIN9,RUVBL2,CDC42EP1,PNKP,CCT5,CDC42EP4,NCAPH2,EVL,ANAPC11,SIRT6,WRAP53,PINK1,ACD,KCTD17,ZNRF1,ATP5IF1,PGAM5,PPP1R35,INO80E	64/499	Downregulated
GO Biological Processes	GO:0010952	positive regulation of peptidase activity	-2.8479	-1.64161	666,1364,2934,3146,4609,8772,9647,23787,27166,27429,55367,80758,112399	BOK,CLDN4,GSN,HMGB1,MYC,FADD,PPM1F,MTCH1,PRELID1,HTRA2,PIDD1,PRR7,EGLN3	13/115	Downregulated
GO Biological Processes	GO:0045937	positive regulation of phosphate metabolic process	-4.92764	-3.33327	25,207,801,808,896,1839,1856,2023,2064,2146,2260,3265,3491,3976,4294,4296,5155,5292,5300,5478,5604,5606,5919,6794,7114,7186,7422,8099,8312,8841,9344,10211,10253,10454,10459,10961,11315,29775,30844,55011,65018,85456,221927	ABL1,AKT1,CALM1,CALM3,CCND3,HBEGF,DVL2,ENO1,ERBB2,EZH2,FGFR1,HRAS,CCN1,LIF,MAP3K10,MAP3K11,PDGFB,PIM1,PIN1,PPIA,MAP2K1,MAP2K3,RARRES2,STK11,TMSB4X,TRAF2,VEGFA,CDK2AP1,AXIN1,HDAC3,TAOK2,FLOT1,SPRY2,TAB1,MAD2L2,ERP29,PARK7,CARD10,EHD4,PIH1D1,PINK1,TNKS1BP1,BRAT1	43/493	Downregulated
GO Biological Processes	GO:0010562	positive regulation of phosphorus metabolic process	-4.92764	-3.33327	25,207,801,808,896,1839,1856,2023,2064,2146,2260,3265,3491,3976,4294,4296,5155,5292,5300,5478,5604,5606,5919,6794,7114,7186,7422,8099,8312,8841,9344,10211,10253,10454,10459,10961,11315,29775,30844,55011,65018,85456,221927	ABL1,AKT1,CALM1,CALM3,CCND3,HBEGF,DVL2,ENO1,ERBB2,EZH2,FGFR1,HRAS,CCN1,LIF,MAP3K10,MAP3K11,PDGFB,PIM1,PIN1,PPIA,MAP2K1,MAP2K3,RARRES2,STK11,TMSB4X,TRAF2,VEGFA,CDK2AP1,AXIN1,HDAC3,TAOK2,FLOT1,SPRY2,TAB1,MAD2L2,ERP29,PARK7,CARD10,EHD4,PIH1D1,PINK1,TNKS1BP1,BRAT1	43/493	Downregulated
GO Biological Processes	GO:0042327	positive regulation of phosphorylation	-5.49026	-3.8181	25,207,801,808,896,1839,1856,2064,2146,2260,3265,3491,3976,4294,4296,5155,5292,5300,5478,5604,5606,5919,6794,7186,7422,8099,8312,8841,9344,10211,10253,10454,10459,10961,11315,29775,30844,55011,65018,85456,221927	ABL1,AKT1,CALM1,CALM3,CCND3,HBEGF,DVL2,ERBB2,EZH2,FGFR1,HRAS,CCN1,LIF,MAP3K10,MAP3K11,PDGFB,PIM1,PIN1,PPIA,MAP2K1,MAP2K3,RARRES2,STK11,TRAF2,VEGFA,CDK2AP1,AXIN1,HDAC3,TAOK2,FLOT1,SPRY2,TAB1,MAD2L2,ERP29,PARK7,CARD10,EHD4,PIH1D1,PINK1,TNKS1BP1,BRAT1	41/437	Downregulated
GO Biological Processes	GO:0031401	positive regulation of protein modification process	-8.24605	-6.20807	25,207,801,808,896,1839,1856,2064,2146,2260,3265,3491,3976,4294,4296,4692,5155,5292,5300,5478,5604,5606,5919,6187,6659,6794,7186,7422,8099,8312,8841,9112,9344,10055,10211,10253,10273,10454,10459,10865,10961,11186,11315,23640,25855,27338,29775,29997,30844,51343,55011,55215,55765,65018,85456,201254,221927	ABL1,AKT1,CALM1,CALM3,CCND3,HBEGF,DVL2,ERBB2,EZH2,FGFR1,HRAS,CCN1,LIF,MAP3K10,MAP3K11,NDN,PDGFB,PIM1,PIN1,PPIA,MAP2K1,MAP2K3,RARRES2,RPS2,SOX4,STK11,TRAF2,VEGFA,CDK2AP1,AXIN1,HDAC3,MTA1,TAOK2,SAE1,FLOT1,SPRY2,STUB1,TAB1,MAD2L2,ARID5A,ERP29,RASSF1,PARK7,HSPBP1,BRMS1,UBE2S,CARD10,NOP53,EHD4,FZR1,PIH1D1,FANCI,INAVA,PINK1,TNKS1BP1,CENPX,BRAT1	57/574	Downregulated
GO Biological Processes	GO:0001934	positive regulation of protein phosphorylation	-6.08496	-4.33713	25,207,801,808,896,1839,1856,2064,2146,2260,3265,3491,3976,4294,4296,5155,5292,5300,5478,5604,5606,5919,6794,7186,7422,8099,8312,8841,9344,10211,10253,10454,10459,10961,11315,29775,30844,55011,65018,85456,221927	ABL1,AKT1,CALM1,CALM3,CCND3,HBEGF,DVL2,ERBB2,EZH2,FGFR1,HRAS,CCN1,LIF,MAP3K10,MAP3K11,PDGFB,PIM1,PIN1,PPIA,MAP2K1,MAP2K3,RARRES2,STK11,TRAF2,VEGFA,CDK2AP1,AXIN1,HDAC3,TAOK2,FLOT1,SPRY2,TAB1,MAD2L2,ERP29,PARK7,CARD10,EHD4,PIH1D1,PINK1,TNKS1BP1,BRAT1	41/414	Downregulated
GO Biological Processes	GO:0032273	positive regulation of protein polymerization	-3.22035	-1.93895	274,382,402,1639,2017,5216,7408,8440,11135,23580,51466,65018	BIN1,ARF6,ARL2,DCTN1,CTTN,PFN1,VASP,NCK2,CDC42EP1,CDC42EP4,EVL,PINK1	12/92	Downregulated
GO Biological Processes	GO:0071902	positive regulation of protein serine/threonine kinase activity	-5.71425	-4.00941	207,801,808,896,1856,2064,2146,2260,3265,4294,4296,5155,5292,5604,7186,10454,10961,55011	AKT1,CALM1,CALM3,CCND3,DVL2,ERBB2,EZH2,FGFR1,HRAS,MAP3K10,MAP3K11,PDGFB,PIM1,MAP2K1,TRAF2,TAB1,ERP29,PIH1D1	18/114	Downregulated
GO Biological Processes	GO:0031334	positive regulation of protein-containing complex assembly	-2.81676	-1.62142	274,382,389,402,581,1639,2017,5216,7408,7422,8440,9780,10273,11135,11315,23580,51466,65018,84962	BIN1,ARF6,RHOC,ARL2,BAX,DCTN1,CTTN,PFN1,VASP,VEGFA,NCK2,PIEZO1,STUB1,CDC42EP1,PARK7,CDC42EP4,EVL,PINK1,AJUBA	19/205	Downregulated
GO Biological Processes	GO:0051496	positive regulation of stress fiber assembly	-6.74958	-4.92307	25,389,1490,3984,4088,4771,5829,6281,6385,7168,9647,10174,51466	ABL1,RHOC,CCN2,LIMK1,SMAD3,NF2,PXN,S100A10,SDC4,TPM1,PPM1F,SORBS3,EVL	13/51	Downregulated
GO Biological Processes	GO:1902905	positive regulation of supramolecular fiber organization	-9.18288	-7.01564	25,274,382,389,402,1490,1639,2017,2316,2876,2934,3984,4088,4771,5216,5829,6281,6376,6385,7168,7408,8440,9647,9948,10174,11135,23580,51466,79709	ABL1,BIN1,ARF6,RHOC,ARL2,CCN2,DCTN1,CTTN,FLNA,GPX1,GSN,LIMK1,SMAD3,NF2,PFN1,PXN,S100A10,CX3CL1,SDC4,TPM1,VASP,NCK2,PPM1F,WDR1,SORBS3,CDC42EP1,CDC42EP4,EVL,COLGALT1	29/177	Downregulated
GO Biological Processes	GO:0051347	positive regulation of transferase activity	-9.50107	-7.27874	25,207,801,808,896,1856,2064,2146,2260,3265,3491,4294,4296,5155,5292,5478,5604,5606,5982,5984,5985,6187,6794,7186,7329,8106,8312,9344,10454,10961,27338,29775,51343,54921,55011,63922,65018	ABL1,AKT1,CALM1,CALM3,CCND3,DVL2,ERBB2,EZH2,FGFR1,HRAS,CCN1,MAP3K10,MAP3K11,PDGFB,PIM1,PPIA,MAP2K1,MAP2K3,RFC2,RFC4,RFC5,RPS2,STK11,TRAF2,UBE2I,PABPN1,AXIN1,TAOK2,TAB1,ERP29,UBE2S,CARD10,FZR1,CHTF8,PIH1D1,CHTF18,PINK1	37/264	Downregulated
KEGG Pathway	hsa05020	Prion disease	-6.7743	-4.94017	516,581,1327,1329,1535,1537,3915,4696,4713,4723,4725,4726,5293,5566,5688,5694,5702,5708,7280,7384,7388,7846,7979,9586,10383,11047,27089,29796,64837,84617,84790,203068,347733	ATP5MC1,BAX,COX4I1,COX5B,CYBA,CYC1,LAMC1,NDUFA3,NDUFB7,NDUFV1,NDUFS5,NDUFS6,PIK3CD,PRKACA,PSMA7,PSMB6,PSMC3,PSMD2,TUBB2A,UQCRC1,UQCRH,TUBA1A,SEM1,CREB5,TUBB4B,ADRM1,UQCRQ,UQCR10,KLC2,TUBB6,TUBA1C,TUBB,TUBB2B	33/278	Downregulated
GO Biological Processes	GO:0045039	protein insertion into mitochondrial inner membrane	-3.84147	-2.44705	26517,26519,26521,29928,140823	TIMM13,TIMM10,TIMM8B,TIMM22,ROMO1	5/13	Downregulated
GO Biological Processes	GO:0070585	protein localization to mitochondrion	-8.26089	-6.22075	207,581,706,3098,3099,5300,10245,10452,23203,23770,23787,26517,26519,26521,29928,51024,54543,65018,140823	AKT1,BAX,TSPO,HK1,HK2,PIN1,TIMM17B,TOMM40,PMPCA,FKBP8,MTCH1,TIMM13,TIMM10,TIMM8B,TIMM22,FIS1,TOMM7,PINK1,ROMO1	19/88	Downregulated
GO Biological Processes	GO:0033365	protein localization to organelle	-13.8188	-10.9526	25,142,207,382,402,439,581,706,1855,2064,2146,2633,3014,3068,3098,3099,3838,4000,4796,4904,5192,5300,5566,5905,6790,6794,8266,8733,9146,9696,9697,9727,10139,10245,10452,10634,10856,10938,11190,11315,23203,23399,23400,23511,23513,23645,23649,23770,23787,25777,26262,26517,26519,26521,27183,27341,29928,29997,51016,51024,51548,54069,54543,54984,55048,55135,55506,55920,65018,65057,78996,79147,79720,79…	ABL1,PARP1,AKT1,ARF6,ARL2,GET3,BAX,TSPO,DVL1,ERBB2,EZH2,GBP1,H2AX,HDGF,HK1,HK2,KPNA2,LMNA,TONSL,YBX1,PEX10,PIN1,PRKACA,RANGAP1,AURKA,STK11,UBL4A,GPAA1,HGS,CROCC,TRAM2,RAB11FIP3,ARFRP1,TIMM17B,TOMM40,GAS2L1,RUVBL2,EHD1,CEP250,PARK7,PMPCA,CTDNEP1,ATP13A2,NUP188,SCRIB,PPP1R15A,POLA2,FKBP8,MTCH1,SUN2,TSPAN17,TIMM13,TIMM10,TIMM8B,VPS4A,RRP7A,TIMM22,NOP53,EMC9,FIS1,SIRT6,MIS18A,TOMM7,PINX1,VPS37C,WRAP5…	85/794	Downregulated
GO Biological Processes	GO:0006605	protein targeting	-4.4728	-2.95425	134,706,4641,5300,8266,9146,9344,9454,9697,10245,10452,10755,11140,23203,23787,26517,26519,26521,27183,29928,51024,54543,55048,79720,84885,85377,140823	ADORA1,TSPO,MYO1C,PIN1,UBL4A,HGS,TAOK2,HOMER3,TRAM2,TIMM17B,TOMM40,GIPC1,CDC37,PMPCA,MTCH1,TIMM13,TIMM10,TIMM8B,VPS4A,TIMM22,FIS1,TOMM7,VPS37C,VPS37B,ZDHHC12,MICALL1,ROMO1	27/264	Downregulated
GO Biological Processes	GO:0006626	protein targeting to mitochondrion	-5.61702	-3.924	706,5300,10245,10452,23203,23787,26517,26519,26521,29928,51024,54543,140823	TSPO,PIN1,TIMM17B,TOMM40,PMPCA,MTCH1,TIMM13,TIMM10,TIMM8B,TIMM22,FIS1,TOMM7,ROMO1	13/63	Downregulated
GO Biological Processes	GO:0022618	protein-RNA complex assembly	-4.33638	-2.84308	5822,6209,6628,6635,6636,6637,6895,7458,8175,8607,8683,8996,9092,10421,10856,11338,22827,23246,25804,26121,27341,29997,55011,84811	PWP2,RPS15,SNRPB,SNRPE,SNRPF,SNRPG,TARBP2,EIF4H,SF3A2,RUVBL1,SRSF9,NOL3,SART1,CD2BP2,RUVBL2,U2AF2,PUF60,BOP1,LSM4,PRPF31,RRP7A,NOP53,PIH1D1,BUD13	24/225	Downregulated
GO Biological Processes	GO:0071826	protein-RNA complex organization	-4.50204	-2.97694	5822,6209,6628,6635,6636,6637,6895,7458,8175,8607,8683,8996,9092,10421,10856,11338,22827,23246,25804,26121,27341,29997,55011,55192,84811	PWP2,RPS15,SNRPB,SNRPE,SNRPF,SNRPG,TARBP2,EIF4H,SF3A2,RUVBL1,SRSF9,NOL3,SART1,CD2BP2,RUVBL2,U2AF2,PUF60,BOP1,LSM4,PRPF31,RRP7A,NOP53,PIH1D1,DNAJC17,BUD13	25/234	Downregulated
GO Biological Processes	GO:0009137	purine nucleoside diphosphate catabolic process	-11.4214	-8.8489	230,2023,2026,2584,2597,2821,3098,3099,3939,5209,5211,5214,5223,5230,5315,7167,8870,79147	ALDOC,ENO1,ENO2,GALK1,GAPDH,GPI,HK1,HK2,LDHA,PFKFB3,PFKL,PFKP,PGAM1,PGK1,PKM,TPI1,IER3,FKRP	18/53	Downregulated
GO Biological Processes	GO:0009135	purine nucleoside diphosphate metabolic process	-11.2934	-8.74945	230,2023,2026,2584,2597,2821,2987,3098,3099,3939,5209,5211,5214,5223,5230,5315,7167,8870,9414,79147	ALDOC,ENO1,ENO2,GALK1,GAPDH,GPI,GUK1,HK1,HK2,LDHA,PFKFB3,PFKL,PFKP,PGAM1,PGK1,PKM,TPI1,IER3,TJP2,FKRP	20/68	Downregulated
GO Biological Processes	GO:0009144	purine nucleoside triphosphate metabolic process	-9.96124	-7.63482	142,230,271,516,2023,2026,2584,2597,2821,2987,3098,3099,3614,3704,3939,4696,4713,4723,4725,4726,5209,5211,5214,5223,5230,5315,7167,8870,30968,57190,79147,114789	PARP1,ALDOC,AMPD2,ATP5MC1,ENO1,ENO2,GALK1,GAPDH,GPI,GUK1,HK1,HK2,IMPDH1,ITPA,LDHA,NDUFA3,NDUFB7,NDUFV1,NDUFS5,NDUFS6,PFKFB3,PFKL,PFKP,PGAM1,PGK1,PKM,TPI1,IER3,STOML2,SELENON,FKRP,SLC25A25	32/197	Downregulated
GO Biological Processes	GO:0006195	purine nucleotide catabolic process	-9.72657	-7.45022	230,2023,2026,2584,2597,2821,3098,3099,3704,3939,5209,5211,5214,5223,5230,5315,7167,8870,10591,30833,79147	ALDOC,ENO1,ENO2,GALK1,GAPDH,GPI,HK1,HK2,ITPA,LDHA,PFKFB3,PFKL,PFKP,PGAM1,PGK1,PKM,TPI1,IER3,DNPH1,NT5C,FKRP	21/90	Downregulated
GO Biological Processes	GO:0006163	purine nucleotide metabolic process	-8.79396	-6.68868	142,230,271,353,516,1969,2023,2026,2584,2597,2821,2987,3098,3099,3614,3704,3939,4696,4713,4723,4725,4726,5091,5198,5209,5211,5214,5223,5230,5315,7167,8870,9414,10591,22934,25824,30833,30968,57190,79147,80347,84875,93100,114789	PARP1,ALDOC,AMPD2,APRT,ATP5MC1,EPHA2,ENO1,ENO2,GALK1,GAPDH,GPI,GUK1,HK1,HK2,IMPDH1,ITPA,LDHA,NDUFA3,NDUFB7,NDUFV1,NDUFS5,NDUFS6,PC,PFAS,PFKFB3,PFKL,PFKP,PGAM1,PGK1,PKM,TPI1,IER3,TJP2,DNPH1,RPIA,PRDX5,NT5C,STOML2,SELENON,FKRP,COASY,PARP10,NAPRT,SLC25A25	44/371	Downregulated
GO Biological Processes	GO:0009181	purine ribonucleoside diphosphate catabolic process	-11.4214	-8.8489	230,2023,2026,2584,2597,2821,3098,3099,3939,5209,5211,5214,5223,5230,5315,7167,8870,79147	ALDOC,ENO1,ENO2,GALK1,GAPDH,GPI,HK1,HK2,LDHA,PFKFB3,PFKL,PFKP,PGAM1,PGK1,PKM,TPI1,IER3,FKRP	18/53	Downregulated
GO Biological Processes	GO:0009179	purine ribonucleoside diphosphate metabolic process	-11.2934	-8.74945	230,2023,2026,2584,2597,2821,2987,3098,3099,3939,5209,5211,5214,5223,5230,5315,7167,8870,9414,79147	ALDOC,ENO1,ENO2,GALK1,GAPDH,GPI,GUK1,HK1,HK2,LDHA,PFKFB3,PFKL,PFKP,PGAM1,PGK1,PKM,TPI1,IER3,TJP2,FKRP	20/68	Downregulated
GO Biological Processes	GO:0009205	purine ribonucleoside triphosphate metabolic process	-9.72134	-7.44989	142,230,271,516,2023,2026,2584,2597,2821,3098,3099,3614,3704,3939,4696,4713,4723,4725,4726,5209,5211,5214,5223,5230,5315,7167,8870,30968,57190,79147,114789	PARP1,ALDOC,AMPD2,ATP5MC1,ENO1,ENO2,GALK1,GAPDH,GPI,HK1,HK2,IMPDH1,ITPA,LDHA,NDUFA3,NDUFB7,NDUFV1,NDUFS5,NDUFS6,PFKFB3,PFKL,PFKP,PGAM1,PGK1,PKM,TPI1,IER3,STOML2,SELENON,FKRP,SLC25A25	31/190	Downregulated
GO Biological Processes	GO:0009154	purine ribonucleotide catabolic process	-9.76911	-7.47886	230,2023,2026,2584,2597,2821,3098,3099,3704,3939,5209,5211,5214,5223,5230,5315,7167,8870,30833,79147	ALDOC,ENO1,ENO2,GALK1,GAPDH,GPI,HK1,HK2,ITPA,LDHA,PFKFB3,PFKL,PFKP,PGAM1,PGK1,PKM,TPI1,IER3,NT5C,FKRP	20/81	Downregulated
GO Biological Processes	GO:0009150	purine ribonucleotide metabolic process	-9.02	-6.87533	142,230,271,353,516,1969,2023,2026,2584,2597,2821,2987,3098,3099,3614,3704,3939,4696,4713,4723,4725,4726,5198,5209,5211,5214,5223,5230,5315,7167,8870,9414,30833,30968,57190,79147,80347,114789	PARP1,ALDOC,AMPD2,APRT,ATP5MC1,EPHA2,ENO1,ENO2,GALK1,GAPDH,GPI,GUK1,HK1,HK2,IMPDH1,ITPA,LDHA,NDUFA3,NDUFB7,NDUFV1,NDUFS5,NDUFS6,PFAS,PFKFB3,PFKL,PFKP,PGAM1,PGK1,PKM,TPI1,IER3,TJP2,NT5C,STOML2,SELENON,FKRP,COASY,SLC25A25	38/287	Downregulated
GO Biological Processes	GO:0072523	purine-containing compound catabolic process	-9.81694	-7.52283	230,2023,2026,2584,2597,2821,3098,3099,3704,3939,4521,5209,5211,5214,5223,5230,5315,7167,8870,10591,11332,30833,79147	ALDOC,ENO1,ENO2,GALK1,GAPDH,GPI,HK1,HK2,ITPA,LDHA,NUDT1,PFKFB3,PFKL,PFKP,PGAM1,PGK1,PKM,TPI1,IER3,DNPH1,ACOT7,NT5C,FKRP	23/107	Downregulated
GO Biological Processes	GO:0072521	purine-containing compound metabolic process	-7.00312	-5.12069	142,230,271,353,516,1969,2023,2026,2584,2597,2821,2987,3098,3099,3614,3704,3939,4521,4696,4713,4723,4725,4726,5091,5198,5209,5211,5214,5223,5230,5315,7167,8870,9414,10591,10654,11332,22934,25824,30833,30968,55229,57190,60490,79147,80347,84875,93100,114789	PARP1,ALDOC,AMPD2,APRT,ATP5MC1,EPHA2,ENO1,ENO2,GALK1,GAPDH,GPI,GUK1,HK1,HK2,IMPDH1,ITPA,LDHA,NUDT1,NDUFA3,NDUFB7,NDUFV1,NDUFS5,NDUFS6,PC,PFAS,PFKFB3,PFKL,PFKP,PGAM1,PGK1,PKM,TPI1,IER3,TJP2,DNPH1,PMVK,ACOT7,RPIA,PRDX5,NT5C,STOML2,PANK4,SELENON,PPCDC,FKRP,COASY,PARP10,NAPRT,SLC25A25	49/500	Downregulated
GO Biological Processes	GO:0019364	pyridine nucleotide catabolic process	-11.5837	-8.98077	230,2023,2026,2584,2597,2821,3098,3099,3939,5209,5211,5214,5223,5230,5315,7167,8870,79147	ALDOC,ENO1,ENO2,GALK1,GAPDH,GPI,HK1,HK2,LDHA,PFKFB3,PFKL,PFKP,PGAM1,PGK1,PKM,TPI1,IER3,FKRP	18/52	Downregulated
GO Biological Processes	GO:0019362	pyridine nucleotide metabolic process	-9.44797	-7.24765	230,2023,2026,2584,2597,2821,3098,3099,3939,5091,5209,5211,5214,5223,5230,5315,7167,8870,22934,25824,79147,84875,93100,128240	ALDOC,ENO1,ENO2,GALK1,GAPDH,GPI,HK1,HK2,LDHA,PC,PFKFB3,PFKL,PFKP,PGAM1,PGK1,PKM,TPI1,IER3,RPIA,PRDX5,FKRP,PARP10,NAPRT,NAXE	24/121	Downregulated
GO Biological Processes	GO:0072526	pyridine-containing compound catabolic process	-11.1088	-8.58505	230,2023,2026,2584,2597,2821,3098,3099,3939,5209,5211,5214,5223,5230,5315,7167,8870,79147	ALDOC,ENO1,ENO2,GALK1,GAPDH,GPI,HK1,HK2,LDHA,PFKFB3,PFKL,PFKP,PGAM1,PGK1,PKM,TPI1,IER3,FKRP	18/55	Downregulated
GO Biological Processes	GO:0072524	pyridine-containing compound metabolic process	-8.85412	-6.73137	230,2023,2026,2584,2597,2821,3098,3099,3939,5091,5209,5211,5214,5223,5230,5315,7167,8870,22934,25824,79147,84875,93100,128240	ALDOC,ENO1,ENO2,GALK1,GAPDH,GPI,HK1,HK2,LDHA,PC,PFKFB3,PFKL,PFKP,PGAM1,PGK1,PKM,TPI1,IER3,RPIA,PRDX5,FKRP,PARP10,NAPRT,NAXE	24/129	Downregulated
GO Biological Processes	GO:0006090	pyruvate metabolic process	-10.7853	-8.33961	230,2023,2026,2584,2597,2821,3098,3099,3939,5091,5209,5211,5214,5223,5230,5315,7167,8870,9123,79147	ALDOC,ENO1,ENO2,GALK1,GAPDH,GPI,HK1,HK2,LDHA,PC,PFKFB3,PFKL,PFKP,PGAM1,PGK1,PKM,TPI1,IER3,SLC16A3,FKRP	20/72	Downregulated
WikiPathways	WP4223	Ras signaling	-4.2965	-2.81708	25,207,208,382,598,801,808,1969,2002,2260,2264,2783,2791,3265,5293,5338,5566,5604,5878,10298,11186	ABL1,AKT1,AKT2,ARF6,BCL2L1,CALM1,CALM3,EPHA2,ELK1,FGFR1,FGFR4,GNB2,GNG11,HRAS,PIK3CD,PLD2,PRKACA,MAP2K1,RAB5C,PAK4,RASSF1	21/184	Downregulated
GO Biological Processes	GO:0000725	recombinational repair	-2.88344	-1.67205	2237,3014,4172,4173,4174,4176,4796,5531,7515,7979,80198,84296,116028,197370	FEN1,H2AX,MCM3,MCM4,MCM5,MCM7,TONSL,PPP4C,XRCC1,SEM1,MUS81,GINS4,RMI2,NSMCE1	14/128	Downregulated
GO Biological Processes	GO:0032956	regulation of actin cytoskeleton organization	-11.038	-8.52072	25,71,274,382,389,822,1490,1856,2017,2314,2316,2934,3265,3925,3984,4070,4088,4771,5216,5829,6281,6376,6385,6840,7114,7168,7408,8440,8558,9168,9344,9620,9647,9948,10174,11078,11113,11132,11135,11344,23221,23406,23580,51466,54961,64857,91663	ABL1,ACTG1,BIN1,ARF6,RHOC,CAPG,CCN2,DVL2,CTTN,FLII,FLNA,GSN,HRAS,STMN1,LIMK1,TACSTD2,SMAD3,NF2,PFN1,PXN,S100A10,CX3CL1,SDC4,SVIL,TMSB4X,TPM1,VASP,NCK2,CDK10,TMSB10,TAOK2,CELSR1,PPM1F,WDR1,SORBS3,TRIOBP,CIT,CAPN10,CDC42EP1,TWF2,RHOBTB2,COTL1,CDC42EP4,EVL,SSH3,PLEKHG2,MYADM	47/354	Downregulated
GO Biological Processes	GO:0032231	regulation of actin filament bundle assembly	-6.81409	-4.97455	25,71,389,1490,2316,3925,3984,4070,4088,4771,5216,5829,6281,6376,6385,7168,9647,10174,51466	ABL1,ACTG1,RHOC,CCN2,FLNA,STMN1,LIMK1,TACSTD2,SMAD3,NF2,PFN1,PXN,S100A10,CX3CL1,SDC4,TPM1,PPM1F,SORBS3,EVL	19/107	Downregulated
GO Biological Processes	GO:0030832	regulation of actin filament length	-6.01937	-4.28242	274,382,822,2017,2314,2934,5216,6840,7114,7408,8440,9168,9948,11078,11135,11344,23406,23580,51466,54961,64857,91663	BIN1,ARF6,CAPG,CTTN,FLII,GSN,PFN1,SVIL,TMSB4X,VASP,NCK2,TMSB10,WDR1,TRIOBP,CDC42EP1,TWF2,COTL1,CDC42EP4,EVL,SSH3,PLEKHG2,MYADM	22/155	Downregulated
GO Biological Processes	GO:0110053	regulation of actin filament organization	-10.2304	-7.85551	25,71,274,382,389,822,1490,2017,2314,2316,2934,3925,3984,4070,4088,4771,5216,5829,6281,6376,6385,6840,7114,7168,7408,8440,9168,9647,9948,10174,11078,11135,11344,23406,23580,51466,54961,64857,91663	ABL1,ACTG1,BIN1,ARF6,RHOC,CAPG,CCN2,CTTN,FLII,FLNA,GSN,STMN1,LIMK1,TACSTD2,SMAD3,NF2,PFN1,PXN,S100A10,CX3CL1,SDC4,SVIL,TMSB4X,TPM1,VASP,NCK2,TMSB10,PPM1F,WDR1,SORBS3,TRIOBP,CDC42EP1,TWF2,COTL1,CDC42EP4,EVL,SSH3,PLEKHG2,MYADM	39/273	Downregulated
GO Biological Processes	GO:0030833	regulation of actin filament polymerization	-6.50145	-4.70835	274,382,822,2017,2314,2934,5216,6840,7114,7408,8440,9168,11078,11135,11344,23406,23580,51466,54961,64857,91663	BIN1,ARF6,CAPG,CTTN,FLII,GSN,PFN1,SVIL,TMSB4X,VASP,NCK2,TMSB10,TRIOBP,CDC42EP1,TWF2,COTL1,CDC42EP4,EVL,SSH3,PLEKHG2,MYADM	21/134	Downregulated
GO Biological Processes	GO:0032970	regulation of actin filament-based process	-11.8692	-9.23343	25,71,134,274,382,389,822,1265,1490,1856,2017,2314,2316,2934,3265,3728,3925,3984,4070,4088,4627,4771,5216,5829,6281,6376,6385,6781,6840,7114,7168,7408,8440,8558,9168,9344,9620,9647,9948,10174,11078,11113,11132,11135,11344,23221,23406,23580,51466,54961,64857,91663	ABL1,ACTG1,ADORA1,BIN1,ARF6,RHOC,CAPG,CNN2,CCN2,DVL2,CTTN,FLII,FLNA,GSN,HRAS,JUP,STMN1,LIMK1,TACSTD2,SMAD3,MYH9,NF2,PFN1,PXN,S100A10,CX3CL1,SDC4,STC1,SVIL,TMSB4X,TPM1,VASP,NCK2,CDK10,TMSB10,TAOK2,CELSR1,PPM1F,WDR1,SORBS3,TRIOBP,CIT,CAPN10,CDC42EP1,TWF2,RHOBTB2,COTL1,CDC42EP4,EVL,SSH3,PLEKHG2,MYADM	52/398	Downregulated
GO Biological Processes	GO:0008064	regulation of actin polymerization or depolymerization	-6.16662	-4.40649	274,382,822,2017,2314,2934,5216,6840,7114,7408,8440,9168,9948,11078,11135,11344,23406,23580,51466,54961,64857,91663	BIN1,ARF6,CAPG,CTTN,FLII,GSN,PFN1,SVIL,TMSB4X,VASP,NCK2,TMSB10,WDR1,TRIOBP,CDC42EP1,TWF2,COTL1,CDC42EP4,EVL,SSH3,PLEKHG2,MYADM	22/152	Downregulated
GO Biological Processes	GO:0110020	regulation of actomyosin structure organization	-5.52773	-3.84998	25,71,389,1490,3925,3984,4070,4088,4771,5216,5829,6281,6385,7168,9647,10174,51466	ABL1,ACTG1,RHOC,CCN2,STMN1,LIMK1,TACSTD2,SMAD3,NF2,PFN1,PXN,S100A10,SDC4,TPM1,PPM1F,SORBS3,EVL	17/106	Downregulated
GO Biological Processes	GO:0090066	regulation of anatomical structure size	-4.28773	-2.81128	25,134,274,382,822,1173,1874,1889,1954,2017,2314,2664,2876,2934,3984,5216,6560,6649,6722,6840,7114,7408,7422,7477,8440,9168,9948,10273,11078,11135,11344,23400,23406,23557,23580,51466,54961,56262,56996,64857,91663,389541	ABL1,ADORA1,BIN1,ARF6,CAPG,AP2M1,E2F4,ECE1,MEGF8,CTTN,FLII,GDI1,GPX1,GSN,LIMK1,PFN1,SLC12A4,SOD3,SRF,SVIL,TMSB4X,VASP,VEGFA,WNT7B,NCK2,TMSB10,WDR1,STUB1,TRIOBP,CDC42EP1,TWF2,ATP13A2,COTL1,SNAPIN,CDC42EP4,EVL,SSH3,LRRC8A,SLC12A9,PLEKHG2,MYADM,LAMTOR4	42/508	Downregulated
GO Biological Processes	GO:0032535	regulation of cellular component size	-5.96665	-4.23291	25,274,382,822,1173,1874,1954,2017,2314,2664,2934,3984,5216,6560,6722,6840,7114,7408,7422,7477,8440,9168,9948,11078,11135,11344,23400,23406,23557,23580,51466,54961,56262,56996,64857,91663,389541	ABL1,BIN1,ARF6,CAPG,AP2M1,E2F4,MEGF8,CTTN,FLII,GDI1,GSN,LIMK1,PFN1,SLC12A4,SRF,SVIL,TMSB4X,VASP,VEGFA,WNT7B,NCK2,TMSB10,WDR1,TRIOBP,CDC42EP1,TWF2,ATP13A2,COTL1,SNAPIN,CDC42EP4,EVL,SSH3,LRRC8A,SLC12A9,PLEKHG2,MYADM,LAMTOR4	37/359	Downregulated
GO Biological Processes	GO:0080135	regulation of cellular response to stress	-15.2626	-12.2203	25,60,142,207,208,581,598,666,708,1032,2023,2067,2316,2521,2950,3014,3146,3276,4609,5478,5531,5604,6597,6598,6659,6878,6944,7468,7515,8110,8440,8607,8870,8914,8996,9261,9344,9894,10155,10273,10445,10459,10474,10494,10856,10961,11284,11315,23645,51278,51548,54910,55135,55210,55257,55611,55658,55765,57805,65018,78996,79968,84309,84717,84962,91304,116028,283899,387893	ABL1,ACTB,PARP1,AKT1,AKT2,BAX,BCL2L1,BOK,C1QBP,CDKN2D,ENO1,ERCC1,FLNA,FUS,GSTP1,H2AX,HMGB1,PRMT1,MYC,PPIA,PPP4C,MAP2K1,SMARCA4,SMARCB1,SOX4,TAF6,VPS72,NSD2,XRCC1,DPF3,NCK2,RUVBL1,IER3,TIMELESS,NOL3,MAPKAPK2,TAOK2,TELO2,TRIM28,STUB1,MCRS1,MAD2L2,TADA3,STK25,RUVBL2,ERP29,PNKP,PARK7,PPP1R15A,IER5,SIRT6,SEMA4C,WRAP53,ATAD3A,MRGBP,OTUB1,RNF126,INAVA,CCAR2,PINK1,CYREN,WDR76,NUDT16L1,HDGFL2,AJUBA,TMEM25…	69/535	Downregulated
GO Biological Processes	GO:2000116	regulation of cysteine-type endopeptidase activity	-4.33032	-2.83886	207,666,2934,3146,4609,5698,7422,8772,8996,9647,23787,27429,55011,55367,80758,83596,112399	AKT1,BOK,GSN,HMGB1,MYC,PSMB9,VEGFA,FADD,NOL3,PPM1F,MTCH1,HTRA2,PIH1D1,PIDD1,PRR7,BCL2L12,EGLN3	17/130	Downregulated
GO Biological Processes	GO:0051493	regulation of cytoskeleton organization	-15.6339	-12.5693	25,71,274,382,389,402,822,1104,1490,1639,1856,2011,2017,2314,2316,2934,3265,3925,3984,4070,4088,4682,4771,5119,5202,5216,5310,5829,6281,6376,6385,6840,6904,7114,7168,7408,8440,8558,9168,9344,9620,9647,9948,10174,10432,10460,10634,11078,11113,11132,11135,11344,23187,23221,23354,23406,23580,27243,50861,51466,54961,55201,64857,79643,81624,85360,91663,93323,221908,100505385	ABL1,ACTG1,BIN1,ARF6,RHOC,ARL2,CAPG,RCC1,CCN2,DCTN1,DVL2,MARK2,CTTN,FLII,FLNA,GSN,HRAS,STMN1,LIMK1,TACSTD2,SMAD3,NUBP1,NF2,CHMP1A,PFDN2,PFN1,PKD1,PXN,S100A10,CX3CL1,SDC4,SVIL,TBCD,TMSB4X,TPM1,VASP,NCK2,CDK10,TMSB10,TAOK2,CELSR1,PPM1F,WDR1,SORBS3,RBM14,TACC3,GAS2L1,TRIOBP,CIT,CAPN10,CDC42EP1,TWF2,PHLDB1,RHOBTB2,HAUS5,COTL1,CDC42EP4,CHMP2A,STMN3,EVL,SSH3,MAP1S,PLEKHG2,CHMP6,DIAPH3,SYDE1,MYADM,HAUS8…	70/539	Downregulated
GO Biological Processes	GO:0051052	regulation of DNA metabolic process	-21.3395	-17.5982	25,60,142,207,306,581,708,1017,2021,2067,2260,2264,2521,2671,3005,3014,3146,3181,3183,3184,3276,3838,4000,4172,4173,4174,4176,4609,5155,5531,5976,5982,5984,5985,6597,6598,6878,6944,7126,7422,7468,7515,8110,8607,8870,8914,8971,9466,10155,10445,10459,10474,10574,10856,11284,22948,23529,51548,54921,54984,55135,55257,55611,55658,56897,56941,63922,64855,65057,78996,80174,84309,84717,116028,197370,2838…	ABL1,ACTB,PARP1,AKT1,ANXA3,BAX,C1QBP,CDK2,ENDOG,ERCC1,FGFR1,FGFR4,FUS,GFER,H1-0,H2AX,HMGB1,HNRNPA2B1,HNRNPC,HNRNPD,PRMT1,KPNA2,LMNA,MCM3,MCM4,MCM5,MCM7,MYC,PDGFB,PPP4C,UPF1,RFC2,RFC4,RFC5,SMARCA4,SMARCB1,TAF6,VPS72,TNFAIP1,VEGFA,NSD2,XRCC1,DPF3,RUVBL1,IER3,TIMELESS,H1-10,IL27RA,TRIM28,MCRS1,MAD2L2,TADA3,CCT7,RUVBL2,PNKP,CCT5,CLCF1,SIRT6,CHTF8,PINX1,WRAP53,MRGBP,OTUB1,RNF126,WRNIP1,HMCES,CHTF18,NI…	77/505	Downregulated
GO Biological Processes	GO:0000018	regulation of DNA recombination	-9.37657	-7.18246	25,60,142,708,2521,3005,3276,3838,5531,6944,7468,8607,8914,8971,9466,10459,10856,23529,51548,55135,55257,55658,56941,84717,116028,387893	ABL1,ACTB,PARP1,C1QBP,FUS,H1-0,PRMT1,KPNA2,PPP4C,VPS72,NSD2,RUVBL1,TIMELESS,H1-10,IL27RA,MAD2L2,RUVBL2,CLCF1,SIRT6,WRAP53,MRGBP,RNF126,HMCES,HDGFL2,RMI2,KMT5A	26/142	Downregulated
GO Biological Processes	GO:0006282	regulation of DNA repair	-10.8096	-8.35839	25,60,142,708,2521,3014,3146,3276,5531,6597,6598,6878,6944,7468,7515,8110,8607,8870,8914,10155,10445,10459,10474,10856,11284,51548,55135,55257,55611,55658,78996,84309,84717,116028,283899,387893	ABL1,ACTB,PARP1,C1QBP,FUS,H2AX,HMGB1,PRMT1,PPP4C,SMARCA4,SMARCB1,TAF6,VPS72,NSD2,XRCC1,DPF3,RUVBL1,IER3,TIMELESS,TRIM28,MCRS1,MAD2L2,TADA3,RUVBL2,PNKP,SIRT6,WRAP53,MRGBP,OTUB1,RNF126,CYREN,NUDT16L1,HDGFL2,RMI2,INO80E,KMT5A	36/227	Downregulated
GO Biological Processes	GO:2000779	regulation of double-strand break repair	-9.88358	-7.57124	25,60,142,708,2521,3276,5531,6597,6598,6944,7468,8110,8607,8914,10459,10856,11284,51548,55135,55257,55611,55658,78996,84309,84717,116028,387893	ABL1,ACTB,PARP1,C1QBP,FUS,PRMT1,PPP4C,SMARCA4,SMARCB1,VPS72,NSD2,DPF3,RUVBL1,TIMELESS,MAD2L2,RUVBL2,PNKP,SIRT6,WRAP53,MRGBP,OTUB1,RNF126,CYREN,NUDT16L1,HDGFL2,RMI2,KMT5A	27/145	Downregulated
GO Biological Processes	GO:0010569	regulation of double-strand break repair via homologous recombination	-8.80902	-6.70122	25,60,142,708,2521,3276,5531,6944,8607,8914,10459,10856,51548,55135,55257,55658,84717,116028,387893	ABL1,ACTB,PARP1,C1QBP,FUS,PRMT1,PPP4C,VPS72,RUVBL1,TIMELESS,MAD2L2,RUVBL2,SIRT6,WRAP53,MRGBP,RNF126,HDGFL2,RMI2,KMT5A	19/82	Downregulated
GO Biological Processes	GO:0052548	regulation of endopeptidase activity	-4.91383	-3.32178	207,274,666,2597,2934,3146,4609,5045,5698,7076,7422,8772,8996,9647,23400,23787,27166,27429,55011,55367,80758,83596,112399	AKT1,BIN1,BOK,GAPDH,GSN,HMGB1,MYC,FURIN,PSMB9,TIMP1,VEGFA,FADD,NOL3,PPM1F,ATP13A2,MTCH1,PRELID1,HTRA2,PIH1D1,PIDD1,PRR7,BCL2L12,EGLN3	23/194	Downregulated
GO Biological Processes	GO:0051336	regulation of hydrolase activity	-6.95203	-5.08145	29,207,274,389,402,666,1364,1969,2146,2260,2597,2934,3146,3265,3925,4609,5045,5300,5698,5905,6281,7052,7076,7422,8772,8996,9647,9905,23400,23513,23603,23787,26000,26086,27166,27429,55011,55367,55920,80758,83596,85360,93974,112399,115704,375790	ABR,AKT1,BIN1,RHOC,ARL2,BOK,CLDN4,EPHA2,EZH2,FGFR1,GAPDH,GSN,HMGB1,HRAS,STMN1,MYC,FURIN,PIN1,PSMB9,RANGAP1,S100A10,TGM2,TIMP1,VEGFA,FADD,NOL3,PPM1F,SGSM2,ATP13A2,SCRIB,CORO1C,MTCH1,TBC1D10B,GPSM1,PRELID1,HTRA2,PIH1D1,PIDD1,RCC2,PRR7,BCL2L12,SYDE1,ATP5IF1,EGLN3,EVI5L,AGRN	46/457	Downregulated
GO Biological Processes	GO:0043549	regulation of kinase activity	-9.32212	-7.13715	25,60,207,801,808,896,1032,1647,1843,1856,2064,2146,2260,2950,3265,3491,4221,4294,4296,5155,5292,5478,5604,5606,6794,6895,7186,8312,8692,9052,9146,9344,9647,9961,10221,10454,10961,11140,23603,29775,29950,55011,65018,79643,79706,84313,90007	ABL1,ACTB,AKT1,CALM1,CALM3,CCND3,CDKN2D,GADD45A,DUSP1,DVL2,ERBB2,EZH2,FGFR1,GSTP1,HRAS,CCN1,MEN1,MAP3K10,MAP3K11,PDGFB,PIM1,PPIA,MAP2K1,MAP2K3,STK11,TARBP2,TRAF2,AXIN1,HYAL2,GPRC5A,HGS,TAOK2,PPM1F,MVP,TRIB1,TAB1,ERP29,CDC37,CORO1C,CARD10,SERTAD1,PIH1D1,PINK1,CHMP6,PRKRIP1,VPS25,MIDN	47/397	Downregulated
GO Biological Processes	GO:0052547	regulation of peptidase activity	-4.69208	-3.13903	207,274,666,1364,2597,2934,3146,4609,5045,5698,7076,7422,8772,8996,9647,23400,23787,27166,27429,55011,55367,80758,83596,112399	AKT1,BIN1,BOK,CLDN4,GAPDH,GSN,HMGB1,MYC,FURIN,PSMB9,TIMP1,VEGFA,FADD,NOL3,PPM1F,ATP13A2,MTCH1,PRELID1,HTRA2,PIH1D1,PIDD1,PRR7,BCL2L12,EGLN3	24/214	Downregulated
GO Biological Processes	GO:0042325	regulation of phosphorylation	-7.92076	-5.92379	25,60,207,801,808,896,1032,1647,1839,1843,1856,2064,2146,2260,2950,3265,3491,3976,4176,4221,4294,4296,5155,5292,5300,5478,5604,5606,5919,6794,6895,7186,7422,8099,8312,8692,8841,9052,9146,9344,9647,9961,10211,10221,10253,10454,10459,10961,11140,11315,23603,23770,29775,29950,29997,30844,55011,65018,79643,79706,84313,85456,90007,221927	ABL1,ACTB,AKT1,CALM1,CALM3,CCND3,CDKN2D,GADD45A,HBEGF,DUSP1,DVL2,ERBB2,EZH2,FGFR1,GSTP1,HRAS,CCN1,LIF,MCM7,MEN1,MAP3K10,MAP3K11,PDGFB,PIM1,PIN1,PPIA,MAP2K1,MAP2K3,RARRES2,STK11,TARBP2,TRAF2,VEGFA,CDK2AP1,AXIN1,HYAL2,HDAC3,GPRC5A,HGS,TAOK2,PPM1F,MVP,FLOT1,TRIB1,SPRY2,TAB1,MAD2L2,ERP29,CDC37,PARK7,CORO1C,FKBP8,CARD10,SERTAD1,NOP53,EHD4,PIH1D1,PINK1,CHMP6,PRKRIP1,VPS25,TNKS1BP1,MIDN,BRAT1	64/694	Downregulated
GO Biological Processes	GO:0045859	regulation of protein kinase activity	-9.88115	-7.57124	25,60,207,801,808,896,1032,1647,1843,1856,2064,2146,2260,2950,3265,3491,4221,4294,4296,5155,5292,5478,5604,5606,6794,6895,7186,8312,8692,9052,9146,9344,9647,9961,10221,10454,10961,11140,23603,29775,29950,55011,65018,79643,79706,84313	ABL1,ACTB,AKT1,CALM1,CALM3,CCND3,CDKN2D,GADD45A,DUSP1,DVL2,ERBB2,EZH2,FGFR1,GSTP1,HRAS,CCN1,MEN1,MAP3K10,MAP3K11,PDGFB,PIM1,PPIA,MAP2K1,MAP2K3,STK11,TARBP2,TRAF2,AXIN1,HYAL2,GPRC5A,HGS,TAOK2,PPM1F,MVP,TRIB1,TAB1,ERP29,CDC37,CORO1C,CARD10,SERTAD1,PIH1D1,PINK1,CHMP6,PRKRIP1,VPS25	46/369	Downregulated
GO Biological Processes	GO:0001932	regulation of protein phosphorylation	-8.39399	-6.32712	25,60,207,801,808,896,1032,1647,1839,1843,1856,2064,2146,2260,2950,3265,3491,3976,4221,4294,4296,5155,5292,5300,5478,5604,5606,5919,6794,6895,7186,7422,8099,8312,8692,8841,9052,9146,9344,9647,9961,10211,10221,10253,10454,10459,10961,11140,11315,23603,23770,29775,29950,29997,30844,55011,65018,79643,79706,84313,85456,221927	ABL1,ACTB,AKT1,CALM1,CALM3,CCND3,CDKN2D,GADD45A,HBEGF,DUSP1,DVL2,ERBB2,EZH2,FGFR1,GSTP1,HRAS,CCN1,LIF,MEN1,MAP3K10,MAP3K11,PDGFB,PIM1,PIN1,PPIA,MAP2K1,MAP2K3,RARRES2,STK11,TARBP2,TRAF2,VEGFA,CDK2AP1,AXIN1,HYAL2,HDAC3,GPRC5A,HGS,TAOK2,PPM1F,MVP,FLOT1,TRIB1,SPRY2,TAB1,MAD2L2,ERP29,CDC37,PARK7,CORO1C,FKBP8,CARD10,SERTAD1,NOP53,EHD4,PIH1D1,PINK1,CHMP6,PRKRIP1,VPS25,TNKS1BP1,BRAT1	62/644	Downregulated
GO Biological Processes	GO:0032271	regulation of protein polymerization	-7.63936	-5.67624	25,274,382,402,822,1639,2017,2314,2934,3925,5216,6840,6904,7114,7408,8440,9168,11078,11135,11344,23354,23406,23580,51466,54961,64857,65018,91663,93323	ABL1,BIN1,ARF6,ARL2,CAPG,DCTN1,CTTN,FLII,GSN,STMN1,PFN1,SVIL,TBCD,TMSB4X,VASP,NCK2,TMSB10,TRIOBP,CDC42EP1,TWF2,HAUS5,COTL1,CDC42EP4,EVL,SSH3,PLEKHG2,PINK1,MYADM,HAUS8	29/206	Downregulated
GO Biological Processes	GO:0043254	regulation of protein-containing complex assembly	-7.07256	-5.17948	25,274,382,389,402,581,822,1639,2017,2314,2934,3021,3146,3925,5216,6840,6904,7114,7186,7408,7422,8440,9168,9780,10273,11078,11135,11315,11344,23176,23354,23406,23580,29997,51466,54751,54961,56998,64857,65018,81926,84885,84962,91663,93323	ABL1,BIN1,ARF6,RHOC,ARL2,BAX,CAPG,DCTN1,CTTN,FLII,GSN,H3-3B,HMGB1,STMN1,PFN1,SVIL,TBCD,TMSB4X,TRAF2,VASP,VEGFA,NCK2,TMSB10,PIEZO1,STUB1,TRIOBP,CDC42EP1,PARK7,TWF2,SEPTIN8,HAUS5,COTL1,CDC42EP4,NOP53,EVL,FBLIM1,SSH3,CTNNBIP1,PLEKHG2,PINK1,ABHD17A,ZDHHC12,AJUBA,MYADM,HAUS8	45/438	Downregulated
GO Biological Processes	GO:0051492	regulation of stress fiber assembly	-6.21472	-4.45003	25,71,389,1490,3925,3984,4070,4088,4771,5216,5829,6281,6385,7168,9647,10174,51466	ABL1,ACTG1,RHOC,CCN2,STMN1,LIMK1,TACSTD2,SMAD3,NF2,PFN1,PXN,S100A10,SDC4,TPM1,PPM1F,SORBS3,EVL	17/95	Downregulated
GO Biological Processes	GO:1902903	regulation of supramolecular fiber organization	-11.7002	-9.07291	25,71,274,382,389,402,822,1490,1639,2017,2314,2316,2876,2934,3925,3984,4070,4088,4771,5202,5216,5829,6281,6376,6385,6840,6904,7114,7168,7408,8440,9168,9647,9948,10174,10471,10634,11078,11135,11315,11344,23354,23406,23580,51466,54961,55201,64857,79709,81624,91663,93323	ABL1,ACTG1,BIN1,ARF6,RHOC,ARL2,CAPG,CCN2,DCTN1,CTTN,FLII,FLNA,GPX1,GSN,STMN1,LIMK1,TACSTD2,SMAD3,NF2,PFDN2,PFN1,PXN,S100A10,CX3CL1,SDC4,SVIL,TBCD,TMSB4X,TPM1,VASP,NCK2,TMSB10,PPM1F,WDR1,SORBS3,PFDN6,GAS2L1,TRIOBP,CDC42EP1,PARK7,TWF2,HAUS5,COTL1,CDC42EP4,EVL,SSH3,MAP1S,PLEKHG2,COLGALT1,DIAPH3,MYADM,HAUS8	52/402	Downregulated
GO Biological Processes	GO:0051338	regulation of transferase activity	-16.7709	-13.5737	25,60,207,801,808,896,1032,1647,1843,1856,2064,2146,2260,2950,3265,3491,3984,4085,4221,4294,4296,5155,5292,5478,5604,5606,5982,5984,5985,6187,6794,6895,7186,7329,7515,7538,8106,8312,8692,8815,9052,9146,9344,9647,9961,10221,10454,10459,10961,11140,11284,23603,27338,29085,29775,29950,51343,54921,55011,63922,65018,79643,79706,84313,90007,339123	ABL1,ACTB,AKT1,CALM1,CALM3,CCND3,CDKN2D,GADD45A,DUSP1,DVL2,ERBB2,EZH2,FGFR1,GSTP1,HRAS,CCN1,LIMK1,MAD2L1,MEN1,MAP3K10,MAP3K11,PDGFB,PIM1,PPIA,MAP2K1,MAP2K3,RFC2,RFC4,RFC5,RPS2,STK11,TARBP2,TRAF2,UBE2I,XRCC1,ZFP36,PABPN1,AXIN1,HYAL2,BANF1,GPRC5A,HGS,TAOK2,PPM1F,MVP,TRIB1,TAB1,MAD2L2,ERP29,CDC37,PNKP,CORO1C,UBE2S,PHPT1,CARD10,SERTAD1,FZR1,CHTF8,PIH1D1,CHTF18,PINK1,CHMP6,PRKRIP1,VPS25,MIDN,JMJD8	66/464	Downregulated
GO Biological Processes	GO:0009191	ribonucleoside diphosphate catabolic process	-10.9583	-8.47827	230,2023,2026,2584,2597,2821,3098,3099,3939,5209,5211,5214,5223,5230,5315,7167,8870,79147	ALDOC,ENO1,ENO2,GALK1,GAPDH,GPI,HK1,HK2,LDHA,PFKFB3,PFKL,PFKP,PGAM1,PGK1,PKM,TPI1,IER3,FKRP	18/56	Downregulated
GO Biological Processes	GO:0009185	ribonucleoside diphosphate metabolic process	-10.8874	-8.43061	230,1723,2023,2026,2584,2597,2821,2987,3098,3099,3939,5209,5211,5214,5223,5230,5315,7167,8870,9414,79147	ALDOC,DHODH,ENO1,ENO2,GALK1,GAPDH,GPI,GUK1,HK1,HK2,LDHA,PFKFB3,PFKL,PFKP,PGAM1,PGK1,PKM,TPI1,IER3,TJP2,FKRP	21/79	Downregulated
GO Biological Processes	GO:0009199	ribonucleoside triphosphate metabolic process	-9.96124	-7.63482	142,230,271,516,1503,2023,2026,2584,2597,2821,3098,3099,3614,3704,3939,4696,4713,4723,4725,4726,5209,5211,5214,5223,5230,5315,7167,8870,30968,57190,79147,114789	PARP1,ALDOC,AMPD2,ATP5MC1,CTPS1,ENO1,ENO2,GALK1,GAPDH,GPI,HK1,HK2,IMPDH1,ITPA,LDHA,NDUFA3,NDUFB7,NDUFV1,NDUFS5,NDUFS6,PFKFB3,PFKL,PFKP,PGAM1,PGK1,PKM,TPI1,IER3,STOML2,SELENON,FKRP,SLC25A25	32/197	Downregulated
GO Biological Processes	GO:0009261	ribonucleotide catabolic process	-9.17231	-7.00796	230,2023,2026,2584,2597,2821,3098,3099,3704,3939,5209,5211,5214,5223,5230,5315,7167,8870,30833,79147	ALDOC,ENO1,ENO2,GALK1,GAPDH,GPI,HK1,HK2,ITPA,LDHA,PFKFB3,PFKL,PFKP,PGAM1,PGK1,PKM,TPI1,IER3,NT5C,FKRP	20/87	Downregulated
GO Biological Processes	GO:0009259	ribonucleotide metabolic process	-9.75039	-7.46397	142,230,271,353,516,978,1503,1723,1969,2023,2026,2584,2597,2821,2987,3098,3099,3614,3704,3939,4696,4713,4723,4725,4726,5198,5209,5211,5214,5223,5230,5315,7167,8870,9414,30833,30968,57190,79147,80347,114789	PARP1,ALDOC,AMPD2,APRT,ATP5MC1,CDA,CTPS1,DHODH,EPHA2,ENO1,ENO2,GALK1,GAPDH,GPI,GUK1,HK1,HK2,IMPDH1,ITPA,LDHA,NDUFA3,NDUFB7,NDUFV1,NDUFS5,NDUFS6,PFAS,PFKFB3,PFKL,PFKP,PGAM1,PGK1,PKM,TPI1,IER3,TJP2,NT5C,STOML2,SELENON,FKRP,COASY,SLC25A25	41/308	Downregulated
GO Biological Processes	GO:0019693	ribose phosphate metabolic process	-10.5055	-8.0876	142,230,271,353,516,978,1503,1723,1969,2023,2026,2584,2597,2821,2987,3098,3099,3614,3704,3939,4696,4713,4723,4725,4726,5198,5209,5211,5214,5223,5230,5315,5836,7167,8870,9414,30833,30968,57190,79147,80347,114789,256281	PARP1,ALDOC,AMPD2,APRT,ATP5MC1,CDA,CTPS1,DHODH,EPHA2,ENO1,ENO2,GALK1,GAPDH,GPI,GUK1,HK1,HK2,IMPDH1,ITPA,LDHA,NDUFA3,NDUFB7,NDUFV1,NDUFS5,NDUFS6,PFAS,PFKFB3,PFKL,PFKP,PGAM1,PGK1,PKM,PYGL,TPI1,IER3,TJP2,NT5C,STOML2,SELENON,FKRP,COASY,SLC25A25,NUDT14	43/316	Downregulated
GO Biological Processes	GO:0008380	RNA splicing	-13.6904	-10.8384	421,708,2521,3181,3183,3276,3609,4116,4670,4904,5725,6428,6432,6625,6626,6628,6635,6636,6637,8148,8175,8241,8570,8683,8996,9092,9785,10189,10212,10421,10921,11066,11100,11338,22827,22913,22927,25804,26121,27238,29890,51428,51690,55192,57805,58506,59286,79171,79228,79622,79650,79706,81576,84321,84687,84811	ARVCF,C1QBP,FUS,HNRNPA2B1,HNRNPC,PRMT1,ILF3,MAGOH,HNRNPM,YBX1,PTBP1,SRSF3,SRSF7,SNRNP70,SNRPA,SNRPB,SNRPE,SNRPF,SNRPG,TAF15,SF3A2,RBM10,KHSRP,SRSF9,NOL3,SART1,DHX38,ALYREF,DDX39A,CD2BP2,RNPS1,SNRNP35,HNRNPUL1,U2AF2,PUF60,RALY,HABP4,LSM4,PRPF31,GPKOW,RBM15B,DDX41,LSM7,DNAJC17,CCAR2,SCAF1,UBL5,RBM42,THOC6,SNRNP25,USB1,PRKRIP1,YJU2B,THOC3,PPP1R9B,BUD13	56/407	Downregulated
GO Biological Processes	GO:0000375	RNA splicing, via transesterification reactions	-10.0378	-7.67517	3181,3183,3609,4116,4670,6428,6432,6625,6626,6628,6635,6636,6637,8175,8241,8570,8683,8996,9092,9785,10212,10421,10921,11066,11100,11338,22827,22913,25804,26121,27238,51428,51690,55192,59286,79171,79622,81576,84811	HNRNPA2B1,HNRNPC,ILF3,MAGOH,HNRNPM,SRSF3,SRSF7,SNRNP70,SNRPA,SNRPB,SNRPE,SNRPF,SNRPG,SF3A2,RBM10,KHSRP,SRSF9,NOL3,SART1,DHX38,DDX39A,CD2BP2,RNPS1,SNRNP35,HNRNPUL1,U2AF2,PUF60,RALY,LSM4,PRPF31,GPKOW,DDX41,LSM7,DNAJC17,UBL5,RBM42,SNRNP25,YJU2B,BUD13	39/277	Downregulated
GO Biological Processes	GO:0000377	RNA splicing, via transesterification reactions with bulged adenosine as nucleophile	-9.65146	-7.39809	3181,3183,3609,4116,4670,6428,6432,6625,6626,6628,6635,6636,6637,8175,8241,8683,8996,9092,9785,10212,10421,10921,11066,11100,11338,22827,22913,25804,26121,27238,51428,51690,55192,59286,79171,79622,81576,84811	HNRNPA2B1,HNRNPC,ILF3,MAGOH,HNRNPM,SRSF3,SRSF7,SNRNP70,SNRPA,SNRPB,SNRPE,SNRPF,SNRPG,SF3A2,RBM10,SRSF9,NOL3,SART1,DHX38,DDX39A,CD2BP2,RNPS1,SNRNP35,HNRNPUL1,U2AF2,PUF60,RALY,LSM4,PRPF31,GPKOW,DDX41,LSM7,DNAJC17,UBL5,RBM42,SNRNP25,YJU2B,BUD13	38/273	Downregulated
GO Biological Processes	GO:0000819	sister chromatid segregation	-4.20506	-2.74653	2316,3835,4085,5119,5518,7283,9700,10726,11130,27183,27243,29127,29781,54984,79643,90417,387893,729440	FLNA,KIF22,MAD2L1,CHMP1A,PPP2R1A,TUBG1,ESPL1,NUDC,ZWINT,VPS4A,CHMP2A,RACGAP1,NCAPH2,PINX1,CHMP6,KNSTRN,KMT5A,CCDC61	18/146	Downregulated
GO Biological Processes	GO:0044283	small molecule biosynthetic process	-2.65297	-1.48457	230,353,435,1468,1593,1727,1841,2023,2026,2542,2821,2950,3028,5091,5223,5230,5742,6472,7167,10591,10654,11315,11332,11343,25902,26227,51102,51548,54187,57834,79934,113189,127281,283871	ALDOC,APRT,ASL,SLC25A10,CYP27A1,CYB5R3,DTYMK,ENO1,ENO2,SLC37A4,GPI,GSTP1,HSD17B10,PC,PGAM1,PGK1,PTGS1,SHMT2,TPI1,DNPH1,PMVK,PARK7,ACOT7,MGLL,MTHFD1L,PHGDH,MECR,SIRT6,NANS,CYP4F11,COQ8B,CHST14,PRXL2B,PGP	34/466	Downregulated
CORUM	CORUM:351	Spliceosome	-11.6862	-9.06711	1153,4116,5496,6428,6432,6625,6626,6628,6635,6636,6637,8175,8683,9092,9785,10189,10421,10921,11338,22827,25804,26121,51428,51593,51690,79002,79228,84321,84811	CIRBP,MAGOH,PPM1G,SRSF3,SRSF7,SNRNP70,SNRPA,SNRPB,SNRPE,SNRPF,SNRPG,SF3A2,SRSF9,SART1,DHX38,ALYREF,CD2BP2,RNPS1,U2AF2,PUF60,LSM4,PRPF31,DDX41,SRRT,LSM7,TRIR,THOC6,THOC3,BUD13	29/141	Downregulated
KEGG Pathway	hsa03040	Spliceosome	-5.06406	-3.44828	2521,3183,4116,4670,5093,6428,6432,6625,6626,6628,6635,6636,6637,8175,8683,9092,9785,10189,11338,22827,25804,26121,51690,84321,151903	FUS,HNRNPC,MAGOH,HNRNPM,PCBP1,SRSF3,SRSF7,SNRNP70,SNRPA,SNRPB,SNRPE,SNRPF,SNRPG,SF3A2,SRSF9,SART1,DHX38,ALYREF,U2AF2,PUF60,LSM4,PRPF31,LSM7,THOC3,CCDC12	25/217	Downregulated
GO Biological Processes	GO:0097435	supramolecular fiber organization	-15.9951	-12.8822	25,71,87,302,388,389,581,649,822,1072,1155,1265,1465,1466,1627,1855,2314,2316,2521,2934,3268,3693,3856,3858,3925,3984,4016,4082,4641,5045,6722,6840,7114,7126,7168,7169,7171,7283,7408,7461,7791,7846,8312,8407,8425,8440,8636,9168,9564,9948,10093,10409,10459,10487,10580,10634,10844,11344,23221,23603,50861,51466,54820,55909,57190,57553,57619,65108,79095,79585,79709,79729,79778,80774,81624,84687	ABL1,ACTG1,ACTN1,ANXA2,RHOB,RHOC,BAX,BMP1,CAPG,CFL1,TBCB,CNN2,CSRP1,CSRP2,DBN1,DVL1,FLII,FLNA,FUS,GSN,AGFG2,ITGB5,KRT8,KRT10,STMN1,LIMK1,LOXL1,MARCKS,MYO1C,FURIN,SRF,SVIL,TMSB4X,TNFAIP1,TPM1,TPM2,TPM4,TUBG1,VASP,CLIP2,ZYX,TUBA1A,AXIN1,TAGLN2,LTBP4,NCK2,SSNA1,TMSB10,BCAR1,WDR1,ARPC4,BASP1,MAD2L2,CAP1,SORBS1,GAS2L1,TUBGCP2,TWF2,RHOBTB2,CORO1C,STMN3,EVL,NDE1,BIN3,SELENON,MICAL3,SHROOM3,MARCKSL1,BBLN…	76/608	Downregulated
WikiPathways	WP5216	Warburg effect modulated by deubiquitinating enzymes and their substrates	-6.08519	-4.33713	207,3099,3939,4609,5223,5230,6513,7422,11338	AKT1,HK2,LDHA,MYC,PGAM1,PGK1,SLC2A1,VEGFA,U2AF2	9/26	Downregulated
