# Supplementary material for: Urinary renal epithelial cells can be used for NPHP1 phenotyping and a personalized therapeutic strategy
Source: J Cell Sci. 2025 Sep 8;138(20):jcs264141. doi: 10.1242/jcs.264141 (PMC12450468; doi:10.1242/jcs.264141)
Supplement: Table S8. [file joces-138-264141-TableS8.xlsx]

## Sheet: TableS8.Pathways_NPHP1vsAG556
Category	Term	Description	LogP	Log(q-value)	Genes	Symbols	InTerm_InList	dysregulation type
GO Biological Processes	GO:0006259	DNA metabolic process	-23.3019	-18.9586	472,990,997,1017,1032,1454,1490,1647,1663,2021,2175,2177,2189,2237,3159,3182,3835,3838,3978,4015,4171,4172,4173,4174,4175,4176,4350,4521,4678,4796,5424,5426,5499,5531,5763,5886,5980,5982,5984,5985,6598,6929,7374,7468,7516,7517,8099,8208,8239,8815,8914,9232,9319,9401,9837,10036,10273,10293,10856,11284,22909,23405,23594,23649,29089,29893,51343,51548,54921,54936,54984,55215,55651,55728,56655,57418,5…	ATM,CDC6,CDC34,CDK2,CDKN2D,CSNK1E,CCN2,GADD45A,DDX11,ENDOG,FANCA,FANCD2,FANCG,FEN1,HMGA1,HNRNPAB,KIF22,KPNA2,LIG1,LOX,MCM2,MCM3,MCM4,MCM5,MCM6,MCM7,MPG,NUDT1,NASP,TONSL,POLD1,POLE,PPP1CA,PPP4C,PTMS,RAD23A,REV3L,RFC2,RFC4,RFC5,SMARCB1,TCF3,UNG,NSD2,XRCC2,XRCC3,CDK2AP1,CHAF1B,USP9X,BANF1,TIMELESS,PTTG1,TRIP13,RECQL4,GINS1,CHAF1A,STUB1,TRAIP,RUVBL2,PNKP,FAN1,DICER1,ORC6,POLA2,UBE2T,PSMC3IP,FZR1,SIRT…	103/-	Mixed Up and Down
GO Biological Processes	GO:0006259	DNA metabolic process	-23.3019	-18.9586	472,990,997,1017,1032,1454,1490,1647,1663,2021,2175,2177,2189,2237,3159,3182,3835,3838,3978,4015,4171,4172,4173,4174,4175,4176,4350,4521,4678,4796,5424,5426,5499,5531,5763,5886,5980,5982,5984,5985,6598,6929,7374,7468,7516,7517,8099,8208,8239,8815,8914,9232,9319,9401,9837,10036,10273,10293,10856,11284,22909,23405,23594,23649,29089,29893,51343,51548,54921,54936,54984,55215,55651,55728,56655,57418,5…	ATM,CDC6,CDC34,CDK2,CDKN2D,CSNK1E,CCN2,GADD45A,DDX11,ENDOG,FANCA,FANCD2,FANCG,FEN1,HMGA1,HNRNPAB,KIF22,KPNA2,LIG1,LOX,MCM2,MCM3,MCM4,MCM5,MCM6,MCM7,MPG,NUDT1,NASP,TONSL,POLD1,POLE,PPP1CA,PPP4C,PTMS,RAD23A,REV3L,RFC2,RFC4,RFC5,SMARCB1,TCF3,UNG,NSD2,XRCC2,XRCC3,CDK2AP1,CHAF1B,USP9X,BANF1,TIMELESS,PTTG1,TRIP13,RECQL4,GINS1,CHAF1A,STUB1,TRAIP,RUVBL2,PNKP,FAN1,DICER1,ORC6,POLA2,UBE2T,PSMC3IP,FZR1,SIRT…	103/747	Mixed Up and Down
GO Biological Processes	GO:0006260	DNA replication	-17.9735	-14.2322	990,997,1017,1663,2237,3159,3978,4171,4172,4173,4174,4175,4176,4678,4796,5424,5426,5763,5980,5982,5984,5985,8099,8208,8914,9401,9837,10036,10293,11284,23594,23649,54921,56655,57418,57662,63922,64785,80198,84296,90381,116028,201254,222229	CDC6,CDC34,CDK2,DDX11,FEN1,HMGA1,LIG1,MCM2,MCM3,MCM4,MCM5,MCM6,MCM7,NASP,TONSL,POLD1,POLE,PTMS,REV3L,RFC2,RFC4,RFC5,CDK2AP1,CHAF1B,TIMELESS,RECQL4,GINS1,CHAF1A,TRAIP,PNKP,ORC6,POLA2,CHTF8,POLE4,WDR18,CAMSAP3,CHTF18,GINS3,MUS81,GINS4,TICRR,RMI2,CENPX,LRWD1	44/198	Mixed Up and Down
GO Biological Processes	GO:0006261	DNA-templated DNA replication	-16.1379	-12.6397	990,997,1663,2237,3159,3978,4171,4172,4173,4174,4175,4176,4796,5424,5426,5980,5982,5984,5985,8099,8914,9401,9837,10293,11284,23594,23649,56655,57418,57662,64785,80198,84296,201254,222229	CDC6,CDC34,DDX11,FEN1,HMGA1,LIG1,MCM2,MCM3,MCM4,MCM5,MCM6,MCM7,TONSL,POLD1,POLE,REV3L,RFC2,RFC4,RFC5,CDK2AP1,TIMELESS,RECQL4,GINS1,TRAIP,PNKP,ORC6,POLA2,POLE4,WDR18,CAMSAP3,GINS3,MUS81,GINS4,CENPX,LRWD1	35/140	Mixed Up and Down
GO Biological Processes	GO:0006281	DNA repair	-15.9078	-12.4676	472,1017,1032,1454,1647,1663,2175,2177,2189,2237,3159,3835,3978,4171,4172,4173,4174,4175,4176,4350,4521,4796,5424,5426,5531,5886,5980,5982,5984,5985,7374,7468,7516,7517,8208,8239,8914,9232,9319,9401,10036,10273,10293,10856,11284,22909,29089,51343,51548,54936,55215,78995,78996,80119,80124,80198,84296,84444,84717,85456,90381,113130,116028,133746,158880,199990,201254,257218,283899,286257,375748	ATM,CDK2,CDKN2D,CSNK1E,GADD45A,DDX11,FANCA,FANCD2,FANCG,FEN1,HMGA1,KIF22,LIG1,MCM2,MCM3,MCM4,MCM5,MCM6,MCM7,MPG,NUDT1,TONSL,POLD1,POLE,PPP4C,RAD23A,REV3L,RFC2,RFC4,RFC5,UNG,NSD2,XRCC2,XRCC3,CHAF1B,USP9X,TIMELESS,PTTG1,TRIP13,RECQL4,CHAF1A,STUB1,TRAIP,RUVBL2,PNKP,FAN1,UBE2T,FZR1,SIRT6,ADPRS,FANCI,HROB,CYREN,PIF1,VCPIP1,MUS81,GINS4,DOT1L,HDGFL2,TNKS1BP1,TICRR,CDCA5,RMI2,JMY,USP51,FAAP20,CENPX,SHPRH…	71/521	Mixed Up and Down
GO Biological Processes	GO:0006310	DNA recombination	-7.40585	-4.90762	472,2021,2177,2237,4171,4172,4173,4174,4175,4176,4796,5531,5980,6929,7374,7516,7517,9319,9401,10856,22909,29893,78995,78996,79605,79725,80119,80198,84296,84717,116028,201254,283899	ATM,ENDOG,FANCD2,FEN1,MCM2,MCM3,MCM4,MCM5,MCM6,MCM7,TONSL,PPP4C,REV3L,TCF3,UNG,XRCC2,XRCC3,TRIP13,RECQL4,RUVBL2,FAN1,PSMC3IP,HROB,CYREN,PGBD5,THAP9,PIF1,MUS81,GINS4,HDGFL2,RMI2,CENPX,INO80E	33/250	Mixed Up and Down
GO Biological Processes	GO:0006302	double-strand break repair	-5.56319	-3.48703	472,2177,2237,4171,4172,4173,4174,4175,4176,4796,5531,5980,7468,7516,7517,9319,9401,11284,22909,51548,78996,80198,84296,85456,113130,116028,286257	ATM,FANCD2,FEN1,MCM2,MCM3,MCM4,MCM5,MCM6,MCM7,TONSL,PPP4C,REV3L,NSD2,XRCC2,XRCC3,TRIP13,RECQL4,PNKP,FAN1,SIRT6,CYREN,MUS81,GINS4,TNKS1BP1,CDCA5,RMI2,PAXX	27/220	Mixed Up and Down
GO Biological Processes	GO:0000725	recombinational repair	-5.28697	-3.2821	472,2237,4171,4172,4173,4174,4175,4176,4796,5531,5980,7516,7517,9401,22909,78995,80198,84296,116028	ATM,FEN1,MCM2,MCM3,MCM4,MCM5,MCM6,MCM7,TONSL,PPP4C,REV3L,XRCC2,XRCC3,RECQL4,FAN1,HROB,MUS81,GINS4,RMI2	19/128	Mixed Up and Down
GO Biological Processes	GO:0000724	double-strand break repair via homologous recombination	-5.00502	-3.06653	472,2237,4171,4172,4173,4174,4175,4176,4796,5531,5980,7516,7517,9401,22909,80198,84296,116028	ATM,FEN1,MCM2,MCM3,MCM4,MCM5,MCM6,MCM7,TONSL,PPP4C,REV3L,XRCC2,XRCC3,RECQL4,FAN1,MUS81,GINS4,RMI2	18/122	Mixed Up and Down
Reactome Gene Sets	R-HSA-1640170	Cell Cycle	-21.3981	-17.3558	207,472,990,993,1017,1032,1104,1163,1454,1869,2237,3021,3978,4000,4171,4172,4173,4174,4175,4193,4609,5424,5426,5434,5435,5439,5441,5694,5702,5708,5905,5984,5985,6790,7280,7283,7533,7846,8548,8636,8815,9212,9232,9700,9837,9918,10376,10383,10726,10856,11130,11190,22994,23225,23354,23594,23649,25777,27183,27338,29893,51343,54069,54820,54892,54921,55651,55766,56655,57060,63922,64785,79172,80097,80119…	AKT1,ATM,CDC6,CDC25A,CDK2,CDKN2D,RCC1,CKS1B,CSNK1E,E2F1,FEN1,H3-3B,LIG1,LMNA,MCM2,MCM3,MCM4,MCM5,MCM6,MDM2,MYC,POLD1,POLE,POLR2E,POLR2F,POLR2J,POLR2L,PSMB6,PSMC3,PSMD2,RANGAP1,RFC4,RFC5,AURKA,TUBB2A,TUBG1,YWHAH,TUBA1A,BLZF1,SSNA1,BANF1,AURKB,PTTG1,ESPL1,GINS1,NCAPD2,TUBA1B,TUBB4B,NUDC,RUVBL2,ZWINT,CEP250,CEP131,NUP210,HAUS5,ORC6,POLA2,SUN2,VPS4A,UBE2S,PSMC3IP,FZR1,MIS18A,NDE1,NCAPG2,CHTF8,NHP2,H2…	164/-	Mixed Up and Down
Reactome Gene Sets	R-HSA-1640170	Cell Cycle	-21.3981	-17.3558	207,472,990,993,1017,1032,1104,1163,1454,1869,2237,3021,3978,4000,4171,4172,4173,4174,4175,4193,4609,5424,5426,5434,5435,5439,5441,5694,5702,5708,5905,5984,5985,6790,7280,7283,7533,7846,8548,8636,8815,9212,9232,9700,9837,9918,10376,10383,10726,10856,11130,11190,22994,23225,23354,23594,23649,25777,27183,27338,29893,51343,54069,54820,54892,54921,55651,55766,56655,57060,63922,64785,79172,80097,80119…	AKT1,ATM,CDC6,CDC25A,CDK2,CDKN2D,RCC1,CKS1B,CSNK1E,E2F1,FEN1,H3-3B,LIG1,LMNA,MCM2,MCM3,MCM4,MCM5,MCM6,MDM2,MYC,POLD1,POLE,POLR2E,POLR2F,POLR2J,POLR2L,PSMB6,PSMC3,PSMD2,RANGAP1,RFC4,RFC5,AURKA,TUBB2A,TUBG1,YWHAH,TUBA1A,BLZF1,SSNA1,BANF1,AURKB,PTTG1,ESPL1,GINS1,NCAPD2,TUBA1B,TUBB4B,NUDC,RUVBL2,ZWINT,CEP250,CEP131,NUP210,HAUS5,ORC6,POLA2,SUN2,VPS4A,UBE2S,PSMC3IP,FZR1,MIS18A,NDE1,NCAPG2,CHTF8,NHP2,H2…	86/584	Mixed Up and Down
GO Biological Processes	GO:0000278	mitotic cell cycle	-19.341	-15.4748	388,389,472,808,899,900,990,993,997,1017,1072,1104,1163,1164,1909,2177,2316,3619,3835,3925,3978,4171,4172,4173,4175,4193,4603,4609,5426,6790,6904,7273,7280,7283,7516,7846,8525,8658,8815,8870,9212,9319,9700,9833,9837,9918,10376,10383,10460,10474,10657,10726,11113,11130,11190,25777,26086,27183,27338,29781,51343,54820,54892,54984,55968,57562,64785,79884,80198,80346,83541,83852,84445,84617,84722,8479…	RHOB,RHOC,ATM,CALM3,CCNF,CCNG1,CDC6,CDC25A,CDC34,CDK2,CFL1,RCC1,CKS1B,CKS2,EDNRA,FANCD2,FLNA,INCENP,KIF22,STMN1,LIG1,MCM2,MCM3,MCM4,MCM6,MDM2,MYBL1,MYC,POLE,AURKA,TBCD,TTN,TUBB2A,TUBG1,XRCC2,TUBA1A,DGKZ,TNKS,BANF1,IER3,AURKB,TRIP13,ESPL1,MELK,GINS1,NCAPD2,TUBA1B,TUBB4B,TACC3,TADA3,KHDRBS1,NUDC,CIT,ZWINT,CEP250,SUN2,GPSM1,VPS4A,UBE2S,NCAPH2,FZR1,NDE1,NCAPG2,PINX1,NSFL1C,CEP126,GINS3,MAP9,MUS81,REE…	84/603	Mixed Up and Down
Reactome Gene Sets	R-HSA-69278	Cell Cycle, Mitotic	-16.9391	-13.2948	207,990,993,1017,1032,1104,1163,1454,1869,2237,3021,3978,4000,4171,4172,4173,4174,4175,4609,5424,5426,5694,5702,5708,5905,5984,5985,6790,7280,7283,7846,8548,8636,8815,9212,9232,9700,9837,9918,10376,10383,10726,11130,11190,22994,23225,23354,23594,23649,27183,27338,51343,54820,54892,55766,56655,64785,79172,80097,84296,84617,84790,84962,93323,113130,114799,203068,347733,653784	AKT1,CDC6,CDC25A,CDK2,CDKN2D,RCC1,CKS1B,CSNK1E,E2F1,FEN1,H3-3B,LIG1,LMNA,MCM2,MCM3,MCM4,MCM5,MCM6,MYC,POLD1,POLE,PSMB6,PSMC3,PSMD2,RANGAP1,RFC4,RFC5,AURKA,TUBB2A,TUBG1,TUBA1A,BLZF1,SSNA1,BANF1,AURKB,PTTG1,ESPL1,GINS1,NCAPD2,TUBA1B,TUBB4B,NUDC,ZWINT,CEP250,CEP131,NUP210,HAUS5,ORC6,POLA2,VPS4A,UBE2S,FZR1,NDE1,NCAPG2,H2AJ,POLE4,GINS3,CENPO,MZT2B,GINS4,TUBB6,TUBA1C,AJUBA,HAUS8,CDCA5,ESCO1,TUBB,TUBB2B…	69/475	Mixed Up and Down
GO Biological Processes	GO:1903047	mitotic cell cycle process	-14.7509	-11.3618	388,389,472,808,899,900,990,993,997,1017,1072,1104,1163,1164,2177,2316,3619,3835,3925,3978,4171,4172,4173,4175,4193,4609,5426,6790,7273,7283,8525,8658,8815,8870,9212,9319,9700,9833,9837,9918,10460,10657,10726,11113,11130,25777,26086,27183,27338,29781,51343,54820,54892,54984,55968,57562,64785,79884,80198,80346,83541,84445,84722,90381,90417,113130,116840,284403,729440	RHOB,RHOC,ATM,CALM3,CCNF,CCNG1,CDC6,CDC25A,CDC34,CDK2,CFL1,RCC1,CKS1B,CKS2,FANCD2,FLNA,INCENP,KIF22,STMN1,LIG1,MCM2,MCM3,MCM4,MCM6,MDM2,MYC,POLE,AURKA,TTN,TUBG1,DGKZ,TNKS,BANF1,IER3,AURKB,TRIP13,ESPL1,MELK,GINS1,NCAPD2,TACC3,KHDRBS1,NUDC,CIT,ZWINT,SUN2,GPSM1,VPS4A,UBE2S,NCAPH2,FZR1,NDE1,NCAPG2,PINX1,NSFL1C,CEP126,GINS3,MAP9,MUS81,REEP4,FAM110A,LZTS2,PSRC1,TICRR,KNSTRN,CDCA5,CNTROB,WDR62,CCDC61	69/523	Mixed Up and Down
GO Biological Processes	GO:0051276	chromosome organization	-13.1756	-9.91143	472,1017,1663,2177,2237,2316,3021,3159,3619,3704,3835,4171,4172,4173,4174,4175,4176,4609,4678,5499,5982,5984,5985,7273,7283,7517,8260,8815,8971,9212,9232,9319,9401,9700,9837,9918,10726,10856,11130,27183,29781,29893,51548,54069,54892,54921,54984,55651,63922,64785,79172,79884,80119,80205,84296,84444,84722,85456,90417,113130,114799,116028,201254,283899,729440	ATM,CDK2,DDX11,FANCD2,FEN1,FLNA,H3-3B,HMGA1,INCENP,ITPA,KIF22,MCM2,MCM3,MCM4,MCM5,MCM6,MCM7,MYC,NASP,PPP1CA,RFC2,RFC4,RFC5,TTN,TUBG1,XRCC3,NAA10,BANF1,H1-10,AURKB,PTTG1,TRIP13,RECQL4,ESPL1,GINS1,NCAPD2,NUDC,RUVBL2,ZWINT,VPS4A,NCAPH2,PSMC3IP,SIRT6,MIS18A,NCAPG2,CHTF8,PINX1,NHP2,CHTF18,GINS3,CENPO,MAP9,PIF1,CHD9,GINS4,DOT1L,PSRC1,TNKS1BP1,KNSTRN,CDCA5,ESCO1,RMI2,CENPX,INO80E,CCDC61	65/511	Mixed Up and Down
GO Biological Processes	GO:0051301	cell division	-12.2501	-9.02073	388,389,899,900,990,993,1017,1072,1104,1163,1164,2035,2258,2260,3070,3619,3925,3978,4627,5499,6790,7846,8239,8636,8658,8914,9212,9232,9564,9700,9727,9918,10376,10460,10726,11078,11113,11130,11243,23354,27152,27183,27338,29901,51343,51490,54069,54820,54892,55137,57448,79884,80346,83852,84445,84722,84790,90417,93323,113130,115098,116840,201254,203068	RHOB,RHOC,CCNF,CCNG1,CDC6,CDC25A,CDK2,CFL1,RCC1,CKS1B,CKS2,EPB41,FGF13,FGFR1,HELLS,INCENP,STMN1,LIG1,MYH9,PPP1CA,AURKA,TUBA1A,USP9X,SSNA1,TNKS,TIMELESS,AURKB,PTTG1,BCAR1,ESPL1,RAB11FIP3,NCAPD2,TUBA1B,TACC3,NUDC,TRIOBP,CIT,ZWINT,PMF1,HAUS5,INTU,VPS4A,UBE2S,SAC3D1,FZR1,SPOUT1,MIS18A,NDE1,NCAPG2,FIGN,BIRC6,MAP9,REEP4,SETDB2,LZTS2,PSRC1,TUBA1C,KNSTRN,HAUS8,CDCA5,CCDC124,CNTROB,CENPX,TUBB	64/522	Mixed Up and Down
GO Biological Processes	GO:0000226	microtubule cytoskeleton organization	-16.6411	-13.0759	402,667,1017,1072,1104,1155,1647,2258,2316,2597,3619,3925,4000,4130,4627,6790,6904,7280,7283,7516,7846,8312,8636,8658,9212,9696,9700,9857,10142,10376,10383,10432,10460,10634,10726,11190,22994,23116,23354,23639,25777,26086,29901,50861,54768,54820,55137,55700,55779,55857,55968,57562,57639,57662,79819,79846,79884,79925,80127,80217,81624,83473,83541,84445,84617,84722,84790,90417,93323,116840,200162,2…	ARL2,DST,CDK2,CFL1,RCC1,TBCB,GADD45A,FGF13,FLNA,GAPDH,INCENP,STMN1,LMNA,MAP1A,MYH9,AURKA,TBCD,TUBB2A,TUBG1,XRCC2,TUBA1A,AXIN1,SSNA1,TNKS,AURKB,CROCC,ESPL1,CEP350,AKAP9,TUBA1B,TUBB4B,RBM14,TACC3,GAS2L1,NUDC,CEP250,CEP131,TOGARAM1,HAUS5,DNAAF11,SUN2,GPSM1,SAC3D1,STMN3,HYDIN,NDE1,FIGN,MAP7D1,CFAP44,KIZ,NSFL1C,CEP126,CCDC146,CAMSAP3,DNAI4,CFAP69,MAP9,SPEF2,BBOF1,CFAP43,DIAPH3,KATNAL2,FAM110A,LZTS2,TU…	95/-	Mixed Up and Down
GO Biological Processes	GO:0000226	microtubule cytoskeleton organization	-16.6411	-13.0759	402,667,1017,1072,1104,1155,1647,2258,2316,2597,3619,3925,4000,4130,4627,6790,6904,7280,7283,7516,7846,8312,8636,8658,9212,9696,9700,9857,10142,10376,10383,10432,10460,10634,10726,11190,22994,23116,23354,23639,25777,26086,29901,50861,54768,54820,55137,55700,55779,55857,55968,57562,57639,57662,79819,79846,79884,79925,80127,80217,81624,83473,83541,84445,84617,84722,84790,90417,93323,116840,200162,2…	ARL2,DST,CDK2,CFL1,RCC1,TBCB,GADD45A,FGF13,FLNA,GAPDH,INCENP,STMN1,LMNA,MAP1A,MYH9,AURKA,TBCD,TUBB2A,TUBG1,XRCC2,TUBA1A,AXIN1,SSNA1,TNKS,AURKB,CROCC,ESPL1,CEP350,AKAP9,TUBA1B,TUBB4B,RBM14,TACC3,GAS2L1,NUDC,CEP250,CEP131,TOGARAM1,HAUS5,DNAAF11,SUN2,GPSM1,SAC3D1,STMN3,HYDIN,NDE1,FIGN,MAP7D1,CFAP44,KIZ,NSFL1C,CEP126,CCDC146,CAMSAP3,DNAI4,CFAP69,MAP9,SPEF2,BBOF1,CFAP43,DIAPH3,KATNAL2,FAM110A,LZTS2,TU…	77/578	Mixed Up and Down
GO Biological Processes	GO:0007051	spindle organization	-6.7189	-4.37557	1104,2316,3619,3925,4627,6790,7283,8658,9212,9700,10460,10726,23354,25777,29901,55857,57562,79884,83541,84445,90417,93323,203068,284403,729440	RCC1,FLNA,INCENP,STMN1,MYH9,AURKA,TUBG1,TNKS,AURKB,ESPL1,TACC3,NUDC,HAUS5,SUN2,SAC3D1,KIZ,CEP126,MAP9,FAM110A,LZTS2,KNSTRN,HAUS8,TUBB,WDR62,CCDC61	25/169	Mixed Up and Down
GO Biological Processes	GO:1902850	microtubule cytoskeleton organization involved in mitosis	-5.51784	-3.44913	1104,2316,3619,3925,6790,7283,8658,9212,9700,10460,10726,25777,26086,54820,55968,57562,79884,83541,284403,729440	RCC1,FLNA,INCENP,STMN1,AURKA,TUBG1,TNKS,AURKB,ESPL1,TACC3,NUDC,SUN2,GPSM1,NDE1,NSFL1C,CEP126,MAP9,FAM110A,WDR62,CCDC61	20/135	Mixed Up and Down
GO Biological Processes	GO:0140694	membraneless organelle assembly	-5.28772	-3.2821	71,1017,1104,1465,1466,2316,2521,3619,3856,4703,5822,6722,6790,7168,7273,8658,9212,9948,10432,23246,23354,25804,27341,29901,79884,81624,84445,91695,93323,116840,201254,203068,253943,284403,729440,102724159	ACTG1,CDK2,RCC1,CSRP1,CSRP2,FLNA,FUS,INCENP,KRT8,NEB,PWP2,SRF,AURKA,TPM1,TTN,TNKS,AURKB,WDR1,RBM14,BOP1,HAUS5,LSM4,RRP7A,SAC3D1,MAP9,DIAPH3,LZTS2,RRP7BP,HAUS8,CNTROB,CENPX,TUBB,YTHDF3,WDR62,CCDC61,LOC102724159	36/352	Mixed Up and Down
GO Biological Processes	GO:0007052	mitotic spindle organization	-5.02844	-3.08131	1104,2316,3619,3925,6790,7283,8658,9212,10460,10726,25777,57562,79884,83541,284403,729440	RCC1,FLNA,INCENP,STMN1,AURKA,TUBG1,TNKS,AURKB,TACC3,NUDC,SUN2,CEP126,MAP9,FAM110A,WDR62,CCDC61	16/99	Mixed Up and Down
GO Biological Processes	GO:0051225	spindle assembly	-3.07119	-1.56102	1104,2316,3619,6790,8658,9212,23354,29901,79884,84445,93323,203068,729440	RCC1,FLNA,INCENP,AURKA,TNKS,AURKB,HAUS5,SAC3D1,MAP9,LZTS2,HAUS8,TUBB,CCDC61	13/104	Mixed Up and Down
Reactome Gene Sets	R-HSA-69242	S Phase	-13.6629	-10.3196	207,990,993,1017,1163,1869,2237,3978,4171,4172,4173,4174,4175,4609,5424,5426,5694,5702,5708,5984,5985,9837,23594,23649,27338,51343,56655,64785,84296,113130,114799,2021,2260,4176,5982,8914,54921,57662,63922,80174,90381,472,1032,1647,1663,4088,4193,7533,7709,9212,9232,9319,9700,3159,9401,997,222229,80198,1786,2189,3015,3925,6839,8030,79027,10856,283899,80205,3021,55766,5905,10726,11130,54820,57060,…	AKT1,CDC6,CDC25A,CDK2,CKS1B,E2F1,FEN1,LIG1,MCM2,MCM3,MCM4,MCM5,MCM6,MYC,POLD1,POLE,PSMB6,PSMC3,PSMD2,RFC4,RFC5,GINS1,ORC6,POLA2,UBE2S,FZR1,POLE4,GINS3,GINS4,CDCA5,ESCO1,ENDOG,FGFR1,MCM7,RFC2,TIMELESS,CHTF8,CAMSAP3,CHTF18,DBF4B,TICRR,ATM,CDKN2D,GADD45A,DDX11,SMAD3,MDM2,YWHAH,ZBTB17,AURKB,PTTG1,TRIP13,ESPL1,HMGA1,RECQL4,CDC34,LRWD1,MUS81,DNMT1,FANCG,H2AZ1,STMN1,SUV39H1,CCDC6,ZNF655,RUVBL2,INO80E,CH…	82/-	Mixed Up and Down
Reactome Gene Sets	R-HSA-69242	S Phase	-13.6629	-10.3196	207,990,993,1017,1163,1869,2237,3978,4171,4172,4173,4174,4175,4609,5424,5426,5694,5702,5708,5984,5985,9837,23594,23649,27338,51343,56655,64785,84296,113130,114799	AKT1,CDC6,CDC25A,CDK2,CKS1B,E2F1,FEN1,LIG1,MCM2,MCM3,MCM4,MCM5,MCM6,MYC,POLD1,POLE,PSMB6,PSMC3,PSMD2,RFC4,RFC5,GINS1,ORC6,POLA2,UBE2S,FZR1,POLE4,GINS3,GINS4,CDCA5,ESCO1	31/131	Mixed Up and Down
GO Biological Processes	GO:0090329	regulation of DNA-templated DNA replication	-11.5803	-8.46739	1017,2021,2260,4171,4172,4173,4174,4175,4176,5982,5984,5985,8914,54921,57662,63922,80174,90381	CDK2,ENDOG,FGFR1,MCM2,MCM3,MCM4,MCM5,MCM6,MCM7,RFC2,RFC4,RFC5,TIMELESS,CHTF8,CAMSAP3,CHTF18,DBF4B,TICRR	18/50	Mixed Up and Down
Reactome Gene Sets	R-HSA-69239	Synthesis of DNA	-11.2843	-8.21968	990,1017,2237,3978,4171,4172,4173,4174,4175,5424,5426,5694,5702,5708,5984,5985,9837,23594,23649,27338,51343,56655,64785,84296	CDC6,CDK2,FEN1,LIG1,MCM2,MCM3,MCM4,MCM5,MCM6,POLD1,POLE,PSMB6,PSMC3,PSMD2,RFC4,RFC5,GINS1,ORC6,POLA2,UBE2S,FZR1,POLE4,GINS3,GINS4	24/96	Mixed Up and Down
Reactome Gene Sets	R-HSA-69190	DNA strand elongation	-10.9758	-7.93353	2237,3978,4171,4172,4173,4174,4175,5424,5984,5985,9837,23649,64785,84296	FEN1,LIG1,MCM2,MCM3,MCM4,MCM5,MCM6,POLD1,RFC4,RFC5,GINS1,POLA2,GINS3,GINS4	14/30	Mixed Up and Down
KEGG Pathway	hsa03030	DNA replication	-10.8351	-7.81395	2237,3978,4171,4172,4173,4174,4175,4176,5424,5426,5982,5984,5985,23649,56655	FEN1,LIG1,MCM2,MCM3,MCM4,MCM5,MCM6,MCM7,POLD1,POLE,RFC2,RFC4,RFC5,POLA2,POLE4	15/36	Mixed Up and Down
KEGG Pathway	hsa04110	Cell cycle	-9.92394	-6.96082	472,990,993,1017,1032,1647,1663,1869,4088,4171,4172,4173,4174,4175,4176,4193,4609,7533,7709,9212,9232,9319,9700,23594,51343,80174,90381,113130,114799	ATM,CDC6,CDC25A,CDK2,CDKN2D,GADD45A,DDX11,E2F1,SMAD3,MCM2,MCM3,MCM4,MCM5,MCM6,MCM7,MDM2,MYC,YWHAH,ZBTB17,AURKB,PTTG1,TRIP13,ESPL1,ORC6,FZR1,DBF4B,TICRR,CDCA5,ESCO1	29/158	Mixed Up and Down
WikiPathways	WP466	DNA replication	-9.69804	-6.75265	990,1017,4171,4172,4173,4174,4175,4176,5424,5426,5982,5984,5985,23594,23649	CDC6,CDK2,MCM2,MCM3,MCM4,MCM5,MCM6,MCM7,POLD1,POLE,RFC2,RFC4,RFC5,ORC6,POLA2	15/42	Mixed Up and Down
GO Biological Processes	GO:0006268	DNA unwinding involved in DNA replication	-9.15142	-6.22307	3159,4171,4172,4173,4174,4175,4176,9401,9837,64785,84296	HMGA1,MCM2,MCM3,MCM4,MCM5,MCM6,MCM7,RECQL4,GINS1,GINS3,GINS4	11/22	Mixed Up and Down
GO Biological Processes	GO:0006270	DNA replication initiation	-8.95691	-6.06074	990,997,4171,4172,4173,4174,4175,4176,23594,23649,64785,222229	CDC6,CDC34,MCM2,MCM3,MCM4,MCM5,MCM6,MCM7,ORC6,POLA2,GINS3,LRWD1	12/28	Mixed Up and Down
WikiPathways	WP45	G1 to S cell cycle control	-8.62663	-5.81478	472,993,1017,1032,1647,1869,4171,4172,4173,4174,4175,4176,4193,4609,5426,23594,23649	ATM,CDC25A,CDK2,CDKN2D,GADD45A,E2F1,MCM2,MCM3,MCM4,MCM5,MCM6,MCM7,MDM2,MYC,POLE,ORC6,POLA2	17/64	Mixed Up and Down
Reactome Gene Sets	R-HSA-176974	Unwinding of DNA	-8.59509	-5.79583	4171,4172,4173,4174,4175,9837,64785,84296	MCM2,MCM3,MCM4,MCM5,MCM6,GINS1,GINS3,GINS4	8/11	Mixed Up and Down
GO Biological Processes	GO:0000727	double-strand break repair via break-induced replication	-8.13569	-5.41561	4171,4172,4173,4174,4175,4176,80198,84296	MCM2,MCM3,MCM4,MCM5,MCM6,MCM7,MUS81,GINS4	8/12	Mixed Up and Down
CORUM	CORUM:387	MCM complex	-8.06769	-5.39976	4171,4172,4173,4174,4175,4176	MCM2,MCM3,MCM4,MCM5,MCM6,MCM7	6/6	Mixed Up and Down
WikiPathways	WP2446	Retinoblastoma gene in cancer	-7.84616	-5.23522	993,1017,1786,1869,2189,3015,3925,4172,4173,4175,4176,4193,4609,5426,5984,5985,6839,8030,79027	CDC25A,CDK2,DNMT1,E2F1,FANCG,H2AZ1,STMN1,MCM3,MCM4,MCM6,MCM7,MDM2,MYC,POLE,RFC4,RFC5,SUV39H1,CCDC6,ZNF655	19/89	Mixed Up and Down
GO Biological Processes	GO:0006275	regulation of DNA replication	-7.83099	-5.22802	990,993,1017,2021,2260,4171,4172,4173,4174,4175,4176,5982,5984,5985,8914,10856,54921,57662,63922,80174,90381,114799,283899	CDC6,CDC25A,CDK2,ENDOG,FGFR1,MCM2,MCM3,MCM4,MCM5,MCM6,MCM7,RFC2,RFC4,RFC5,TIMELESS,RUVBL2,CHTF8,CAMSAP3,CHTF18,DBF4B,TICRR,ESCO1,INO80E	23/128	Mixed Up and Down
GO Biological Processes	GO:0032508	DNA duplex unwinding	-7.76189	-5.18482	1663,3159,4171,4172,4173,4174,4175,4176,5982,5984,5985,9401,9837,10856,54921,63922,64785,80205,84296	DDX11,HMGA1,MCM2,MCM3,MCM4,MCM5,MCM6,MCM7,RFC2,RFC4,RFC5,RECQL4,GINS1,RUVBL2,CHTF8,CHTF18,GINS3,CHD9,GINS4	19/90	Mixed Up and Down
WikiPathways	WP179	Cell cycle	-7.68497	-5.13403	472,990,993,1017,1032,1647,1869,4088,4171,4172,4173,4174,4175,4176,4193,4609,7533,7709,9232,9700,23594,51343	ATM,CDC6,CDC25A,CDK2,CDKN2D,GADD45A,E2F1,SMAD3,MCM2,MCM3,MCM4,MCM5,MCM6,MCM7,MDM2,MYC,YWHAH,ZBTB17,PTTG1,ESPL1,ORC6,FZR1	22/120	Mixed Up and Down
Reactome Gene Sets	R-HSA-68962	Activation of the pre-replicative complex	-7.40807	-4.90762	990,1017,4171,4172,4173,4174,4175,5426,23594,23649,56655	CDC6,CDK2,MCM2,MCM3,MCM4,MCM5,MCM6,POLE,ORC6,POLA2,POLE4	11/30	Mixed Up and Down
Reactome Gene Sets	R-HSA-69306	DNA Replication	-7.31148	-4.84321	990,1017,2237,3021,3978,4171,4172,4173,4174,4175,5424,5426,5694,5702,5708,5984,5985,9837,23594,23649,27338,51343,55766,56655,64785,84296	CDC6,CDK2,FEN1,H3-3B,LIG1,MCM2,MCM3,MCM4,MCM5,MCM6,POLD1,POLE,PSMB6,PSMC3,PSMD2,RFC4,RFC5,GINS1,ORC6,POLA2,UBE2S,FZR1,H2AJ,POLE4,GINS3,GINS4	26/169	Mixed Up and Down
GO Biological Processes	GO:0032392	DNA geometric change	-7.28196	-4.81944	1663,3159,4171,4172,4173,4174,4175,4176,5982,5984,5985,9401,9837,10856,54921,63922,64785,80205,84296	DDX11,HMGA1,MCM2,MCM3,MCM4,MCM5,MCM6,MCM7,RFC2,RFC4,RFC5,RECQL4,GINS1,RUVBL2,CHTF8,CHTF18,GINS3,CHD9,GINS4	19/96	Mixed Up and Down
Reactome Gene Sets	R-HSA-176187	Activation of ATR in response to replication stress	-6.91323	-4.51438	990,993,1017,4171,4172,4173,4174,4175,5984,5985,23594	CDC6,CDC25A,CDK2,MCM2,MCM3,MCM4,MCM5,MCM6,RFC4,RFC5,ORC6	11/33	Mixed Up and Down
GO Biological Processes	GO:0030174	regulation of DNA-templated DNA replication initiation	-6.79152	-4.42591	1017,4171,4172,4173,4174,4175,4176,90381	CDK2,MCM2,MCM3,MCM4,MCM5,MCM6,MCM7,TICRR	8/16	Mixed Up and Down
GO Biological Processes	GO:0071103	DNA conformation change	-6.63495	-4.30866	1663,3159,4171,4172,4173,4174,4175,4176,5982,5984,5985,9401,9837,10856,54921,63922,64785,80205,84296	DDX11,HMGA1,MCM2,MCM3,MCM4,MCM5,MCM6,MCM7,RFC2,RFC4,RFC5,RECQL4,GINS1,RUVBL2,CHTF8,CHTF18,GINS3,CHD9,GINS4	19/105	Mixed Up and Down
Reactome Gene Sets	R-HSA-69206	G1/S Transition	-6.50162	-4.22275	207,990,993,1017,1163,1869,4171,4172,4173,4174,4175,4609,5426,5694,5702,5708,23594,23649,56655	AKT1,CDC6,CDC25A,CDK2,CKS1B,E2F1,MCM2,MCM3,MCM4,MCM5,MCM6,MYC,POLE,PSMB6,PSMC3,PSMD2,ORC6,POLA2,POLE4	19/107	Mixed Up and Down
Reactome Gene Sets	R-HSA-453279	Mitotic G1 phase and G1/S transition	-6.34583	-4.09941	207,990,993,1017,1032,1163,1869,4171,4172,4173,4174,4175,4609,5426,5694,5702,5708,23594,23649,56655	AKT1,CDC6,CDC25A,CDK2,CDKN2D,CKS1B,E2F1,MCM2,MCM3,MCM4,MCM5,MCM6,MYC,POLE,PSMB6,PSMC3,PSMD2,ORC6,POLA2,POLE4	20/120	Mixed Up and Down
GO Biological Processes	GO:1902969	mitotic DNA replication	-5.99994	-3.84072	3978,4171,4172,4173,4175,9837,64785	LIG1,MCM2,MCM3,MCM4,MCM6,GINS1,GINS3	7/14	Mixed Up and Down
GO Biological Processes	GO:0006271	DNA strand elongation involved in DNA replication	-5.74434	-3.64898	3978,4172,4173,4176,5426,5984,9837	LIG1,MCM3,MCM4,MCM7,POLE,RFC4,GINS1	7/15	Mixed Up and Down
CORUM	CORUM:2792	MCM2-MCM4-MCM6-MCM7 complex	-5.37725	-3.35198	4171,4173,4175,4176	MCM2,MCM4,MCM6,MCM7	4/4	Mixed Up and Down
Reactome Gene Sets	R-HSA-69052	Switching of origins to a post-replicative state	-5.00841	-3.0682	990,1017,4171,4172,4173,4174,4175,5694,5702,5708,23594,27338,51343	CDC6,CDK2,MCM2,MCM3,MCM4,MCM5,MCM6,PSMB6,PSMC3,PSMD2,ORC6,UBE2S,FZR1	13/68	Mixed Up and Down
Reactome Gene Sets	R-HSA-68949	Orc1 removal from chromatin	-4.93554	-3.01545	990,1017,4171,4172,4173,4174,4175,5694,5702,5708,23594	CDC6,CDK2,MCM2,MCM3,MCM4,MCM5,MCM6,PSMB6,PSMC3,PSMD2,ORC6	11/50	Mixed Up and Down
GO Biological Processes	GO:0033260	nuclear DNA replication	-4.88367	-2.97009	2237,3978,4171,4172,4173,4175,9837,64785	FEN1,LIG1,MCM2,MCM3,MCM4,MCM6,GINS1,GINS3	8/26	Mixed Up and Down
GO Biological Processes	GO:0022616	DNA strand elongation	-4.7503	-2.86621	3978,4172,4173,4176,5426,5984,9837	LIG1,MCM3,MCM4,MCM7,POLE,RFC4,GINS1	7/20	Mixed Up and Down
GO Biological Processes	GO:0044786	cell cycle DNA replication	-4.74864	-2.86621	2237,3978,4171,4172,4173,4175,9837,64785	FEN1,LIG1,MCM2,MCM3,MCM4,MCM6,GINS1,GINS3	8/27	Mixed Up and Down
GO Biological Processes	GO:1902292	cell cycle DNA replication initiation	-4.69427	-2.82806	4171,4172,4173,64785	MCM2,MCM3,MCM4,GINS3	4/5	Mixed Up and Down
GO Biological Processes	GO:1902315	nuclear cell cycle DNA replication initiation	-4.69427	-2.82806	4171,4172,4173,64785	MCM2,MCM3,MCM4,GINS3	4/5	Mixed Up and Down
GO Biological Processes	GO:1902975	mitotic DNA replication initiation	-4.69427	-2.82806	4171,4172,4173,64785	MCM2,MCM3,MCM4,GINS3	4/5	Mixed Up and Down
Reactome Gene Sets	R-HSA-69002	DNA Replication Pre-Initiation	-4.31097	-2.51909	990,1017,3021,4171,4172,4173,4174,4175,5426,5694,5702,5708,23594,23649,27338,51343,55766,56655	CDC6,CDK2,H3-3B,MCM2,MCM3,MCM4,MCM5,MCM6,POLE,PSMB6,PSMC3,PSMD2,ORC6,POLA2,UBE2S,FZR1,H2AJ,POLE4	18/137	Mixed Up and Down
Reactome Gene Sets	R-HSA-69620	Cell Cycle Checkpoints	-4.0838	-2.34792	472,990,993,1017,4171,4172,4173,4174,4175,4193,5694,5702,5708,5905,5984,5985,7533,9212,10726,11130,23594,27338,54820,57060,79172	ATM,CDC6,CDC25A,CDK2,MCM2,MCM3,MCM4,MCM5,MCM6,MDM2,PSMB6,PSMC3,PSMD2,RANGAP1,RFC4,RFC5,YWHAH,AURKB,NUDC,ZWINT,ORC6,UBE2S,NDE1,PCBP4,CENPO	25/237	Mixed Up and Down
CORUM	CORUM:1452	MCM2-MCM6-MCM7 complex	-4.03248	-2.31447	4171,4175,4176	MCM2,MCM6,MCM7	3/3	Mixed Up and Down
CORUM	CORUM:2791	MCM4-MCM6-MCM7 complex	-4.03248	-2.31447	4173,4175,4176	MCM4,MCM6,MCM7	3/3	Mixed Up and Down
Reactome Gene Sets	R-HSA-69481	G2/M Checkpoints	-3.4916	-1.87743	472,990,993,1017,4171,4172,4173,4174,4175,5694,5702,5708,5984,5985,7533,23594	ATM,CDC6,CDC25A,CDK2,MCM2,MCM3,MCM4,MCM5,MCM6,PSMB6,PSMC3,PSMD2,RFC4,RFC5,YWHAH,ORC6	16/132	Mixed Up and Down
Reactome Gene Sets	R-HSA-68867	Assembly of the pre-replicative complex	-2.89342	-1.42515	990,3021,4171,4172,4173,4174,4175,5694,5702,5708,23594,27338,51343,55766	CDC6,H3-3B,MCM2,MCM3,MCM4,MCM5,MCM6,PSMB6,PSMC3,PSMD2,ORC6,UBE2S,FZR1,H2AJ	14/122	Mixed Up and Down
CORUM	CORUM:5611	Emerin complex 24	-2.53554	-1.17988	4000,4171,4173,4175	LMNA,MCM2,MCM4,MCM6	4/14	Mixed Up and Down
GO Biological Processes	GO:0140588	chromatin looping	-2.03917	-0.832242	1663,4171,4172,4173,4174,4175,4176,9401,10856,27183,51428,64135,80119,80205,85441	DDX11,MCM2,MCM3,MCM4,MCM5,MCM6,MCM7,RECQL4,RUVBL2,VPS4A,DDX41,IFIH1,PIF1,CHD9,HELZ2	15/167	Mixed Up and Down
WikiPathways	WP3888	VEGFA VEGFR2 signaling	-13.3597	-10.0578	71,207,378,389,598,781,1072,1192,1397,1445,1465,1466,1490,1839,1847,1960,1969,2035,2308,2597,2876,3265,3491,3693,3725,3939,4189,4193,4208,4627,5216,5230,5295,5331,5496,5499,5757,6461,6624,6722,8411,8772,8867,9168,9510,9564,10397,10755,11080,24147,29924,51278,56905,83442,83473,84790,114789,115098,253260	ACTG1,AKT1,ARF4,RHOC,BCL2L1,CACNA2D1,CFL1,CLIC1,CRIP2,CSK,CSRP1,CSRP2,CCN2,HBEGF,DUSP5,EGR3,EPHA2,EPB41,FOXO1,GAPDH,GPX1,HRAS,CCN1,ITGB5,JUN,LDHA,DNAJB9,MDM2,MEF2C,MYH9,PFN1,PGK1,PIK3R1,PLCB3,PPM1G,PPP1CA,PTMA,SHB,FSCN1,SRF,EEA1,FADD,SYNJ1,TMSB10,ADAMTS1,BCAR1,NDRG1,GIPC1,DNAJB4,FJX1,EPN1,IER5,C15orf39,SH3BGRL3,KATNAL2,TUBA1C,SLC25A25,CCDC124,RICTOR	59/-	Mixed Up and Down
WikiPathways	WP3888	VEGFA VEGFR2 signaling	-13.3597	-10.0578	71,207,378,389,598,781,1072,1192,1397,1445,1465,1466,1490,1839,1847,1960,1969,2035,2308,2597,2876,3265,3491,3693,3725,3939,4189,4193,4208,4627,5216,5230,5295,5331,5496,5499,5757,6461,6624,6722,8411,8772,8867,9168,9510,9564,10397,10755,11080,24147,29924,51278,56905,83442,83473,84790,114789,115098,253260	ACTG1,AKT1,ARF4,RHOC,BCL2L1,CACNA2D1,CFL1,CLIC1,CRIP2,CSK,CSRP1,CSRP2,CCN2,HBEGF,DUSP5,EGR3,EPHA2,EPB41,FOXO1,GAPDH,GPX1,HRAS,CCN1,ITGB5,JUN,LDHA,DNAJB9,MDM2,MEF2C,MYH9,PFN1,PGK1,PIK3R1,PLCB3,PPM1G,PPP1CA,PTMA,SHB,FSCN1,SRF,EEA1,FADD,SYNJ1,TMSB10,ADAMTS1,BCAR1,NDRG1,GIPC1,DNAJB4,FJX1,EPN1,IER5,C15orf39,SH3BGRL3,KATNAL2,TUBA1C,SLC25A25,CCDC124,RICTOR	59/432	Mixed Up and Down
GO Biological Processes	GO:0097435	supramolecular fiber organization	-12.0162	-8.81897	71,87,388,389,581,822,1072,1155,1265,1278,1465,1466,1627,2258,2316,2521,2934,3268,3693,3856,3925,4015,4016,4017,4082,4193,4703,6624,6722,7168,7169,7171,7273,7283,7373,7408,7791,7846,8239,8312,8407,8440,8636,9168,9509,9564,9948,10093,10142,10409,10580,10634,11173,11344,50861,54800,54820,55607,57562,57619,65108,79095,79585,79709,79729,80774,81624,83473,133746,342184,60,81,781,1794,2035,4627,4637,52…	ACTG1,ACTN1,RHOB,RHOC,BAX,CAPG,CFL1,TBCB,CNN2,COL1A2,CSRP1,CSRP2,DBN1,FGF13,FLNA,FUS,GSN,AGFG2,ITGB5,KRT8,STMN1,LOX,LOXL1,LOXL2,MARCKS,MDM2,NEB,FSCN1,SRF,TPM1,TPM2,TPM4,TTN,TUBG1,COL14A1,VASP,ZYX,TUBA1A,USP9X,AXIN1,TAGLN2,NCK2,SSNA1,TMSB10,ADAMTS2,BCAR1,WDR1,ARPC4,AKAP9,BASP1,SORBS1,GAS2L1,ADAMTS7,TWF2,STMN3,KLHL24,NDE1,PPP1R9A,CEP126,SHROOM3,MARCKSL1,BBLN,CORO7,COLGALT1,SH3D21,LIMD2,DIAPH3,KATNA…	98/-	Mixed Up and Down
GO Biological Processes	GO:0097435	supramolecular fiber organization	-12.0162	-8.81897	71,87,388,389,581,822,1072,1155,1265,1278,1465,1466,1627,2258,2316,2521,2934,3268,3693,3856,3925,4015,4016,4017,4082,4193,4703,6624,6722,7168,7169,7171,7273,7283,7373,7408,7791,7846,8239,8312,8407,8440,8636,9168,9509,9564,9948,10093,10142,10409,10580,10634,11173,11344,50861,54800,54820,55607,57562,57619,65108,79095,79585,79709,79729,80774,81624,83473,133746,342184	ACTG1,ACTN1,RHOB,RHOC,BAX,CAPG,CFL1,TBCB,CNN2,COL1A2,CSRP1,CSRP2,DBN1,FGF13,FLNA,FUS,GSN,AGFG2,ITGB5,KRT8,STMN1,LOX,LOXL1,LOXL2,MARCKS,MDM2,NEB,FSCN1,SRF,TPM1,TPM2,TPM4,TTN,TUBG1,COL14A1,VASP,ZYX,TUBA1A,USP9X,AXIN1,TAGLN2,NCK2,SSNA1,TMSB10,ADAMTS2,BCAR1,WDR1,ARPC4,AKAP9,BASP1,SORBS1,GAS2L1,ADAMTS7,TWF2,STMN3,KLHL24,NDE1,PPP1R9A,CEP126,SHROOM3,MARCKSL1,BBLN,CORO7,COLGALT1,SH3D21,LIMD2,DIAPH3,KATNA…	70/608	Mixed Up and Down
GO Biological Processes	GO:0030029	actin filament-based process	-11.747	-8.60777	60,71,81,87,388,389,781,822,1072,1265,1465,1466,1627,1794,2035,2316,2934,3693,3856,4082,4627,4637,4703,5216,6326,6335,6624,6722,7168,7169,7171,7273,7408,7791,8407,8440,8572,9168,9260,9266,9564,9948,10093,10580,10603,10634,11078,11344,25777,27183,27445,29085,51421,54961,55561,55607,57619,65108,79585,79729,80774,81624,81788,85360,112464,121512,133746,140465,253260,342184	ACTB,ACTG1,ACTN4,ACTN1,RHOB,RHOC,CACNA2D1,CAPG,CFL1,CNN2,CSRP1,CSRP2,DBN1,DOCK2,EPB41,FLNA,GSN,ITGB5,KRT8,MARCKS,MYH9,MYL6,NEB,PFN1,SCN2A,SCN9A,FSCN1,SRF,TPM1,TPM2,TPM4,TTN,VASP,ZYX,TAGLN2,NCK2,PDLIM4,TMSB10,PDLIM7,CYTH2,BCAR1,WDR1,ARPC4,SORBS1,SH2B2,GAS2L1,TRIOBP,TWF2,SUN2,VPS4A,PCLO,PHPT1,AMOTL2,SSH3,CDC42BPG,PPP1R9A,SHROOM3,MARCKSL1,CORO7,SH3D21,LIMD2,DIAPH3,NUAK2,SYDE1,CAVIN3,FGD4,JMY,MYL6B,R…	70/616	Mixed Up and Down
GO Biological Processes	GO:0030036	actin cytoskeleton organization	-11.3782	-8.29017	60,71,81,87,388,389,822,1072,1265,1465,1466,1627,1794,2035,2316,2934,3693,3856,4082,4627,4703,5216,6624,6722,7168,7169,7171,7273,7408,7791,8407,8440,8572,9168,9260,9266,9564,9948,10093,10580,10603,10634,11078,11344,27183,27445,29085,51421,54961,55561,55607,57619,65108,79585,79729,80774,81624,81788,85360,112464,121512,133746,253260,342184	ACTB,ACTG1,ACTN4,ACTN1,RHOB,RHOC,CAPG,CFL1,CNN2,CSRP1,CSRP2,DBN1,DOCK2,EPB41,FLNA,GSN,ITGB5,KRT8,MARCKS,MYH9,NEB,PFN1,FSCN1,SRF,TPM1,TPM2,TPM4,TTN,VASP,ZYX,TAGLN2,NCK2,PDLIM4,TMSB10,PDLIM7,CYTH2,BCAR1,WDR1,ARPC4,SORBS1,SH2B2,GAS2L1,TRIOBP,TWF2,VPS4A,PCLO,PHPT1,AMOTL2,SSH3,CDC42BPG,PPP1R9A,SHROOM3,MARCKSL1,CORO7,SH3D21,LIMD2,DIAPH3,NUAK2,SYDE1,CAVIN3,FGD4,JMY,RICTOR,FMN1	64/546	Mixed Up and Down
GO Biological Processes	GO:0007015	actin filament organization	-8.85336	-5.98715	87,388,389,822,1072,1265,1627,2316,2934,3693,4082,4703,6624,6722,7168,7169,7171,7273,7408,7791,8407,8440,9168,9564,9948,10093,10580,10634,11344,55607,57619,65108,79585,79729,80774,81624,133746,342184	ACTN1,RHOB,RHOC,CAPG,CFL1,CNN2,DBN1,FLNA,GSN,ITGB5,MARCKS,NEB,FSCN1,SRF,TPM1,TPM2,TPM4,TTN,VASP,ZYX,TAGLN2,NCK2,TMSB10,BCAR1,WDR1,ARPC4,SORBS1,GAS2L1,TWF2,PPP1R9A,SHROOM3,MARCKSL1,CORO7,SH3D21,LIMD2,DIAPH3,JMY,FMN1	38/278	Mixed Up and Down
GO Biological Processes	GO:0051052	regulation of DNA metabolic process	-11.9122	-8.74501	60,207,306,472,581,990,993,1017,1663,2021,2260,2264,2521,2671,3184,3838,4000,4171,4172,4173,4174,4175,4176,4609,5155,5531,5982,5984,5985,6598,6878,7468,8110,8658,8870,8914,8971,9212,9466,10474,10856,11284,23529,26168,51548,54464,54921,54984,55257,55658,57662,63922,64855,78996,80119,80174,84717,90381,114799,116028,158880,283899,598,666,1032,2023,2308,2316,4189,4193,5295,5478,8440,9894,10018,10273,…	ACTB,AKT1,ANXA3,ATM,BAX,CDC6,CDC25A,CDK2,DDX11,ENDOG,FGFR1,FGFR4,FUS,GFER,HNRNPD,KPNA2,LMNA,MCM2,MCM3,MCM4,MCM5,MCM6,MCM7,MYC,PDGFB,PPP4C,RFC2,RFC4,RFC5,SMARCB1,TAF6,NSD2,DPF3,TNKS,IER3,TIMELESS,H1-10,AURKB,IL27RA,TADA3,RUVBL2,PNKP,CLCF1,SENP3,SIRT6,XRN1,CHTF8,PINX1,MRGBP,RNF126,CAMSAP3,CHTF18,NIBAN2,CYREN,PIF1,DBF4B,HDGFL2,TICRR,ESCO1,RMI2,USP51,INO80E,BCL2L1,BOK,CDKN2D,ENO1,FOXO1,FLNA,DNAJB9,MD…	81/-	Mixed Up and Down
GO Biological Processes	GO:0051052	regulation of DNA metabolic process	-11.9122	-8.74501	60,207,306,472,581,990,993,1017,1663,2021,2260,2264,2521,2671,3184,3838,4000,4171,4172,4173,4174,4175,4176,4609,5155,5531,5982,5984,5985,6598,6878,7468,8110,8658,8870,8914,8971,9212,9466,10474,10856,11284,23529,26168,51548,54464,54921,54984,55257,55658,57662,63922,64855,78996,80119,80174,84717,90381,114799,116028,158880,283899	ACTB,AKT1,ANXA3,ATM,BAX,CDC6,CDC25A,CDK2,DDX11,ENDOG,FGFR1,FGFR4,FUS,GFER,HNRNPD,KPNA2,LMNA,MCM2,MCM3,MCM4,MCM5,MCM6,MCM7,MYC,PDGFB,PPP4C,RFC2,RFC4,RFC5,SMARCB1,TAF6,NSD2,DPF3,TNKS,IER3,TIMELESS,H1-10,AURKB,IL27RA,TADA3,RUVBL2,PNKP,CLCF1,SENP3,SIRT6,XRN1,CHTF8,PINX1,MRGBP,RNF126,CAMSAP3,CHTF18,NIBAN2,CYREN,PIF1,DBF4B,HDGFL2,TICRR,ESCO1,RMI2,USP51,INO80E	62/505	Mixed Up and Down
GO Biological Processes	GO:0051054	positive regulation of DNA metabolic process	-7.58339	-5.05043	60,207,306,472,581,993,1017,1663,2021,2260,2264,2521,2671,3184,4609,5155,5982,5984,5985,6598,7468,8110,8658,8914,9212,10856,11284,23529,51548,54921,55257,55658,63922,78996,80174,84717,283899	ACTB,AKT1,ANXA3,ATM,BAX,CDC25A,CDK2,DDX11,ENDOG,FGFR1,FGFR4,FUS,GFER,HNRNPD,MYC,PDGFB,RFC2,RFC4,RFC5,SMARCB1,NSD2,DPF3,TNKS,TIMELESS,AURKB,RUVBL2,PNKP,CLCF1,SIRT6,CHTF8,MRGBP,RNF126,CHTF18,CYREN,DBF4B,HDGFL2,INO80E	37/296	Mixed Up and Down
GO Biological Processes	GO:0080135	regulation of cellular response to stress	-4.24499	-2.4722	60,207,472,581,598,666,1032,1663,2023,2308,2316,2521,4189,4193,4609,5295,5478,5531,6598,6878,7468,8110,8440,8870,8914,9894,10018,10273,10474,10856,11284,23645,26168,51278,51548,55257,55658,78996,79968,84717,84962,116028,153222,158880,283899	ACTB,AKT1,ATM,BAX,BCL2L1,BOK,CDKN2D,DDX11,ENO1,FOXO1,FLNA,FUS,DNAJB9,MDM2,MYC,PIK3R1,PPIA,PPP4C,SMARCB1,TAF6,NSD2,DPF3,NCK2,IER3,TIMELESS,TELO2,BCL2L11,STUB1,TADA3,RUVBL2,PNKP,PPP1R15A,SENP3,IER5,SIRT6,MRGBP,RNF126,CYREN,WDR76,HDGFL2,AJUBA,RMI2,CREBRF,USP51,INO80E	45/535	Mixed Up and Down
GO Biological Processes	GO:2000779	regulation of double-strand break repair	-3.98611	-2.27725	60,1663,2521,5531,6598,7468,8110,8914,10856,11284,26168,51548,55257,55658,78996,84717,116028,158880	ACTB,DDX11,FUS,PPP4C,SMARCB1,NSD2,DPF3,TIMELESS,RUVBL2,PNKP,SENP3,SIRT6,MRGBP,RNF126,CYREN,HDGFL2,RMI2,USP51	18/145	Mixed Up and Down
GO Biological Processes	GO:0000018	regulation of DNA recombination	-3.60737	-1.96214	60,2521,3838,5531,7468,8914,8971,9466,10856,23529,26168,51548,55257,55658,84717,116028,158880	ACTB,FUS,KPNA2,PPP4C,NSD2,TIMELESS,H1-10,IL27RA,RUVBL2,CLCF1,SENP3,SIRT6,MRGBP,RNF126,HDGFL2,RMI2,USP51	17/142	Mixed Up and Down
GO Biological Processes	GO:0010569	regulation of double-strand break repair via homologous recombination	-3.50372	-1.88712	60,2521,5531,8914,10856,26168,51548,55257,55658,84717,116028,158880	ACTB,FUS,PPP4C,TIMELESS,RUVBL2,SENP3,SIRT6,MRGBP,RNF126,HDGFL2,RMI2,USP51	12/82	Mixed Up and Down
GO Biological Processes	GO:2000781	positive regulation of double-strand break repair	-3.49897	-1.88318	60,1663,2521,6598,8110,8914,10856,11284,51548,55257,55658,78996,84717	ACTB,DDX11,FUS,SMARCB1,DPF3,TIMELESS,RUVBL2,PNKP,SIRT6,MRGBP,RNF126,CYREN,HDGFL2	13/94	Mixed Up and Down
GO Biological Processes	GO:0006282	regulation of DNA repair	-3.16018	-1.61825	60,1663,2521,5531,6598,6878,7468,8110,8870,8914,10474,10856,11284,26168,51548,55257,55658,78996,84717,116028,158880,283899	ACTB,DDX11,FUS,PPP4C,SMARCB1,TAF6,NSD2,DPF3,IER3,TIMELESS,TADA3,RUVBL2,PNKP,SENP3,SIRT6,MRGBP,RNF126,CYREN,HDGFL2,RMI2,USP51,INO80E	22/227	Mixed Up and Down
GO Biological Processes	GO:1905168	positive regulation of double-strand break repair via homologous recombination	-2.52682	-1.17427	60,2521,8914,10856,55257,55658,84717	ACTB,FUS,TIMELESS,RUVBL2,MRGBP,RNF126,HDGFL2	7/43	Mixed Up and Down
GO Biological Processes	GO:0045739	positive regulation of DNA repair	-2.39274	-1.07225	60,1663,2521,6598,8110,8914,10856,11284,51548,55257,55658,78996,84717,283899	ACTB,DDX11,FUS,SMARCB1,DPF3,TIMELESS,RUVBL2,PNKP,SIRT6,MRGBP,RNF126,CYREN,HDGFL2,INO80E	14/138	Mixed Up and Down
GO Biological Processes	GO:0045911	positive regulation of DNA recombination	-2.1367	-0.894084	60,2521,7468,8914,10856,23529,55257,55658,84717	ACTB,FUS,NSD2,TIMELESS,RUVBL2,CLCF1,MRGBP,RNF126,HDGFL2	9/76	Mixed Up and Down
GO Biological Processes	GO:0010564	regulation of cell cycle process	-10.34	-7.33912	60,207,472,598,808,899,900,990,993,1017,1032,1104,1663,1869,2177,2237,2260,3619,3976,4193,4609,4682,5155,5300,5902,6598,6790,6929,7517,8110,8260,8525,8558,8658,8870,8914,9212,9319,9510,9700,9727,9894,9918,10432,10457,10460,10755,11113,11130,11186,11190,22994,27183,29781,51343,54892,54984,54998,55968,57448,57662,58190,79027,79884,79968,80174,80198,84444,84722,90381,90417,91147,113130,116028,158880…	ACTB,AKT1,ATM,BCL2L1,CALM3,CCNF,CCNG1,CDC6,CDC25A,CDK2,CDKN2D,RCC1,DDX11,E2F1,FANCD2,FEN1,FGFR1,INCENP,LIF,MDM2,MYC,NUBP1,PDGFB,PIN1,RANBP1,SMARCB1,AURKA,TCF3,XRCC3,DPF3,NAA10,DGKZ,CDK10,TNKS,IER3,TIMELESS,AURKB,TRIP13,ADAMTS1,ESPL1,RAB11FIP3,TELO2,NCAPD2,RBM14,GPNMB,TACC3,GIPC1,CIT,ZWINT,RASSF1,CEP250,CEP131,VPS4A,NCAPH2,FZR1,NCAPG2,PINX1,AURKAIP1,NSFL1C,BIRC6,CAMSAP3,CTDSP1,ZNF655,MAP9,WDR76,DB…	94/-	Mixed Up and Down
GO Biological Processes	GO:0010564	regulation of cell cycle process	-10.34	-7.33912	60,207,472,598,808,899,900,990,993,1017,1032,1104,1663,1869,2177,2237,2260,3619,3976,4193,4609,4682,5155,5300,5902,6598,6790,6929,7517,8110,8260,8525,8558,8658,8870,8914,9212,9319,9510,9700,9727,9894,9918,10432,10457,10460,10755,11113,11130,11186,11190,22994,27183,29781,51343,54892,54984,54998,55968,57448,57662,58190,79027,79884,79968,80174,80198,84444,84722,90381,90417,91147,113130,116028,158880…	ACTB,AKT1,ATM,BCL2L1,CALM3,CCNF,CCNG1,CDC6,CDC25A,CDK2,CDKN2D,RCC1,DDX11,E2F1,FANCD2,FEN1,FGFR1,INCENP,LIF,MDM2,MYC,NUBP1,PDGFB,PIN1,RANBP1,SMARCB1,AURKA,TCF3,XRCC3,DPF3,NAA10,DGKZ,CDK10,TNKS,IER3,TIMELESS,AURKB,TRIP13,ADAMTS1,ESPL1,RAB11FIP3,TELO2,NCAPD2,RBM14,GPNMB,TACC3,GIPC1,CIT,ZWINT,RASSF1,CEP250,CEP131,VPS4A,NCAPH2,FZR1,NCAPG2,PINX1,AURKAIP1,NSFL1C,BIRC6,CAMSAP3,CTDSP1,ZNF655,MAP9,WDR76,DB…	78/776	Mixed Up and Down
GO Biological Processes	GO:0045786	negative regulation of cell cycle	-6.18173	-3.98141	388,472,899,900,990,1017,1032,1869,2177,3976,4193,4682,6494,6839,6878,7709,8260,8525,8658,8870,8914,9212,9319,9700,10432,10457,11130,23513,27183,51343,54984,54998,57662,58190,79027,80198,84444,90313,90381,91147,168451	RHOB,ATM,CCNF,CCNG1,CDC6,CDK2,CDKN2D,E2F1,FANCD2,LIF,MDM2,NUBP1,SIPA1,SUV39H1,TAF6,ZBTB17,NAA10,DGKZ,TNKS,IER3,TIMELESS,AURKB,TRIP13,ESPL1,RBM14,GPNMB,ZWINT,SCRIB,VPS4A,FZR1,PINX1,AURKAIP1,CAMSAP3,CTDSP1,ZNF655,MUS81,DOT1L,TP53I13,TICRR,TMEM67,THAP5	41/392	Mixed Up and Down
GO Biological Processes	GO:0010948	negative regulation of cell cycle process	-5.4807	-3.42067	472,899,900,990,1017,1032,1869,2177,3976,4193,4682,8260,8525,8658,8870,8914,9212,9319,9700,10432,10457,11130,27183,51343,54984,54998,57662,58190,79027,80198,84444,90381,91147	ATM,CCNF,CCNG1,CDC6,CDK2,CDKN2D,E2F1,FANCD2,LIF,MDM2,NUBP1,NAA10,DGKZ,TNKS,IER3,TIMELESS,AURKB,TRIP13,ESPL1,RBM14,GPNMB,ZWINT,VPS4A,FZR1,PINX1,AURKAIP1,CAMSAP3,CTDSP1,ZNF655,MUS81,DOT1L,TICRR,TMEM67	33/303	Mixed Up and Down
GO Biological Processes	GO:0007346	regulation of mitotic cell cycle	-4.59781	-2.75827	60,207,472,900,990,993,1017,1032,1104,1163,1164,1869,2177,2260,3619,4193,5155,5292,5300,6461,6598,6790,6929,7517,8110,8525,8558,8870,9212,9319,9510,9700,10457,11130,23170,23513,27183,51343,54984,54998,58190,79027,80174,80198,90381,113130	ACTB,AKT1,ATM,CCNG1,CDC6,CDC25A,CDK2,CDKN2D,RCC1,CKS1B,CKS2,E2F1,FANCD2,FGFR1,INCENP,MDM2,PDGFB,PIM1,PIN1,SHB,SMARCB1,AURKA,TCF3,XRCC3,DPF3,DGKZ,CDK10,IER3,AURKB,TRIP13,ADAMTS1,ESPL1,GPNMB,ZWINT,TTLL12,SCRIB,VPS4A,FZR1,PINX1,AURKAIP1,CTDSP1,ZNF655,DBF4B,MUS81,TICRR,CDCA5	46/533	Mixed Up and Down
GO Biological Processes	GO:1901987	regulation of cell cycle phase transition	-4.38982	-2.58932	60,207,472,900,990,993,1017,1032,1869,2177,3619,4193,6598,6790,6929,7517,8110,8525,8558,8870,8914,9212,9319,9510,9700,9894,10457,11130,11186,27183,51343,54984,57662,58190,79027,79968,80174,80198,84444,90381,113130,252983	ACTB,AKT1,ATM,CCNG1,CDC6,CDC25A,CDK2,CDKN2D,E2F1,FANCD2,INCENP,MDM2,SMARCB1,AURKA,TCF3,XRCC3,DPF3,DGKZ,CDK10,IER3,TIMELESS,AURKB,TRIP13,ADAMTS1,ESPL1,TELO2,GPNMB,ZWINT,RASSF1,VPS4A,FZR1,PINX1,CAMSAP3,CTDSP1,ZNF655,WDR76,DBF4B,MUS81,DOT1L,TICRR,CDCA5,STXBP4	42/480	Mixed Up and Down
GO Biological Processes	GO:1901990	regulation of mitotic cell cycle phase transition	-3.71527	-2.05499	60,207,472,900,990,993,1017,1032,1869,3619,4193,6598,6790,6929,7517,8110,8525,8558,8870,9212,9319,9510,9700,10457,11130,27183,51343,54984,58190,79027,80174,90381,113130	ACTB,AKT1,ATM,CCNG1,CDC6,CDC25A,CDK2,CDKN2D,E2F1,INCENP,MDM2,SMARCB1,AURKA,TCF3,XRCC3,DPF3,DGKZ,CDK10,IER3,AURKB,TRIP13,ADAMTS1,ESPL1,GPNMB,ZWINT,VPS4A,FZR1,PINX1,CTDSP1,ZNF655,DBF4B,TICRR,CDCA5	33/371	Mixed Up and Down
GO Biological Processes	GO:0000075	cell cycle checkpoint signaling	-3.60108	-1.95758	472,900,990,1017,1869,2177,4193,8525,8870,8914,9212,9319,11130,27183,51343,57662,80198,84444,90381	ATM,CCNG1,CDC6,CDK2,E2F1,FANCD2,MDM2,DGKZ,IER3,TIMELESS,AURKB,TRIP13,ZWINT,VPS4A,FZR1,CAMSAP3,MUS81,DOT1L,TICRR	19/169	Mixed Up and Down
GO Biological Processes	GO:0031570	DNA integrity checkpoint signaling	-3.30086	-1.73058	472,900,990,1017,1869,2177,4193,8525,8870,8914,51343,57662,80198,84444,90381	ATM,CCNG1,CDC6,CDK2,E2F1,FANCD2,MDM2,DGKZ,IER3,TIMELESS,FZR1,CAMSAP3,MUS81,DOT1L,TICRR	15/124	Mixed Up and Down
GO Biological Processes	GO:1901988	negative regulation of cell cycle phase transition	-3.18502	-1.63757	472,900,990,1017,1032,1869,2177,4193,8525,8870,8914,9212,9319,10457,11130,27183,51343,54984,57662,58190,79027,80198,84444,90381	ATM,CCNG1,CDC6,CDK2,CDKN2D,E2F1,FANCD2,MDM2,DGKZ,IER3,TIMELESS,AURKB,TRIP13,GPNMB,ZWINT,VPS4A,FZR1,PINX1,CAMSAP3,CTDSP1,ZNF655,MUS81,DOT1L,TICRR	24/256	Mixed Up and Down
GO Biological Processes	GO:0007093	mitotic cell cycle checkpoint signaling	-2.98146	-1.49365	472,900,990,1017,2177,4193,8525,8870,9212,9319,11130,27183,51343,80198,90381	ATM,CCNG1,CDC6,CDK2,FANCD2,MDM2,DGKZ,IER3,AURKB,TRIP13,ZWINT,VPS4A,FZR1,MUS81,TICRR	15/133	Mixed Up and Down
GO Biological Processes	GO:1902749	regulation of cell cycle G2/M phase transition	-2.89342	-1.42515	472,900,990,993,1017,6790,8558,8870,9212,27183,51343,54984,80174,90381	ATM,CCNG1,CDC6,CDC25A,CDK2,AURKA,CDK10,IER3,AURKB,VPS4A,FZR1,PINX1,DBF4B,TICRR	14/122	Mixed Up and Down
GO Biological Processes	GO:0010389	regulation of G2/M transition of mitotic cell cycle	-2.88005	-1.41525	472,900,990,993,1017,6790,8870,9212,27183,51343,54984,80174,90381	ATM,CCNG1,CDC6,CDC25A,CDK2,AURKA,IER3,AURKB,VPS4A,FZR1,PINX1,DBF4B,TICRR	13/109	Mixed Up and Down
GO Biological Processes	GO:0044774	mitotic DNA integrity checkpoint signaling	-2.64426	-1.25566	472,900,990,1017,2177,4193,8525,8870,51343,80198,90381	ATM,CCNG1,CDC6,CDK2,FANCD2,MDM2,DGKZ,IER3,FZR1,MUS81,TICRR	11/89	Mixed Up and Down
GO Biological Processes	GO:0042770	signal transduction in response to DNA damage	-2.52029	-1.16819	472,900,1017,1647,1869,2177,4193,8525,8870,10397,27330,51343,80198,84444,90381	ATM,CCNG1,CDK2,GADD45A,E2F1,FANCD2,MDM2,DGKZ,IER3,NDRG1,RPS6KA6,FZR1,MUS81,DOT1L,TICRR	15/148	Mixed Up and Down
GO Biological Processes	GO:0045930	negative regulation of mitotic cell cycle	-2.4986	-1.14959	472,900,990,1017,2177,4193,8525,8870,9212,9319,10457,11130,23513,27183,51343,54984,54998,58190,79027,80198,90381	ATM,CCNG1,CDC6,CDK2,FANCD2,MDM2,DGKZ,IER3,AURKB,TRIP13,GPNMB,ZWINT,SCRIB,VPS4A,FZR1,PINX1,AURKAIP1,CTDSP1,ZNF655,MUS81,TICRR	21/240	Mixed Up and Down
GO Biological Processes	GO:0044773	mitotic DNA damage checkpoint signaling	-2.29721	-1.00619	472,900,1017,2177,4193,8525,8870,51343,80198,90381	ATM,CCNG1,CDK2,FANCD2,MDM2,DGKZ,IER3,FZR1,MUS81,TICRR	10/85	Mixed Up and Down
GO Biological Processes	GO:1902806	regulation of cell cycle G1/S phase transition	-2.25406	-0.975113	60,207,472,990,1017,1032,1869,4193,6598,6929,8110,8525,8558,9510,10457,11186,58190,79027,252983	ACTB,AKT1,ATM,CDC6,CDK2,CDKN2D,E2F1,MDM2,SMARCB1,TCF3,DPF3,DGKZ,CDK10,ADAMTS1,GPNMB,RASSF1,CTDSP1,ZNF655,STXBP4	19/220	Mixed Up and Down
GO Biological Processes	GO:0010972	negative regulation of G2/M transition of mitotic cell cycle	-2.25117	-0.975113	472,900,990,8870,9212,27183,51343,54984,90381	ATM,CCNG1,CDC6,IER3,AURKB,VPS4A,FZR1,PINX1,TICRR	9/73	Mixed Up and Down
GO Biological Processes	GO:0000077	DNA damage checkpoint signaling	-2.22296	-0.954081	472,900,1017,1869,2177,4193,8525,8870,51343,80198,84444,90381	ATM,CCNG1,CDK2,E2F1,FANCD2,MDM2,DGKZ,IER3,FZR1,MUS81,DOT1L,TICRR	12/115	Mixed Up and Down
GO Biological Processes	GO:1901991	negative regulation of mitotic cell cycle phase transition	-2.20039	-0.943073	472,900,990,1017,4193,8525,8870,9212,9319,10457,11130,27183,51343,54984,58190,79027,90381	ATM,CCNG1,CDC6,CDK2,MDM2,DGKZ,IER3,AURKB,TRIP13,GPNMB,ZWINT,VPS4A,FZR1,PINX1,CTDSP1,ZNF655,TICRR	17/191	Mixed Up and Down
GO Biological Processes	GO:2000045	regulation of G1/S transition of mitotic cell cycle	-2.20039	-0.943073	60,207,472,990,1017,1032,1869,4193,6598,6929,8110,8525,8558,9510,10457,58190,79027	ACTB,AKT1,ATM,CDC6,CDK2,CDKN2D,E2F1,MDM2,SMARCB1,TCF3,DPF3,DGKZ,CDK10,ADAMTS1,GPNMB,CTDSP1,ZNF655	17/191	Mixed Up and Down
GO Biological Processes	GO:1902750	negative regulation of cell cycle G2/M phase transition	-2.17408	-0.925221	472,900,990,8870,9212,27183,51343,54984,90381	ATM,CCNG1,CDC6,IER3,AURKB,VPS4A,FZR1,PINX1,TICRR	9/75	Mixed Up and Down
GO Biological Processes	GO:0051493	regulation of cytoskeleton organization	-10.2414	-7.25982	71,389,402,822,899,1104,1490,2258,2316,2934,3265,3925,4088,4130,4682,4703,5202,5216,5295,5999,6281,6376,6385,6624,6904,7168,7408,8440,8558,9168,9212,9948,10142,10174,10432,10460,10634,11078,11113,11132,11135,11344,23116,23187,23354,23406,50861,54961,57662,79884,80127,81624,84722,85360,91147,93323,221908,253260,284266,342184,100505385,472,581,664,666,1017,1634,1663,2021,2237,3184,4609,5155,6790,86…	ACTG1,RHOC,ARL2,CAPG,CCNF,RCC1,CCN2,FGF13,FLNA,GSN,HRAS,STMN1,SMAD3,MAP1A,NUBP1,NEB,PFDN2,PFN1,PIK3R1,RGS4,S100A10,CX3CL1,SDC4,FSCN1,TBCD,TPM1,VASP,NCK2,CDK10,TMSB10,AURKB,WDR1,AKAP9,SORBS3,RBM14,TACC3,GAS2L1,TRIOBP,CIT,CAPN10,CDC42EP1,TWF2,TOGARAM1,PHLDB1,HAUS5,COTL1,STMN3,SSH3,CAMSAP3,MAP9,BBOF1,DIAPH3,PSRC1,SYDE1,TMEM67,HAUS8,PPP1R35,RICTOR,SIGLEC15,FMN1,IQCJ-SCHIP1,ATM,BAX,BNIP3,BOK,CDK2,DCN,…	120/-	Mixed Up and Down
GO Biological Processes	GO:0051493	regulation of cytoskeleton organization	-10.2414	-7.25982	71,389,402,822,899,1104,1490,2258,2316,2934,3265,3925,4088,4130,4682,4703,5202,5216,5295,5999,6281,6376,6385,6624,6904,7168,7408,8440,8558,9168,9212,9948,10142,10174,10432,10460,10634,11078,11113,11132,11135,11344,23116,23187,23354,23406,50861,54961,57662,79884,80127,81624,84722,85360,91147,93323,221908,253260,284266,342184,100505385	ACTG1,RHOC,ARL2,CAPG,CCNF,RCC1,CCN2,FGF13,FLNA,GSN,HRAS,STMN1,SMAD3,MAP1A,NUBP1,NEB,PFDN2,PFN1,PIK3R1,RGS4,S100A10,CX3CL1,SDC4,FSCN1,TBCD,TPM1,VASP,NCK2,CDK10,TMSB10,AURKB,WDR1,AKAP9,SORBS3,RBM14,TACC3,GAS2L1,TRIOBP,CIT,CAPN10,CDC42EP1,TWF2,TOGARAM1,PHLDB1,HAUS5,COTL1,STMN3,SSH3,CAMSAP3,MAP9,BBOF1,DIAPH3,PSRC1,SYDE1,TMEM67,HAUS8,PPP1R35,RICTOR,SIGLEC15,FMN1,IQCJ-SCHIP1	61/539	Mixed Up and Down
GO Biological Processes	GO:0010638	positive regulation of organelle organization	-8.87661	-5.99568	389,402,472,581,664,666,1017,1490,1634,1663,2021,2237,2316,2934,3184,4088,4609,5155,5202,5216,6281,6376,6385,6624,6790,7168,7408,8440,8658,8867,9212,9696,9700,9727,9918,9948,10018,10142,10174,10572,10856,11135,11284,23116,29781,51548,54892,79734,84722,84937,90427,221908,253260,283899,342184	RHOC,ARL2,ATM,BAX,BNIP3,BOK,CDK2,CCN2,DCN,DDX11,ENDOG,FEN1,FLNA,GSN,HNRNPD,SMAD3,MYC,PDGFB,PFDN2,PFN1,S100A10,CX3CL1,SDC4,FSCN1,AURKA,TPM1,VASP,NCK2,TNKS,SYNJ1,AURKB,CROCC,ESPL1,RAB11FIP3,NCAPD2,WDR1,BCL2L11,AKAP9,SORBS3,SIVA1,RUVBL2,CDC42EP1,PNKP,TOGARAM1,NCAPH2,SIRT6,NCAPG2,KCTD17,PSRC1,ZNRF1,BMF,PPP1R35,RICTOR,INO80E,FMN1	55/499	Mixed Up and Down
GO Biological Processes	GO:1902903	regulation of supramolecular fiber organization	-8.03277	-5.37964	71,389,402,822,1490,2258,2316,2876,2934,3925,4088,4130,5202,5216,5295,5999,6281,6376,6385,6904,7168,7408,8440,9168,9212,9948,10142,10174,10471,10634,11078,11135,11344,23116,23354,23406,54961,57662,79709,80127,81624,84722,89832,93323,253260,342184	ACTG1,RHOC,ARL2,CAPG,CCN2,FGF13,FLNA,GPX1,GSN,STMN1,SMAD3,MAP1A,PFDN2,PFN1,PIK3R1,RGS4,S100A10,CX3CL1,SDC4,TBCD,TPM1,VASP,NCK2,TMSB10,AURKB,WDR1,AKAP9,SORBS3,PFDN6,GAS2L1,TRIOBP,CDC42EP1,TWF2,TOGARAM1,HAUS5,COTL1,SSH3,CAMSAP3,COLGALT1,BBOF1,DIAPH3,PSRC1,CHRFAM7A,HAUS8,RICTOR,FMN1	46/402	Mixed Up and Down
GO Biological Processes	GO:0044089	positive regulation of cellular component biogenesis	-6.47073	-4.19559	19,389,402,472,581,997,1017,1490,1969,2316,3038,3265,4088,5216,5295,6281,6376,6385,6624,6722,7168,7408,8440,9696,9727,9780,10018,10142,10174,10273,11135,11344,23116,23187,26050,26052,27183,51185,57600,64787,79734,84722,84962,90427,92359,96459,221908,253260,342184,375790	ABCA1,RHOC,ARL2,ATM,BAX,CDC34,CDK2,CCN2,EPHA2,FLNA,HAS3,HRAS,SMAD3,PFN1,PIK3R1,S100A10,CX3CL1,SDC4,FSCN1,SRF,TPM1,VASP,NCK2,CROCC,RAB11FIP3,PIEZO1,BCL2L11,AKAP9,SORBS3,STUB1,CDC42EP1,TWF2,TOGARAM1,PHLDB1,SLITRK5,DNM3,VPS4A,CRBN,FNIP2,EPS8L2,KCTD17,PSRC1,AJUBA,BMF,CRB3,FNIP1,PPP1R35,RICTOR,FMN1,AGRN	50/512	Mixed Up and Down
GO Biological Processes	GO:1902905	positive regulation of supramolecular fiber organization	-5.77916	-3.67638	389,402,1490,2316,2876,2934,4088,5216,6281,6376,6385,7168,7408,8440,9212,9948,10142,10174,11135,23116,79709,84722,253260,342184	RHOC,ARL2,CCN2,FLNA,GPX1,GSN,SMAD3,PFN1,S100A10,CX3CL1,SDC4,TPM1,VASP,NCK2,AURKB,WDR1,AKAP9,SORBS3,CDC42EP1,TOGARAM1,COLGALT1,PSRC1,RICTOR,FMN1	24/177	Mixed Up and Down
GO Biological Processes	GO:0051495	positive regulation of cytoskeleton organization	-5.39538	-3.36592	389,402,1490,2316,2934,4088,5202,5216,6281,6376,6385,7168,7408,8440,9212,9948,10142,10174,11135,23116,84722,221908,253260,342184	RHOC,ARL2,CCN2,FLNA,GSN,SMAD3,PFDN2,PFN1,S100A10,CX3CL1,SDC4,TPM1,VASP,NCK2,AURKB,WDR1,AKAP9,SORBS3,CDC42EP1,TOGARAM1,PSRC1,PPP1R35,RICTOR,FMN1	24/186	Mixed Up and Down
GO Biological Processes	GO:0032970	regulation of actin filament-based process	-5.22717	-3.23759	71,389,822,1265,1490,2258,2316,2934,3265,3925,4088,4627,4703,5216,5295,5999,6281,6376,6385,6624,6781,7168,7408,8440,8558,9168,9948,10142,10174,11078,11113,11132,11135,11344,23406,54961,253260,284266,342184	ACTG1,RHOC,CAPG,CNN2,CCN2,FGF13,FLNA,GSN,HRAS,STMN1,SMAD3,MYH9,NEB,PFN1,PIK3R1,RGS4,S100A10,CX3CL1,SDC4,FSCN1,STC1,TPM1,VASP,NCK2,CDK10,TMSB10,WDR1,AKAP9,SORBS3,TRIOBP,CIT,CAPN10,CDC42EP1,TWF2,COTL1,SSH3,RICTOR,SIGLEC15,FMN1	39/398	Mixed Up and Down
GO Biological Processes	GO:0043254	regulation of protein-containing complex assembly	-4.62583	-2.77943	19,389,402,472,581,822,2934,3021,3925,5216,6624,6904,7186,7408,8440,9168,9780,10018,10142,10273,11078,11135,11344,23116,23354,23406,51185,54751,54961,56998,57600,57662,84722,84885,84962,90427,93323,96459,253260,342184	ABCA1,RHOC,ARL2,ATM,BAX,CAPG,GSN,H3-3B,STMN1,PFN1,FSCN1,TBCD,TRAF2,VASP,NCK2,TMSB10,PIEZO1,BCL2L11,AKAP9,STUB1,TRIOBP,CDC42EP1,TWF2,TOGARAM1,HAUS5,COTL1,CRBN,FBLIM1,SSH3,CTNNBIP1,FNIP2,CAMSAP3,PSRC1,ZDHHC12,AJUBA,BMF,HAUS8,FNIP1,RICTOR,FMN1	40/438	Mixed Up and Down
GO Biological Processes	GO:0032956	regulation of actin cytoskeleton organization	-4.46295	-2.64725	71,389,822,1490,2316,2934,3265,3925,4088,4703,5216,5295,5999,6281,6376,6385,6624,7168,7408,8440,8558,9168,9948,10174,11078,11113,11132,11135,11344,23406,54961,253260,284266,342184	ACTG1,RHOC,CAPG,CCN2,FLNA,GSN,HRAS,STMN1,SMAD3,NEB,PFN1,PIK3R1,RGS4,S100A10,CX3CL1,SDC4,FSCN1,TPM1,VASP,NCK2,CDK10,TMSB10,WDR1,SORBS3,TRIOBP,CIT,CAPN10,CDC42EP1,TWF2,COTL1,SSH3,RICTOR,SIGLEC15,FMN1	34/354	Mixed Up and Down
GO Biological Processes	GO:0031334	positive regulation of protein-containing complex assembly	-4.21449	-2.44689	19,389,402,472,581,5216,6624,7408,8440,9780,10018,10142,10273,11135,23116,51185,57600,84722,84962,90427,96459,253260,342184	ABCA1,RHOC,ARL2,ATM,BAX,PFN1,FSCN1,VASP,NCK2,PIEZO1,BCL2L11,AKAP9,STUB1,CDC42EP1,TOGARAM1,CRBN,FNIP2,PSRC1,AJUBA,BMF,FNIP1,RICTOR,FMN1	23/205	Mixed Up and Down
GO Biological Processes	GO:0110053	regulation of actin filament organization	-3.88373	-2.19361	71,389,822,1490,2316,2934,3925,4088,5216,5295,5999,6281,6376,6385,7168,7408,8440,9168,9948,10174,11078,11135,11344,23406,54961,253260,342184	ACTG1,RHOC,CAPG,CCN2,FLNA,GSN,STMN1,SMAD3,PFN1,PIK3R1,RGS4,S100A10,CX3CL1,SDC4,TPM1,VASP,NCK2,TMSB10,WDR1,SORBS3,TRIOBP,CDC42EP1,TWF2,COTL1,SSH3,RICTOR,FMN1	27/273	Mixed Up and Down
GO Biological Processes	GO:0032271	regulation of protein polymerization	-3.74564	-2.0779	402,822,2934,3925,5216,6904,7408,8440,9168,10142,11078,11135,11344,23116,23354,23406,54961,57662,84722,93323,253260,342184	ARL2,CAPG,GSN,STMN1,PFN1,TBCD,VASP,NCK2,TMSB10,AKAP9,TRIOBP,CDC42EP1,TWF2,TOGARAM1,HAUS5,COTL1,SSH3,CAMSAP3,PSRC1,HAUS8,RICTOR,FMN1	22/206	Mixed Up and Down
GO Biological Processes	GO:0030832	regulation of actin filament length	-2.33102	-1.02948	822,2934,4703,5216,7408,8440,9168,9948,11078,11135,11344,23406,54961,253260,342184	CAPG,GSN,NEB,PFN1,VASP,NCK2,TMSB10,WDR1,TRIOBP,CDC42EP1,TWF2,COTL1,SSH3,RICTOR,FMN1	15/155	Mixed Up and Down
GO Biological Processes	GO:0030833	regulation of actin filament polymerization	-2.10038	-0.870343	822,2934,5216,7408,8440,9168,11078,11135,11344,23406,54961,253260,342184	CAPG,GSN,PFN1,VASP,NCK2,TMSB10,TRIOBP,CDC42EP1,TWF2,COTL1,SSH3,RICTOR,FMN1	13/134	Mixed Up and Down
GO Biological Processes	GO:0032273	positive regulation of protein polymerization	-2.05732	-0.843297	402,5216,7408,8440,10142,11135,23116,84722,253260,342184	ARL2,PFN1,VASP,NCK2,AKAP9,CDC42EP1,TOGARAM1,PSRC1,RICTOR,FMN1	10/92	Mixed Up and Down
GO Biological Processes	GO:0008064	regulation of actin polymerization or depolymerization	-2.02859	-0.823828	822,2934,5216,7408,8440,9168,9948,11078,11135,11344,23406,54961,253260,342184	CAPG,GSN,PFN1,VASP,NCK2,TMSB10,WDR1,TRIOBP,CDC42EP1,TWF2,COTL1,SSH3,RICTOR,FMN1	14/152	Mixed Up and Down
GO Biological Processes	GO:0061024	membrane organization	-9.11566	-6.2037	19,207,581,598,664,666,1104,1794,2729,2934,3099,4000,4627,4897,5286,5819,6281,8411,8673,8674,8692,8815,8867,8870,9212,10018,10087,10397,10451,10452,10572,10802,22872,22878,23557,26052,26154,26517,26519,26521,27166,27183,27230,29763,29928,51016,53947,54543,55102,55647,55968,57088,57194,80124,80148,80346,81624,83394,84058,84162,84823,85377,91137,94121,114882,128240,140823,152926,153768,200576,20385…	ABCA1,AKT1,BAX,BCL2L1,BNIP3,BOK,RCC1,DOCK2,GCLC,GSN,HK2,LMNA,MYH9,NRCAM,PIK3C2A,NECTIN2,S100A10,EEA1,VAMP8,VAMP4,HYAL2,BANF1,SYNJ1,IER3,AURKB,BCL2L11,CERT1,NDRG1,VAV3,TOMM40,SIVA1,SEC24A,SEC31A,TRAPPC8,SNAPIN,DNM3,ABCA12,TIMM13,TIMM10,TIMM8B,PRELID1,VPS4A,SERP1,PACSIN3,TIMM22,EMC9,A4GALT,TOMM7,ATG2B,RAB20,NSFL1C,PLSCR4,ATP10A,VCPIP1,SLC66A2,REEP4,DIAPH3,PITPNM3,WDR54,BLTP1,LMNB2,MICALL1,SLC25A46,…	84/-	Mixed Up and Down
GO Biological Processes	GO:0061024	membrane organization	-9.11566	-6.2037	19,207,581,598,664,666,1104,1794,2729,2934,3099,4000,4627,4897,5286,5819,6281,8411,8673,8674,8692,8815,8867,8870,9212,10018,10087,10397,10451,10452,10572,10802,22872,22878,23557,26052,26154,26517,26519,26521,27166,27183,27230,29763,29928,51016,53947,54543,55102,55647,55968,57088,57194,80124,80148,80346,81624,83394,84058,84162,84823,85377,91137,94121,114882,128240,140823,152926,153768,200576,20385…	ABCA1,AKT1,BAX,BCL2L1,BNIP3,BOK,RCC1,DOCK2,GCLC,GSN,HK2,LMNA,MYH9,NRCAM,PIK3C2A,NECTIN2,S100A10,EEA1,VAMP8,VAMP4,HYAL2,BANF1,SYNJ1,IER3,AURKB,BCL2L11,CERT1,NDRG1,VAV3,TOMM40,SIVA1,SEC24A,SEC31A,TRAPPC8,SNAPIN,DNM3,ABCA12,TIMM13,TIMM10,TIMM8B,PRELID1,VPS4A,SERP1,PACSIN3,TIMM22,EMC9,A4GALT,TOMM7,ATG2B,RAB20,NSFL1C,PLSCR4,ATP10A,VCPIP1,SLC66A2,REEP4,DIAPH3,PITPNM3,WDR54,BLTP1,LMNB2,MICALL1,SLC25A46,…	74/764	Mixed Up and Down
GO Biological Processes	GO:0016050	vesicle organization	-2.26123	-0.978343	19,523,1130,1174,3268,5819,6281,7110,8411,8673,8674,10451,10564,10802,22872,22878,23557,26052,27183,29887,55111,55647,81624,144717,157680,200576,284697	ABCA1,ATP6V1A,LYST,AP1S1,AGFG2,NECTIN2,S100A10,TMF1,EEA1,VAMP8,VAMP4,VAV3,ARFGEF2,SEC24A,SEC31A,TRAPPC8,SNAPIN,DNM3,VPS4A,SNX10,PLEKHJ1,RAB20,DIAPH3,PHETA1,VPS13B,PIKFYVE,BTBD8	27/351	Mixed Up and Down
GO Biological Processes	GO:0006096	glycolytic process	-8.76488	-5.91291	230,2023,2026,2584,2597,3099,3939,5208,5209,5211,5214,5223,5230,7167,8870,3704,4521,10591,11163,11332,30833,5091,9123,1723,1841,9414,6513,435,1491,6472,23474,26227,7374,353,523,978,1503,1728,1969,2180,2330,2977,3157,3614,4329,4713,4725,4726,5198,6817,8382,10654,25824,27109,51144,53354,54187,55229,60490,79646,84693,114789,128240,140733,1486,2582,5836,9821,55102,132158,5210,23225,54020,283871,207,1…	ALDOC,ENO1,ENO2,GALK1,GAPDH,HK2,LDHA,PFKFB2,PFKFB3,PFKL,PFKP,PGAM1,PGK1,TPI1,IER3,ITPA,NUDT1,DNPH1,NUDT4,ACOT7,NT5C,PC,SLC16A3,DHODH,DTYMK,TJP2,SLC2A1,ASL,CTH,SHMT2,ETHE1,PHGDH,UNG,APRT,ATP6V1A,CDA,CTPS1,NQO1,EPHA2,ACSL1,FMO5,GUCY1A2,HMGCS1,IMPDH1,ALDH6A1,NDUFB7,NDUFS5,NDUFS6,PFAS,SULT1A1,NME5,PMVK,PRDX5,DMAC2L,HSD17B12,PANK1,NANS,PANK4,PPCDC,PANK3,MCEE,SLC25A25,NAXE,MACROD2,CTBS,GALE,PYGL,RB1CC1…	146/-	Mixed Up and Down
GO Biological Processes	GO:0006096	glycolytic process	-8.76488	-5.91291	230,2023,2026,2584,2597,3099,3939,5208,5209,5211,5214,5223,5230,7167,8870	ALDOC,ENO1,ENO2,GALK1,GAPDH,HK2,LDHA,PFKFB2,PFKFB3,PFKL,PFKP,PGAM1,PGK1,TPI1,IER3	15/48	Mixed Up and Down
GO Biological Processes	GO:0046032	ADP catabolic process	-8.48836	-5.70133	230,2023,2026,2584,2597,3099,3939,5208,5209,5211,5214,5223,5230,7167,8870	ALDOC,ENO1,ENO2,GALK1,GAPDH,HK2,LDHA,PFKFB2,PFKFB3,PFKL,PFKP,PGAM1,PGK1,TPI1,IER3	15/50	Mixed Up and Down
GO Biological Processes	GO:0019364	pyridine nucleotide catabolic process	-8.22638	-5.46283	230,2023,2026,2584,2597,3099,3939,5208,5209,5211,5214,5223,5230,7167,8870	ALDOC,ENO1,ENO2,GALK1,GAPDH,HK2,LDHA,PFKFB2,PFKFB3,PFKL,PFKP,PGAM1,PGK1,TPI1,IER3	15/52	Mixed Up and Down
GO Biological Processes	GO:0009137	purine nucleoside diphosphate catabolic process	-8.10042	-5.4103	230,2023,2026,2584,2597,3099,3939,5208,5209,5211,5214,5223,5230,7167,8870	ALDOC,ENO1,ENO2,GALK1,GAPDH,HK2,LDHA,PFKFB2,PFKFB3,PFKL,PFKP,PGAM1,PGK1,TPI1,IER3	15/53	Mixed Up and Down
GO Biological Processes	GO:0009181	purine ribonucleoside diphosphate catabolic process	-8.10042	-5.4103	230,2023,2026,2584,2597,3099,3939,5208,5209,5211,5214,5223,5230,7167,8870	ALDOC,ENO1,ENO2,GALK1,GAPDH,HK2,LDHA,PFKFB2,PFKFB3,PFKL,PFKP,PGAM1,PGK1,TPI1,IER3	15/53	Mixed Up and Down
GO Biological Processes	GO:0072523	purine-containing compound catabolic process	-7.91024	-5.26588	230,2023,2026,2584,2597,3099,3704,3939,4521,5208,5209,5211,5214,5223,5230,7167,8870,10591,11163,11332,30833	ALDOC,ENO1,ENO2,GALK1,GAPDH,HK2,ITPA,LDHA,NUDT1,PFKFB2,PFKFB3,PFKL,PFKP,PGAM1,PGK1,TPI1,IER3,DNPH1,NUDT4,ACOT7,NT5C	21/107	Mixed Up and Down
GO Biological Processes	GO:0072526	pyridine-containing compound catabolic process	-7.85785	-5.2388	230,2023,2026,2584,2597,3099,3939,5208,5209,5211,5214,5223,5230,7167,8870	ALDOC,ENO1,ENO2,GALK1,GAPDH,HK2,LDHA,PFKFB2,PFKFB3,PFKL,PFKP,PGAM1,PGK1,TPI1,IER3	15/55	Mixed Up and Down
GO Biological Processes	GO:0006090	pyruvate metabolic process	-7.78322	-5.18807	230,2023,2026,2584,2597,3099,3939,5091,5208,5209,5211,5214,5223,5230,7167,8870,9123	ALDOC,ENO1,ENO2,GALK1,GAPDH,HK2,LDHA,PC,PFKFB2,PFKFB3,PFKL,PFKP,PGAM1,PGK1,TPI1,IER3,SLC16A3	17/72	Mixed Up and Down
GO Biological Processes	GO:0006195	purine nucleotide catabolic process	-7.76189	-5.18482	230,2023,2026,2584,2597,3099,3704,3939,5208,5209,5211,5214,5223,5230,7167,8870,10591,11163,30833	ALDOC,ENO1,ENO2,GALK1,GAPDH,HK2,ITPA,LDHA,PFKFB2,PFKFB3,PFKL,PFKP,PGAM1,PGK1,TPI1,IER3,DNPH1,NUDT4,NT5C	19/90	Mixed Up and Down
GO Biological Processes	GO:0009154	purine ribonucleotide catabolic process	-7.7573	-5.18482	230,2023,2026,2584,2597,3099,3704,3939,5208,5209,5211,5214,5223,5230,7167,8870,11163,30833	ALDOC,ENO1,ENO2,GALK1,GAPDH,HK2,ITPA,LDHA,PFKFB2,PFKFB3,PFKL,PFKP,PGAM1,PGK1,TPI1,IER3,NUDT4,NT5C	18/81	Mixed Up and Down
GO Biological Processes	GO:0009191	ribonucleoside diphosphate catabolic process	-7.74098	-5.18298	230,2023,2026,2584,2597,3099,3939,5208,5209,5211,5214,5223,5230,7167,8870	ALDOC,ENO1,ENO2,GALK1,GAPDH,HK2,LDHA,PFKFB2,PFKFB3,PFKL,PFKP,PGAM1,PGK1,TPI1,IER3	15/56	Mixed Up and Down
GO Biological Processes	GO:0046031	ADP metabolic process	-7.74098	-5.18298	230,2023,2026,2584,2597,3099,3939,5208,5209,5211,5214,5223,5230,7167,8870	ALDOC,ENO1,ENO2,GALK1,GAPDH,HK2,LDHA,PFKFB2,PFKFB3,PFKL,PFKP,PGAM1,PGK1,TPI1,IER3	15/56	Mixed Up and Down
GO Biological Processes	GO:0009132	nucleoside diphosphate metabolic process	-7.41011	-4.90762	230,1723,1841,2023,2026,2584,2597,3099,3939,5208,5209,5211,5214,5223,5230,7167,8870,9414	ALDOC,DHODH,DTYMK,ENO1,ENO2,GALK1,GAPDH,HK2,LDHA,PFKFB2,PFKFB3,PFKL,PFKP,PGAM1,PGK1,TPI1,IER3,TJP2	18/85	Mixed Up and Down
GO Biological Processes	GO:0009134	nucleoside diphosphate catabolic process	-7.40655	-4.90762	230,2023,2026,2584,2597,3099,3939,5208,5209,5211,5214,5223,5230,7167,8870	ALDOC,ENO1,ENO2,GALK1,GAPDH,HK2,LDHA,PFKFB2,PFKFB3,PFKL,PFKP,PGAM1,PGK1,TPI1,IER3	15/59	Mixed Up and Down
GO Biological Processes	GO:0009135	purine nucleoside diphosphate metabolic process	-7.34044	-4.86043	230,2023,2026,2584,2597,3099,3939,5208,5209,5211,5214,5223,5230,7167,8870,9414	ALDOC,ENO1,ENO2,GALK1,GAPDH,HK2,LDHA,PFKFB2,PFKFB3,PFKL,PFKP,PGAM1,PGK1,TPI1,IER3,TJP2	16/68	Mixed Up and Down
GO Biological Processes	GO:0009179	purine ribonucleoside diphosphate metabolic process	-7.34044	-4.86043	230,2023,2026,2584,2597,3099,3939,5208,5209,5211,5214,5223,5230,7167,8870,9414	ALDOC,ENO1,ENO2,GALK1,GAPDH,HK2,LDHA,PFKFB2,PFKFB3,PFKL,PFKP,PGAM1,PGK1,TPI1,IER3,TJP2	16/68	Mixed Up and Down
GO Biological Processes	GO:0009261	ribonucleotide catabolic process	-7.24478	-4.79907	230,2023,2026,2584,2597,3099,3704,3939,5208,5209,5211,5214,5223,5230,7167,8870,11163,30833	ALDOC,ENO1,ENO2,GALK1,GAPDH,HK2,ITPA,LDHA,PFKFB2,PFKFB3,PFKL,PFKP,PGAM1,PGK1,TPI1,IER3,NUDT4,NT5C	18/87	Mixed Up and Down
WikiPathways	WP534	Glycolysis and gluconeogenesis	-7.22031	-4.78007	230,2023,2026,2597,3099,3939,5091,5211,5214,5223,5230,6513,7167	ALDOC,ENO1,ENO2,GAPDH,HK2,LDHA,PC,PFKL,PFKP,PGAM1,PGK1,SLC2A1,TPI1	13/45	Mixed Up and Down
GO Biological Processes	GO:0009185	ribonucleoside diphosphate metabolic process	-7.14316	-4.71364	230,1723,2023,2026,2584,2597,3099,3939,5208,5209,5211,5214,5223,5230,7167,8870,9414	ALDOC,DHODH,ENO1,ENO2,GALK1,GAPDH,HK2,LDHA,PFKFB2,PFKFB3,PFKL,PFKP,PGAM1,PGK1,TPI1,IER3,TJP2	17/79	Mixed Up and Down
WikiPathways	WP5355	Metabolic epileptic disorders	-6.85335	-4.48226	230,435,1491,2023,2026,2597,3099,3939,5091,5211,5214,5223,5230,6472,6513,7167,23474,26227	ALDOC,ASL,CTH,ENO1,ENO2,GAPDH,HK2,LDHA,PC,PFKL,PFKP,PGAM1,PGK1,SHMT2,SLC2A1,TPI1,ETHE1,PHGDH	18/92	Mixed Up and Down
GO Biological Processes	GO:0061615	glycolytic process through fructose-6-phosphate	-6.85246	-4.48226	2023,2026,2584,3099,5211,5214,5223,5230,7167	ENO1,ENO2,GALK1,HK2,PFKL,PFKP,PGAM1,PGK1,TPI1	9/21	Mixed Up and Down
GO Biological Processes	GO:0061620	glycolytic process through glucose-6-phosphate	-6.85246	-4.48226	2023,2026,2584,3099,5211,5214,5223,5230,7167	ENO1,ENO2,GALK1,HK2,PFKL,PFKP,PGAM1,PGK1,TPI1	9/21	Mixed Up and Down
GO Biological Processes	GO:0009166	nucleotide catabolic process	-6.78494	-4.42388	230,2023,2026,2584,2597,3099,3704,3939,5208,5209,5211,5214,5223,5230,7167,7374,8870,10591,11163,30833	ALDOC,ENO1,ENO2,GALK1,GAPDH,HK2,ITPA,LDHA,PFKFB2,PFKFB3,PFKL,PFKP,PGAM1,PGK1,TPI1,UNG,IER3,DNPH1,NUDT4,NT5C	20/113	Mixed Up and Down
GO Biological Processes	GO:0055086	nucleobase-containing small molecule metabolic process	-6.75947	-4.40736	230,353,523,978,1503,1723,1728,1841,1969,2023,2026,2180,2330,2584,2597,2977,3099,3157,3614,3704,3939,4329,4521,4713,4725,4726,5091,5198,5208,5209,5211,5214,5223,5230,6817,7167,7374,8382,8870,9414,10591,10654,11163,11332,25824,27109,30833,51144,53354,54187,55229,60490,79646,84693,114789,128240,140733	ALDOC,APRT,ATP6V1A,CDA,CTPS1,DHODH,NQO1,DTYMK,EPHA2,ENO1,ENO2,ACSL1,FMO5,GALK1,GAPDH,GUCY1A2,HK2,HMGCS1,IMPDH1,ITPA,LDHA,ALDH6A1,NUDT1,NDUFB7,NDUFS5,NDUFS6,PC,PFAS,PFKFB2,PFKFB3,PFKL,PFKP,PGAM1,PGK1,SULT1A1,TPI1,UNG,NME5,IER3,TJP2,DNPH1,PMVK,NUDT4,ACOT7,PRDX5,DMAC2L,NT5C,HSD17B12,PANK1,NANS,PANK4,PPCDC,PANK3,MCEE,SLC25A25,NAXE,MACROD2	57/605	Mixed Up and Down
GO Biological Processes	GO:0016052	carbohydrate catabolic process	-6.69045	-4.35572	230,1486,2023,2026,2582,2584,2597,3099,3939,5208,5209,5211,5214,5223,5230,5836,7167,8870,9821,55102,132158	ALDOC,CTBS,ENO1,ENO2,GALE,GALK1,GAPDH,HK2,LDHA,PFKFB2,PFKFB3,PFKL,PFKP,PGAM1,PGK1,PYGL,TPI1,IER3,RB1CC1,ATG2B,GLYCTK	21/125	Mixed Up and Down
Reactome Gene Sets	R-HSA-70326	Glucose metabolism	-6.62146	-4.30334	230,2023,2026,2597,3099,5091,5208,5209,5210,5211,5214,5223,7167,23225,54020,283871	ALDOC,ENO1,ENO2,GAPDH,HK2,PC,PFKFB2,PFKFB3,PFKFB4,PFKL,PFKP,PGAM1,TPI1,NUP210,SLC37A1,PGP	16/76	Mixed Up and Down
GO Biological Processes	GO:0005996	monosaccharide metabolic process	-6.55893	-4.25303	207,230,1468,2023,2026,2200,2582,2584,2597,2729,3099,4886,5091,5163,5164,5208,5209,5210,5211,5214,5223,5230,6513,7167,27230,132158	AKT1,ALDOC,SLC25A10,ENO1,ENO2,FBN1,GALE,GALK1,GAPDH,GCLC,HK2,NPY1R,PC,PDK1,PDK2,PFKFB2,PFKFB3,PFKFB4,PFKL,PFKP,PGAM1,PGK1,SLC2A1,TPI1,SERP1,GLYCTK	26/184	Mixed Up and Down
GO Biological Processes	GO:0019318	hexose metabolic process	-6.54003	-4.2381	207,230,1468,2023,2026,2200,2582,2584,2597,3099,4886,5091,5163,5164,5208,5209,5210,5211,5214,5223,5230,7167,27230,132158	AKT1,ALDOC,SLC25A10,ENO1,ENO2,FBN1,GALE,GALK1,GAPDH,HK2,NPY1R,PC,PDK1,PDK2,PFKFB2,PFKFB3,PFKFB4,PFKL,PFKP,PGAM1,PGK1,TPI1,SERP1,GLYCTK	24/161	Mixed Up and Down
GO Biological Processes	GO:0072521	purine-containing compound metabolic process	-6.39953	-4.13898	230,353,523,1728,1969,2023,2026,2180,2330,2584,2597,2977,3099,3157,3614,3704,3939,4521,4713,4725,4726,5091,5198,5208,5209,5211,5214,5223,5230,6817,7167,8382,8870,9414,10591,10654,11163,11332,25824,27109,30833,51144,53354,55229,60490,79646,84693,114789,140733	ALDOC,APRT,ATP6V1A,NQO1,EPHA2,ENO1,ENO2,ACSL1,FMO5,GALK1,GAPDH,GUCY1A2,HK2,HMGCS1,IMPDH1,ITPA,LDHA,NUDT1,NDUFB7,NDUFS5,NDUFS6,PC,PFAS,PFKFB2,PFKFB3,PFKL,PFKP,PGAM1,PGK1,SULT1A1,TPI1,NME5,IER3,TJP2,DNPH1,PMVK,NUDT4,ACOT7,PRDX5,DMAC2L,NT5C,HSD17B12,PANK1,PANK4,PPCDC,PANK3,MCEE,SLC25A25,MACROD2	49/500	Mixed Up and Down
GO Biological Processes	GO:0019693	ribose phosphate metabolic process	-6.38684	-4.13693	230,353,523,978,1503,1723,1969,2023,2026,2584,2597,2977,3099,3614,3704,3939,4713,4725,4726,5198,5208,5209,5211,5214,5223,5230,5836,6817,7167,8382,8870,9414,11163,27109,30833,114789	ALDOC,APRT,ATP6V1A,CDA,CTPS1,DHODH,EPHA2,ENO1,ENO2,GALK1,GAPDH,GUCY1A2,HK2,IMPDH1,ITPA,LDHA,NDUFB7,NDUFS5,NDUFS6,PFAS,PFKFB2,PFKFB3,PFKL,PFKP,PGAM1,PGK1,PYGL,SULT1A1,TPI1,NME5,IER3,TJP2,NUDT4,DMAC2L,NT5C,SLC25A25	36/316	Mixed Up and Down
Reactome Gene Sets	R-HSA-71387	Metabolism of carbohydrates	-6.38684	-4.13693	230,808,1634,2023,2026,2582,2584,2597,2997,3038,3099,5091,5208,5209,5210,5211,5214,5223,5836,6385,6513,7167,8692,9672,9955,10090,23225,54020,56548,113189,126792,132158,283871	ALDOC,CALM3,DCN,ENO1,ENO2,GALE,GALK1,GAPDH,GYS1,HAS3,HK2,PC,PFKFB2,PFKFB3,PFKFB4,PFKL,PFKP,PGAM1,PYGL,SDC4,SLC2A1,TPI1,HYAL2,SDC3,HS3ST3A1,UST,NUP210,SLC37A1,CHST7,CHST14,B3GALT6,GLYCTK,PGP	33/276	Mixed Up and Down
GO Biological Processes	GO:0006753	nucleoside phosphate metabolic process	-6.32307	-4.08355	230,353,523,978,1503,1723,1728,1841,1969,2023,2026,2180,2330,2584,2597,2977,3099,3157,3614,3704,3939,4713,4725,4726,5091,5198,5208,5209,5211,5214,5223,5230,6817,7167,7374,8382,8870,9414,10591,10654,11163,11332,25824,27109,30833,51144,53354,54187,55229,60490,79646,84693,114789,128240	ALDOC,APRT,ATP6V1A,CDA,CTPS1,DHODH,NQO1,DTYMK,EPHA2,ENO1,ENO2,ACSL1,FMO5,GALK1,GAPDH,GUCY1A2,HK2,HMGCS1,IMPDH1,ITPA,LDHA,NDUFB7,NDUFS5,NDUFS6,PC,PFAS,PFKFB2,PFKFB3,PFKL,PFKP,PGAM1,PGK1,SULT1A1,TPI1,UNG,NME5,IER3,TJP2,DNPH1,PMVK,NUDT4,ACOT7,PRDX5,DMAC2L,NT5C,HSD17B12,PANK1,NANS,PANK4,PPCDC,PANK3,MCEE,SLC25A25,NAXE	54/578	Mixed Up and Down
GO Biological Processes	GO:0019362	pyridine nucleotide metabolic process	-6.28607	-4.06331	230,1728,2023,2026,2330,2584,2597,3099,3939,5091,5208,5209,5211,5214,5223,5230,7167,8870,25824,128240	ALDOC,NQO1,ENO1,ENO2,FMO5,GALK1,GAPDH,HK2,LDHA,PC,PFKFB2,PFKFB3,PFKL,PFKP,PGAM1,PGK1,TPI1,IER3,PRDX5,NAXE	20/121	Mixed Up and Down
GO Biological Processes	GO:0046496	nicotinamide nucleotide metabolic process	-6.28607	-4.06331	230,1728,2023,2026,2330,2584,2597,3099,3939,5091,5208,5209,5211,5214,5223,5230,7167,8870,25824,128240	ALDOC,NQO1,ENO1,ENO2,FMO5,GALK1,GAPDH,HK2,LDHA,PC,PFKFB2,PFKFB3,PFKL,PFKP,PGAM1,PGK1,TPI1,IER3,PRDX5,NAXE	20/121	Mixed Up and Down
GO Biological Processes	GO:0034655	nucleobase-containing compound catabolic process	-6.27617	-4.05669	230,472,978,2021,2023,2026,2237,2584,2597,3099,3184,3704,3939,4521,5208,5209,5211,5214,5223,5230,7167,7374,7538,8635,8870,10591,11163,11332,23034,23405,25804,30833,51690,54464,79002,80198,85456	ALDOC,ATM,CDA,ENDOG,ENO1,ENO2,FEN1,GALK1,GAPDH,HK2,HNRNPD,ITPA,LDHA,NUDT1,PFKFB2,PFKFB3,PFKL,PFKP,PGAM1,PGK1,TPI1,UNG,ZFP36,RNASET2,IER3,DNPH1,NUDT4,ACOT7,SAMD4A,DICER1,LSM4,NT5C,LSM7,XRN1,TRIR,MUS81,TNKS1BP1	37/333	Mixed Up and Down
GO Biological Processes	GO:0009259	ribonucleotide metabolic process	-6.20221	-3.99241	230,353,523,978,1503,1723,1969,2023,2026,2584,2597,2977,3099,3614,3704,3939,4713,4725,4726,5198,5208,5209,5211,5214,5223,5230,6817,7167,8382,8870,9414,11163,27109,30833,114789	ALDOC,APRT,ATP6V1A,CDA,CTPS1,DHODH,EPHA2,ENO1,ENO2,GALK1,GAPDH,GUCY1A2,HK2,IMPDH1,ITPA,LDHA,NDUFB7,NDUFS5,NDUFS6,PFAS,PFKFB2,PFKFB3,PFKL,PFKP,PGAM1,PGK1,SULT1A1,TPI1,NME5,IER3,TJP2,NUDT4,DMAC2L,NT5C,SLC25A25	35/308	Mixed Up and Down
GO Biological Processes	GO:1901292	nucleoside phosphate catabolic process	-6.17013	-3.97293	230,2023,2026,2584,2597,3099,3704,3939,5208,5209,5211,5214,5223,5230,7167,7374,8870,10591,11163,11332,30833	ALDOC,ENO1,ENO2,GALK1,GAPDH,HK2,ITPA,LDHA,PFKFB2,PFKFB3,PFKL,PFKP,PGAM1,PGK1,TPI1,UNG,IER3,DNPH1,NUDT4,ACOT7,NT5C	21/134	Mixed Up and Down
GO Biological Processes	GO:0006735	NADH regeneration	-6.07568	-3.90261	2023,2026,3099,5211,5214,5223,5230,7167	ENO1,ENO2,HK2,PFKL,PFKP,PGAM1,PGK1,TPI1	8/19	Mixed Up and Down
GO Biological Processes	GO:0061621	canonical glycolysis	-6.07568	-3.90261	2023,2026,3099,5211,5214,5223,5230,7167	ENO1,ENO2,HK2,PFKL,PFKP,PGAM1,PGK1,TPI1	8/19	Mixed Up and Down
GO Biological Processes	GO:0061718	glucose catabolic process to pyruvate	-6.07568	-3.90261	2023,2026,3099,5211,5214,5223,5230,7167	ENO1,ENO2,HK2,PFKL,PFKP,PGAM1,PGK1,TPI1	8/19	Mixed Up and Down
Reactome Gene Sets	R-HSA-70171	Glycolysis	-5.99936	-3.84072	230,2023,2026,2597,3099,5208,5209,5210,5211,5214,5223,7167,23225,283871	ALDOC,ENO1,ENO2,GAPDH,HK2,PFKFB2,PFKFB3,PFKFB4,PFKL,PFKP,PGAM1,TPI1,NUP210,PGP	14/65	Mixed Up and Down
KEGG Pathway	hsa01230	Biosynthesis of amino acids	-5.94533	-3.79234	230,435,1491,2023,2026,2597,5091,5211,5214,5223,5230,6472,7167,26227,84706	ALDOC,ASL,CTH,ENO1,ENO2,GAPDH,PC,PFKL,PFKP,PGAM1,PGK1,SHMT2,TPI1,PHGDH,GPT2	15/75	Mixed Up and Down
WikiPathways	WP4018	Clear cell renal cell carcinoma pathways	-5.92698	-3.78505	207,230,2023,2026,2597,3099,3939,5155,5211,5214,5230,6472,6513,7167,26227,79605	AKT1,ALDOC,ENO1,ENO2,GAPDH,HK2,LDHA,PDGFB,PFKL,PFKP,PGK1,SHMT2,SLC2A1,TPI1,PHGDH,PGBD5	16/85	Mixed Up and Down
GO Biological Processes	GO:0005975	carbohydrate metabolic process	-5.91701	-3.78406	207,230,1468,1486,2023,2026,2200,2582,2584,2597,2729,2997,3038,3099,3939,4886,5091,5163,5164,5208,5209,5210,5211,5214,5223,5230,5499,5836,6513,7167,8574,8692,8870,9821,27230,54187,54344,55102,56548,66005,83931,113189,132158,283871	AKT1,ALDOC,SLC25A10,CTBS,ENO1,ENO2,FBN1,GALE,GALK1,GAPDH,GCLC,GYS1,HAS3,HK2,LDHA,NPY1R,PC,PDK1,PDK2,PFKFB2,PFKFB3,PFKFB4,PFKL,PFKP,PGAM1,PGK1,PPP1CA,PYGL,SLC2A1,TPI1,AKR7A2,HYAL2,IER3,RB1CC1,SERP1,NANS,DPM3,ATG2B,CHST7,CHID1,STK40,CHST14,GLYCTK,PGP	44/445	Mixed Up and Down
GO Biological Processes	GO:0006007	glucose catabolic process	-5.9152	-3.78406	2023,2026,3099,5208,5211,5214,5223,5230,7167	ENO1,ENO2,HK2,PFKFB2,PFKL,PFKP,PGAM1,PGK1,TPI1	9/26	Mixed Up and Down
GO Biological Processes	GO:0006734	NADH metabolic process	-5.90132	-3.77414	1728,2023,2026,3099,5091,5211,5214,5223,5230,7167	NQO1,ENO1,ENO2,HK2,PC,PFKL,PFKP,PGAM1,PGK1,TPI1	10/33	Mixed Up and Down
GO Biological Processes	GO:0009117	nucleotide metabolic process	-5.89998	-3.77414	230,353,523,978,1503,1723,1728,1841,1969,2023,2026,2330,2584,2597,2977,3099,3614,3704,3939,4713,4725,4726,5091,5198,5208,5209,5211,5214,5223,5230,6817,7167,7374,8382,8870,9414,10591,11163,25824,27109,30833,114789,128240	ALDOC,APRT,ATP6V1A,CDA,CTPS1,DHODH,NQO1,DTYMK,EPHA2,ENO1,ENO2,FMO5,GALK1,GAPDH,GUCY1A2,HK2,IMPDH1,ITPA,LDHA,NDUFB7,NDUFS5,NDUFS6,PC,PFAS,PFKFB2,PFKFB3,PFKL,PFKP,PGAM1,PGK1,SULT1A1,TPI1,UNG,NME5,IER3,TJP2,DNPH1,NUDT4,PRDX5,DMAC2L,NT5C,SLC25A25,NAXE	43/431	Mixed Up and Down
GO Biological Processes	GO:0019320	hexose catabolic process	-5.85882	-3.7408	2023,2026,2582,2584,3099,5208,5211,5214,5223,5230,7167,132158	ENO1,ENO2,GALE,GALK1,HK2,PFKFB2,PFKL,PFKP,PGAM1,PGK1,TPI1,GLYCTK	12/49	Mixed Up and Down
GO Biological Processes	GO:0072524	pyridine-containing compound metabolic process	-5.83224	-3.71936	230,1728,2023,2026,2330,2584,2597,3099,3939,5091,5208,5209,5211,5214,5223,5230,7167,8870,25824,128240	ALDOC,NQO1,ENO1,ENO2,FMO5,GALK1,GAPDH,HK2,LDHA,PC,PFKFB2,PFKFB3,PFKL,PFKP,PGAM1,PGK1,TPI1,IER3,PRDX5,NAXE	20/129	Mixed Up and Down
GO Biological Processes	GO:0006006	glucose metabolic process	-5.71349	-3.62301	207,230,1468,2023,2026,2200,2597,3099,4886,5091,5163,5164,5208,5211,5214,5223,5230,7167,27230	AKT1,ALDOC,SLC25A10,ENO1,ENO2,FBN1,GAPDH,HK2,NPY1R,PC,PDK1,PDK2,PFKFB2,PFKL,PFKP,PGAM1,PGK1,TPI1,SERP1	19/120	Mixed Up and Down
GO Biological Processes	GO:0009150	purine ribonucleotide metabolic process	-5.55084	-3.47733	230,353,523,1969,2023,2026,2584,2597,2977,3099,3614,3704,3939,4713,4725,4726,5198,5208,5209,5211,5214,5223,5230,6817,7167,8382,8870,9414,11163,27109,30833,114789	ALDOC,APRT,ATP6V1A,EPHA2,ENO1,ENO2,GALK1,GAPDH,GUCY1A2,HK2,IMPDH1,ITPA,LDHA,NDUFB7,NDUFS5,NDUFS6,PFAS,PFKFB2,PFKFB3,PFKL,PFKP,PGAM1,PGK1,SULT1A1,TPI1,NME5,IER3,TJP2,NUDT4,DMAC2L,NT5C,SLC25A25	32/287	Mixed Up and Down
GO Biological Processes	GO:0019677	NAD catabolic process	-5.50217	-3.43988	2023,2026,3099,5211,5214,5223,5230,7167	ENO1,ENO2,HK2,PFKL,PFKP,PGAM1,PGK1,TPI1	8/22	Mixed Up and Down
GO Biological Processes	GO:0046365	monosaccharide catabolic process	-5.47053	-3.41276	2023,2026,2582,2584,3099,5208,5211,5214,5223,5230,7167,132158	ENO1,ENO2,GALE,GALK1,HK2,PFKFB2,PFKL,PFKP,PGAM1,PGK1,TPI1,GLYCTK	12/53	Mixed Up and Down
GO Biological Processes	GO:0009199	ribonucleoside triphosphate metabolic process	-5.46106	-3.40999	230,523,1503,2023,2026,2584,2597,3099,3614,3704,3939,4713,4725,4726,5208,5209,5211,5214,5223,5230,7167,8382,8870,27109,114789	ALDOC,ATP6V1A,CTPS1,ENO1,ENO2,GALK1,GAPDH,HK2,IMPDH1,ITPA,LDHA,NDUFB7,NDUFS5,NDUFS6,PFKFB2,PFKFB3,PFKL,PFKP,PGAM1,PGK1,TPI1,NME5,IER3,DMAC2L,SLC25A25	25/197	Mixed Up and Down
GO Biological Processes	GO:0046434	organophosphate catabolic process	-5.39538	-3.36592	230,2023,2026,2584,2597,3099,3704,3939,5168,5208,5209,5211,5214,5223,5230,7167,7374,8870,10591,11163,11332,30833,79887,375775	ALDOC,ENO1,ENO2,GALK1,GAPDH,HK2,ITPA,LDHA,ENPP2,PFKFB2,PFKFB3,PFKL,PFKP,PGAM1,PGK1,TPI1,UNG,IER3,DNPH1,NUDT4,ACOT7,NT5C,PLBD1,PNPLA7	24/186	Mixed Up and Down
GO Biological Processes	GO:0009141	nucleoside triphosphate metabolic process	-5.33837	-3.32137	230,523,1503,1841,2023,2026,2584,2597,3099,3614,3704,3939,4713,4725,4726,5208,5209,5211,5214,5223,5230,7167,8382,8870,27109,114789	ALDOC,ATP6V1A,CTPS1,DTYMK,ENO1,ENO2,GALK1,GAPDH,HK2,IMPDH1,ITPA,LDHA,NDUFB7,NDUFS5,NDUFS6,PFKFB2,PFKFB3,PFKL,PFKP,PGAM1,PGK1,TPI1,NME5,IER3,DMAC2L,SLC25A25	26/213	Mixed Up and Down
KEGG Pathway	hsa01200	Carbon metabolism	-5.31911	-3.30619	230,2023,2026,2597,3099,4329,5091,5211,5214,5223,5230,6472,7167,26227,84693,84706,132158,283871	ALDOC,ENO1,ENO2,GAPDH,HK2,ALDH6A1,PC,PFKL,PFKP,PGAM1,PGK1,SHMT2,TPI1,PHGDH,MCEE,GPT2,GLYCTK,PGP	18/116	Mixed Up and Down
GO Biological Processes	GO:0009205	purine ribonucleoside triphosphate metabolic process	-5.23389	-3.24081	230,523,2023,2026,2584,2597,3099,3614,3704,3939,4713,4725,4726,5208,5209,5211,5214,5223,5230,7167,8382,8870,27109,114789	ALDOC,ATP6V1A,ENO1,ENO2,GALK1,GAPDH,HK2,IMPDH1,ITPA,LDHA,NDUFB7,NDUFS5,NDUFS6,PFKFB2,PFKFB3,PFKL,PFKP,PGAM1,PGK1,TPI1,NME5,IER3,DMAC2L,SLC25A25	24/190	Mixed Up and Down
Reactome Gene Sets	R-HSA-70263	Gluconeogenesis	-5.17568	-3.19596	230,2023,2026,2597,5091,5223,7167,54020	ALDOC,ENO1,ENO2,GAPDH,PC,PGAM1,TPI1,SLC37A1	8/24	Mixed Up and Down
GO Biological Processes	GO:0006163	purine nucleotide metabolic process	-5.16535	-3.18937	230,353,523,1728,1969,2023,2026,2330,2584,2597,2977,3099,3614,3704,3939,4713,4725,4726,5091,5198,5208,5209,5211,5214,5223,5230,6817,7167,8382,8870,9414,10591,11163,25824,27109,30833,114789	ALDOC,APRT,ATP6V1A,NQO1,EPHA2,ENO1,ENO2,FMO5,GALK1,GAPDH,GUCY1A2,HK2,IMPDH1,ITPA,LDHA,NDUFB7,NDUFS5,NDUFS6,PC,PFAS,PFKFB2,PFKFB3,PFKL,PFKP,PGAM1,PGK1,SULT1A1,TPI1,NME5,IER3,TJP2,DNPH1,NUDT4,PRDX5,DMAC2L,NT5C,SLC25A25	37/371	Mixed Up and Down
GO Biological Processes	GO:0009144	purine nucleoside triphosphate metabolic process	-4.96372	-3.03537	230,523,2023,2026,2584,2597,3099,3614,3704,3939,4713,4725,4726,5208,5209,5211,5214,5223,5230,7167,8382,8870,27109,114789	ALDOC,ATP6V1A,ENO1,ENO2,GALK1,GAPDH,HK2,IMPDH1,ITPA,LDHA,NDUFB7,NDUFS5,NDUFS6,PFKFB2,PFKFB3,PFKL,PFKP,PGAM1,PGK1,TPI1,NME5,IER3,DMAC2L,SLC25A25	24/197	Mixed Up and Down
GO Biological Processes	GO:1901136	carbohydrate derivative catabolic process	-4.77988	-2.88371	230,978,1486,2023,2026,2584,2597,3099,3704,3939,4521,5208,5209,5211,5214,5223,5230,7167,7374,8692,8870,11163,30833,115290	ALDOC,CDA,CTBS,ENO1,ENO2,GALK1,GAPDH,HK2,ITPA,LDHA,NUDT1,PFKFB2,PFKFB3,PFKL,PFKP,PGAM1,PGK1,TPI1,UNG,HYAL2,IER3,NUDT4,NT5C,FBXO17	24/202	Mixed Up and Down
GO Biological Processes	GO:0046034	ATP metabolic process	-4.67056	-2.81576	230,523,2023,2026,2584,2597,3099,3939,4713,4725,4726,5208,5209,5211,5214,5223,5230,7167,8870,27109,114789	ALDOC,ATP6V1A,ENO1,ENO2,GALK1,GAPDH,HK2,LDHA,NDUFB7,NDUFS5,NDUFS6,PFKFB2,PFKFB3,PFKL,PFKP,PGAM1,PGK1,TPI1,IER3,DMAC2L,SLC25A25	21/166	Mixed Up and Down
KEGG Pathway	hsa04066	HIF-1 signaling pathway	-4.44069	-2.63138	207,230,2023,2026,2597,3099,3939,5163,5209,5211,5214,5230,5293,5295,6513,112399	AKT1,ALDOC,ENO1,ENO2,GAPDH,HK2,LDHA,PDK1,PFKFB3,PFKL,PFKP,PGK1,PIK3CD,PIK3R1,SLC2A1,EGLN3	16/110	Mixed Up and Down
KEGG Pathway	hsa00051	Fructose and mannose metabolism	-3.95875	-2.25391	230,3099,5208,5209,5210,5211,5214,7167	ALDOC,HK2,PFKFB2,PFKFB3,PFKFB4,PFKL,PFKP,TPI1	8/34	Mixed Up and Down
KEGG Pathway	hsa00010	Glycolysis / Gluconeogenesis	-3.70496	-2.04558	230,2023,2026,2597,3099,3939,5211,5214,5223,5230,7167	ALDOC,ENO1,ENO2,GAPDH,HK2,LDHA,PFKL,PFKP,PGAM1,PGK1,TPI1	11/67	Mixed Up and Down
GO Biological Processes	GO:0019674	NAD metabolic process	-3.29755	-1.72801	1728,2023,2026,3099,5091,5211,5214,5223,5230,7167	NQO1,ENO1,ENO2,HK2,PC,PFKL,PFKP,PGAM1,PGK1,TPI1	10/63	Mixed Up and Down
GO Biological Processes	GO:0006094	gluconeogenesis	-3.01047	-1.5141	230,1468,2023,2026,5091,5223,5230,7167	ALDOC,SLC25A10,ENO1,ENO2,PC,PGAM1,PGK1,TPI1	8/46	Mixed Up and Down
GO Biological Processes	GO:0006091	generation of precursor metabolites and energy	-2.86772	-1.40463	37,207,230,1329,2023,2026,2584,2597,2997,3099,3939,4713,4725,4726,5208,5209,5211,5214,5223,5230,5499,5836,7167,7425,8870,9821,55102,79611,83931,113115,114789	ACADVL,AKT1,ALDOC,COX5B,ENO1,ENO2,GALK1,GAPDH,GYS1,HK2,LDHA,NDUFB7,NDUFS5,NDUFS6,PFKFB2,PFKFB3,PFKL,PFKP,PGAM1,PGK1,PPP1CA,PYGL,TPI1,VGF,IER3,RB1CC1,ATG2B,ACSS3,STK40,MTFR2,SLC25A25	31/382	Mixed Up and Down
GO Biological Processes	GO:0016051	carbohydrate biosynthetic process	-2.85905	-1.39776	207,230,1468,2023,2026,2997,3038,5091,5223,5230,7167,54187,113189,283871	AKT1,ALDOC,SLC25A10,ENO1,ENO2,GYS1,HAS3,PC,PGAM1,PGK1,TPI1,NANS,CHST14,PGP	14/123	Mixed Up and Down
GO Biological Processes	GO:0044283	small molecule biosynthetic process	-2.85319	-1.39465	230,353,427,435,1468,1491,1727,1841,2023,2026,3157,3422,3992,5091,5223,5230,5742,6307,6309,6319,6472,7167,10090,10591,10654,11332,23262,26227,51102,51144,51548,54187,57834,79611,113189,283871	ALDOC,APRT,ASAH1,ASL,SLC25A10,CTH,CYB5R3,DTYMK,ENO1,ENO2,HMGCS1,IDI1,FADS1,PC,PGAM1,PGK1,PTGS1,MSMO1,SC5D,SCD,SHMT2,TPI1,UST,DNPH1,PMVK,ACOT7,PPIP5K2,PHGDH,MECR,HSD17B12,SIRT6,NANS,CYP4F11,ACSS3,CHST14,PGP	36/466	Mixed Up and Down
GO Biological Processes	GO:0019319	hexose biosynthetic process	-2.8249	-1.37199	230,1468,2023,2026,5091,5223,5230,7167	ALDOC,SLC25A10,ENO1,ENO2,PC,PGAM1,PGK1,TPI1	8/49	Mixed Up and Down
GO Biological Processes	GO:0032787	monocarboxylic acid metabolic process	-2.73184	-1.30915	37,230,427,2023,2026,2180,2584,2597,2876,3029,3099,3939,3992,5091,5208,5209,5211,5214,5223,5230,5742,6307,6319,7167,7364,7915,8870,9123,10090,11313,11332,26227,51102,51144,55229,57834,84693,113189,113612	ACADVL,ALDOC,ASAH1,ENO1,ENO2,ACSL1,GALK1,GAPDH,GPX1,HAGH,HK2,LDHA,FADS1,PC,PFKFB2,PFKFB3,PFKL,PFKP,PGAM1,PGK1,PTGS1,MSMO1,SCD,TPI1,UGT2B7,ALDH5A1,IER3,SLC16A3,UST,LYPLA2,ACOT7,PHGDH,MECR,HSD17B12,PANK4,CYP4F11,MCEE,CHST14,CYP2U1	39/525	Mixed Up and Down
GO Biological Processes	GO:0046364	monosaccharide biosynthetic process	-2.70972	-1.2953	230,1468,2023,2026,5091,5223,5230,7167	ALDOC,SLC25A10,ENO1,ENO2,PC,PGAM1,PGK1,TPI1	8/51	Mixed Up and Down
GO Biological Processes	GO:0033365	protein localization to organelle	-8.74774	-5.90956	207,378,400,402,581,706,868,2633,2804,3068,3099,3838,4000,4193,4253,4796,5295,5300,5905,6790,6794,8239,8658,8733,9212,9696,9727,9857,10139,10245,10452,10634,10856,10938,11015,11190,11231,22994,23230,23345,23513,23639,23645,23649,25777,26517,26519,26521,27152,27183,27341,29887,29928,51016,51024,51548,54069,54543,54832,54984,55506,55788,78996,79659,81788,83548,84823,85377,114882,140823,200576,22222…	AKT1,ARF4,ARL1,ARL2,BAX,TSPO,CBLB,GBP1,GOLGB1,HDGF,HK2,KPNA2,LMNA,MDM2,MIA2,TONSL,PIK3R1,PIN1,RANGAP1,AURKA,STK11,USP9X,TNKS,GPAA1,AURKB,CROCC,RAB11FIP3,CEP350,ARFRP1,TIMM17B,TOMM40,GAS2L1,RUVBL2,EHD1,KDELR3,CEP250,SEC63,CEP131,VPS13A,SYNE1,SCRIB,DNAAF11,PPP1R15A,POLA2,SUN2,TIMM13,TIMM10,TIMM8B,INTU,VPS4A,RRP7A,SNX10,TIMM22,EMC9,FIS1,SIRT6,MIS18A,TOMM7,VPS13C,PINX1,MACROH2A2,LMBRD1,CYREN,DYNC2H1,…	98/-	Mixed Up and Down
GO Biological Processes	GO:0033365	protein localization to organelle	-8.74774	-5.90956	207,378,400,402,581,706,868,2633,2804,3068,3099,3838,4000,4193,4253,4796,5295,5300,5905,6790,6794,8239,8658,8733,9212,9696,9727,9857,10139,10245,10452,10634,10856,10938,11015,11190,11231,22994,23230,23345,23513,23639,23645,23649,25777,26517,26519,26521,27152,27183,27341,29887,29928,51016,51024,51548,54069,54543,54832,54984,55506,55788,78996,79659,81788,83548,84823,85377,114882,140823,200576,22222…	AKT1,ARF4,ARL1,ARL2,BAX,TSPO,CBLB,GBP1,GOLGB1,HDGF,HK2,KPNA2,LMNA,MDM2,MIA2,TONSL,PIK3R1,PIN1,RANGAP1,AURKA,STK11,USP9X,TNKS,GPAA1,AURKB,CROCC,RAB11FIP3,CEP350,ARFRP1,TIMM17B,TOMM40,GAS2L1,RUVBL2,EHD1,KDELR3,CEP250,SEC63,CEP131,VPS13A,SYNE1,SCRIB,DNAAF11,PPP1R15A,POLA2,SUN2,TIMM13,TIMM10,TIMM8B,INTU,VPS4A,RRP7A,SNX10,TIMM22,EMC9,FIS1,SIRT6,MIS18A,TOMM7,VPS13C,PINX1,MACROH2A2,LMBRD1,CYREN,DYNC2H1,…	75/794	Mixed Up and Down
GO Biological Processes	GO:0006886	intracellular protein transport	-5.89544	-3.77222	207,373,378,388,400,868,1174,1212,3838,4000,4130,4253,5295,5874,6400,7533,7846,8239,8674,10139,10245,10452,10802,10938,11231,22994,23161,23230,23513,23557,23649,26154,26517,26519,26521,27183,27248,29887,29928,51014,51277,51548,54535,54543,54832,55647,57662,83548,94120,94121,140823,200162	AKT1,TRIM23,ARF4,RHOB,ARL1,CBLB,AP1S1,CLTB,KPNA2,LMNA,MAP1A,MIA2,PIK3R1,RAB27B,SEL1L,YWHAH,TUBA1A,USP9X,VAMP4,ARFRP1,TIMM17B,TOMM40,SEC24A,EHD1,SEC63,CEP131,SNX13,VPS13A,SCRIB,SNAPIN,POLA2,ABCA12,TIMM13,TIMM10,TIMM8B,VPS4A,ERLEC1,SNX10,TIMM22,TMED7,DNAJC27,SIRT6,CCHCR1,TOMM7,VPS13C,RAB20,CAMSAP3,COG3,SYTL3,SYTL4,ROMO1,SPAG17	52/566	Mixed Up and Down
GO Biological Processes	GO:0072594	establishment of protein localization to organelle	-2.60361	-1.22218	207,581,706,868,3099,3838,4000,5295,5300,8239,10245,10452,10856,11231,23230,23513,23649,26517,26519,26521,27183,29928,51024,51548,54543,54832,55506,140823,222229	AKT1,BAX,TSPO,CBLB,HK2,KPNA2,LMNA,PIK3R1,PIN1,USP9X,TIMM17B,TOMM40,RUVBL2,SEC63,VPS13A,SCRIB,POLA2,TIMM13,TIMM10,TIMM8B,VPS4A,TIMM22,FIS1,SIRT6,TOMM7,VPS13C,MACROH2A2,ROMO1,LRWD1	29/364	Mixed Up and Down
Reactome Gene Sets	R-HSA-194315	Signaling by Rho GTPases	-8.66478	-5.83997	60,71,87,388,389,396,808,1072,1445,1535,1627,1969,3021,4627,4649,5216,5300,5905,6472,6722,7171,7280,7533,7846,8239,8440,9212,9414,9590,10093,10376,10383,10409,10424,10451,10627,10726,11113,11130,11140,23513,23526,26050,29941,54820,55766,55968,57636,58504,64837,79172,79180,81624,84617,84790,84904,84986,85360,121512,201176,284119,347733,1212,1945,1947,2045,2050,3265,4651,4897,5694,5702,5708,6132,61…	ACTB,ACTG1,ACTN1,RHOB,RHOC,ARHGDIA,CALM3,CFL1,CSK,CYBA,DBN1,EPHA2,H3-3B,MYH9,MYO9A,PFN1,PIN1,RANGAP1,SHMT2,SRF,TPM4,TUBB2A,YWHAH,TUBA1A,USP9X,NCK2,AURKB,TJP2,AKAP12,ARPC4,TUBA1B,TUBB4B,BASP1,PGRMC2,VAV3,MYL12A,NUDC,CIT,ZWINT,CDC37,SCRIB,ARHGAP45,SLITRK5,PKN3,NDE1,H2AJ,NSFL1C,ARHGAP23,ARHGAP22,KLC2,CENPO,EFHD2,DIAPH3,TUBB6,TUBA1C,ARHGEF39,ARHGAP19,SYDE1,FGD4,ARHGAP27,CAVIN1,TUBB2B,CLTB,EFNA4,EFNB1…	86/-	Mixed Up and Down
Reactome Gene Sets	R-HSA-194315	Signaling by Rho GTPases	-8.66478	-5.83997	60,71,87,388,389,396,808,1072,1445,1535,1627,1969,3021,4627,4649,5216,5300,5905,6472,6722,7171,7280,7533,7846,8239,8440,9212,9414,9590,10093,10376,10383,10409,10424,10451,10627,10726,11113,11130,11140,23513,23526,26050,29941,54820,55766,55968,57636,58504,64837,79172,79180,81624,84617,84790,84904,84986,85360,121512,201176,284119,347733	ACTB,ACTG1,ACTN1,RHOB,RHOC,ARHGDIA,CALM3,CFL1,CSK,CYBA,DBN1,EPHA2,H3-3B,MYH9,MYO9A,PFN1,PIN1,RANGAP1,SHMT2,SRF,TPM4,TUBB2A,YWHAH,TUBA1A,USP9X,NCK2,AURKB,TJP2,AKAP12,ARPC4,TUBA1B,TUBB4B,BASP1,PGRMC2,VAV3,MYL12A,NUDC,CIT,ZWINT,CDC37,SCRIB,ARHGAP45,SLITRK5,PKN3,NDE1,H2AJ,NSFL1C,ARHGAP23,ARHGAP22,KLC2,CENPO,EFHD2,DIAPH3,TUBB6,TUBA1C,ARHGEF39,ARHGAP19,SYDE1,FGD4,ARHGAP27,CAVIN1,TUBB2B	62/605	Mixed Up and Down
Reactome Gene Sets	R-HSA-9716542	Signaling by Rho GTPases, Miro GTPases and RHOBTB3	-8.28307	-5.50794	60,71,87,388,389,396,808,1072,1445,1535,1627,1969,3021,4627,4649,5216,5300,5905,6472,6722,7171,7280,7533,7846,8239,8440,9212,9414,9590,10093,10376,10383,10409,10424,10451,10627,10726,11113,11130,11140,23513,23526,26050,29941,54820,55766,55968,57636,58504,64837,79172,79180,81624,84617,84790,84904,84986,85360,121512,201176,284119,347733	ACTB,ACTG1,ACTN1,RHOB,RHOC,ARHGDIA,CALM3,CFL1,CSK,CYBA,DBN1,EPHA2,H3-3B,MYH9,MYO9A,PFN1,PIN1,RANGAP1,SHMT2,SRF,TPM4,TUBB2A,YWHAH,TUBA1A,USP9X,NCK2,AURKB,TJP2,AKAP12,ARPC4,TUBA1B,TUBB4B,BASP1,PGRMC2,VAV3,MYL12A,NUDC,CIT,ZWINT,CDC37,SCRIB,ARHGAP45,SLITRK5,PKN3,NDE1,H2AJ,NSFL1C,ARHGAP23,ARHGAP22,KLC2,CENPO,EFHD2,DIAPH3,TUBB6,TUBA1C,ARHGEF39,ARHGAP19,SYDE1,FGD4,ARHGAP27,CAVIN1,TUBB2B	62/619	Mixed Up and Down
Reactome Gene Sets	R-HSA-195258	RHO GTPase Effectors	-6.31479	-4.07867	60,71,388,389,808,1072,1535,3021,4627,5216,5300,5905,6722,7280,7533,7846,9212,10093,10376,10383,10627,10726,11113,11130,29941,54820,55766,64837,79172,81624,84617,84790,347733	ACTB,ACTG1,RHOB,RHOC,CALM3,CFL1,CYBA,H3-3B,MYH9,PFN1,PIN1,RANGAP1,SRF,TUBB2A,YWHAH,TUBA1A,AURKB,ARPC4,TUBA1B,TUBB4B,MYL12A,NUDC,CIT,ZWINT,PKN3,NDE1,H2AJ,KLC2,CENPO,DIAPH3,TUBB6,TUBA1C,TUBB2B	33/278	Mixed Up and Down
Reactome Gene Sets	R-HSA-9012999	RHO GTPase cycle	-5.65458	-3.57132	60,71,87,388,389,396,1445,1535,1627,1969,4649,6472,7171,8239,8440,9414,9590,10376,10409,10424,10451,10726,11113,11140,23513,23526,26050,29941,55968,57636,58504,79180,81624,84904,84986,85360,121512,201176,284119	ACTB,ACTG1,ACTN1,RHOB,RHOC,ARHGDIA,CSK,CYBA,DBN1,EPHA2,MYO9A,SHMT2,TPM4,USP9X,NCK2,TJP2,AKAP12,TUBA1B,BASP1,PGRMC2,VAV3,NUDC,CIT,CDC37,SCRIB,ARHGAP45,SLITRK5,PKN3,NSFL1C,ARHGAP23,ARHGAP22,EFHD2,DIAPH3,ARHGEF39,ARHGAP19,SYDE1,FGD4,ARHGAP27,CAVIN1	39/382	Mixed Up and Down
Reactome Gene Sets	R-HSA-422475	Axon guidance	-5.51371	-3.44913	60,71,388,389,1072,1212,1945,1947,1969,2045,2050,3265,4627,4651,4897,5216,5694,5702,5708,6132,6187,6326,6335,7280,7408,7846,8440,8515,8986,9260,10093,10376,10383,10451,10627,11224,11313,25873,27330,84617,84790,116832,347733	ACTB,ACTG1,RHOB,RHOC,CFL1,CLTB,EFNA4,EFNB1,EPHA2,EPHA7,EPHB4,HRAS,MYH9,MYO10,NRCAM,PFN1,PSMB6,PSMC3,PSMD2,RPL8,RPS2,SCN2A,SCN9A,TUBB2A,VASP,TUBA1A,NCK2,ITGA10,RPS6KA4,PDLIM7,ARPC4,TUBA1B,TUBB4B,VAV3,MYL12A,RPL35,LYPLA2,RPL36,RPS6KA6,TUBB6,TUBA1C,RPL39L,TUBB2B	43/446	Mixed Up and Down
Reactome Gene Sets	R-HSA-9675108	Nervous system development	-5.01155	-3.06962	60,71,388,389,1072,1212,1945,1947,1969,2045,2050,3265,4627,4651,4897,5216,5694,5702,5708,6132,6187,6326,6335,7280,7408,7846,8440,8515,8986,9260,10093,10376,10383,10451,10627,11224,11313,25873,27330,84617,84790,116832,347733	ACTB,ACTG1,RHOB,RHOC,CFL1,CLTB,EFNA4,EFNB1,EPHA2,EPHA7,EPHB4,HRAS,MYH9,MYO10,NRCAM,PFN1,PSMB6,PSMC3,PSMD2,RPL8,RPS2,SCN2A,SCN9A,TUBB2A,VASP,TUBA1A,NCK2,ITGA10,RPS6KA4,PDLIM7,ARPC4,TUBA1B,TUBB4B,VAV3,MYL12A,RPL35,LYPLA2,RPL36,RPS6KA6,TUBB6,TUBA1C,RPL39L,TUBB2B	43/467	Mixed Up and Down
Reactome Gene Sets	R-HSA-109582	Hemostasis	-8.21276	-5.46084	14,60,87,207,388,808,967,1017,1072,1278,1445,2783,2791,2977,3021,3265,3835,5155,5216,5327,5768,5874,5919,6281,6385,7035,7273,7280,7846,7975,8407,8515,9123,9564,9672,9948,10362,10376,10383,10451,10749,10938,23046,23414,23764,54863,55582,64837,66005,84617,84790,90990,94121,140885,161882,347733	AAMP,ACTB,ACTN1,AKT1,RHOB,CALM3,CD63,CDK2,CFL1,COL1A2,CSK,GNB2,GNG11,GUCY1A2,H3-3B,HRAS,KIF22,PDGFB,PFN1,PLAT,QSOX1,RAB27B,RARRES2,S100A10,SDC4,TFPI,TTN,TUBB2A,TUBA1A,MAFK,TAGLN2,ITGA10,SLC16A3,BCAR1,SDC3,WDR1,HMG20B,TUBA1B,TUBB4B,VAV3,KIF1C,EHD1,KIF21B,ZFPM2,MAFF,TOR4A,KIF27,KLC2,CHID1,TUBB6,TUBA1C,KIFC2,SYTL4,SIRPA,ZFPM1,TUBB2B	56/-	Mixed Up and Down
Reactome Gene Sets	R-HSA-109582	Hemostasis	-8.21276	-5.46084	14,60,87,207,388,808,967,1017,1072,1278,1445,2783,2791,2977,3021,3265,3835,5155,5216,5327,5768,5874,5919,6281,6385,7035,7273,7280,7846,7975,8407,8515,9123,9564,9672,9948,10362,10376,10383,10451,10749,10938,23046,23414,23764,54863,55582,64837,66005,84617,84790,90990,94121,140885,161882,347733	AAMP,ACTB,ACTN1,AKT1,RHOB,CALM3,CD63,CDK2,CFL1,COL1A2,CSK,GNB2,GNG11,GUCY1A2,H3-3B,HRAS,KIF22,PDGFB,PFN1,PLAT,QSOX1,RAB27B,RARRES2,S100A10,SDC4,TFPI,TTN,TUBB2A,TUBA1A,MAFK,TAGLN2,ITGA10,SLC16A3,BCAR1,SDC3,WDR1,HMG20B,TUBA1B,TUBB4B,VAV3,KIF1C,EHD1,KIF21B,ZFPM2,MAFF,TOR4A,KIF27,KLC2,CHID1,TUBB6,TUBA1C,KIFC2,SYTL4,SIRPA,ZFPM1,TUBB2B	56/535	Mixed Up and Down
Reactome Gene Sets	R-HSA-76002	Platelet activation, signaling and aggregation	-4.40012	-2.59519	14,87,207,388,808,967,1072,1278,1445,2783,2791,5155,5216,5768,5874,5919,7273,8407,9564,9948,10451,54863,66005,94121	AAMP,ACTN1,AKT1,RHOB,CALM3,CD63,CFL1,COL1A2,CSK,GNB2,GNG11,PDGFB,PFN1,QSOX1,RAB27B,RARRES2,TTN,TAGLN2,BCAR1,WDR1,VAV3,TOR4A,CHID1,SYTL4	24/213	Mixed Up and Down
Reactome Gene Sets	R-HSA-114608	Platelet degranulation	-4.10965	-2.36946	87,808,967,1072,5155,5216,5768,5874,5919,7273,8407,9948,54863,66005,94121	ACTN1,CALM3,CD63,CFL1,PDGFB,PFN1,QSOX1,RAB27B,RARRES2,TTN,TAGLN2,WDR1,TOR4A,CHID1,SYTL4	15/105	Mixed Up and Down
Reactome Gene Sets	R-HSA-76005	Response to elevated platelet cytosolic Ca2+	-3.87649	-2.18839	87,808,967,1072,5155,5216,5768,5874,5919,7273,8407,9948,54863,66005,94121	ACTN1,CALM3,CD63,CFL1,PDGFB,PFN1,QSOX1,RAB27B,RARRES2,TTN,TAGLN2,WDR1,TOR4A,CHID1,SYTL4	15/110	Mixed Up and Down
WikiPathways	WP2004	miR targeted genes in lymphocytes	-8.20211	-5.46084	378,388,396,558,781,822,1465,1789,1869,1912,2997,3159,3491,3992,4651,4670,5324,5725,5757,5874,7168,7169,7171,7846,8636,8683,9212,9260,9319,9354,9902,10036,10634,10802,23345,23589,23649,27230,27338,29901,51014,51144,56655,64359,83442,84061,84823,94241,900,1278,6722,58190	ARF4,RHOB,ARHGDIA,AXL,CACNA2D1,CAPG,CSRP1,DNMT3B,E2F1,PHC2,GYS1,HMGA1,CCN1,FADS1,MYO10,HNRNPM,PLAG1,PTBP1,PTMA,RAB27B,TPM1,TPM2,TPM4,TUBA1A,SSNA1,SRSF9,AURKB,PDLIM7,TRIP13,UBE4A,MRC2,CHAF1A,GAS2L1,SEC24A,SYNE1,CARHSP1,POLA2,SERP1,UBE2S,SAC3D1,TMED7,HSD17B12,POLE4,NXN,SH3BGRL3,MAGT1,LMNB2,TP53INP1,CCNG1,COL1A2,SRF,CTDSP1	52/-	Mixed Up and Down
WikiPathways	WP2004	miR targeted genes in lymphocytes	-8.20211	-5.46084	378,388,396,558,781,822,1465,1789,1869,1912,2997,3159,3491,3992,4651,4670,5324,5725,5757,5874,7168,7169,7171,7846,8636,8683,9212,9260,9319,9354,9902,10036,10634,10802,23345,23589,23649,27230,27338,29901,51014,51144,56655,64359,83442,84061,84823,94241	ARF4,RHOB,ARHGDIA,AXL,CACNA2D1,CAPG,CSRP1,DNMT3B,E2F1,PHC2,GYS1,HMGA1,CCN1,FADS1,MYO10,HNRNPM,PLAG1,PTBP1,PTMA,RAB27B,TPM1,TPM2,TPM4,TUBA1A,SSNA1,SRSF9,AURKB,PDLIM7,TRIP13,UBE4A,MRC2,CHAF1A,GAS2L1,SEC24A,SYNE1,CARHSP1,POLA2,SERP1,UBE2S,SAC3D1,TMED7,HSD17B12,POLE4,NXN,SH3BGRL3,MAGT1,LMNB2,TP53INP1	48/424	Mixed Up and Down
WikiPathways	WP2005	miR targeted genes in muscle cell	-5.25996	-3.25905	378,396,558,781,822,900,1278,1465,1869,3159,3491,4651,5757,5874,6722,7168,7169,7171,8636,8683,9260,9354,9902,10802,23345,23589,23649,27230,51014,51144,56655,64359,83442,84061,84823,94241	ARF4,ARHGDIA,AXL,CACNA2D1,CAPG,CCNG1,COL1A2,CSRP1,E2F1,HMGA1,CCN1,MYO10,PTMA,RAB27B,SRF,TPM1,TPM2,TPM4,SSNA1,SRSF9,PDLIM7,UBE4A,MRC2,SEC24A,SYNE1,CARHSP1,POLA2,SERP1,TMED7,HSD17B12,POLE4,NXN,SH3BGRL3,MAGT1,LMNB2,TP53INP1	36/353	Mixed Up and Down
WikiPathways	WP2006	miR targeted genes in squamous cell	-4.1224	-2.37676	378,558,2997,3159,4670,5757,7168,7846,8683,9260,9902,10634,51014,51144,58190,83442,84061	ARF4,AXL,GYS1,HMGA1,HNRNPM,PTMA,TPM1,TUBA1A,SRSF9,PDLIM7,MRC2,GAS2L1,TMED7,HSD17B12,CTDSP1,SH3BGRL3,MAGT1	17/129	Mixed Up and Down
WikiPathways	WP2003	miR targeted genes in leukocytes	-3.68512	-2.02953	378,396,822,1465,1912,2997,3159,3992,4670,7846,9902,10802,29901,56655,83442,84823	ARF4,ARHGDIA,CAPG,CSRP1,PHC2,GYS1,HMGA1,FADS1,HNRNPM,TUBA1A,MRC2,SEC24A,SAC3D1,POLE4,SH3BGRL3,LMNB2	16/127	Mixed Up and Down
Reactome Gene Sets	R-HSA-8953897	Cellular responses to stimuli	-8.17281	-5.44227	37,207,472,475,523,781,808,1017,1032,1329,1465,1535,1663,1728,1869,2077,2729,2783,2791,2876,3021,3068,3725,4189,4193,4208,4493,4502,4609,5611,5694,5702,5708,6132,6187,6745,7280,7709,7846,7975,9780,9973,10072,10376,10383,10424,10587,11015,11224,22872,23225,23645,25824,25873,27230,27338,51343,55766,57600,80012,84617,84790,84962,85441,91582,96459,112399,116832,126374,153222,253260,347733,389541	ACADVL,AKT1,ATM,ATOX1,ATP6V1A,CACNA2D1,CALM3,CDK2,CDKN2D,COX5B,CSRP1,CYBA,DDX11,NQO1,E2F1,ERF,GCLC,GNB2,GNG11,GPX1,H3-3B,HDGF,JUN,DNAJB9,MDM2,MEF2C,MT1E,MT2A,MYC,DNAJC3,PSMB6,PSMC3,PSMD2,RPL8,RPS2,SSR1,TUBB2A,ZBTB17,TUBA1A,MAFK,PIEZO1,CCS,DPP3,TUBA1B,TUBB4B,PGRMC2,TXNRD2,KDELR3,RPL35,SEC31A,NUP210,PPP1R15A,PRDX5,RPL36,SERP1,UBE2S,FZR1,H2AJ,FNIP2,PHC3,TUBB6,TUBA1C,AJUBA,HELZ2,RPS19BP1,FNIP1,EGLN3,…	73/-	Mixed Up and Down
Reactome Gene Sets	R-HSA-8953897	Cellular responses to stimuli	-8.17281	-5.44227	37,207,472,475,523,781,808,1017,1032,1329,1465,1535,1663,1728,1869,2077,2729,2783,2791,2876,3021,3068,3725,4189,4193,4208,4493,4502,4609,5611,5694,5702,5708,6132,6187,6745,7280,7709,7846,7975,9780,9973,10072,10376,10383,10424,10587,11015,11224,22872,23225,23645,25824,25873,27230,27338,51343,55766,57600,80012,84617,84790,84962,85441,91582,96459,112399,116832,126374,153222,253260,347733,389541	ACADVL,AKT1,ATM,ATOX1,ATP6V1A,CACNA2D1,CALM3,CDK2,CDKN2D,COX5B,CSRP1,CYBA,DDX11,NQO1,E2F1,ERF,GCLC,GNB2,GNG11,GPX1,H3-3B,HDGF,JUN,DNAJB9,MDM2,MEF2C,MT1E,MT2A,MYC,DNAJC3,PSMB6,PSMC3,PSMD2,RPL8,RPS2,SSR1,TUBB2A,ZBTB17,TUBA1A,MAFK,PIEZO1,CCS,DPP3,TUBA1B,TUBB4B,PGRMC2,TXNRD2,KDELR3,RPL35,SEC31A,NUP210,PPP1R15A,PRDX5,RPL36,SERP1,UBE2S,FZR1,H2AJ,FNIP2,PHC3,TUBB6,TUBA1C,AJUBA,HELZ2,RPS19BP1,FNIP1,EGLN3,…	73/788	Mixed Up and Down
Reactome Gene Sets	R-HSA-2262752	Cellular responses to stress	-7.26009	-4.80326	37,207,472,475,523,1017,1032,1329,1535,1663,1728,1869,2077,2729,2876,3021,3068,3725,4189,4193,4208,4609,5611,5694,5702,5708,6132,6187,6745,7280,7709,7846,7975,9973,10072,10376,10383,10424,10587,11015,11224,22872,23225,23645,25824,25873,27230,27338,51343,55766,57600,80012,84617,84790,84962,85441,91582,96459,112399,116832,126374,153222,347733,389541	ACADVL,AKT1,ATM,ATOX1,ATP6V1A,CDK2,CDKN2D,COX5B,CYBA,DDX11,NQO1,E2F1,ERF,GCLC,GPX1,H3-3B,HDGF,JUN,DNAJB9,MDM2,MEF2C,MYC,DNAJC3,PSMB6,PSMC3,PSMD2,RPL8,RPS2,SSR1,TUBB2A,ZBTB17,TUBA1A,MAFK,CCS,DPP3,TUBA1B,TUBB4B,PGRMC2,TXNRD2,KDELR3,RPL35,SEC31A,NUP210,PPP1R15A,PRDX5,RPL36,SERP1,UBE2S,FZR1,H2AJ,FNIP2,PHC3,TUBB6,TUBA1C,AJUBA,HELZ2,RPS19BP1,FNIP1,EGLN3,RPL39L,WTIP,CREBRF,TUBB2B,LAMTOR4	64/690	Mixed Up and Down
GO Biological Processes	GO:0045185	maintenance of protein location	-8.11341	-5.4103	207,402,706,1627,2200,2316,2934,3099,4188,4681,5905,8733,9168,11015,11344,23230,23345,25777,28952,54832,4925,6646,10142,51490,134429,642987	AKT1,ARL2,TSPO,DBN1,FBN1,FLNA,GSN,HK2,MDFI,NBL1,RANGAP1,GPAA1,TMSB10,KDELR3,TWF2,VPS13A,SYNE1,SUN2,CCDC22,VPS13C,NUCB2,SOAT1,AKAP9,SPOUT1,STARD4,TMEM232	26/-	Mixed Up and Down
GO Biological Processes	GO:0045185	maintenance of protein location	-8.11341	-5.4103	207,402,706,1627,2200,2316,2934,3099,4188,4681,5905,8733,9168,11015,11344,23230,23345,25777,28952,54832	AKT1,ARL2,TSPO,DBN1,FBN1,FLNA,GSN,HK2,MDFI,NBL1,RANGAP1,GPAA1,TMSB10,KDELR3,TWF2,VPS13A,SYNE1,SUN2,CCDC22,VPS13C	20/95	Mixed Up and Down
GO Biological Processes	GO:0051235	maintenance of location	-7.04998	-4.64115	207,402,706,1627,2200,2316,2934,3099,4188,4681,4925,5905,6646,8733,9168,10142,11015,11344,23230,23345,25777,28952,51490,54832,134429,642987	AKT1,ARL2,TSPO,DBN1,FBN1,FLNA,GSN,HK2,MDFI,NBL1,NUCB2,RANGAP1,SOAT1,GPAA1,TMSB10,AKAP9,KDELR3,TWF2,VPS13A,SYNE1,SUN2,CCDC22,SPOUT1,VPS13C,STARD4,TMEM232	26/174	Mixed Up and Down
GO Biological Processes	GO:0032507	maintenance of protein location in cell	-6.43897	-4.17482	207,402,706,1627,2934,3099,5905,8733,9168,11015,11344,23230,23345,25777,54832	AKT1,ARL2,TSPO,DBN1,GSN,HK2,RANGAP1,GPAA1,TMSB10,KDELR3,TWF2,VPS13A,SYNE1,SUN2,VPS13C	15/69	Mixed Up and Down
GO Biological Processes	GO:0051651	maintenance of location in cell	-5.93426	-3.78567	207,402,706,1627,2934,3099,5905,8733,9168,10142,11015,11344,23230,23345,25777,51490,54832	AKT1,ARL2,TSPO,DBN1,GSN,HK2,RANGAP1,GPAA1,TMSB10,AKAP9,KDELR3,TWF2,VPS13A,SYNE1,SUN2,SPOUT1,VPS13C	17/95	Mixed Up and Down
GO Biological Processes	GO:0072595	maintenance of protein localization in organelle	-3.87908	-2.18992	207,402,706,3099,5905,8733,11015,23345,25777	AKT1,ARL2,TSPO,HK2,RANGAP1,GPAA1,KDELR3,SYNE1,SUN2	9/44	Mixed Up and Down
GO Biological Processes	GO:0010639	negative regulation of organelle organization	-8.06251	-5.39976	207,472,598,664,666,822,899,2258,2729,2876,2934,3021,3925,3976,4000,4682,5216,5295,6904,8260,8558,8658,8870,9168,9319,9700,10432,10634,11078,11130,11344,27166,54464,54961,54984,54998,80119,80127,81624,91147,96459,100505385,1265,1445,2045,2316,3675,4043,4193,5202,7533,10471,10500,23557,26052,29763,51185,56998,84058,84885,90378,140885,4130,9212,9948,1984	AKT1,ATM,BCL2L1,BNIP3,BOK,CAPG,CCNF,FGF13,GCLC,GPX1,GSN,H3-3B,STMN1,LIF,LMNA,NUBP1,PFN1,PIK3R1,TBCD,NAA10,CDK10,TNKS,IER3,TMSB10,TRIP13,ESPL1,RBM14,GAS2L1,TRIOBP,ZWINT,TWF2,PRELID1,XRN1,SSH3,PINX1,AURKAIP1,PIF1,BBOF1,DIAPH3,TMEM67,FNIP1,IQCJ-SCHIP1,CNN2,CSK,EPHA7,FLNA,ITGA3,LRPAP1,MDM2,PFDN2,YWHAH,PFDN6,SEMA6C,SNAPIN,DNM3,PACSIN3,CRBN,CTNNBIP1,WDR54,ZDHHC12,SAMD1,SIRPA,MAP1A,AURKB,WDR1,EIF5A	66/-	Mixed Up and Down
GO Biological Processes	GO:0010639	negative regulation of organelle organization	-8.06251	-5.39976	207,472,598,664,666,822,899,2258,2729,2876,2934,3021,3925,3976,4000,4682,5216,5295,6904,8260,8558,8658,8870,9168,9319,9700,10432,10634,11078,11130,11344,27166,54464,54961,54984,54998,80119,80127,81624,91147,96459,100505385	AKT1,ATM,BCL2L1,BNIP3,BOK,CAPG,CCNF,FGF13,GCLC,GPX1,GSN,H3-3B,STMN1,LIF,LMNA,NUBP1,PFN1,PIK3R1,TBCD,NAA10,CDK10,TNKS,IER3,TMSB10,TRIP13,ESPL1,RBM14,GAS2L1,TRIOBP,ZWINT,TWF2,PRELID1,XRN1,SSH3,PINX1,AURKAIP1,PIF1,BBOF1,DIAPH3,TMEM67,FNIP1,IQCJ-SCHIP1	42/348	Mixed Up and Down
GO Biological Processes	GO:0051129	negative regulation of cellular component organization	-5.74539	-3.64898	207,472,598,664,666,822,899,1265,1445,2045,2258,2316,2729,2876,2934,3021,3675,3925,3976,4000,4043,4193,4682,5202,5216,5295,6904,7533,8260,8558,8658,8870,9168,9319,9700,10432,10471,10500,10634,11078,11130,11344,23557,26052,27166,29763,51185,54464,54961,54984,54998,56998,80119,80127,81624,84058,84885,90378,91147,96459,140885,100505385	AKT1,ATM,BCL2L1,BNIP3,BOK,CAPG,CCNF,CNN2,CSK,EPHA7,FGF13,FLNA,GCLC,GPX1,GSN,H3-3B,ITGA3,STMN1,LIF,LMNA,LRPAP1,MDM2,NUBP1,PFDN2,PFN1,PIK3R1,TBCD,YWHAH,NAA10,CDK10,TNKS,IER3,TMSB10,TRIP13,ESPL1,RBM14,PFDN6,SEMA6C,GAS2L1,TRIOBP,ZWINT,TWF2,SNAPIN,DNM3,PRELID1,PACSIN3,CRBN,XRN1,SSH3,PINX1,AURKAIP1,CTNNBIP1,PIF1,BBOF1,DIAPH3,WDR54,ZDHHC12,SAMD1,TMEM67,FNIP1,SIRPA,IQCJ-SCHIP1	62/730	Mixed Up and Down
GO Biological Processes	GO:0051494	negative regulation of cytoskeleton organization	-3.80583	-2.12808	822,899,2258,2934,3925,4682,5216,5295,6904,9168,10432,10634,11078,11344,54961,80127,81624,91147,100505385	CAPG,CCNF,FGF13,GSN,STMN1,NUBP1,PFN1,PIK3R1,TBCD,TMSB10,RBM14,GAS2L1,TRIOBP,TWF2,SSH3,BBOF1,DIAPH3,TMEM67,IQCJ-SCHIP1	19/163	Mixed Up and Down
GO Biological Processes	GO:1901879	regulation of protein depolymerization	-2.49274	-1.14667	822,2258,2934,4130,9212,9948,10634,11078,11344,80127,81624	CAPG,FGF13,GSN,MAP1A,AURKB,WDR1,GAS2L1,TRIOBP,TWF2,BBOF1,DIAPH3	11/93	Mixed Up and Down
GO Biological Processes	GO:1902904	negative regulation of supramolecular fiber organization	-2.38158	-1.0644	822,2258,2934,3925,5202,5216,5295,6904,9168,10471,10634,11078,11344,54961,80127,81624	CAPG,FGF13,GSN,STMN1,PFDN2,PFN1,PIK3R1,TBCD,TMSB10,PFDN6,GAS2L1,TRIOBP,TWF2,SSH3,BBOF1,DIAPH3	16/168	Mixed Up and Down
GO Biological Processes	GO:0031114	regulation of microtubule depolymerization	-2.22517	-0.955196	2258,4130,9212,10634,80127,81624	FGF13,MAP1A,AURKB,GAS2L1,BBOF1,DIAPH3	6/37	Mixed Up and Down
GO Biological Processes	GO:0032272	negative regulation of protein polymerization	-2.21223	-0.945902	822,2934,3925,5216,6904,9168,11078,11344,54961	CAPG,GSN,STMN1,PFN1,TBCD,TMSB10,TRIOBP,TWF2,SSH3	9/74	Mixed Up and Down
GO Biological Processes	GO:0043244	regulation of protein-containing complex disassembly	-2.20832	-0.944157	664,822,1984,2258,2934,4130,9212,9948,10634,11078,11344,80127,81624	BNIP3,CAPG,EIF5A,FGF13,GSN,MAP1A,AURKB,WDR1,GAS2L1,TRIOBP,TWF2,BBOF1,DIAPH3	13/130	Mixed Up and Down
GO Biological Processes	GO:0007059	chromosome segregation	-8.06185	-5.39976	472,1104,2177,2316,3619,3835,6790,7273,7283,8239,8658,9212,9232,9319,9700,9918,10726,11130,11243,23354,27183,29781,29893,29901,51647,54069,54820,54892,54984,79172,79884,81624,83852,84445,84722,90417,93323,113130,201254,203068,729440,1164,2175,3976,4603,8815,10018,27338,51024,80198,80346,91137,113115,81,1072,4000,4627,5293,5819,6794,7846,8673,8867,9696,10142,10460,10749,11342,22878,23513,23557,257…	ATM,RCC1,FANCD2,FLNA,INCENP,KIF22,AURKA,TTN,TUBG1,USP9X,TNKS,AURKB,PTTG1,TRIP13,ESPL1,NCAPD2,NUDC,ZWINT,PMF1,HAUS5,VPS4A,NCAPH2,PSMC3IP,SAC3D1,CIAO2B,MIS18A,NDE1,NCAPG2,PINX1,CENPO,MAP9,DIAPH3,SETDB2,LZTS2,PSRC1,KNSTRN,HAUS8,CDCA5,CENPX,TUBB,CCDC61,CKS2,FANCA,LIF,MYBL1,BANF1,BCL2L11,UBE2S,FIS1,MUS81,REEP4,SLC25A46,MTFR2,ACTN4,CFL1,LMNA,MYH9,PIK3CD,NECTIN2,STK11,TUBA1A,VAMP8,SYNJ1,CROCC,AKAP9,TACC…	86/-	Mixed Up and Down
GO Biological Processes	GO:0007059	chromosome segregation	-8.06185	-5.39976	472,1104,2177,2316,3619,3835,6790,7273,7283,8239,8658,9212,9232,9319,9700,9918,10726,11130,11243,23354,27183,29781,29893,29901,51647,54069,54820,54892,54984,79172,79884,81624,83852,84445,84722,90417,93323,113130,201254,203068,729440	ATM,RCC1,FANCD2,FLNA,INCENP,KIF22,AURKA,TTN,TUBG1,USP9X,TNKS,AURKB,PTTG1,TRIP13,ESPL1,NCAPD2,NUDC,ZWINT,PMF1,HAUS5,VPS4A,NCAPH2,PSMC3IP,SAC3D1,CIAO2B,MIS18A,NDE1,NCAPG2,PINX1,CENPO,MAP9,DIAPH3,SETDB2,LZTS2,PSRC1,KNSTRN,HAUS8,CDCA5,CENPX,TUBB,CCDC61	41/335	Mixed Up and Down
GO Biological Processes	GO:0048285	organelle fission	-7.12606	-4.70181	472,1104,1164,2175,2177,2316,3619,3835,3976,4603,6790,7273,7283,8815,9212,9232,9319,9700,9918,10018,10726,11130,27183,27338,29781,29893,51024,54820,54892,54984,79884,80198,80346,84722,90417,91137,113115,113130,201254,729440	ATM,RCC1,CKS2,FANCA,FANCD2,FLNA,INCENP,KIF22,LIF,MYBL1,AURKA,TTN,TUBG1,BANF1,AURKB,PTTG1,TRIP13,ESPL1,NCAPD2,BCL2L11,NUDC,ZWINT,VPS4A,UBE2S,NCAPH2,PSMC3IP,FIS1,NDE1,NCAPG2,PINX1,MAP9,MUS81,REEP4,PSRC1,KNSTRN,SLC25A46,MTFR2,CDCA5,CENPX,CCDC61	40/348	Mixed Up and Down
GO Biological Processes	GO:0140014	mitotic nuclear division	-6.76958	-4.41302	1104,2316,3619,3835,6790,7273,7283,8815,9212,9700,9918,10726,11130,27183,27338,29781,54820,54892,54984,79884,80346,84722,90417,113130,729440	RCC1,FLNA,INCENP,KIF22,AURKA,TTN,TUBG1,BANF1,AURKB,ESPL1,NCAPD2,NUDC,ZWINT,VPS4A,UBE2S,NCAPH2,NDE1,NCAPG2,PINX1,MAP9,REEP4,PSRC1,KNSTRN,CDCA5,CCDC61	25/168	Mixed Up and Down
GO Biological Processes	GO:0000280	nuclear division	-6.70723	-4.36823	472,1104,1164,2175,2177,2316,3619,3835,3976,4603,6790,7273,7283,8815,9212,9232,9319,9700,9918,10018,10726,11130,27183,27338,29781,29893,54820,54892,54984,79884,80198,80346,84722,90417,113130,201254,729440	ATM,RCC1,CKS2,FANCA,FANCD2,FLNA,INCENP,KIF22,LIF,MYBL1,AURKA,TTN,TUBG1,BANF1,AURKB,PTTG1,TRIP13,ESPL1,NCAPD2,BCL2L11,NUDC,ZWINT,VPS4A,UBE2S,NCAPH2,PSMC3IP,NDE1,NCAPG2,PINX1,MAP9,MUS81,REEP4,PSRC1,KNSTRN,CDCA5,CENPX,CCDC61	37/320	Mixed Up and Down
GO Biological Processes	GO:0000070	mitotic sister chromatid segregation	-4.62784	-2.78005	2316,3619,3835,7273,7283,9212,9700,9918,10726,11130,27183,29781,54892,54984,79884,84722,90417,113130,729440	FLNA,INCENP,KIF22,TTN,TUBG1,AURKB,ESPL1,NCAPD2,NUDC,ZWINT,VPS4A,NCAPH2,NCAPG2,PINX1,MAP9,PSRC1,KNSTRN,CDCA5,CCDC61	19/142	Mixed Up and Down
GO Biological Processes	GO:0098813	nuclear chromosome segregation	-4.60704	-2.76613	472,2177,2316,3619,3835,6790,7273,7283,9212,9232,9319,9700,9918,10726,11130,11243,27183,29781,29893,54892,54984,79884,84722,90417,113130,729440	ATM,FANCD2,FLNA,INCENP,KIF22,AURKA,TTN,TUBG1,AURKB,PTTG1,TRIP13,ESPL1,NCAPD2,NUDC,ZWINT,PMF1,VPS4A,NCAPH2,PSMC3IP,NCAPG2,PINX1,MAP9,PSRC1,KNSTRN,CDCA5,CCDC61	26/234	Mixed Up and Down
GO Biological Processes	GO:0000819	sister chromatid segregation	-4.45722	-2.64281	2316,3619,3835,7273,7283,9212,9700,9918,10726,11130,27183,29781,54892,54984,79884,84722,90417,113130,729440	FLNA,INCENP,KIF22,TTN,TUBG1,AURKB,ESPL1,NCAPD2,NUDC,ZWINT,VPS4A,NCAPH2,NCAPG2,PINX1,MAP9,PSRC1,KNSTRN,CDCA5,CCDC61	19/146	Mixed Up and Down
GO Biological Processes	GO:0051640	organelle localization	-4.24718	-2.47323	81,472,1072,3619,3835,4000,4627,5293,5819,6794,7846,8673,8867,9212,9696,9700,10142,10460,10726,10749,11130,11243,11342,22878,23513,23557,25777,26052,26086,27183,27445,51490,54664,54820,54984,55088,55968,64837,84722,84823,90990,93664,94121,113130,119032,284697	ACTN4,ATM,CFL1,INCENP,KIF22,LMNA,MYH9,PIK3CD,NECTIN2,STK11,TUBA1A,VAMP8,SYNJ1,AURKB,CROCC,ESPL1,AKAP9,TACC3,NUDC,KIF1C,ZWINT,PMF1,RNF13,TRAPPC8,SCRIB,SNAPIN,SUN2,DNM3,GPSM1,VPS4A,PCLO,SPOUT1,TMEM106B,NDE1,PINX1,CCDC186,NSFL1C,KLC2,PSRC1,LMNB2,KIFC2,CADPS2,SYTL4,CDCA5,BORCS7,BTBD8	46/551	Mixed Up and Down
GO Biological Processes	GO:0051656	establishment of organelle localization	-3.89884	-2.2029	81,472,1072,3619,3835,4000,4627,5293,5819,7846,8867,9212,9696,9700,10460,10726,10749,11130,11243,22878,23513,23557,25777,26052,26086,27183,54820,54984,55088,55968,84722,84823,90990,93664,113130,119032,284697	ACTN4,ATM,CFL1,INCENP,KIF22,LMNA,MYH9,PIK3CD,NECTIN2,TUBA1A,SYNJ1,AURKB,CROCC,ESPL1,TACC3,NUDC,KIF1C,ZWINT,PMF1,TRAPPC8,SCRIB,SNAPIN,SUN2,DNM3,GPSM1,VPS4A,NDE1,PINX1,CCDC186,NSFL1C,PSRC1,LMNB2,KIFC2,CADPS2,CDCA5,BORCS7,BTBD8	37/425	Mixed Up and Down
GO Biological Processes	GO:0050000	chromosome localization	-3.07119	-1.56102	472,3619,3835,4000,9212,10726,11130,11243,27183,54820,54984,84722,113130	ATM,INCENP,KIF22,LMNA,AURKB,NUDC,ZWINT,PMF1,VPS4A,NDE1,PINX1,PSRC1,CDCA5	13/104	Mixed Up and Down
GO Biological Processes	GO:0051303	establishment of chromosome localization	-2.87804	-1.41381	472,3619,3835,9212,10726,11130,11243,27183,54820,54984,84722,113130	ATM,INCENP,KIF22,AURKB,NUDC,ZWINT,PMF1,VPS4A,NDE1,PINX1,PSRC1,CDCA5	12/96	Mixed Up and Down
GO Biological Processes	GO:0051310	metaphase chromosome alignment	-2.37148	-1.05672	3619,3835,9212,10726,11130,11243,27183,54984,84722,113130	INCENP,KIF22,AURKB,NUDC,ZWINT,PMF1,VPS4A,PINX1,PSRC1,CDCA5	10/83	Mixed Up and Down
Reactome Gene Sets	R-HSA-453274	Mitotic G2-G2/M phases	-7.87	-5.2388	993,1017,1454,1869,5694,5702,5708,6790,7280,7283,7846,8636,10376,10383,11190,22994,23354,54820,80097,84617,84790,84962,93323,203068,347733,653784,5905,9212,9918,10726,11130,79172,113130,378,9727,54585,56623,79659,91147,166379,402,1647,7516,9696,10432,29901,116840,284403,729440,808,4208,27109,85441	CDC25A,CDK2,CSNK1E,E2F1,PSMB6,PSMC3,PSMD2,AURKA,TUBB2A,TUBG1,TUBA1A,SSNA1,TUBA1B,TUBB4B,CEP250,CEP131,HAUS5,NDE1,MZT2B,TUBB6,TUBA1C,AJUBA,HAUS8,TUBB,TUBB2B,MZT2A,RANGAP1,AURKB,NCAPD2,NUDC,ZWINT,CENPO,CDCA5,ARF4,RAB11FIP3,LZTFL1,INPP5E,DYNC2H1,TMEM67,BBS12,ARL2,GADD45A,XRCC2,CROCC,RBM14,SAC3D1,CNTROB,WDR62,CCDC61,CALM3,MEF2C,DMAC2L,HELZ2	53/-	Mixed Up and Down
Reactome Gene Sets	R-HSA-453274	Mitotic G2-G2/M phases	-7.87	-5.2388	993,1017,1454,1869,5694,5702,5708,6790,7280,7283,7846,8636,10376,10383,11190,22994,23354,54820,80097,84617,84790,84962,93323,203068,347733,653784	CDC25A,CDK2,CSNK1E,E2F1,PSMB6,PSMC3,PSMD2,AURKA,TUBB2A,TUBG1,TUBA1A,SSNA1,TUBA1B,TUBB4B,CEP250,CEP131,HAUS5,NDE1,MZT2B,TUBB6,TUBA1C,AJUBA,HAUS8,TUBB,TUBB2B,MZT2A	26/159	Mixed Up and Down
Reactome Gene Sets	R-HSA-380320	Recruitment of NuMA to mitotic centrosomes	-7.58085	-5.05043	1454,7280,7283,7846,8636,10376,10383,11190,22994,23354,54820,80097,84617,84790,93323,203068,347733,653784	CSNK1E,TUBB2A,TUBG1,TUBA1A,SSNA1,TUBA1B,TUBB4B,CEP250,CEP131,HAUS5,NDE1,MZT2B,TUBB6,TUBA1C,HAUS8,TUBB,TUBB2B,MZT2A	18/83	Mixed Up and Down
Reactome Gene Sets	R-HSA-69275	G2/M Transition	-7.35787	-4.8658	993,1017,1454,5694,5702,5708,6790,7280,7283,7846,8636,10376,10383,11190,22994,23354,54820,80097,84617,84790,84962,93323,203068,347733,653784	CDC25A,CDK2,CSNK1E,PSMB6,PSMC3,PSMD2,AURKA,TUBB2A,TUBG1,TUBA1A,SSNA1,TUBA1B,TUBB4B,CEP250,CEP131,HAUS5,NDE1,MZT2B,TUBB6,TUBA1C,AJUBA,HAUS8,TUBB,TUBB2B,MZT2A	25/157	Mixed Up and Down
Reactome Gene Sets	R-HSA-68877	Mitotic Prometaphase	-6.52057	-4.23032	1454,5905,7280,7283,7846,8636,9212,9918,10376,10383,10726,11130,11190,22994,23354,54820,79172,80097,84617,84790,93323,113130,203068,347733,653784	CSNK1E,RANGAP1,TUBB2A,TUBG1,TUBA1A,SSNA1,AURKB,NCAPD2,TUBA1B,TUBB4B,NUDC,ZWINT,CEP250,CEP131,HAUS5,NDE1,CENPO,MZT2B,TUBB6,TUBA1C,HAUS8,CDCA5,TUBB,TUBB2B,MZT2A	25/173	Mixed Up and Down
Reactome Gene Sets	R-HSA-5617833	Cilium Assembly	-5.46176	-3.40999	378,1454,7280,7283,7846,8636,9727,10376,10383,11190,22994,23354,54585,54820,56623,79659,84617,84790,91147,93323,166379,203068,347733	ARF4,CSNK1E,TUBB2A,TUBG1,TUBA1A,SSNA1,RAB11FIP3,TUBA1B,TUBB4B,CEP250,CEP131,HAUS5,LZTFL1,NDE1,INPP5E,DYNC2H1,TUBB6,TUBA1C,TMEM67,HAUS8,BBS12,TUBB,TUBB2B	23/172	Mixed Up and Down
Reactome Gene Sets	R-HSA-380270	Recruitment of mitotic centrosome proteins and complexes	-4.86504	-2.95468	1454,7283,7846,8636,10383,11190,22994,23354,54820,80097,93323,203068,653784	CSNK1E,TUBG1,TUBA1A,SSNA1,TUBB4B,CEP250,CEP131,HAUS5,NDE1,MZT2B,HAUS8,TUBB,MZT2A	13/70	Mixed Up and Down
Reactome Gene Sets	R-HSA-380287	Centrosome maturation	-4.86504	-2.95468	1454,7283,7846,8636,10383,11190,22994,23354,54820,80097,93323,203068,653784	CSNK1E,TUBG1,TUBA1A,SSNA1,TUBB4B,CEP250,CEP131,HAUS5,NDE1,MZT2B,HAUS8,TUBB,MZT2A	13/70	Mixed Up and Down
Reactome Gene Sets	R-HSA-8854518	AURKA Activation by TPX2	-4.72577	-2.8493	1454,6790,7283,7846,8636,10383,11190,22994,23354,54820,93323,203068	CSNK1E,AURKA,TUBG1,TUBA1A,SSNA1,TUBB4B,CEP250,CEP131,HAUS5,NDE1,HAUS8,TUBB	12/62	Mixed Up and Down
Reactome Gene Sets	R-HSA-2565942	Regulation of PLK1 Activity at G2/M Transition	-4.66028	-2.80831	1454,6790,7283,7846,8636,10383,11190,22994,23354,54820,84962,93323,203068	CSNK1E,AURKA,TUBG1,TUBA1A,SSNA1,TUBB4B,CEP250,CEP131,HAUS5,NDE1,AJUBA,HAUS8,TUBB	13/73	Mixed Up and Down
GO Biological Processes	GO:0031023	microtubule organizing center organization	-4.49053	-2.67354	402,1017,1647,6790,7516,7846,9696,10432,11190,23354,29901,54820,93323,116840,284403,729440	ARL2,CDK2,GADD45A,AURKA,XRCC2,TUBA1A,CROCC,RBM14,CEP250,HAUS5,SAC3D1,NDE1,HAUS8,CNTROB,WDR62,CCDC61	16/109	Mixed Up and Down
Reactome Gene Sets	R-HSA-1852241	Organelle biogenesis and maintenance	-4.27059	-2.48955	378,808,1454,4208,7280,7283,7846,8636,9727,10376,10383,11190,22994,23354,27109,54585,54820,56623,79659,84617,84790,85441,91147,93323,166379,203068,347733	ARF4,CALM3,CSNK1E,MEF2C,TUBB2A,TUBG1,TUBA1A,SSNA1,RAB11FIP3,TUBA1B,TUBB4B,CEP250,CEP131,HAUS5,DMAC2L,LZTFL1,NDE1,INPP5E,DYNC2H1,TUBB6,TUBA1C,HELZ2,TMEM67,HAUS8,BBS12,TUBB,TUBB2B	27/259	Mixed Up and Down
Reactome Gene Sets	R-HSA-380259	Loss of Nlp from mitotic centrosomes	-4.1532	-2.40316	1454,7283,7846,8636,10383,11190,22994,23354,54820,93323,203068	CSNK1E,TUBG1,TUBA1A,SSNA1,TUBB4B,CEP250,CEP131,HAUS5,NDE1,HAUS8,TUBB	11/60	Mixed Up and Down
Reactome Gene Sets	R-HSA-380284	Loss of proteins required for interphase microtubule organization from the centrosome	-4.1532	-2.40316	1454,7283,7846,8636,10383,11190,22994,23354,54820,93323,203068	CSNK1E,TUBG1,TUBA1A,SSNA1,TUBB4B,CEP250,CEP131,HAUS5,NDE1,HAUS8,TUBB	11/60	Mixed Up and Down
GO Biological Processes	GO:0007098	centrosome cycle	-4.02398	-2.3081	402,1017,1647,6790,7516,7846,9696,11190,23354,29901,54820,93323,116840,284403	ARL2,CDK2,GADD45A,AURKA,XRCC2,TUBA1A,CROCC,CEP250,HAUS5,SAC3D1,NDE1,HAUS8,CNTROB,WDR62	14/95	Mixed Up and Down
Reactome Gene Sets	R-HSA-5620912	Anchoring of the basal body to the plasma membrane	-3.65855	-2.00807	1454,7283,7846,8636,10383,11190,22994,23354,54820,91147,93323,203068	CSNK1E,TUBG1,TUBA1A,SSNA1,TUBB4B,CEP250,CEP131,HAUS5,NDE1,TMEM67,HAUS8,TUBB	12/79	Mixed Up and Down
