# Supplementary material for: Urinary renal epithelial cells can be used for NPHP1 phenotyping and a personalized therapeutic strategy
Source: J Cell Sci. 2025 Sep 8;138(20):jcs264141. doi: 10.1242/jcs.264141 (PMC12450468; doi:10.1242/jcs.264141)
Supplement: Table S9. [file joces-138-264141-TableS9.xlsx]

## Sheet: TableS9.DEGs_comparison
Ensembl Id.	Gene name	Entrez	baseMean.x	log2FoldChange.x	lfcSE.x	stat.x	pvalue.x	padj.x	baseMean.y	log2FoldChange.y	lfcSE.y	stat.y	pvalue.y	padj.y	opposite.FC.Sign	comparison:XvsY
ENSG00000137801	THBS1	7057	29348.4	-4.71908	0.368249	-12.8149	1.35253e-37	6.79737e-34	4351.57	1.58806	0.772259	2.05638	0.039746	0.999673	TRUE	untNPHP1vsNPHP1DMSO
ENSG00000127129	EDN2	1907	471.509	-6.99362	0.770593	-9.07563	1.13023e-19	1.3108e-16	37.9327	3.22792	1.35677	2.37912	0.0173539	0.999673	TRUE	untNPHP1vsNPHP1DMSO
ENSG00000198832	SELENOM	140606	1567.85	-3.33824	0.370439	-9.01157	2.03128e-19	1.97656e-16	681.998	1.91756	0.910475	2.10611	0.035195	0.999673	TRUE	untNPHP1vsNPHP1DMSO
ENSG00000157613	CREB3L1	90993	1109.4	-6.38186	0.708462	-9.00805	2.09756e-19	1.97656e-16	72.6144	2.15059	1.05537	2.03777	0.0415733	0.999673	TRUE	untNPHP1vsNPHP1DMSO
ENSG00000000971	CFH	3075	2124.17	-5.27602	0.668286	-7.89484	2.90678e-15	1.51122e-12	314.731	2.27269	0.876975	2.59151	0.0095555	0.999673	TRUE	untNPHP1vsNPHP1DMSO
ENSG00000101198	NKAIN4	128414	878.719	-6.01504	0.807484	-7.44912	9.39653e-14	3.7282e-11	84.676	2.39295	0.988423	2.42098	0.0154786	0.999673	TRUE	untNPHP1vsNPHP1DMSO
ENSG00000008517	IL32	9235	11669	-4.22181	0.5714	-7.38854	1.48446e-13	5.73877e-11	13606.3	4.44128	1.17851	3.76854	0.000164203	0.103986	TRUE	untNPHP1vsNPHP1DMSO
ENSG00000183087	GAS6	2621	17915.3	-2.75116	0.385816	-7.13075	9.9827e-13	3.50021e-10	19281.8	2.8549	0.946955	3.01483	0.00257126	0.63689	TRUE	untNPHP1vsNPHP1DMSO
ENSG00000087076	HSD17B14	51171	295.68	-5.04587	0.71433	-7.06378	1.62035e-12	5.42891e-10	64.841	2.66536	1.26254	2.11111	0.0347628	0.999673	TRUE	untNPHP1vsNPHP1DMSO
ENSG00000171903	CYP4F11	57834	734.382	3.44294	0.498815	6.90224	5.11906e-12	1.48423e-09	810.262	-2.37177	0.755354	-3.13995	0.00168976	0.49367	TRUE	untNPHP1vsNPHP1DMSO
ENSG00000135925	WNT10A	80326	1109.87	-4.54739	0.696186	-6.53187	6.49543e-11	1.42306e-08	252.343	2.16059	0.832535	2.5952	0.00945373	0.999673	TRUE	untNPHP1vsNPHP1DMSO
ENSG00000204175	GPRIN2	9721	253.062	-3.17534	0.536172	-5.92223	3.17606e-09	4.74114e-07	159.843	2.39209	1.17462	2.03647	0.0417028	0.999673	TRUE	untNPHP1vsNPHP1DMSO
ENSG00000095303	PTGS1	5742	1774.8	2.33601	0.433624	5.38717	7.15765e-08	8.49732e-06	2024.12	-1.50357	0.727489	-2.06679	0.0387538	0.999673	TRUE	untNPHP1vsNPHP1DMSO
ENSG00000179862	CITED4	163732	2381.56	-1.87932	0.351664	-5.34408	9.08757e-08	1.0459e-05	3751.82	2.65236	1.0249	2.58793	0.00965534	0.999673	TRUE	untNPHP1vsNPHP1DMSO
ENSG00000119139	TJP2	9414	344.404	3.21791	0.606119	5.30905	1.10197e-07	1.2307e-05	367.347	-2.55631	1.02548	-2.49278	0.0126747	0.999673	TRUE	untNPHP1vsNPHP1DMSO
ENSG00000166963	MAP1A	4130	1190.86	-2.47229	0.467515	-5.28815	1.23557e-07	1.34991e-05	1180.26	2.43496	0.744222	3.27182	0.00106858	0.39518	TRUE	untNPHP1vsNPHP1DMSO
ENSG00000116701	NCF2	4688	178.752	-2.63898	0.519663	-5.07825	3.80931e-07	3.61214e-05	251.244	3.1769	0.921519	3.44746	0.000565889	0.238805	TRUE	untNPHP1vsNPHP1DMSO
ENSG00000135636	DYSF	8291	8695.14	-2.5982	0.529873	-4.90344	9.41714e-07	7.8879e-05	5682.36	1.83583	0.812727	2.25885	0.0238926	0.999673	TRUE	untNPHP1vsNPHP1DMSO
ENSG00000260428	SCX	642658	283.494	-2.29043	0.484498	-4.72742	2.27386e-06	0.000165493	322.681	2.49192	1.05608	2.35959	0.0182949	0.999673	TRUE	untNPHP1vsNPHP1DMSO
ENSG00000198743	SLC5A3	6526	9035.88	2.48487	0.525829	4.72562	2.29409e-06	0.000165493	9943.03	-1.84569	0.934301	-1.97548	0.0482138	0.999673	TRUE	untNPHP1vsNPHP1DMSO
ENSG00000100100	PIK3IP1	113791	1190.66	-2.7688	0.589945	-4.69332	2.68802e-06	0.000185905	724.843	1.88722	0.735748	2.56504	0.0103164	0.999673	TRUE	untNPHP1vsNPHP1DMSO
ENSG00000104419	NDRG1	10397	7261.87	1.52374	0.325345	4.68347	2.82052e-06	0.000191531	6868.34	-1.94456	0.789392	-2.46336	0.0137641	0.999673	TRUE	untNPHP1vsNPHP1DMSO
ENSG00000017483	SLC38A5	92745	3266.35	-2.48178	0.561549	-4.41952	9.89199e-06	0.000567078	2310.68	1.84611	0.913617	2.02067	0.0433143	0.999673	TRUE	untNPHP1vsNPHP1DMSO
ENSG00000187837	H1-2	3006	348.649	-2.80421	0.643382	-4.35855	1.30927e-05	0.000728406	269.021	2.34644	0.981925	2.38963	0.0168653	0.999673	TRUE	untNPHP1vsNPHP1DMSO
ENSG00000164379	FOXQ1	94234	545.323	2.75559	0.643216	4.28407	1.83502e-05	0.00093785	567.885	-2.42874	0.832923	-2.91593	0.00354633	0.696669	TRUE	untNPHP1vsNPHP1DMSO
ENSG00000182667	NTM	50863	828.805	-2.46176	0.576375	-4.27111	1.94502e-05	0.000977504	649.001	2.01729	0.89406	2.25633	0.0240501	0.999673	TRUE	untNPHP1vsNPHP1DMSO
ENSG00000169583	CLIC3	9022	295.383	-3.43602	0.818642	-4.19722	2.70208e-05	0.00127479	419.976	3.96351	1.14034	3.47571	0.000509495	0.223277	TRUE	untNPHP1vsNPHP1DMSO
ENSG00000165188	RNF183	138065	182.023	3.29495	0.794201	4.14877	3.34273e-05	0.00148668	192.95	-2.65408	0.924574	-2.87059	0.00409703	0.724059	TRUE	untNPHP1vsNPHP1DMSO
ENSG00000147889	CDKN2A	1029	3664.92	-1.80608	0.435683	-4.14539	3.39231e-05	0.00149988	6456.98	2.77088	0.934988	2.96355	0.00304114	0.653787	TRUE	untNPHP1vsNPHP1DMSO
ENSG00000221926	TRIM16	10626	1463.08	-1.54415	0.376769	-4.09839	4.16043e-05	0.00178709	1578.73	1.66846	0.836135	1.99544	0.0459948	0.999673	TRUE	untNPHP1vsNPHP1DMSO
ENSG00000163762	TM4SF18	116441	129.137	-3.09577	0.756517	-4.09213	4.27423e-05	0.00182557	79.9773	2.27888	1.05742	2.15514	0.0311512	0.999673	TRUE	untNPHP1vsNPHP1DMSO
ENSG00000180573	H2AC6	8334	703.339	-2.72461	0.67024	-4.06513	4.80053e-05	0.00201609	477.755	2.03448	0.822745	2.4728	0.013406	0.999673	TRUE	untNPHP1vsNPHP1DMSO
ENSG00000151150	ANK3	288	280.335	-2.02344	0.50426	-4.0127	6.00283e-05	0.00238016	295.523	2.09701	0.961616	2.18071	0.0292049	0.999673	TRUE	untNPHP1vsNPHP1DMSO
ENSG00000101187	SLCO4A1	28231	5446.17	2.90365	0.723699	4.01223	6.01473e-05	0.00238016	6112.77	-1.92557	0.965078	-1.99524	0.0460163	0.999673	TRUE	untNPHP1vsNPHP1DMSO
ENSG00000154760	SLFN13	146857	1110.99	2.02654	0.50561	4.0081	6.12081e-05	0.0024158	1121.34	-2.02973	0.77069	-2.63366	0.00844709	0.999673	TRUE	untNPHP1vsNPHP1DMSO
ENSG00000175416	CLTB	1212	3327.53	-1.33564	0.337286	-3.95995	7.4964e-05	0.00287591	5831.28	2.35165	1.06008	2.21837	0.0265298	0.999673	TRUE	untNPHP1vsNPHP1DMSO
ENSG00000115221	ITGB6	3694	1252.66	-2.47577	0.625542	-3.9578	7.56423e-05	0.00289456	1045.48	2.13632	0.819296	2.60751	0.00912028	0.999673	TRUE	untNPHP1vsNPHP1DMSO
ENSG00000198794	SCAMP5	192683	507.666	-2.41863	0.615144	-3.93181	8.43096e-05	0.00315418	375.909	1.86834	0.833377	2.24189	0.0249683	0.999673	TRUE	untNPHP1vsNPHP1DMSO
ENSG00000115468	EFHD1	80303	1200.03	-2.46821	0.644041	-3.83237	0.000126912	0.00440889	223.154	-2.29566	0.877139	-2.61722	0.00886497	0.999673	FALSE	untNPHP1vsNPHP1DMSO
ENSG00000101460	MAP1LC3A	84557	1315.94	-2.03427	0.541272	-3.75831	0.000171066	0.0056871	1704.45	2.46706	0.982716	2.51045	0.0120576	0.999673	TRUE	untNPHP1vsNPHP1DMSO
ENSG00000116661	FBXO2	26232	286.981	-2.28476	0.609717	-3.74725	0.000178787	0.00589839	389.1	2.78136	1.0506	2.64739	0.00811151	0.999673	TRUE	untNPHP1vsNPHP1DMSO
ENSG00000187244	BCAM	4059	7076.67	-2.90537	0.781964	-3.71548	0.000202816	0.00643761	1097.88	-1.72923	0.734275	-2.35502	0.0185216	0.999673	FALSE	untNPHP1vsNPHP1DMSO
ENSG00000101335	MYL9	10398	14650.9	-2.16583	0.585965	-3.69618	0.000218864	0.00684608	36413.2	3.64647	1.17112	3.11367	0.00184779	0.526342	TRUE	untNPHP1vsNPHP1DMSO
ENSG00000198467	TPM2	7169	7691.68	-1.63299	0.441975	-3.69476	0.000220092	0.00686857	28680.5	3.82137	1.16859	3.27008	0.00107518	0.39518	TRUE	untNPHP1vsNPHP1DMSO
ENSG00000175600	SUGCT	79783	447.135	-1.9187	0.519655	-3.69226	0.000222272	0.0068813	480.262	2.02695	0.816763	2.48168	0.0130764	0.999673	TRUE	untNPHP1vsNPHP1DMSO
ENSG00000148346	LCN2	3934	1001.26	6.81597	1.84855	3.68719	0.000226741	0.00697667	1083.64	-3.5464	1.12051	-3.165	0.00155083	0.465005	TRUE	untNPHP1vsNPHP1DMSO
ENSG00000187608	ISG15	9636	954.19	-1.5654	0.429064	-3.6484	0.000263878	0.00781629	2011.2	2.85713	0.958143	2.98194	0.00286425	0.651931	TRUE	untNPHP1vsNPHP1DMSO
ENSG00000134531	EMP1	2012	10392.8	2.19717	0.612596	3.58666	0.000334941	0.00945674	10644.7	-2.10594	0.731042	-2.88073	0.00396756	0.724059	TRUE	untNPHP1vsNPHP1DMSO
ENSG00000101670	LIPG	9388	1748.62	2.63155	0.742223	3.5455	0.000391864	0.0107616	1956.54	-1.79536	0.901324	-1.99192	0.0463801	0.999673	TRUE	untNPHP1vsNPHP1DMSO
ENSG00000183617	MRPL54	116541	930.953	-1.4806	0.419956	-3.52561	0.00042251	0.0114342	1973.78	2.7948	1.09718	2.54726	0.0108574	0.999673	TRUE	untNPHP1vsNPHP1DMSO
ENSG00000189127	ANKRD34B	340120	160.193	-2.8157	0.809741	-3.47728	0.000506523	0.0131899	139.271	2.55968	1.01655	2.51801	0.0118019	0.999673	TRUE	untNPHP1vsNPHP1DMSO
ENSG00000131398	KCNC3	3748	305.881	2.8762	0.860021	3.34434	0.000824784	0.0189851	331.885	-2.15579	1.01352	-2.12704	0.0334166	0.999673	TRUE	untNPHP1vsNPHP1DMSO
ENSG00000117009	KMO	8564	87.5454	-3.49203	1.05198	-3.31948	0.000901845	0.0205469	43.138	2.31281	1.14509	2.01977	0.0434073	0.999673	TRUE	untNPHP1vsNPHP1DMSO
ENSG00000110195	FOLR1	2348	1128.43	-2.33009	0.706165	-3.29965	0.000968067	0.0215274	967.634	2.03276	0.967037	2.10205	0.0355492	0.999673	TRUE	untNPHP1vsNPHP1DMSO
ENSG00000005249	PRKAR2B	5577	161.72	2.15612	0.655965	3.28695	0.0010128	0.0221626	155.262	-2.6446	0.884421	-2.9902	0.00278793	0.651931	TRUE	untNPHP1vsNPHP1DMSO
ENSG00000063241	ISOC2	79763	2176.21	-1.41172	0.435472	-3.24181	0.00118775	0.0250808	2560.03	1.70267	0.868561	1.96033	0.0499573	0.999673	TRUE	untNPHP1vsNPHP1DMSO
ENSG00000106211	HSPB1	3315	11774.6	-1.15317	0.35732	-3.22727	0.00124978	0.0259544	17896.3	1.94125	0.970757	1.99973	0.0455298	0.999673	TRUE	untNPHP1vsNPHP1DMSO
ENSG00000162244	RPL29	6159	30963.1	-1.04382	0.32407	-3.22097	0.00127757	0.0263501	47310.7	1.85704	0.89585	2.07294	0.0381779	0.999673	TRUE	untNPHP1vsNPHP1DMSO
ENSG00000197249	SERPINA1	5265	30895.8	2.56188	0.803049	3.1902	0.00142175	0.0285402	32482.6	-2.18813	0.793232	-2.7585	0.00580681	0.90634	TRUE	untNPHP1vsNPHP1DMSO
ENSG00000125864	BFSP1	631	229.834	-1.72931	0.544213	-3.17763	0.00148485	0.0292668	311.45	2.2569	0.885957	2.54742	0.0108524	0.999673	TRUE	untNPHP1vsNPHP1DMSO
ENSG00000175920	DOK7	285489	628.051	-2.32724	0.732522	-3.17702	0.00148796	0.0292668	724.229	2.55469	1.09958	2.32334	0.0201608	0.999673	TRUE	untNPHP1vsNPHP1DMSO
ENSG00000158373	H2BC5	3017	143.557	-2.3351	0.743312	-3.14148	0.00168095	0.0317352	133.507	2.18662	1.05987	2.06311	0.0391022	0.999673	TRUE	untNPHP1vsNPHP1DMSO
ENSG00000129354	AP1M2	10053	351.183	-1.34309	0.427536	-3.14147	0.00168105	0.0317352	773.827	2.74453	1.14431	2.39842	0.0164658	0.999673	TRUE	untNPHP1vsNPHP1DMSO
ENSG00000175567	UCP2	7351	560.428	-1.22092	0.39411	-3.09792	0.00194881	0.0351884	786.149	1.85527	0.830643	2.23354	0.0255137	0.999673	TRUE	untNPHP1vsNPHP1DMSO
ENSG00000149591	TAGLN	6876	8209.97	-2.58793	0.846318	-3.05788	0.00222912	0.0388987	8973.07	2.72551	1.10233	2.47251	0.013417	0.999673	TRUE	untNPHP1vsNPHP1DMSO
ENSG00000109475	RPL34	6164	14074	-0.981823	0.322445	-3.04493	0.00232734	0.0399703	26035.7	2.1505	0.839616	2.56129	0.0104285	0.999673	TRUE	untNPHP1vsNPHP1DMSO
ENSG00000136158	SPRY2	10253	2091.31	1.34413	0.441439	3.04489	0.00232764	0.0399703	2077.47	-1.43812	0.700435	-2.05319	0.0400545	0.999673	TRUE	untNPHP1vsNPHP1DMSO
ENSG00000151725	CENPU	79682	890.874	1.92777	0.646362	2.9825	0.00285903	0.0461617	815.634	-2.83651	0.788022	-3.59953	0.000318797	0.158965	TRUE	untNPHP1vsNPHP1DMSO
ENSG00000180992	MRPL14	64928	3016.07	-1.02395	0.34408	-2.97591	0.0029212	0.0468543	5565.83	2.18121	0.955425	2.28297	0.0224321	0.999673	TRUE	untNPHP1vsNPHP1DMSO
ENSG00000171222	SCAND1	51282	2821.05	-1.22763	0.413109	-2.97169	0.00296166	0.047152	5551.66	2.45855	1.03561	2.37401	0.0175962	0.999673	TRUE	untNPHP1vsNPHP1DMSO
ENSG00000120675	DNAJC15	29103	1866.96	-1.1415	0.385408	-2.96178	0.00305862	0.0483891	2338.42	1.5684	0.703709	2.22876	0.0258302	0.999673	TRUE	untNPHP1vsNPHP1DMSO
ENSG00000100300	TSPO	706	10277.2	-0.994875	0.337152	-2.95082	0.00316934	0.0496717	22706.9	2.46935	1.01401	2.43524	0.014882	0.999673	TRUE	untNPHP1vsNPHP1DMSO
ENSG00000145824	CXCL14	9547	3862.01	-6.14947	2.09411	-2.93656	0.00331876	0.0516377	250.576	1.85464	0.873443	2.12337	0.0337231	0.999673	TRUE	untNPHP1vsNPHP1DMSO
ENSG00000104522	GFUS	7264	3203.44	-0.987856	0.343175	-2.87858	0.00399472	0.0585879	5621.41	2.06221	0.983056	2.09775	0.035927	0.999673	TRUE	untNPHP1vsNPHP1DMSO
ENSG00000180879	SSR4	6748	7303.02	-1.0715	0.373592	-2.8681	0.00412948	0.0600967	11916.7	2.00161	0.971579	2.06016	0.0393831	0.999673	TRUE	untNPHP1vsNPHP1DMSO
ENSG00000110203	FOLR3	2352	120.021	-2.82228	0.994756	-2.83716	0.00455169	0.0647414	144.661	3.1101	1.32458	2.34798	0.0188755	0.999673	TRUE	untNPHP1vsNPHP1DMSO
ENSG00000054148	PHPT1	29085	3644.97	-0.97279	0.345272	-2.81746	0.00484049	0.0676766	7513.54	2.33164	1.05491	2.21028	0.0270855	0.999673	TRUE	untNPHP1vsNPHP1DMSO
ENSG00000159167	STC1	6781	1666.92	1.37727	0.494773	2.78364	0.00537531	0.0727386	1539.62	-1.90613	0.764471	-2.4934	0.0126527	0.999673	TRUE	untNPHP1vsNPHP1DMSO
ENSG00000103490	PYCARD	29108	410.501	-1.20146	0.434381	-2.76591	0.0056765	0.0754192	1006.91	2.80763	1.0874	2.58197	0.00982369	0.999673	TRUE	untNPHP1vsNPHP1DMSO
ENSG00000211584	SLC48A1	55652	2390.36	-1.25177	0.453485	-2.76032	0.00577439	0.075969	3180.08	1.78445	0.826465	2.15913	0.0308399	0.999673	TRUE	untNPHP1vsNPHP1DMSO
ENSG00000105372	RPS19	6223	37118.4	-0.88649	0.327258	-2.70884	0.00675194	0.0848325	68409.2	2.06643	0.883838	2.33802	0.0193864	0.999673	TRUE	untNPHP1vsNPHP1DMSO
ENSG00000111052	LIN7A	8825	279.808	-1.79233	0.668116	-2.68267	0.00730367	0.0897453	305.179	1.92705	0.919638	2.09545	0.0361314	0.999673	TRUE	untNPHP1vsNPHP1DMSO
ENSG00000185088	RPS27L	51065	5597.88	-1.01706	0.37935	-2.68105	0.00733916	0.0898154	9122.82	1.95131	0.847993	2.3011	0.0213862	0.999673	TRUE	untNPHP1vsNPHP1DMSO
ENSG00000183048	SLC25A10	1468	405.768	-1.11406	0.416207	-2.67669	0.00743533	0.0905513	785.044	2.33617	1.11964	2.08654	0.0369296	0.999673	TRUE	untNPHP1vsNPHP1DMSO
ENSG00000120738	EGR1	1958	9697.9	1.86908	0.700669	2.66757	0.00764017	0.0923003	10446.5	-1.49508	0.75208	-1.98793	0.0468192	0.999673	TRUE	untNPHP1vsNPHP1DMSO
ENSG00000204397	CARD16	114769	78.6266	2.21753	0.837499	2.6478	0.00810174	0.0955789	402.93	2.37062	1.09156	2.17177	0.0298732	0.999673	FALSE	untNPHP1vsNPHP1DMSO
ENSG00000151490	PTPRO	5800	99.8091	2.53073	0.959135	2.63855	0.00832611	0.0970865	100.409	-2.54149	1.1442	-2.2212	0.0263374	0.999673	TRUE	untNPHP1vsNPHP1DMSO
ENSG00000241935	HOGA1	112817	587.329	-1.03464	0.393374	-2.63016	0.00853454	0.0986773	963.801	1.9793	0.836629	2.3658	0.017991	0.999673	TRUE	untNPHP1vsNPHP1DMSO
ENSG00000132623	ANKEF1	63926	195.01	-1.43033	0.547914	-2.6105	0.00904105	0.103032	225.635	1.69106	0.829928	2.03759	0.0415905	0.999673	TRUE	untNPHP1vsNPHP1DMSO
ENSG00000151117	TMEM86A	144110	841.358	-1.82858	0.701004	-2.60852	0.00909353	0.103396	788.006	1.68857	0.770503	2.19151	0.0284148	0.999673	TRUE	untNPHP1vsNPHP1DMSO
ENSG00000130005	GAMT	2593	1505.27	-0.941615	0.362451	-2.59791	0.00937926	0.105658	3172.07	2.34595	1.03894	2.25804	0.0239434	0.999673	TRUE	untNPHP1vsNPHP1DMSO
ENSG00000141576	RNF157	114804	157.378	2.07159	0.799066	2.59251	0.00952782	0.106883	158.847	-2.06325	0.934876	-2.20698	0.0273154	0.999673	TRUE	untNPHP1vsNPHP1DMSO
ENSG00000164690	SHH	6469	3780.88	1.77646	0.685543	2.59132	0.00956076	0.106995	3748.59	-1.89224	0.811886	-2.33068	0.0197703	0.999673	TRUE	untNPHP1vsNPHP1DMSO
ENSG00000151366	NDUFC2	4718	424.594	-1.12617	0.436215	-2.58169	0.00983184	0.108676	898.061	2.4992	0.817228	3.05815	0.0022271	0.604181	TRUE	untNPHP1vsNPHP1DMSO
ENSG00000124568	SLC17A1	6568	55.1713	-2.97612	1.1601	-2.56539	0.010306	0.112146	71.8551	3.38112	1.14813	2.9449	0.00323057	0.657306	TRUE	untNPHP1vsNPHP1DMSO
ENSG00000099624	ATP5F1D	513	4812.31	-0.890694	0.347212	-2.56528	0.0103093	0.112146	10051.2	2.28969	1.00133	2.28664	0.0222167	0.999673	TRUE	untNPHP1vsNPHP1DMSO
ENSG00000167996	FTH1	2495	38844.7	1.1246	0.441344	2.54813	0.0108303	0.115726	37006.8	-1.422	0.693382	-2.05082	0.0402846	0.999673	TRUE	untNPHP1vsNPHP1DMSO
ENSG00000178826	TMEM139	135932	539.161	-1.46313	0.57552	-2.54227	0.0110134	0.117107	693.131	1.91526	0.965691	1.98331	0.0473334	0.999673	TRUE	untNPHP1vsNPHP1DMSO
ENSG00000124564	SLC17A3	10786	101.769	-2.26837	0.894847	-2.53492	0.0112473	0.118833	92.2928	2.07423	0.992254	2.09042	0.0365797	0.999673	TRUE	untNPHP1vsNPHP1DMSO
ENSG00000172201	ID4	3400	672.564	2.01471	0.800838	2.51575	0.0118779	0.12342	635.949	-2.64049	0.981388	-2.69056	0.00713314	0.999673	TRUE	untNPHP1vsNPHP1DMSO
ENSG00000179750	APOBEC3B	9582	381.39	2.05165	0.81887	2.50547	0.012229	0.12594	329.767	-4.09621	1.26103	-3.24832	0.0011609	0.404328	TRUE	untNPHP1vsNPHP1DMSO
ENSG00000173156	RHOD	29984	1655.83	-1.12517	0.449954	-2.50064	0.0123971	0.12715	2488.16	1.89683	0.952605	1.9912	0.0464586	0.999673	TRUE	untNPHP1vsNPHP1DMSO
ENSG00000176170	SPHK1	8877	2253.88	-0.970455	0.390417	-2.48569	0.01293	0.130311	3662.58	1.90633	0.952351	2.00171	0.0453157	0.999673	TRUE	untNPHP1vsNPHP1DMSO
ENSG00000158747	NBL1	4681	3045.85	-1.17914	0.480756	-2.45267	0.0141798	0.13897	4900.73	2.0673	1.02905	2.00894	0.0445435	0.999673	TRUE	untNPHP1vsNPHP1DMSO
ENSG00000158747	NBL1	100532736	3045.85	-1.17914	0.480756	-2.45267	0.0141798	0.13897	4900.73	2.0673	1.02905	2.00894	0.0445435	0.999673	TRUE	untNPHP1vsNPHP1DMSO
ENSG00000183011	NAA38	84316	1584.53	-0.866271	0.355719	-2.43527	0.0148808	0.144004	3365.44	2.29967	1.08932	2.11111	0.0347626	0.999673	TRUE	untNPHP1vsNPHP1DMSO
ENSG00000130748	TMEM160	54958	1320.02	-1.00106	0.415273	-2.41061	0.015926	0.150922	2766.69	2.3823	1.11035	2.14554	0.0319095	0.999673	TRUE	untNPHP1vsNPHP1DMSO
ENSG00000101825	MXRA5	25878	1317.3	-1.88105	0.78209	-2.40516	0.0161656	0.15214	329.731	-2.62093	1.0379	-2.52523	0.0115623	0.999673	FALSE	untNPHP1vsNPHP1DMSO
ENSG00000118971	CCND2	894	617.321	-2.16542	0.903197	-2.3975	0.0165072	0.1542	845.845	2.69291	1.0377	2.59508	0.00945689	0.999673	TRUE	untNPHP1vsNPHP1DMSO
ENSG00000187741	FANCA	2175	1116.74	1.35772	0.566593	2.39629	0.016562	0.154616	897.221	-3.29117	0.759067	-4.33581	1.45225e-05	0.0183855	TRUE	untNPHP1vsNPHP1DMSO
ENSG00000145358	DDIT4L	115265	382.013	2.08336	0.871552	2.3904	0.01683	0.156607	369.822	-2.41217	0.943412	-2.55686	0.0105622	0.999673	TRUE	untNPHP1vsNPHP1DMSO
ENSG00000213398	LCAT	3931	538.183	-1.67852	0.70806	-2.37059	0.0177598	0.162085	623.485	1.92981	0.978591	1.97203	0.0486063	0.999673	TRUE	untNPHP1vsNPHP1DMSO
ENSG00000177283	FZD8	8325	564.513	1.39032	0.588002	2.36449	0.0180551	0.163102	552.46	-1.55672	0.792647	-1.96395	0.0495362	0.999673	TRUE	untNPHP1vsNPHP1DMSO
ENSG00000107223	EDF1	8721	8692.16	-0.820753	0.35078	-2.33979	0.0192945	0.169722	26036.2	2.84566	1.18505	2.40129	0.0163375	0.999673	TRUE	untNPHP1vsNPHP1DMSO
ENSG00000112514	CUTA	51596	5593.49	-0.888373	0.381023	-2.33155	0.0197244	0.171851	10645.9	2.12674	0.942236	2.25713	0.0240003	0.999673	TRUE	untNPHP1vsNPHP1DMSO
ENSG00000106803	SEC61B	10952	3133.44	-0.880839	0.380755	-2.3134	0.0207008	0.17653	5074.77	1.82789	0.909459	2.00987	0.0444452	0.999673	TRUE	untNPHP1vsNPHP1DMSO
ENSG00000157570	TSPAN18	90139	386.664	5.28188	2.29742	2.29905	0.0215021	0.180808	454.747	-2.32611	1.18441	-1.96394	0.0495371	0.999673	TRUE	untNPHP1vsNPHP1DMSO
ENSG00000132003	ZSWIM4	65249	902.613	-0.942219	0.412671	-2.28322	0.0224174	0.185097	386.676	-2.07313	1.02006	-2.03236	0.0421168	0.999673	FALSE	untNPHP1vsNPHP1DMSO
ENSG00000177600	RPLP2	6181	19657.8	-0.887354	0.390628	-2.27161	0.02311	0.188646	33993	1.95044	0.932552	2.09151	0.0364824	0.999673	TRUE	untNPHP1vsNPHP1DMSO
ENSG00000105825	TFPI2	7980	6179	1.20306	0.530901	2.26606	0.0234474	0.1905	5692.27	-1.70545	0.696314	-2.44925	0.0143153	0.999673	TRUE	untNPHP1vsNPHP1DMSO
ENSG00000137819	PAQR5	54852	865.005	0.901404	0.398609	2.26137	0.0237363	0.191889	719.748	-1.93241	0.785311	-2.46069	0.0138669	0.999673	TRUE	untNPHP1vsNPHP1DMSO
ENSG00000165644	COMTD1	118881	886.074	-0.911421	0.403101	-2.26102	0.0237579	0.19196	1585	2.03397	0.996193	2.04174	0.0411769	0.999673	TRUE	untNPHP1vsNPHP1DMSO
ENSG00000120725	SIL1	64374	1693.82	-0.855156	0.381662	-2.24061	0.0250513	0.198701	4020.34	2.48314	1.03643	2.39586	0.0165816	0.999673	TRUE	untNPHP1vsNPHP1DMSO
ENSG00000063177	RPL18	6141	23941.2	-0.719242	0.323119	-2.22594	0.0260183	0.203781	44476.7	1.948	0.965818	2.01695	0.0437012	0.999673	TRUE	untNPHP1vsNPHP1DMSO
ENSG00000066248	NGEF	25791	142.897	1.55572	0.699319	2.22462	0.0261066	0.203963	133.999	-2.06095	0.937814	-2.19761	0.0279772	0.999673	TRUE	untNPHP1vsNPHP1DMSO
ENSG00000177556	ATOX1	475	1567.76	-0.857503	0.391248	-2.19171	0.0284003	0.216367	2938.5	2.07255	0.994434	2.08415	0.0371469	0.999673	TRUE	untNPHP1vsNPHP1DMSO
ENSG00000102103	PQBP1	10084	1529.29	-0.866466	0.397702	-2.17868	0.0293554	0.221025	3196.08	2.27274	1.07304	2.11803	0.0341724	0.999673	TRUE	untNPHP1vsNPHP1DMSO
ENSG00000106078	COBL	23242	62.0642	-2.03234	0.934215	-2.17545	0.0295967	0.22181	12.3315	-6.96337	2.44486	-2.84817	0.00439713	0.747774	FALSE	untNPHP1vsNPHP1DMSO
ENSG00000122966	CIT	11113	2506.2	0.941018	0.433564	2.17043	0.0299745	0.223615	2010.93	-2.28782	0.706389	-3.23876	0.00120052	0.404328	TRUE	untNPHP1vsNPHP1DMSO
ENSG00000141933	TPGS1	91978	595.644	-0.92102	0.424654	-2.16887	0.0300926	0.224274	1145.2	2.16921	0.980305	2.21279	0.0269123	0.999673	TRUE	untNPHP1vsNPHP1DMSO
ENSG00000188290	HES4	57801	1053.58	-1.23098	0.567971	-2.16732	0.0302102	0.224706	1876.39	2.28945	1.0526	2.17504	0.0296274	0.999673	TRUE	untNPHP1vsNPHP1DMSO
ENSG00000231500	RPS18	6222	41963.3	-0.720118	0.33324	-2.16096	0.0306987	0.226662	76270	1.90868	0.973561	1.96052	0.0499354	0.999673	TRUE	untNPHP1vsNPHP1DMSO
ENSG00000243449	NICOL1	401115	1329.35	-0.817675	0.380528	-2.14879	0.0316509	0.230866	4106.55	2.89336	1.05422	2.74456	0.0060593	0.920529	TRUE	untNPHP1vsNPHP1DMSO
ENSG00000123358	NR4A1	3164	177.883	1.56519	0.730317	2.14316	0.0321002	0.232122	169.737	-1.91001	0.94465	-2.02192	0.0431843	0.999673	TRUE	untNPHP1vsNPHP1DMSO
ENSG00000139044	B4GALNT3	283358	160.087	1.55615	0.726434	2.14218	0.0321793	0.232248	148.613	-2.14042	0.907425	-2.35878	0.018335	0.999673	TRUE	untNPHP1vsNPHP1DMSO
ENSG00000111642	CHD4	1108	1473.8	-0.803392	0.37681	-2.13209	0.0329997	0.234355	2322.89	1.71068	0.859085	1.99128	0.0464506	0.999673	TRUE	untNPHP1vsNPHP1DMSO
ENSG00000198918	RPL39	6170	8830.12	-0.725299	0.343035	-2.11436	0.0344846	0.240483	22052	2.47198	0.903836	2.73499	0.00623824	0.923097	TRUE	untNPHP1vsNPHP1DMSO
ENSG00000174917	MICOS13	125988	2174.91	-0.700838	0.337899	-2.07411	0.0380694	0.253186	4990.46	2.30872	1.04609	2.20701	0.0273135	0.999673	TRUE	untNPHP1vsNPHP1DMSO
ENSG00000114631	PODXL2	50512	511.825	-1.15918	0.560057	-2.06975	0.0384755	0.254651	858.524	2.12417	1.03126	2.05979	0.0394187	0.999673	TRUE	untNPHP1vsNPHP1DMSO
ENSG00000144713	RPL32	6161	19115.3	-0.748891	0.362322	-2.06692	0.0387415	0.255626	31573.8	1.75472	0.876158	2.00274	0.0452054	0.999673	TRUE	untNPHP1vsNPHP1DMSO
ENSG00000101439	CST3	1471	23727.7	-0.816586	0.397583	-2.05388	0.0399878	0.260994	40433.9	1.8673	0.913456	2.04421	0.0409328	0.999673	TRUE	untNPHP1vsNPHP1DMSO
ENSG00000179271	GADD45GIP1	90480	3321.28	-0.697531	0.342256	-2.03804	0.0415457	0.26632	7667.13	2.3162	1.02714	2.255	0.0241336	0.999673	TRUE	untNPHP1vsNPHP1DMSO
ENSG00000138376	BARD1	580	504.569	1.17503	0.581908	2.01927	0.0434594	0.273119	426.143	-2.30954	0.867816	-2.66133	0.00778335	0.999673	TRUE	untNPHP1vsNPHP1DMSO
ENSG00000256053	COA8	84334	589.749	-0.785989	0.39095	-2.01046	0.0443825	0.276968	1047.2	1.91894	0.968432	1.98149	0.0475368	0.999673	TRUE	untNPHP1vsNPHP1DMSO
ENSG00000169627	BOLA2B	552900	704.857	-0.747657	0.374574	-1.99602	0.0459316	0.282197	1747.08	2.4759	1.09341	2.26439	0.02355	0.999673	TRUE	untNPHP1vsNPHP1DMSO
ENSG00000169627	BOLA2B	654483	704.857	-0.747657	0.374574	-1.99602	0.0459316	0.282197	1747.08	2.4759	1.09341	2.26439	0.02355	0.999673	TRUE	untNPHP1vsNPHP1DMSO
ENSG00000164674	SYTL3	94120	676.108	1.36925	0.688035	1.99009	0.0465806	0.284561	665.258	-1.50918	0.748257	-2.01693	0.0437026	0.999673	TRUE	untNPHP1vsNPHP1DMSO
ENSG00000185386	MAPK11	5600	782.323	-0.91861	0.46264	-1.98558	0.0470796	0.285734	1665.41	2.34254	0.98238	2.38455	0.0170998	0.999673	TRUE	untNPHP1vsNPHP1DMSO
ENSG00000137309	HMGA1	3159	44290.7	1.12924	0.569548	1.9827	0.0474014	0.286635	40036.7	-1.74495	0.850943	-2.05061	0.0403047	0.999673	TRUE	untNPHP1vsNPHP1DMSO
ENSG00000140525	FANCI	55215	1820.6	1.15	0.58054	1.98091	0.0476013	0.287121	1451.21	-2.82806	0.735152	-3.8469	0.000119621	0.0851849	TRUE	untNPHP1vsNPHP1DMSO
ENSG00000149541	B3GAT3	26229	2715.42	-0.771418	0.389674	-1.97965	0.0477431	0.287529	5047.59	1.99184	0.970922	2.05149	0.0402193	0.999673	TRUE	untNPHP1vsNPHP1DMSO
ENSG00000185033	SEMA4B	10509	21078.2	0.801696	0.407064	1.96946	0.0489006	0.290812	17988.5	-1.60299	0.709894	-2.25808	0.0239409	0.999673	TRUE	untNPHP1vsNPHP1DMSO
ENSG00000137642	SORL1	6653	377.737	1.40028	0.711166	1.96899	0.0489541	0.290812	308.968	-3.13798	0.9857	-3.1835	0.00145506	0.460526	TRUE	untNPHP1vsNPHP1DMSO
ENSG00000047617	ANO2	57101	30.8947	-2.23382	1.13492	-1.96826	0.0490386	NA	43.6655	2.80191	1.21823	2.29998	0.0214493	0.999673	TRUE	untNPHP1vsNPHP1DMSO
ENSG00000174939	ASPHD1	253982	1095.9	-1.06719	0.542485	-1.96722	0.0491575	0.291675	2719.68	2.72472	1.11399	2.4459	0.014449	0.999673	TRUE	untNPHP1vsNPHP1DMSO
ENSG00000136997	MYC	4609	4695.63	0.730869	0.372014	1.96462	0.0494578	0.292766	3949.61	-1.59507	0.748573	-2.13081	0.0331044	0.999673	TRUE	untNPHP1vsNPHP1DMSO
ENSG00000182870	GALNT9	50614	454.202	5.53728	0.487729	11.3532	7.15119e-30	2.69546e-26	525.304	-2.27107	0.351925	-6.45328	1.09457e-10	3.04481e-08	TRUE	untNPHP1vsNPHP1ALP
ENSG00000128564	VGF	7425	277.379	3.90987	0.483077	8.09368	5.7887e-16	3.35678e-13	325.752	-1.83165	0.470965	-3.88914	0.000100599	0.00182605	TRUE	untNPHP1vsNPHP1ALP
ENSG00000182492	BGN	633	2410.64	-4.6288	0.661657	-6.99578	2.63793e-12	8.28586e-10	108.513	-2.39527	0.813397	-2.94478	0.00323188	0.0207389	FALSE	untNPHP1vsNPHP1ALP
ENSG00000041353	RAB27B	5874	267.094	3.191	0.471816	6.76323	1.34947e-11	3.50792e-09	1042.51	1.7778	0.31246	5.68967	1.27282e-08	1.6662e-06	FALSE	untNPHP1vsNPHP1ALP
ENSG00000165633	VSTM4	196740	196.849	4.73076	0.726505	6.51167	7.43201e-11	1.60075e-08	520.248	0.849488	0.377818	2.24841	0.0245503	0.0859712	FALSE	untNPHP1vsNPHP1ALP
ENSG00000106927	AMBP	259	263.912	-4.63704	0.752833	-6.15946	7.29925e-10	1.22279e-07	56.2808	2.21222	0.787889	2.80778	0.00498843	0.028076	TRUE	untNPHP1vsNPHP1ALP
ENSG00000135976	ANKRD36	375248	925.973	2.6821	0.442795	6.0572	1.38513e-09	2.2949e-07	2596.96	1.20604	0.325435	3.70594	0.000210611	0.00309983	FALSE	untNPHP1vsNPHP1ALP
ENSG00000055732	MCOLN3	55283	642.323	2.71104	0.45557	5.95089	2.66696e-09	4.0616e-07	1596.96	0.953418	0.370191	2.57548	0.0100102	0.0461213	FALSE	untNPHP1vsNPHP1ALP
ENSG00000100918	REC8	9985	1803.99	-2.35586	0.399112	-5.90276	3.57464e-09	5.28382e-07	469.871	-0.667852	0.334736	-1.99516	0.0460254	0.131213	FALSE	untNPHP1vsNPHP1ALP
ENSG00000204525	HLA-C	3107	29968.5	-2.12736	0.362839	-5.86309	4.54326e-09	6.65036e-07	8203.3	-0.98555	0.301498	-3.26884	0.00107988	0.00966454	FALSE	untNPHP1vsNPHP1ALP
ENSG00000138166	DUSP5	1847	5424.63	2.1602	0.379399	5.69375	1.24278e-08	1.65818e-06	5567.74	-1.82285	0.41387	-4.4044	1.06077e-05	0.00035659	TRUE	untNPHP1vsNPHP1ALP
ENSG00000134871	COL4A2	1284	146801	-1.94588	0.348881	-5.57748	2.44034e-08	3.19939e-06	44962	-0.947904	0.320013	-2.96208	0.00305569	0.0199652	FALSE	untNPHP1vsNPHP1ALP
ENSG00000105767	CADM4	199731	839.681	-3.68408	0.674462	-5.46224	4.70159e-08	5.90716e-06	81.0284	-1.44285	0.614158	-2.34931	0.0188081	0.071499	FALSE	untNPHP1vsNPHP1ALP
ENSG00000168386	FILIP1L	11259	2256.4	-3.03032	0.559637	-5.4148	6.13574e-08	7.40069e-06	304.168	-1.89238	0.571936	-3.30872	0.000937239	0.00879313	FALSE	untNPHP1vsNPHP1ALP
ENSG00000078401	EDN1	1906	2222.44	-3.94625	0.743519	-5.30754	1.11117e-07	1.23184e-05	167.304	-1.90727	0.536343	-3.55606	0.000376459	0.00468552	FALSE	untNPHP1vsNPHP1ALP
ENSG00000102908	NFAT5	10725	3260.45	1.7626	0.337532	5.22203	1.7697e-07	1.84012e-05	6766.47	0.804428	0.297024	2.70829	0.00676307	0.0347303	FALSE	untNPHP1vsNPHP1ALP
ENSG00000119514	GALNT12	79695	605.405	2.57499	0.495323	5.19862	2.00775e-07	2.04532e-05	687.976	-1.49668	0.360057	-4.15678	3.22766e-05	0.000797147	TRUE	untNPHP1vsNPHP1ALP
ENSG00000012504	NR1H4	9971	422.91	2.23422	0.450134	4.96346	6.92478e-07	6.00028e-05	986.407	0.923094	0.351023	2.62972	0.00854547	0.0413726	FALSE	untNPHP1vsNPHP1ALP
ENSG00000109667	SLC2A9	56606	247.611	3.75141	0.772951	4.85336	1.21385e-06	9.89256e-05	300.613	-1.54991	0.639765	-2.42262	0.0154089	0.0620987	TRUE	untNPHP1vsNPHP1ALP
ENSG00000150687	PRSS23	11098	7438.02	-2.68869	0.565416	-4.75524	1.98212e-06	0.000146492	1186.9	-2.17733	0.583087	-3.73415	0.00018835	0.00284751	FALSE	untNPHP1vsNPHP1ALP
ENSG00000120594	PLXDC2	84898	521.488	-2.13979	0.450714	-4.74757	2.05877e-06	0.000151415	315.532	1.22731	0.383055	3.204	0.00135533	0.0113389	TRUE	untNPHP1vsNPHP1ALP
ENSG00000186468	RPS23	6228	3696.54	-1.61604	0.341897	-4.72669	2.28208e-06	0.000165493	2526.95	0.87923	0.284705	3.08821	0.00201365	0.0149278	TRUE	untNPHP1vsNPHP1ALP
ENSG00000103316	CRYM	1428	597.235	3.81212	0.810236	4.70496	2.53922e-06	0.000178064	688.827	-1.88386	0.613214	-3.07212	0.00212547	0.0154967	TRUE	untNPHP1vsNPHP1ALP
ENSG00000186575	NF2	4771	7731.82	-1.92199	0.409386	-4.69482	2.66835e-06	0.000185395	2464.01	-0.833944	0.265709	-3.13856	0.00169778	0.0132199	FALSE	untNPHP1vsNPHP1ALP
ENSG00000144366	GULP1	51454	3310.24	1.78957	0.389032	4.60005	4.22399e-06	0.000274505	6965.54	0.831134	0.300488	2.76595	0.00567578	0.0306873	FALSE	untNPHP1vsNPHP1ALP
ENSG00000135480	KRT7	3855	1014.1	-3.78869	0.826916	-4.58171	4.612e-06	0.000297159	77.4425	-2.60884	1.01732	-2.56442	0.0103349	0.0471876	FALSE	untNPHP1vsNPHP1ALP
ENSG00000173599	PC	5091	1607.48	1.62866	0.357069	4.56119	5.08649e-06	0.000326336	1628.24	-1.43547	0.27615	-5.19816	2.01271e-07	1.69662e-05	TRUE	untNPHP1vsNPHP1ALP
ENSG00000118523	CCN2	1490	21156	-2.30342	0.507279	-4.54074	5.6056e-06	0.000352148	4076.05	-2.55577	0.241495	-10.5831	3.56954e-26	3.97183e-22	FALSE	untNPHP1vsNPHP1ALP
ENSG00000182326	C1S	716	2249.12	-2.63352	0.587284	-4.48423	7.31772e-06	0.000441317	956.827	1.09543	0.349831	3.1313	0.00174032	0.013401	TRUE	untNPHP1vsNPHP1ALP
ENSG00000143669	LYST	1130	1249.38	1.57939	0.352307	4.48301	7.35973e-06	0.000442083	3474.53	1.48248	0.237677	6.23739	4.44919e-10	1.01033e-07	FALSE	untNPHP1vsNPHP1ALP
ENSG00000128016	ZFP36	7538	1501.81	1.86006	0.416259	4.4685	7.87685e-06	0.000465723	1706.55	-1.05504	0.253486	-4.16212	3.15308e-05	0.000786645	TRUE	untNPHP1vsNPHP1ALP
ENSG00000008294	SPAG9	9043	8280.5	1.52373	0.342751	4.44559	8.76523e-06	0.000506335	15663.8	0.683995	0.266272	2.56878	0.0102057	0.0468219	FALSE	untNPHP1vsNPHP1ALP
ENSG00000242574	HLA-DMB	3109	1263.97	3.17933	0.718237	4.42657	9.57441e-06	0.000550967	1630.93	-1.0976	0.288315	-3.80693	0.0001407	0.00229015	TRUE	untNPHP1vsNPHP1ALP
ENSG00000149311	ATM	472	4656.16	1.44977	0.330404	4.38787	1.14468e-05	0.000653727	10299.5	1.0638	0.228112	4.6635	3.10869e-06	0.000138917	FALSE	untNPHP1vsNPHP1ALP
ENSG00000133216	EPHB2	2048	14351.2	-1.84326	0.426147	-4.3254	1.52259e-05	0.000828738	4730.53	-0.882476	0.353707	-2.49494	0.012598	0.0541228	FALSE	untNPHP1vsNPHP1ALP
ENSG00000092096	SLC22A17	51310	824.437	-1.75291	0.408212	-4.29412	1.75386e-05	0.000915413	553.038	0.994123	0.359348	2.76646	0.00566679	0.0306571	TRUE	untNPHP1vsNPHP1ALP
ENSG00000196912	ANKRD36B	57730	631.075	1.66779	0.39087	4.26686	1.98242e-05	0.000992987	1419.03	1.01469	0.313637	3.23523	0.00121546	0.0104841	FALSE	untNPHP1vsNPHP1ALP
ENSG00000167693	NXN	64359	6661.43	-1.44604	0.342445	-4.22269	2.41401e-05	0.00116281	2365.33	-1.5004	0.333937	-4.49307	7.02031e-06	0.000265697	FALSE	untNPHP1vsNPHP1ALP
ENSG00000067082	KLF6	1316	16799	1.67881	0.398106	4.21698	2.47597e-05	0.00118509	19907.6	-0.76294	0.231632	-3.29376	0.000988569	0.00912847	TRUE	untNPHP1vsNPHP1ALP
ENSG00000166949	SMAD3	4088	6410.53	1.47749	0.350966	4.20979	2.55612e-05	0.00121958	6105.54	-1.63567	0.281034	-5.82018	5.87826e-09	8.83883e-07	TRUE	untNPHP1vsNPHP1ALP
ENSG00000139174	PRICKLE1	144165	1336.98	-1.54574	0.369026	-4.1887	2.80562e-05	0.00130636	515.329	-0.872515	0.361279	-2.41507	0.015732	0.0630064	FALSE	untNPHP1vsNPHP1ALP
ENSG00000114120	SLC25A36	55186	4103.38	1.45125	0.346479	4.18857	2.80712e-05	0.00130636	9582.66	1.17887	0.369345	3.19178	0.00141398	0.0116543	FALSE	untNPHP1vsNPHP1ALP
ENSG00000117122	MFAP2	4237	2573.98	-1.99204	0.475891	-4.18592	2.8401e-05	0.00131755	760.753	-0.974158	0.422185	-2.30742	0.0210315	0.0770076	FALSE	untNPHP1vsNPHP1ALP
ENSG00000167191	GPRC5B	51704	1994.69	2.15573	0.516966	4.16997	3.04634e-05	0.0013876	2454.82	-0.874489	0.361095	-2.42177	0.0154451	0.0622222	TRUE	untNPHP1vsNPHP1ALP
ENSG00000070404	FSTL3	10272	10000.1	-1.59107	0.382406	-4.16069	3.17289e-05	0.00142374	3217.1	-1.64247	0.296078	-5.54744	2.89891e-08	3.25643e-06	FALSE	untNPHP1vsNPHP1ALP
ENSG00000285437	POLR2J3	548644	286.628	2.71982	0.660026	4.12078	3.77588e-05	0.00165011	724.78	0.987988	0.345157	2.86243	0.00420409	0.0248164	FALSE	untNPHP1vsNPHP1ALP
ENSG00000078177	N4BP2	55728	651.796	1.74309	0.43002	4.05351	5.04555e-05	0.00210143	1740.13	1.34355	0.344219	3.90318	9.49381e-05	0.00174319	FALSE	untNPHP1vsNPHP1ALP
ENSG00000204531	POU5F1	5460	706.087	2.22155	0.549541	4.04256	5.28716e-05	0.00217799	821.056	-1.15228	0.467013	-2.46735	0.0136119	0.0572559	TRUE	untNPHP1vsNPHP1ALP
ENSG00000128283	CDC42EP1	11135	5050.55	-1.67078	0.414414	-4.03168	5.53802e-05	0.00226893	1527.77	-1.75934	0.333343	-5.27786	1.30701e-07	1.20191e-05	FALSE	untNPHP1vsNPHP1ALP
ENSG00000100852	ARHGAP5	394	2473.08	1.76646	0.438281	4.03043	5.56743e-05	0.00227361	4875.56	0.687297	0.245079	2.80439	0.00504122	0.0283158	FALSE	untNPHP1vsNPHP1ALP
ENSG00000146674	IGFBP3	3486	9578.41	-3.17176	0.789048	-4.01973	5.82645e-05	0.00234365	1080.66	-2.61327	1.31661	-1.98485	0.0471609	0.133391	FALSE	untNPHP1vsNPHP1ALP
ENSG00000125966	MMP24	10893	1996.33	-2.08583	0.519317	-4.01649	5.90706e-05	0.0023582	531.114	-1.21359	0.443559	-2.73602	0.00621864	0.0326853	FALSE	untNPHP1vsNPHP1ALP
ENSG00000185946	RNPC3	55599	631.042	1.60679	0.401437	4.00259	6.26527e-05	0.00244719	1659.97	1.36582	0.390336	3.49908	0.000466872	0.00546975	FALSE	untNPHP1vsNPHP1ALP
ENSG00000159314	ARHGAP27	201176	2232.72	1.44574	0.364741	3.96373	7.37866e-05	0.00283796	2352	-1.07869	0.26466	-4.07576	4.58633e-05	0.00104147	TRUE	untNPHP1vsNPHP1ALP
ENSG00000151491	EPS8	2059	7480.29	1.72909	0.438402	3.94409	8.01044e-05	0.0030269	16906.8	1.00045	0.366438	2.7302	0.00632955	0.033143	FALSE	untNPHP1vsNPHP1ALP
ENSG00000167775	CD320	51293	2449.65	-1.32796	0.338732	-3.9204	8.84032e-05	0.003291	938.227	-1.41836	0.278235	-5.0977	3.43801e-07	2.58478e-05	FALSE	untNPHP1vsNPHP1ALP
ENSG00000149289	ZC3H12C	85463	1398.92	1.38639	0.353728	3.91936	8.87832e-05	0.003297	2807.18	0.878386	0.247085	3.55499	0.000377988	0.00469406	FALSE	untNPHP1vsNPHP1ALP
ENSG00000066933	MYO9A	4649	4123.71	1.37443	0.351068	3.91499	9.04062e-05	0.00334903	10721.3	1.42315	0.374544	3.79968	0.000144885	0.00232632	FALSE	untNPHP1vsNPHP1ALP
ENSG00000187867	PALM3	342979	239.692	3.00918	0.769358	3.91129	9.18042e-05	0.00338418	240.284	-2.65242	0.653698	-4.05757	4.95866e-05	0.0011035	TRUE	untNPHP1vsNPHP1ALP
ENSG00000214193	SH3D21	79729	722.04	1.9894	0.510237	3.89897	9.66047e-05	0.00352666	669.03	-2.39885	0.476055	-5.03902	4.67929e-07	3.21398e-05	TRUE	untNPHP1vsNPHP1ALP
ENSG00000174501	ANKRD36C	400986	264.662	2.56519	0.659225	3.89122	9.97412e-05	0.00362361	1038.57	1.87314	0.512698	3.6535	0.000258689	0.00358906	FALSE	untNPHP1vsNPHP1ALP
ENSG00000052795	FNIP2	57600	4529.76	1.29381	0.332748	3.88824	0.000100974	0.00365959	15315.2	1.95211	0.262453	7.43794	1.02267e-13	7.58613e-11	FALSE	untNPHP1vsNPHP1ALP
ENSG00000108582	CPD	1362	30124	2.01009	0.518032	3.88024	0.000104353	0.00374603	65744.2	0.844556	0.395015	2.13804	0.0325137	0.103693	FALSE	untNPHP1vsNPHP1ALP
ENSG00000176720	BOK	666	5410.53	-1.60211	0.413231	-3.87704	0.000105737	0.00377772	1957.5	-1.01766	0.259697	-3.91863	8.90555e-05	0.00167953	FALSE	untNPHP1vsNPHP1ALP
ENSG00000164211	STARD4	134429	1964.35	1.69264	0.437129	3.87217	0.000107873	0.00384491	5058.21	1.29539	0.324257	3.99495	6.4708e-05	0.0013383	FALSE	untNPHP1vsNPHP1ALP
ENSG00000166833	NAV2	89797	3855.97	1.44182	0.372529	3.87036	0.000108676	0.00386439	4320.69	-0.818363	0.257333	-3.18017	0.00147187	0.0119369	TRUE	untNPHP1vsNPHP1ALP
ENSG00000113070	HBEGF	1839	1678.87	-1.56655	0.406487	-3.85389	0.000116258	0.00409538	512.07	-2.08989	0.3744	-5.58199	2.37789e-08	2.84502e-06	FALSE	untNPHP1vsNPHP1ALP
ENSG00000115468	EFHD1	80303	1200.03	-2.46821	0.644041	-3.83237	0.000126912	0.00440889	240.115	-1.54713	0.636523	-2.43059	0.0150742	0.0612155	FALSE	untNPHP1vsNPHP1ALP
ENSG00000139318	DUSP6	1848	2569.37	2.10915	0.554402	3.80437	0.000142167	0.00487147	2887.22	-1.2472	0.471516	-2.64509	0.00816696	0.0400855	TRUE	untNPHP1vsNPHP1ALP
ENSG00000105699	LSR	51599	2861.46	-1.80169	0.475244	-3.79109	0.000149989	0.00512785	917.819	-1.07894	0.308019	-3.50282	0.000460361	0.00542631	FALSE	untNPHP1vsNPHP1ALP
ENSG00000146592	CREB5	9586	2428.94	1.334	0.353462	3.77409	0.000160593	0.00542884	2361.05	-1.36182	0.286118	-4.75965	1.93928e-06	9.67641e-05	TRUE	untNPHP1vsNPHP1ALP
ENSG00000183018	SPNS2	124976	7058.8	-2.61121	0.694762	-3.75843	0.000170982	0.0056871	1140.67	-2.48442	0.446469	-5.56458	2.62782e-08	3.0458e-06	FALSE	untNPHP1vsNPHP1ALP
ENSG00000197969	VPS13A	23230	3604.77	1.39962	0.372436	3.758	0.000171275	0.0056871	7832.71	1.04812	0.291834	3.5915	0.00032878	0.00425388	FALSE	untNPHP1vsNPHP1ALP
ENSG00000177106	EPS8L2	64787	15195.5	-1.36172	0.36273	-3.7541	0.000173964	0.00575189	6261.26	-0.985916	0.264898	-3.72187	0.000197751	0.00294956	FALSE	untNPHP1vsNPHP1ALP
ENSG00000111799	COL12A1	1303	2346.82	-2.10904	0.56424	-3.73785	0.000185601	0.00604385	507.814	-2.46407	0.553192	-4.45428	8.41765e-06	0.000310143	FALSE	untNPHP1vsNPHP1ALP
ENSG00000150893	FREM2	341640	328.672	2.11091	0.565757	3.73112	0.00019063	0.00619425	830.389	1.12765	0.444831	2.53502	0.0112442	0.0498356	FALSE	untNPHP1vsNPHP1ALP
ENSG00000181690	PLAG1	5324	563.525	1.49481	0.401303	3.72489	0.000195401	0.00628159	1434.72	1.33913	0.379125	3.53215	0.000412196	0.00499783	FALSE	untNPHP1vsNPHP1ALP
ENSG00000124920	MYRF	745	3923.9	-1.67524	0.450279	-3.72045	0.00019887	0.00633904	1368.04	-1.00168	0.390172	-2.56729	0.0102497	0.0469527	FALSE	untNPHP1vsNPHP1ALP
ENSG00000187244	BCAM	4059	7076.67	-2.90537	0.781964	-3.71548	0.000202816	0.00643761	1065.04	-1.70872	0.489104	-3.49357	0.000476601	0.00551043	FALSE	untNPHP1vsNPHP1ALP
ENSG00000156535	CD109	135228	13128.8	2.22829	0.606024	3.67691	0.000236078	0.00717611	31248.3	0.968109	0.262863	3.68294	0.000230559	0.00331879	FALSE	untNPHP1vsNPHP1ALP
ENSG00000143367	TUFT1	7286	2315.28	-1.3028	0.354539	-3.67463	0.000238193	0.00721132	1064.39	-0.664017	0.290937	-2.28234	0.0224692	0.0808847	FALSE	untNPHP1vsNPHP1ALP
ENSG00000157106	SMG1	23049	7119.88	1.3059	0.355621	3.67216	0.000240509	0.00726495	13597.6	0.800006	0.250958	3.18781	0.00143356	0.0117461	FALSE	untNPHP1vsNPHP1ALP
ENSG00000105327	BBC3	27113	1352.22	-1.81308	0.493795	-3.67172	0.000240928	0.00726495	464.327	-0.772641	0.321504	-2.40321	0.016252	0.0645151	FALSE	untNPHP1vsNPHP1ALP
ENSG00000177697	CD151	977	25466.7	-1.47323	0.401474	-3.66955	0.000242975	0.00731204	9312.38	-1.27716	0.306668	-4.16464	3.11837e-05	0.00078149	FALSE	untNPHP1vsNPHP1ALP
ENSG00000130150	MOSPD2	158747	1251.74	1.48799	0.405639	3.66826	0.000244205	0.00731984	2514.72	0.837494	0.256873	3.26034	0.00111277	0.00986597	FALSE	untNPHP1vsNPHP1ALP
ENSG00000081041	CXCL2	2920	467.605	2.29281	0.625934	3.66303	0.00024925	0.00744146	522.585	-1.39077	0.630766	-2.20489	0.0274617	0.0929347	TRUE	untNPHP1vsNPHP1ALP
ENSG00000112576	CCND3	896	6504.3	-1.24119	0.339991	-3.65064	0.000261588	0.00777903	3067.7	-0.684508	0.267395	-2.55992	0.0104697	0.0475016	FALSE	untNPHP1vsNPHP1ALP
ENSG00000167767	KRT80	144501	1314.4	-1.91814	0.527021	-3.63959	0.000273074	0.008057	345.01	-1.79806	0.599558	-2.99898	0.00270886	0.018312	FALSE	untNPHP1vsNPHP1ALP
ENSG00000121769	FABP3	2170	140.518	-2.42355	0.667038	-3.6333	0.000279816	0.00820775	80.5327	1.44701	0.716851	2.01856	0.043533	0.126506	TRUE	untNPHP1vsNPHP1ALP
ENSG00000182871	COL18A1	80781	45120.6	-2.18069	0.600757	-3.62991	0.00028352	0.00830026	12010.1	-0.974738	0.284354	-3.4279	0.000608267	0.00646436	FALSE	untNPHP1vsNPHP1ALP
ENSG00000064666	CNN2	1265	16473	-1.26921	0.349742	-3.629	0.000284525	0.00830558	6629.57	-1.31409	0.331461	-3.96452	7.35433e-05	0.00146128	FALSE	untNPHP1vsNPHP1ALP
ENSG00000169105	CHST14	113189	2840.44	-1.32572	0.369003	-3.59271	0.000327258	0.00930957	1164.47	-1.09037	0.282416	-3.86086	0.000112987	0.00196746	FALSE	untNPHP1vsNPHP1ALP
ENSG00000139163	ETNK1	55500	2702.07	1.26545	0.352527	3.58967	0.000331101	0.00938349	5444.19	0.940874	0.400125	2.35145	0.0187005	0.0712117	FALSE	untNPHP1vsNPHP1ALP
ENSG00000087077	TRIP6	7205	6715.09	-1.4295	0.398727	-3.58517	0.000336859	0.00949312	2596.85	-1.11314	0.321461	-3.46276	0.000534666	0.00599117	FALSE	untNPHP1vsNPHP1ALP
ENSG00000008441	NFIX	4784	1645.14	-1.51896	0.424551	-3.57781	0.000346489	0.0096741	677.816	-0.670352	0.322284	-2.08001	0.0375249	0.114269	FALSE	untNPHP1vsNPHP1ALP
ENSG00000091986	CCDC80	151887	5045.33	-2.58298	0.726164	-3.55702	0.000375091	0.0103386	1053.15	-1.01676	0.394075	-2.58011	0.00987675	0.045772	FALSE	untNPHP1vsNPHP1ALP
ENSG00000135541	AHI1	54806	729.403	1.39025	0.40053	3.47103	0.000518457	0.013454	1390.34	0.762435	0.290837	2.62152	0.00875381	0.0419843	FALSE	untNPHP1vsNPHP1ALP
ENSG00000138380	CARF	79800	407.441	1.49806	0.434732	3.44594	0.000569074	0.0144687	1143.36	1.53158	0.384522	3.98308	6.80264e-05	0.00138632	FALSE	untNPHP1vsNPHP1ALP
ENSG00000177853	ZNF518A	9849	1529.43	1.34073	0.389449	3.44263	0.00057608	0.0145976	3252.58	1.0239	0.328314	3.11866	0.00181678	0.0137989	FALSE	untNPHP1vsNPHP1ALP
ENSG00000162783	IER5	51278	1744.13	-1.31087	0.380932	-3.44121	0.000579116	0.0146296	704.938	-1.19441	0.320478	-3.72697	0.000193793	0.00291396	FALSE	untNPHP1vsNPHP1ALP
ENSG00000198324	PHETA1	144717	1967.77	-1.75129	0.509462	-3.43753	0.000587053	0.0147742	624.245	-1.26512	0.304759	-4.15123	3.30698e-05	0.000805181	FALSE	untNPHP1vsNPHP1ALP
ENSG00000144426	NBEAL1	65065	931.681	1.91203	0.556471	3.43599	0.000590389	0.0147862	3055.12	1.69068	0.38473	4.39446	1.11049e-05	0.000365576	FALSE	untNPHP1vsNPHP1ALP
ENSG00000137145	DENND4C	55667	2758.82	1.1669	0.339909	3.43298	0.000596984	0.0149266	6672.1	1.36371	0.320131	4.25984	2.04575e-05	0.000576005	FALSE	untNPHP1vsNPHP1ALP
ENSG00000080561	MID2	11043	458.73	1.40002	0.408207	3.42967	0.000604314	0.0150848	857.313	0.708531	0.278334	2.54562	0.0109085	0.0487268	FALSE	untNPHP1vsNPHP1ALP
ENSG00000166432	ZMAT1	84460	718.055	1.94477	0.567318	3.42801	0.000608032	0.0151526	1883.21	1.25145	0.328431	3.8104	0.000138743	0.00227373	FALSE	untNPHP1vsNPHP1ALP
ENSG00000096968	JAK2	3717	735.552	1.36798	0.400346	3.41699	0.000633167	0.0156496	1380.6	0.732068	0.297973	2.45683	0.014017	0.0584451	FALSE	untNPHP1vsNPHP1ALP
ENSG00000146021	KLHL3	26249	299.358	1.56903	0.460921	3.40412	0.000663767	0.0162198	630.138	0.909159	0.332924	2.73083	0.00631756	0.0331202	FALSE	untNPHP1vsNPHP1ALP
ENSG00000065054	NHERF2	9351	1579.25	-1.17041	0.34523	-3.39024	0.000698314	0.0167918	761.06	-0.733534	0.335896	-2.18381	0.0289761	0.0964846	FALSE	untNPHP1vsNPHP1ALP
ENSG00000163739	CXCL1	2919	2839.18	-2.13243	0.630536	-3.38193	0.000719779	0.0171169	681.753	-1.60348	0.72242	-2.21959	0.0264465	0.090617	FALSE	untNPHP1vsNPHP1ALP
ENSG00000186480	INSIG1	3638	5207.04	2.07023	0.614467	3.36914	0.000754029	0.0176881	13515.1	1.20243	0.442608	2.71669	0.00659376	0.0342046	FALSE	untNPHP1vsNPHP1ALP
ENSG00000166886	NAB2	4665	2310.94	1.13314	0.337497	3.35747	0.000786593	0.0183583	2088.3	-1.53432	0.300814	-5.10056	3.38648e-07	2.58092e-05	TRUE	untNPHP1vsNPHP1ALP
ENSG00000111058	ACSS3	79611	811.284	-1.42887	0.42597	-3.3544	0.000795374	0.018449	738.007	1.27919	0.369079	3.46591	0.000528441	0.00593724	TRUE	untNPHP1vsNPHP1ALP
ENSG00000198959	TGM2	7052	19585	1.70955	0.510604	3.3481	0.000813664	0.0187578	19914.2	-1.47272	0.293585	-5.01631	5.26731e-07	3.53068e-05	TRUE	untNPHP1vsNPHP1ALP
ENSG00000180448	ARHGAP45	23526	658.215	-1.39223	0.419437	-3.31927	0.000902531	0.0205469	248.424	-1.32291	0.399631	-3.31033	0.00093187	0.00876494	FALSE	untNPHP1vsNPHP1ALP
ENSG00000152518	ZFP36L2	678	4889.65	1.18304	0.356449	3.31896	0.000903533	0.0205469	8352.61	0.602152	0.299253	2.01218	0.044201	0.127806	FALSE	untNPHP1vsNPHP1ALP
ENSG00000008394	MGST1	4257	2468.16	-1.15967	0.34972	-3.31601	0.000913121	0.0206714	2306.07	1.06397	0.320476	3.31996	0.00090029	0.00854009	TRUE	untNPHP1vsNPHP1ALP
ENSG00000196923	PDLIM7	9260	17557.4	-1.07433	0.325132	-3.30428	0.000952209	0.0213004	7114.91	-1.79992	0.290608	-6.19365	5.87866e-10	1.30824e-07	FALSE	untNPHP1vsNPHP1ALP
ENSG00000261236	BOP1	23246	3078.28	-1.1177	0.339495	-3.29224	0.000993944	0.021941	1394.53	-1.09744	0.270292	-4.06022	4.90275e-05	0.00109354	FALSE	untNPHP1vsNPHP1ALP
ENSG00000188659	SAXO2	283726	80.0547	2.53711	0.771684	3.28776	0.00100988	0.0221308	204.691	1.04519	0.452016	2.31229	0.0207618	0.0762934	FALSE	untNPHP1vsNPHP1ALP
ENSG00000175793	SFN	2810	1540.04	-2.08198	0.633678	-3.28555	0.00101783	0.0222402	368.088	-1.87814	0.641205	-2.92908	0.0033997	0.0214204	FALSE	untNPHP1vsNPHP1ALP
ENSG00000173889	PHC3	80012	1595.86	1.25815	0.38312	3.28395	0.00102365	0.0223028	3491.82	1.11781	0.302565	3.69446	0.000220358	0.00320786	FALSE	untNPHP1vsNPHP1ALP
ENSG00000111674	ENO2	2026	6511.42	1.55405	0.47421	3.27714	0.00104864	0.0227197	5695.45	-2.29937	0.400556	-5.74045	9.44243e-09	1.29711e-06	TRUE	untNPHP1vsNPHP1ALP
ENSG00000170525	PFKFB3	5209	20276.5	1.59103	0.486927	3.2675	0.00108501	0.0232866	21318.4	-1.19306	0.408456	-2.9209	0.00349019	0.0218176	TRUE	untNPHP1vsNPHP1ALP
ENSG00000102780	DGKH	160851	2830.23	1.12039	0.342994	3.26649	0.00108888	0.0232866	4794.52	0.613647	0.285924	2.14619	0.031858	0.102393	FALSE	untNPHP1vsNPHP1ALP
ENSG00000003436	TFPI	7035	10616.9	1.44325	0.442362	3.2626	0.00110394	0.0235752	25008.4	1.20164	0.329924	3.64217	0.000270354	0.00370928	FALSE	untNPHP1vsNPHP1ALP
ENSG00000182809	CRIP2	1397	6731.77	-1.23608	0.379831	-3.25429	0.00113674	0.024105	2565.52	-1.70217	0.375235	-4.53629	5.72531e-06	0.0002212	FALSE	untNPHP1vsNPHP1ALP
ENSG00000112972	HMGCS1	3157	1548.47	1.14713	0.353973	3.24072	0.00119227	0.0251411	5062.9	1.94637	0.405004	4.8058	1.54134e-06	7.94006e-05	FALSE	untNPHP1vsNPHP1ALP
ENSG00000023516	AKAP11	11215	3351.18	1.29808	0.400664	3.23983	0.00119599	0.0251825	6756.94	0.924877	0.268234	3.44802	0.000564717	0.00619685	FALSE	untNPHP1vsNPHP1ALP
ENSG00000174373	RALGAPA1	253959	1271.62	1.21785	0.375943	3.23946	0.00119757	0.0251825	2563.76	0.959337	0.329959	2.90744	0.00364397	0.0224385	FALSE	untNPHP1vsNPHP1ALP
ENSG00000114315	HES1	3280	2992.37	2.3742	0.733205	3.23812	0.00120322	0.0252659	2929.05	-2.43058	1.14842	-2.11645	0.0343063	0.107802	TRUE	untNPHP1vsNPHP1ALP
ENSG00000162924	REL	5966	208.613	1.6678	0.517339	3.2238	0.00126501	0.0261626	575.994	1.43567	0.380649	3.77165	0.000162174	0.0025436	FALSE	untNPHP1vsNPHP1ALP
ENSG00000198146	ZNF770	54989	2070.9	1.32826	0.412131	3.2229	0.00126901	0.0262094	4273.23	0.965481	0.278458	3.46724	0.000525826	0.00593394	FALSE	untNPHP1vsNPHP1ALP
ENSG00000099194	SCD	6319	13137.2	1.8602	0.578155	3.21748	0.00129321	0.0266363	39700.2	1.56535	0.474661	3.29784	0.000974332	0.00901946	FALSE	untNPHP1vsNPHP1ALP
ENSG00000171219	CDC42BPG	55561	669.078	-2.22431	0.691501	-3.21664	0.00129699	0.0266778	169.865	-1.08452	0.452137	-2.39865	0.0164557	0.0651146	FALSE	untNPHP1vsNPHP1ALP
ENSG00000165376	CLDN2	9075	630.13	2.10511	0.65729	3.20271	0.00136141	0.0278129	654.439	-1.7289	0.644967	-2.6806	0.00734912	0.0369607	TRUE	untNPHP1vsNPHP1ALP
ENSG00000141753	IGFBP4	3487	44080.3	-1.52998	0.478064	-3.20038	0.00137248	0.0279634	15664.6	-1.26866	0.271186	-4.67818	2.89433e-06	0.000130385	FALSE	untNPHP1vsNPHP1ALP
ENSG00000157796	WDR19	57728	2255.17	1.2184	0.380776	3.19979	0.00137529	0.0279828	4221.92	0.795992	0.267212	2.97888	0.00289308	0.0191337	FALSE	untNPHP1vsNPHP1ALP
ENSG00000112773	TENT5A	55603	369.675	1.41165	0.442707	3.18869	0.00142919	0.0285402	730.259	0.834351	0.337703	2.47066	0.0134863	0.0568419	FALSE	untNPHP1vsNPHP1ALP
ENSG00000136040	PLXNC1	10154	207.968	1.67287	0.525745	3.18191	0.00146307	0.0290628	404.125	0.687604	0.336904	2.04095	0.0412558	0.121865	FALSE	untNPHP1vsNPHP1ALP
ENSG00000170385	SLC30A1	7779	2413.03	1.19426	0.375493	3.18052	0.00147011	0.0290878	4296.13	0.694615	0.245009	2.83506	0.00458176	0.0264563	FALSE	untNPHP1vsNPHP1ALP
ENSG00000091656	ZFHX4	79776	769.492	1.36928	0.432435	3.16645	0.00154314	0.0300206	1593.73	0.958438	0.298287	3.21314	0.0013129	0.0111177	FALSE	untNPHP1vsNPHP1ALP
ENSG00000138772	ANXA3	306	3805.34	-1.4626	0.461971	-3.16599	0.00154554	0.0300284	1376.76	-1.34368	0.436881	-3.07562	0.00210064	0.0153674	FALSE	untNPHP1vsNPHP1ALP
ENSG00000178338	ZNF354B	117608	435.19	1.29103	0.408208	3.16268	0.00156325	0.0301781	883.698	0.944694	0.379417	2.48986	0.0127794	0.0546699	FALSE	untNPHP1vsNPHP1ALP
ENSG00000163346	PBXIP1	57326	7772.6	-1.46373	0.463954	-3.15489	0.00160557	0.0307198	3280.84	-0.682341	0.28248	-2.41554	0.015712	0.0629781	FALSE	untNPHP1vsNPHP1ALP
ENSG00000090971	NAT14	57106	2491.87	-1.35961	0.431299	-3.15236	0.00161958	0.0309095	1033.51	-0.955381	0.344361	-2.77436	0.00553109	0.0301063	FALSE	untNPHP1vsNPHP1ALP
ENSG00000137449	CPEB2	132864	3114.53	1.57015	0.49963	3.14263	0.00167437	0.0317141	12488.6	2.16857	0.382794	5.66511	1.4693e-08	1.87919e-06	FALSE	untNPHP1vsNPHP1ALP
ENSG00000196263	ZNF471	57573	424.298	1.4735	0.469336	3.13955	0.0016921	0.0318103	815.878	0.7478	0.314766	2.37574	0.017514	0.0681392	FALSE	untNPHP1vsNPHP1ALP
ENSG00000078018	MAP2	4133	995.733	-1.79795	0.573712	-3.13389	0.00172505	0.032349	874.48	1.58509	0.502983	3.15137	0.00162504	0.0128513	TRUE	untNPHP1vsNPHP1ALP
ENSG00000100784	RPS6KA5	9252	415.561	1.3436	0.429381	3.12916	0.00175308	0.0328338	804.126	0.81339	0.347806	2.33863	0.0193546	0.0729725	FALSE	untNPHP1vsNPHP1ALP
ENSG00000139508	SLC46A3	283537	527.545	-1.32374	0.424219	-3.12042	0.00180591	0.0333672	810.098	2.17328	0.328474	6.61629	3.68327e-11	1.24193e-08	TRUE	untNPHP1vsNPHP1ALP
ENSG00000112139	MDGA1	266727	609.384	1.87902	0.603065	3.11579	0.00183456	0.0337313	675.324	-1.16246	0.500448	-2.32284	0.0201879	0.0748269	TRUE	untNPHP1vsNPHP1ALP
ENSG00000171552	BCL2L1	598	9289.48	-1.25611	0.403265	-3.11486	0.00184033	0.033755	3996.96	-1.02717	0.269463	-3.81192	0.00013789	0.00226968	FALSE	untNPHP1vsNPHP1ALP
ENSG00000168487	BMP1	649	11454.9	-1.03912	0.333824	-3.11279	0.00185326	0.0339509	5818.94	-0.769138	0.300183	-2.56223	0.0104001	0.0473333	FALSE	untNPHP1vsNPHP1ALP
ENSG00000163545	NUAK2	81788	2066.79	-2.1022	0.677823	-3.10141	0.00192602	0.034973	527.701	-1.39353	0.375093	-3.71516	0.000203075	0.00301282	FALSE	untNPHP1vsNPHP1ALP
ENSG00000181778	TMEM252	169693	73.1639	3.90598	1.25965	3.10084	0.00192971	0.034973	86.3001	-1.79788	0.624884	-2.87715	0.00401287	0.0239931	TRUE	untNPHP1vsNPHP1ALP
ENSG00000204186	ZDBF2	57683	606.965	1.4503	0.468681	3.09443	0.00197191	0.0355629	1267.22	0.938475	0.270544	3.46884	0.000522703	0.00592428	FALSE	untNPHP1vsNPHP1ALP
ENSG00000166450	PRTG	283659	241.49	1.55528	0.502739	3.09362	0.00197731	0.03559	476.325	0.773148	0.365479	2.11544	0.0343926	0.107921	FALSE	untNPHP1vsNPHP1ALP
ENSG00000188811	NHLRC3	387921	1326.08	1.21858	0.394005	3.0928	0.00198275	0.0356305	2795.71	1.06113	0.270993	3.91573	9.01319e-05	0.00169123	FALSE	untNPHP1vsNPHP1ALP
ENSG00000111961	SASH1	23328	2710.16	1.18446	0.384148	3.08334	0.00204688	0.0362642	4817.16	0.697143	0.336909	2.06923	0.0385246	0.116643	FALSE	untNPHP1vsNPHP1ALP
ENSG00000168061	SAC3D1	29901	1088.24	-1.54	0.499905	-3.08058	0.002066	0.0364744	400.199	-1.10119	0.423686	-2.59906	0.00934786	0.0441109	FALSE	untNPHP1vsNPHP1ALP
ENSG00000171346	KRT15	3866	106.896	1.92058	0.623686	3.07939	0.00207421	0.0365468	99.6392	-2.27833	0.670662	-3.39714	0.000680939	0.00704819	TRUE	untNPHP1vsNPHP1ALP
ENSG00000158089	GALNT14	79623	10556.7	-1.04039	0.338046	-3.07766	0.0020863	0.036661	5565.26	-0.624124	0.235908	-2.64563	0.00815396	0.0400596	FALSE	untNPHP1vsNPHP1ALP
ENSG00000115020	PIKFYVE	200576	2278.88	1.09435	0.35657	3.06911	0.00214696	0.0375954	4811.4	1.11605	0.270302	4.12889	3.64511e-05	0.000879809	FALSE	untNPHP1vsNPHP1ALP
ENSG00000197779	ZNF81	347344	273.322	1.44518	0.471063	3.06791	0.00215565	0.0377038	565.993	0.917974	0.335111	2.73931	0.00615682	0.0324374	FALSE	untNPHP1vsNPHP1ALP
ENSG00000135916	ITM2C	81618	12723.1	-1.02442	0.336381	-3.04543	0.00232346	0.0399703	6263.91	-0.920127	0.269386	-3.41565	0.000636295	0.00670459	FALSE	untNPHP1vsNPHP1ALP
ENSG00000125912	NCLN	56926	6996.54	-1.01089	0.332335	-3.04177	0.00235191	0.0402037	3727.72	-0.639686	0.308085	-2.07633	0.0378635	0.115111	FALSE	untNPHP1vsNPHP1ALP
ENSG00000159840	ZYX	7791	14332.1	-1.01967	0.335644	-3.03795	0.00238195	0.0406711	6392.09	-1.39228	0.274963	-5.06351	4.11616e-07	2.93593e-05	FALSE	untNPHP1vsNPHP1ALP
ENSG00000205744	DENND1C	79958	517.554	-1.68678	0.555594	-3.03599	0.00239745	0.0408896	179.312	-1.0091	0.508993	-1.98254	0.0474183	0.133847	FALSE	untNPHP1vsNPHP1ALP
ENSG00000174307	PHLDA3	23612	5489.06	-1.31293	0.432713	-3.03418	0.00241192	0.0410899	2316.22	-0.990829	0.338453	-2.92752	0.00341672	0.0214866	FALSE	untNPHP1vsNPHP1ALP
ENSG00000109046	WSB1	26118	11154.1	1.72683	0.571498	3.02159	0.00251448	0.0423584	23958.2	0.901598	0.364052	2.47657	0.0132653	0.0561228	FALSE	untNPHP1vsNPHP1ALP
ENSG00000181444	ZNF467	168544	412.874	-1.75163	0.579782	-3.0212	0.00251778	0.0423601	301.071	1.18302	0.53129	2.2267	0.0259673	0.0895653	TRUE	untNPHP1vsNPHP1ALP
ENSG00000110651	CD81	975	20774.2	-1.0876	0.360126	-3.02005	0.00252731	0.0423601	10723.3	-0.617973	0.261866	-2.35988	0.0182809	0.0701902	FALSE	untNPHP1vsNPHP1ALP
ENSG00000113758	DBN1	1627	20733.2	-1.00451	0.33263	-3.01991	0.00252847	0.0423601	9275.73	-1.41196	0.334312	-4.22348	2.40561e-05	0.000648118	FALSE	untNPHP1vsNPHP1ALP
ENSG00000167930	FAM234A	83986	4335.53	-1.00574	0.333039	-3.0199	0.00252862	0.0423601	2315.43	-0.638807	0.244452	-2.61322	0.00896936	0.0428151	FALSE	untNPHP1vsNPHP1ALP
ENSG00000162601	MYSM1	114803	1684.99	1.11856	0.371084	3.0143	0.00257571	0.0429392	3824.49	1.25815	0.391324	3.21512	0.00130391	0.0110873	FALSE	untNPHP1vsNPHP1ALP
ENSG00000164040	PGRMC2	10424	5822.06	-1.14143	0.379048	-3.0113	0.00260128	0.0431933	5867.68	1.20261	0.259027	4.64278	3.43745e-06	0.000149994	TRUE	untNPHP1vsNPHP1ALP
ENSG00000100065	CARD10	29775	3830.63	-1.22756	0.40808	-3.00814	0.00262848	0.0435446	1479.33	-1.65708	0.34211	-4.84371	1.27436e-06	6.932e-05	FALSE	untNPHP1vsNPHP1ALP
ENSG00000116871	MAP7D1	55700	14757.7	-0.970734	0.323252	-3.00302	0.00267313	0.0440747	7113.96	-1.12387	0.326876	-3.43822	0.000585544	0.00631944	FALSE	untNPHP1vsNPHP1ALP
ENSG00000254986	DPP3	10072	2874.48	-1.12263	0.374045	-3.00131	0.00268817	0.0441851	1332.77	-0.977394	0.314469	-3.10808	0.0018831	0.0141385	FALSE	untNPHP1vsNPHP1ALP
ENSG00000084207	GSTP1	2950	39271.7	-1.14399	0.381832	-2.99605	0.00273498	0.044821	18622.6	-0.853295	0.334405	-2.55168	0.0107205	0.0481578	FALSE	untNPHP1vsNPHP1ALP
ENSG00000104093	DMXL2	23312	1227.78	1.31373	0.438736	2.99436	0.00275021	0.044924	2543.46	0.974448	0.325408	2.99455	0.00274853	0.0184791	FALSE	untNPHP1vsNPHP1ALP
ENSG00000243927	MRPS6	64968	2598.99	1.1661	0.389942	2.99045	0.00278564	0.0453554	2549.81	-1.16044	0.301529	-3.84851	0.000118841	0.00205332	TRUE	untNPHP1vsNPHP1ALP
ENSG00000135736	CCDC102A	92922	1320.83	-1.32659	0.44481	-2.98237	0.00286023	0.0461617	524.635	-1.23695	0.414285	-2.98574	0.00282895	0.0188715	FALSE	untNPHP1vsNPHP1ALP
ENSG00000204179	PTPN20	26095	114.265	1.98322	0.665039	2.98211	0.00286272	0.0461617	279.7	1.09438	0.443848	2.46566	0.0136761	0.0573775	FALSE	untNPHP1vsNPHP1ALP
ENSG00000146232	NFKBIE	4794	1309.8	-1.34693	0.451728	-2.98173	0.00286622	0.0461688	576.87	-0.748703	0.31175	-2.40162	0.0163228	0.064681	FALSE	untNPHP1vsNPHP1ALP
ENSG00000112655	PTK7	5754	9022.83	-0.972864	0.32688	-2.97621	0.00291832	0.0468543	4620.47	-0.858073	0.281525	-3.04794	0.00230415	0.0164724	FALSE	untNPHP1vsNPHP1ALP
ENSG00000143970	ASXL2	55252	2100.73	1.1037	0.371316	2.97241	0.00295471	0.0471173	3724.96	0.724801	0.316257	2.29181	0.0219165	0.0794273	FALSE	untNPHP1vsNPHP1ALP
ENSG00000135968	GCC2	9648	3798.36	1.14588	0.385527	2.97224	0.00295636	0.0471173	7513.68	0.956756	0.276887	3.4554	0.000549477	0.00607757	FALSE	untNPHP1vsNPHP1ALP
ENSG00000157107	FCHO2	115548	1538.21	1.04742	0.353977	2.95899	0.00308646	0.0486254	2862.23	0.866509	0.31496	2.75117	0.00593821	0.031672	FALSE	untNPHP1vsNPHP1ALP
ENSG00000183723	CMTM4	146223	3718.64	-1.43526	0.485106	-2.95865	0.0030899	0.0486288	2975.96	1.01659	0.382259	2.65943	0.00782719	0.0388115	TRUE	untNPHP1vsNPHP1ALP
ENSG00000178531	CTXN1	404217	2576.51	-1.45614	0.492288	-2.95789	0.00309751	0.0486978	848.605	-1.92955	0.347832	-5.54734	2.9004e-08	3.25643e-06	FALSE	untNPHP1vsNPHP1ALP
ENSG00000163660	CCNL1	57018	3465.15	1.27735	0.432079	2.9563	0.00311353	0.0488986	6747.94	0.860479	0.31905	2.69701	0.00699661	0.035581	FALSE	untNPHP1vsNPHP1ALP
ENSG00000243156	MICAL3	57553	4074.35	1.03695	0.351752	2.94794	0.00319896	0.0500463	4092.8	-0.921359	0.233536	-3.94525	7.97175e-05	0.00154802	TRUE	untNPHP1vsNPHP1ALP
ENSG00000145675	PIK3R1	5295	2486.61	1.10845	0.376528	2.94386	0.00324149	0.0506445	5460.58	1.19378	0.388646	3.07165	0.0021288	0.0154967	FALSE	untNPHP1vsNPHP1ALP
ENSG00000047634	SCML1	6322	584.799	1.28081	0.438193	2.92294	0.00346743	0.0531825	1615.94	1.58119	0.347462	4.55069	5.34696e-06	0.000210232	FALSE	untNPHP1vsNPHP1ALP
ENSG00000158457	TSPAN33	340348	1720.67	-1.32788	0.455822	-2.91316	0.00357789	0.0547098	1497.04	1.08797	0.444428	2.44803	0.0143641	0.0593277	TRUE	untNPHP1vsNPHP1ALP
ENSG00000197635	DPP4	1803	10389.2	1.26969	0.435993	2.91217	0.00358925	0.0548079	20485.2	0.894697	0.307982	2.90503	0.00367218	0.0225499	FALSE	untNPHP1vsNPHP1ALP
ENSG00000100311	PDGFB	5155	4131.55	-1.49682	0.514259	-2.91064	0.00360693	0.0549311	1521.1	-1.18082	0.373338	-3.16287	0.0015622	0.0124965	FALSE	untNPHP1vsNPHP1ALP
ENSG00000165338	HECTD2	143279	879.747	1.1026	0.379164	2.90797	0.0036378	0.0552459	1565.17	0.738109	0.365473	2.0196	0.0434251	0.126324	FALSE	untNPHP1vsNPHP1ALP
ENSG00000145734	BDP1	55814	1918.24	1.35095	0.46641	2.89648	0.00377377	0.0564814	3564.33	0.7132	0.322749	2.20977	0.0271212	0.0922022	FALSE	untNPHP1vsNPHP1ALP
ENSG00000114423	CBLB	868	2220.22	-1.17424	0.40543	-2.89628	0.00377613	0.0564814	2982.41	1.80027	0.423484	4.25109	2.12731e-05	0.00059029	TRUE	untNPHP1vsNPHP1ALP
ENSG00000131400	NAPSA	9476	51.0927	3.35737	1.16279	2.88733	0.00388525	0.0576539	53.5639	-2.42891	1.0701	-2.26979	0.0232204	0.0826501	TRUE	untNPHP1vsNPHP1ALP
ENSG00000124406	ATP8A1	10396	712.199	1.47449	0.510958	2.88574	0.00390499	0.057685	1664.8	1.16716	0.465254	2.50866	0.012119	0.0526871	FALSE	untNPHP1vsNPHP1ALP
ENSG00000101745	ANKRD12	23253	1609.24	1.08944	0.378008	2.88206	0.0039509	0.0582032	3373.53	1.10191	0.333315	3.30592	0.000946649	0.00883467	FALSE	untNPHP1vsNPHP1ALP
ENSG00000149257	SERPINH1	871	14394	-1.06612	0.372033	-2.86566	0.00416135	0.0604438	7315.03	-0.716127	0.290887	-2.46187	0.0138214	0.0578597	FALSE	untNPHP1vsNPHP1ALP
ENSG00000168813	ZNF507	22847	1057.6	1.03438	0.36338	2.84656	0.0044194	0.0631749	1850.68	0.732019	0.340718	2.14846	0.0316774	0.102048	FALSE	untNPHP1vsNPHP1ALP
ENSG00000180806	HOXC9	3225	643.658	-1.23084	0.435444	-2.82662	0.00470417	0.0663468	296.067	-0.799333	0.388402	-2.05801	0.0395894	0.118674	FALSE	untNPHP1vsNPHP1ALP
ENSG00000147394	ZNF185	7739	2707.23	-1.30889	0.463437	-2.82431	0.00473823	0.0666401	1085.2	-1.24017	0.315997	-3.92464	8.68612e-05	0.00165399	FALSE	untNPHP1vsNPHP1ALP
ENSG00000102804	TSC22D1	8848	6695.05	-1.0865	0.384816	-2.82342	0.00475147	0.0667641	5485.52	0.69459	0.239592	2.89905	0.00374291	0.0228316	TRUE	untNPHP1vsNPHP1ALP
ENSG00000198862	LTN1	26046	2230.8	1.4047	0.49758	2.82306	0.00475676	0.0667763	4760.2	1.00418	0.281609	3.56586	0.00036267	0.00456496	FALSE	untNPHP1vsNPHP1ALP
ENSG00000069702	TGFBR3	7049	594.854	1.80378	0.640257	2.81727	0.00484334	0.0676766	1406.99	1.08805	0.450231	2.41664	0.0156644	0.0628736	FALSE	untNPHP1vsNPHP1ALP
ENSG00000085276	MECOM	2122	2186.97	-1.1024	0.395066	-2.79041	0.00526412	0.0715772	2032.39	0.989008	0.370287	2.67092	0.00756426	0.0377602	TRUE	untNPHP1vsNPHP1ALP
ENSG00000133858	ZFC3H1	196441	2163.57	1.00833	0.361361	2.79036	0.00526491	0.0715772	4413.66	1.08647	0.255258	4.25636	2.07782e-05	0.000580902	FALSE	untNPHP1vsNPHP1ALP
ENSG00000143819	EPHX1	2052	4287.4	-1.07263	0.385494	-2.78248	0.00539448	0.0727715	3438.55	0.628086	0.233733	2.68719	0.00720556	0.0364438	TRUE	untNPHP1vsNPHP1ALP
ENSG00000160209	PDXK	8566	17889.9	-1.27115	0.456856	-2.78238	0.0053962	0.0727715	8269.97	-0.71179	0.283327	-2.51226	0.0119961	0.0522225	FALSE	untNPHP1vsNPHP1ALP
ENSG00000138434	ITPRID2	6744	6334.11	1.09746	0.394576	2.78136	0.00541312	0.0728693	11319.6	0.748244	0.344954	2.16911	0.0300744	0.0990066	FALSE	untNPHP1vsNPHP1ALP
ENSG00000223865	HLA-DPB1	3115	437.709	1.42774	0.513977	2.77783	0.00547235	0.0733494	487.109	-0.826277	0.379946	-2.17472	0.029651	0.0979884	TRUE	untNPHP1vsNPHP1ALP
ENSG00000177409	SAMD9L	219285	751.209	1.37302	0.494287	2.77778	0.00547311	0.0733494	1658.95	1.08362	0.376671	2.87685	0.00401671	0.0239966	FALSE	untNPHP1vsNPHP1ALP
ENSG00000025039	RRAGD	58528	1216.46	1.10161	0.396802	2.77622	0.00549943	0.0736367	2325.75	0.902549	0.308751	2.92323	0.00346423	0.0217163	FALSE	untNPHP1vsNPHP1ALP
ENSG00000164327	RICTOR	253260	1536.06	0.974304	0.351604	2.77102	0.00558807	0.0744269	3147.67	1.11186	0.30804	3.60948	0.000306806	0.00404102	FALSE	untNPHP1vsNPHP1ALP
ENSG00000080200	CRYBG3	131544	963.747	1.46648	0.530063	2.76661	0.0056642	0.0753743	1864.32	0.756797	0.278689	2.71556	0.0066164	0.03429	FALSE	untNPHP1vsNPHP1ALP
ENSG00000196576	PLXNB2	23654	32422.9	-0.999661	0.361468	-2.76556	0.00568258	0.0754192	17137.3	-0.692165	0.275119	-2.51587	0.0118737	0.0517911	FALSE	untNPHP1vsNPHP1ALP
ENSG00000184545	DUSP8	1850	1147.32	-1.80347	0.652287	-2.76485	0.00569492	0.0754272	288.281	-2.64875	0.680954	-3.88977	0.000100341	0.00182434	FALSE	untNPHP1vsNPHP1ALP
ENSG00000109819	PPARGC1A	10891	796.666	1.16676	0.422069	2.76438	0.00570319	0.0754272	4358.51	2.82407	1.06336	2.6558	0.00791213	0.0391629	FALSE	untNPHP1vsNPHP1ALP
ENSG00000132424	PNISR	25957	4445.27	0.952598	0.344907	2.7619	0.00574665	0.0757731	7720.69	0.75975	0.347669	2.18527	0.0288693	0.0963493	FALSE	untNPHP1vsNPHP1ALP
ENSG00000165115	KIF27	55582	185.684	1.38778	0.502556	2.76145	0.00575448	0.0757731	427.411	1.17256	0.381712	3.07186	0.0021273	0.0154967	FALSE	untNPHP1vsNPHP1ALP
ENSG00000142627	EPHA2	1969	9851.19	-0.932982	0.338652	-2.75499	0.00586941	0.0767503	4329.2	-1.70616	0.269437	-6.3323	2.41534e-10	6.10806e-08	FALSE	untNPHP1vsNPHP1ALP
ENSG00000161513	FDXR	2232	1342.09	-1.20748	0.439544	-2.74713	0.00601198	0.0782752	634.287	-0.742709	0.314008	-2.36525	0.0180177	0.0694674	FALSE	untNPHP1vsNPHP1ALP
ENSG00000152926	ZNF117	51351	523.562	1.15977	0.422524	2.74486	0.00605368	0.0786822	1028.1	0.93005	0.270292	3.4409	0.000579776	0.00626936	FALSE	untNPHP1vsNPHP1ALP
ENSG00000152926	ZNF117	109504726	523.562	1.15977	0.422524	2.74486	0.00605368	0.0786822	1028.1	0.93005	0.270292	3.4409	0.000579776	0.00626936	FALSE	untNPHP1vsNPHP1ALP
ENSG00000130202	NECTIN2	5819	9929.74	-1.21664	0.443651	-2.74234	0.00610039	0.0788813	4137.56	-1.2515	0.363211	-3.44565	0.000569686	0.00623294	FALSE	untNPHP1vsNPHP1ALP
ENSG00000167766	ZNF83	55769	1925.46	1.19984	0.438687	2.73508	0.00623658	0.0802979	3342.53	0.633988	0.278607	2.27556	0.0228723	0.0818398	FALSE	untNPHP1vsNPHP1ALP
ENSG00000122694	GLIPR2	152007	2106.48	-0.957285	0.350485	-2.73132	0.00630818	0.0807373	933.229	-1.58395	0.291164	-5.44005	5.3266e-08	5.3881e-06	FALSE	untNPHP1vsNPHP1ALP
ENSG00000169991	IFFO2	126917	1468.92	-0.9954	0.3645	-2.73087	0.00631682	0.0807793	671.838	-1.32378	0.307581	-4.30384	1.67861e-05	0.000503448	FALSE	untNPHP1vsNPHP1ALP
ENSG00000138771	SHROOM3	57619	1996.83	-0.983712	0.360589	-2.72807	0.00637064	0.0812606	971.648	-1.05115	0.347709	-3.02308	0.00250218	0.017412	FALSE	untNPHP1vsNPHP1ALP
ENSG00000177469	CAVIN1	284119	26592.8	-1.08801	0.399368	-2.72433	0.00644313	0.0819081	10263.3	-2.10876	0.341065	-6.18286	6.2949e-10	1.3734e-07	FALSE	untNPHP1vsNPHP1ALP
ENSG00000214029	ZNF891	101060200	208.948	1.40202	0.515335	2.7206	0.00651626	0.0826984	518.075	1.3176	0.353078	3.73174	0.000190159	0.00287096	FALSE	untNPHP1vsNPHP1ALP
ENSG00000138468	SENP7	57337	931.054	1.06994	0.394946	2.70906	0.00674733	0.0848325	2043.55	1.20757	0.409194	2.95109	0.00316652	0.0204663	FALSE	untNPHP1vsNPHP1ALP
ENSG00000188994	ZNF292	23036	2206.88	1.04638	0.387005	2.7038	0.0068551	0.0857712	3944.52	0.774898	0.299804	2.58468	0.00974695	0.0454036	FALSE	untNPHP1vsNPHP1ALP
ENSG00000059588	TARBP1	6894	1589.06	1.04001	0.384765	2.70298	0.00687217	0.0858423	2705.97	0.671246	0.289573	2.31805	0.0204465	0.0755831	FALSE	untNPHP1vsNPHP1ALP
ENSG00000150627	WDR17	116966	232.14	1.26827	0.470262	2.69695	0.00699772	0.0871218	459.555	0.89736	0.327572	2.73943	0.00615459	0.0324374	FALSE	untNPHP1vsNPHP1ALP
ENSG00000111348	ARHGDIB	397	170.319	-1.49994	0.557942	-2.68834	0.00718083	0.0886694	57.729	-1.60908	0.731835	-2.19869	0.0279003	0.0939323	FALSE	untNPHP1vsNPHP1ALP
ENSG00000218891	ZNF579	163033	2672.29	-1.33682	0.497405	-2.68758	0.00719723	0.0887992	1193.62	-0.705465	0.323297	-2.1821	0.0291022	0.0968072	FALSE	untNPHP1vsNPHP1ALP
ENSG00000165494	PCF11	51585	1489.53	0.94268	0.351453	2.68223	0.00731324	0.0897896	2658.01	0.825831	0.283292	2.91512	0.00355554	0.0220593	FALSE	untNPHP1vsNPHP1ALP
ENSG00000142871	CCN1	3491	32698	-0.96525	0.3601	-2.68051	0.00735111	0.0898886	12352.8	-2.82031	0.333775	-8.44973	2.91981e-17	6.49774e-14	FALSE	untNPHP1vsNPHP1ALP
ENSG00000144283	PKP4	8502	6294.43	1.05945	0.397527	2.66511	0.00769635	0.0925667	13325.7	1.14303	0.415229	2.75277	0.00590937	0.0315819	FALSE	untNPHP1vsNPHP1ALP
ENSG00000131016	AKAP12	9590	23317.8	1.09084	0.40944	2.66422	0.00771665	0.0927036	21193.4	-1.45136	0.219909	-6.59983	4.11633e-11	1.34713e-08	TRUE	untNPHP1vsNPHP1ALP
ENSG00000120137	PANK3	79646	3739.73	0.887115	0.334034	2.65577	0.00791285	0.09431	7399.08	1.08236	0.278849	3.88151	0.000103811	0.00186307	FALSE	untNPHP1vsNPHP1ALP
ENSG00000159399	HK2	3099	3512.78	1.35178	0.509708	2.65206	0.00800033	0.0947093	3293.03	-1.56689	0.36999	-4.23495	2.28599e-05	0.000620799	TRUE	untNPHP1vsNPHP1ALP
ENSG00000163485	ADORA1	134	2116.59	-1.49952	0.565441	-2.65195	0.0080029	0.0947093	848.453	-0.81556	0.286129	-2.85033	0.00436743	0.0254965	FALSE	untNPHP1vsNPHP1ALP
ENSG00000206503	HLA-A	3105	21692.4	-0.984636	0.371643	-2.64941	0.00806323	0.0951991	11360.7	-0.744194	0.250266	-2.97361	0.00294321	0.0194011	FALSE	untNPHP1vsNPHP1ALP
ENSG00000213626	LBH	81606	3496.9	-1.33374	0.503775	-2.6475	0.00810894	0.0955891	1478.22	-0.927841	0.354005	-2.62099	0.00876756	0.0420141	FALSE	untNPHP1vsNPHP1ALP
ENSG00000205683	DPF3	8110	317.807	1.23191	0.465764	2.64492	0.00817098	0.0960723	300.359	-1.39674	0.392146	-3.56179	0.000368328	0.00461342	TRUE	untNPHP1vsNPHP1ALP
ENSG00000125772	GPCPD1	56261	1414.65	1.1009	0.416465	2.64344	0.00820691	0.0962175	2787.38	0.971649	0.325937	2.98109	0.00287222	0.0190346	FALSE	untNPHP1vsNPHP1ALP
ENSG00000169750	RAC3	5881	672.389	-1.08371	0.410927	-2.63724	0.00835836	0.0973872	313.888	-1.02728	0.413159	-2.48642	0.0129037	0.0550746	FALSE	untNPHP1vsNPHP1ALP
ENSG00000131116	ZNF428	126299	1131.84	-1.10414	0.419143	-2.63428	0.00843167	0.0979386	486.959	-1.37702	0.365104	-3.77158	0.000162218	0.0025436	FALSE	untNPHP1vsNPHP1ALP
ENSG00000179431	FJX1	24147	1510.57	-1.16973	0.444227	-2.63318	0.00845896	0.09818	651.352	-1.19563	0.436085	-2.74175	0.00611131	0.032335	FALSE	untNPHP1vsNPHP1ALP
ENSG00000197044	ZNF441	126068	332.148	1.19171	0.452673	2.63262	0.00847299	0.0982672	880.866	1.53169	0.344881	4.44121	8.94529e-06	0.000320046	FALSE	untNPHP1vsNPHP1ALP
ENSG00000138593	SECISBP2L	9728	2764.25	0.876787	0.334384	2.6221	0.008739	0.100732	4874.82	0.835604	0.302402	2.76322	0.00572335	0.0308844	FALSE	untNPHP1vsNPHP1ALP
ENSG00000180611	MB21D2	151963	487.731	-1.14499	0.437517	-2.61702	0.00887002	0.102068	228.205	-0.892445	0.434867	-2.05223	0.0401476	0.119829	FALSE	untNPHP1vsNPHP1ALP
ENSG00000006118	TMEM132A	54972	13679.6	-1.3819	0.528282	-2.61583	0.00890115	0.102068	5255.78	-1.24186	0.44566	-2.78657	0.00532688	0.0292702	FALSE	untNPHP1vsNPHP1ALP
ENSG00000248905	FMN1	342184	392.484	1.27822	0.488781	2.61512	0.00891973	0.102191	1246.25	1.84723	0.36333	5.08416	3.69251e-07	2.72497e-05	FALSE	untNPHP1vsNPHP1ALP
ENSG00000152582	SPEF2	79925	251.516	1.21165	0.463784	2.61253	0.00898758	0.102734	658.544	1.50039	0.419177	3.57938	0.000344409	0.00439982	FALSE	untNPHP1vsNPHP1ALP
ENSG00000126062	TMEM115	11070	2584.01	-1.03834	0.397625	-2.61135	0.00901856	0.102932	1353.56	-0.65418	0.291883	-2.24124	0.0250104	0.0871623	FALSE	untNPHP1vsNPHP1ALP
ENSG00000109458	GAB1	2549	1062.8	0.927944	0.357317	2.59697	0.00940492	0.10574	2032.61	0.987579	0.37913	2.60485	0.00919138	0.0435573	FALSE	untNPHP1vsNPHP1ALP
ENSG00000167703	SLC43A2	124935	674.338	-1.62886	0.630138	-2.58492	0.00974007	0.108138	762.365	1.89166	0.456264	4.14598	3.38362e-05	0.000822042	TRUE	untNPHP1vsNPHP1ALP
ENSG00000163596	ICA1L	130026	265.696	1.18271	0.457876	2.58303	0.00979367	0.108493	518.693	0.906129	0.384802	2.35479	0.018533	0.0707919	FALSE	untNPHP1vsNPHP1ALP
ENSG00000166004	CEP295	85459	593.917	1.63903	0.635149	2.58055	0.00986443	0.108676	1167.3	0.72239	0.325183	2.22149	0.0263181	0.0902995	FALSE	untNPHP1vsNPHP1ALP
ENSG00000164180	TMEM161B	153396	715.257	1.10471	0.4285	2.57809	0.00993469	0.109277	1514.2	1.11964	0.394758	2.83627	0.00456436	0.0263695	FALSE	untNPHP1vsNPHP1ALP
ENSG00000173786	CNP	1267	6877.81	-1.04181	0.405214	-2.57102	0.0101399	0.111126	3490.24	-0.772927	0.291089	-2.65529	0.00792402	0.0392043	FALSE	untNPHP1vsNPHP1ALP
ENSG00000181381	DDX60L	91351	1074.18	1.05427	0.410069	2.57095	0.0101419	0.111126	1812.02	0.633056	0.29455	2.14923	0.0316158	0.101968	FALSE	untNPHP1vsNPHP1ALP
ENSG00000167103	PIP5KL1	138429	85.1383	1.83659	0.715585	2.56656	0.0102714	0.112057	76.8945	-2.43322	0.728945	-3.338	0.000843826	0.00816456	TRUE	untNPHP1vsNPHP1ALP
ENSG00000175066	GK5	256356	976.303	1.071	0.417889	2.56288	0.0103809	0.112411	1648.86	0.630159	0.281403	2.23934	0.0251335	0.0874199	FALSE	untNPHP1vsNPHP1ALP
ENSG00000103254	ANTKMT	65990	1884.62	-0.994322	0.388034	-2.56246	0.0103934	0.112411	783.906	-1.87693	0.333498	-5.62801	1.82296e-08	2.25379e-06	FALSE	untNPHP1vsNPHP1ALP
ENSG00000083097	DOP1A	23033	814.9	0.991199	0.387484	2.55804	0.0105264	0.113605	1652.24	1.07961	0.320228	3.37139	0.000747899	0.00748187	FALSE	untNPHP1vsNPHP1ALP
ENSG00000065613	SLK	9748	3639.08	1.16901	0.457047	2.55774	0.0105356	0.113605	6875.67	0.836015	0.386846	2.16111	0.030687	0.100155	FALSE	untNPHP1vsNPHP1ALP
ENSG00000128573	FOXP2	93986	247.778	1.32297	0.517672	2.55561	0.0106001	0.113992	652.273	1.46952	0.31389	4.68165	2.84569e-06	0.00012977	FALSE	untNPHP1vsNPHP1ALP
ENSG00000115904	SOS1	6654	2317.48	1.05292	0.412223	2.55425	0.0106417	0.114358	4496.33	0.954431	0.314378	3.03593	0.00239794	0.0169194	FALSE	untNPHP1vsNPHP1ALP
ENSG00000172869	DMXL1	1657	1897.94	1.1389	0.446127	2.55285	0.0106845	0.114655	4392.32	1.28575	0.324586	3.9612	7.45748e-05	0.00147126	FALSE	untNPHP1vsNPHP1ALP
ENSG00000153029	MR1	3140	1224.76	-0.933368	0.365921	-2.55074	0.0107495	0.115107	1297.07	1.10654	0.266398	4.15372	3.27109e-05	0.00080086	TRUE	untNPHP1vsNPHP1ALP
ENSG00000167657	DAPK3	1613	7748.37	-0.994031	0.390216	-2.54739	0.0108533	0.115807	3891.54	-0.890032	0.401171	-2.21859	0.0265149	0.0908068	FALSE	untNPHP1vsNPHP1ALP
ENSG00000175130	MARCKSL1	65108	9121.05	-0.960406	0.377652	-2.5431	0.0109875	0.117041	3619.01	-2.34968	0.26101	-9.00226	2.21114e-19	6.15084e-16	FALSE	untNPHP1vsNPHP1ALP
ENSG00000095209	TMEM38B	55151	681.453	1.20577	0.474967	2.53864	0.0111284	0.11784	1403.42	1.01534	0.282184	3.59813	0.000320513	0.00416629	FALSE	untNPHP1vsNPHP1ALP
ENSG00000178904	DPY19L3	147991	2026.39	1.04887	0.413328	2.53761	0.0111611	0.118089	3918.58	0.954453	0.300368	3.17762	0.00148491	0.0120164	FALSE	untNPHP1vsNPHP1ALP
ENSG00000170801	HTRA3	94031	57.8685	-2.17746	0.858705	-2.53575	0.0112208	0.118637	66.3679	2.44895	0.684526	3.57759	0.000346782	0.00442504	TRUE	untNPHP1vsNPHP1ALP
ENSG00000169891	REPS2	9185	1056.78	2.04514	0.807548	2.53253	0.0113243	0.119313	2523.65	1.03515	0.489055	2.11664	0.03429	0.107781	FALSE	untNPHP1vsNPHP1ALP
ENSG00000217128	FNIP1	96459	1899.74	0.87722	0.346611	2.53085	0.0113786	0.119801	3845.94	1.13484	0.291282	3.89604	9.77793e-05	0.00178652	FALSE	untNPHP1vsNPHP1ALP
ENSG00000196976	LAGE3	8270	470.489	-1.01825	0.403036	-2.52646	0.011522	0.120888	224.994	-1.06275	0.453512	-2.34337	0.0191105	0.0723028	FALSE	untNPHP1vsNPHP1ALP
ENSG00000143878	RHOB	388	16881.9	-1.25745	0.498279	-2.52359	0.0116162	0.121623	6654.92	-1.46407	0.371596	-3.93995	8.14995e-05	0.00157166	FALSE	untNPHP1vsNPHP1ALP
ENSG00000132274	TRIM22	10346	4074.45	-0.902976	0.358199	-2.52088	0.0117063	0.122142	4329.46	1.08264	0.299793	3.6113	0.000304667	0.00402139	TRUE	untNPHP1vsNPHP1ALP
ENSG00000197601	FAR1	84188	4146.2	0.942751	0.374019	2.52059	0.0117157	0.122156	6905.32	0.664848	0.328027	2.02681	0.0426822	0.124751	FALSE	untNPHP1vsNPHP1ALP
ENSG00000078808	SDF4	51150	15399.1	-0.826992	0.328361	-2.51855	0.011784	0.122614	8623.39	-0.763203	0.27412	-2.7842	0.00536606	0.0294326	FALSE	untNPHP1vsNPHP1ALP
ENSG00000124151	NCOA3	8202	2542.22	0.913109	0.363069	2.51497	0.0119041	0.123523	4312.13	0.725806	0.24299	2.98698	0.00281746	0.0188174	FALSE	untNPHP1vsNPHP1ALP
ENSG00000064989	CALCRL	10203	140.044	-2.25527	0.897045	-2.51412	0.0119331	0.123685	122.4	2.04396	0.878737	2.32602	0.0200177	0.0744069	TRUE	untNPHP1vsNPHP1ALP
ENSG00000198707	CEP290	80184	1551.04	1.44657	0.576302	2.5101	0.0120698	0.124726	2839.36	0.637617	0.267752	2.38137	0.0172483	0.0673884	FALSE	untNPHP1vsNPHP1ALP
ENSG00000185909	KLHDC8B	200942	1360.08	-1.17688	0.469056	-2.50905	0.0121057	0.124927	677.942	-0.592744	0.298016	-1.98897	0.0467048	0.132496	FALSE	untNPHP1vsNPHP1ALP
ENSG00000124067	SLC12A4	6560	5518.75	-1.09701	0.437342	-2.50835	0.0121297	0.125089	2654.98	-0.87512	0.313787	-2.7889	0.00528879	0.0291563	FALSE	untNPHP1vsNPHP1ALP
ENSG00000140931	CMTM3	123920	5802.56	0.877694	0.35074	2.5024	0.0123353	0.126775	5504.75	-1.00168	0.33404	-2.99869	0.00271147	0.0183134	TRUE	untNPHP1vsNPHP1ALP
ENSG00000165322	ARHGAP12	94134	1839.46	0.946095	0.378294	2.50095	0.012386	0.127123	3285.92	0.827351	0.24548	3.37034	0.000750759	0.0074921	FALSE	untNPHP1vsNPHP1ALP
ENSG00000170153	RNF150	57484	287.164	-1.40064	0.560262	-2.49997	0.0124203	0.127218	303.666	1.55241	0.398449	3.89613	9.77403e-05	0.00178652	TRUE	untNPHP1vsNPHP1ALP
ENSG00000142546	NOSIP	51070	2923.2	-0.833018	0.334113	-2.49322	0.0126589	0.128919	1609.92	-0.821665	0.288856	-2.84455	0.00444741	0.025855	FALSE	untNPHP1vsNPHP1ALP
ENSG00000153914	SREK1	140890	3576.66	0.91184	0.365983	2.49148	0.0127211	0.12933	6280.67	0.804266	0.328372	2.44925	0.0143153	0.0592577	FALSE	untNPHP1vsNPHP1ALP
ENSG00000115808	STRN	6801	2080.01	1.18581	0.476428	2.48895	0.0128119	0.129737	3688.41	0.681799	0.340067	2.00489	0.0449744	0.129043	FALSE	untNPHP1vsNPHP1ALP
ENSG00000171016	PYGO1	26108	534.328	1.11315	0.447283	2.48869	0.0128214	0.129737	1040.82	0.940693	0.338537	2.7787	0.00545773	0.0297989	FALSE	untNPHP1vsNPHP1ALP
ENSG00000144445	KANSL1L	151050	711.647	0.966635	0.388818	2.48609	0.0129157	0.130311	1280.48	0.831431	0.37047	2.24426	0.0248158	0.086641	FALSE	untNPHP1vsNPHP1ALP
ENSG00000001084	GCLC	2729	2267.69	1.01461	0.40839	2.48442	0.0129764	0.130605	5135.77	1.30394	0.293029	4.44986	8.59263e-06	0.000313476	FALSE	untNPHP1vsNPHP1ALP
ENSG00000157741	UBN2	254048	1046.75	0.905473	0.365578	2.47683	0.0132556	0.132705	2267.3	1.25977	0.302566	4.16362	3.13248e-05	0.00078326	FALSE	untNPHP1vsNPHP1ALP
ENSG00000152953	STK32B	55351	930.11	-1.37125	0.554626	-2.47239	0.0134212	0.134008	374.912	-1.05172	0.514514	-2.04411	0.0409427	0.121485	FALSE	untNPHP1vsNPHP1ALP
ENSG00000070413	DGCR2	9993	8264.71	-0.933776	0.378191	-2.46906	0.0135469	0.135084	4455.21	-0.727463	0.241371	-3.01387	0.00257934	0.0177382	FALSE	untNPHP1vsNPHP1ALP
ENSG00000156042	CFAP70	118491	114.499	1.6625	0.673625	2.46799	0.0135876	0.135306	338.596	1.56787	0.448252	3.49774	0.000469213	0.00548449	FALSE	untNPHP1vsNPHP1ALP
ENSG00000161179	YDJC	150223	1896.5	-0.915723	0.371469	-2.46514	0.013696	0.135868	1019.25	-0.769637	0.338185	-2.27579	0.0228587	0.0818367	FALSE	untNPHP1vsNPHP1ALP
ENSG00000103187	COTL1	23406	17977.4	-1.05196	0.427123	-2.4629	0.0137817	0.136522	7761.04	-1.49775	0.295964	-5.06057	4.18005e-07	2.96251e-05	FALSE	untNPHP1vsNPHP1ALP
ENSG00000224877	NDUFAF8	284184	1575.78	-0.896952	0.364302	-2.46211	0.0138121	0.136733	766.247	-1.24657	0.337766	-3.69063	0.000223698	0.00324148	FALSE	untNPHP1vsNPHP1ALP
ENSG00000171988	JMJD1C	221037	2569.83	0.893173	0.362932	2.461	0.0138552	0.136891	4816.91	0.959168	0.329467	2.91127	0.00359959	0.0222145	FALSE	untNPHP1vsNPHP1ALP
ENSG00000072364	AFF4	27125	8628.03	0.882072	0.35846	2.46073	0.0138655	0.136902	14872.1	0.780268	0.241092	3.23639	0.0012105	0.0104656	FALSE	untNPHP1vsNPHP1ALP
ENSG00000129474	AJUBA	84962	8234.23	-0.931984	0.380189	-2.45137	0.0142314	0.139329	3941.56	-1.23282	0.289571	-4.25741	2.06811e-05	0.000579644	FALSE	untNPHP1vsNPHP1ALP
ENSG00000185338	SOCS1	8651	422.034	-1.56947	0.64071	-2.44958	0.0143021	0.139823	151.82	-1.12469	0.470899	-2.3884	0.016922	0.0665574	FALSE	untNPHP1vsNPHP1ALP
ENSG00000154080	CHST9	83539	1223.4	-0.961291	0.392461	-2.44939	0.0143097	0.139823	1323.88	1.17941	0.454473	2.59512	0.00945567	0.0444501	TRUE	untNPHP1vsNPHP1ALP
ENSG00000158258	CLSTN2	64084	10217.7	-1.67921	0.686774	-2.44507	0.0144823	0.140962	6805.44	0.89838	0.237193	3.78755	0.000152143	0.00241497	TRUE	untNPHP1vsNPHP1ALP
ENSG00000128881	TTBK2	146057	762.934	0.904795	0.370797	2.44013	0.0146818	0.142535	1298.07	0.738079	0.295612	2.49679	0.0125324	0.0539242	FALSE	untNPHP1vsNPHP1ALP
ENSG00000178952	TUFM	7284	8120.6	-0.793961	0.326286	-2.43333	0.0149606	0.144313	4381.07	-0.978679	0.262859	-3.72321	0.000196705	0.00294185	FALSE	untNPHP1vsNPHP1ALP
ENSG00000109618	SEPSECS	51091	619.272	1.0773	0.443106	2.43124	0.0150474	0.144872	1346.28	1.18836	0.33019	3.59904	0.0003194	0.00415672	FALSE	untNPHP1vsNPHP1ALP
ENSG00000089916	GPATCH2L	55668	2830.37	0.876273	0.362607	2.41659	0.0156667	0.149404	4568.39	0.634187	0.248065	2.55653	0.0105722	0.0477228	FALSE	untNPHP1vsNPHP1ALP
ENSG00000183354	BRD10	158358	1302.82	0.920617	0.381012	2.41624	0.0156817	0.149452	2256.06	0.770559	0.279807	2.75389	0.00588912	0.0314888	FALSE	untNPHP1vsNPHP1ALP
ENSG00000177685	CRACR2B	283229	335.739	-1.38211	0.57255	-2.41396	0.0157802	0.150011	123.075	-1.50116	0.525702	-2.85553	0.00429651	0.0251485	FALSE	untNPHP1vsNPHP1ALP
ENSG00000129038	LOXL1	4016	2505.19	-1.10943	0.45971	-2.41333	0.0158075	0.150082	1056.18	-1.45316	0.411939	-3.52762	0.000419306	0.00505484	FALSE	untNPHP1vsNPHP1ALP
ENSG00000161642	ZNF385A	25946	1071.82	-1.15258	0.47781	-2.41222	0.0158558	0.150351	527.623	-0.679966	0.327807	-2.07429	0.0380526	0.11556	FALSE	untNPHP1vsNPHP1ALP
ENSG00000167526	RPL13	6137	54822.7	-0.790806	0.328222	-2.40936	0.0159806	0.151249	31532.8	-0.726239	0.261825	-2.77376	0.00554127	0.0301063	FALSE	untNPHP1vsNPHP1ALP
ENSG00000130204	TOMM40	10452	3994.52	-0.801827	0.333111	-2.40709	0.0160803	0.151716	1875.78	-1.65942	0.338746	-4.89871	9.64694e-07	5.39404e-05	FALSE	untNPHP1vsNPHP1ALP
ENSG00000172270	BSG	682	34867.7	-0.822121	0.342617	-2.39953	0.016416	0.153752	20379	-0.613571	0.225443	-2.72162	0.00649618	0.0337674	FALSE	untNPHP1vsNPHP1ALP
ENSG00000164176	EDIL3	10085	4072.59	-1.32918	0.554103	-2.3988	0.0164491	0.153752	3463.96	1.04331	0.293578	3.55377	0.000379744	0.00470744	TRUE	untNPHP1vsNPHP1ALP
ENSG00000129932	DOHH	83475	1194.94	-0.973827	0.407726	-2.38844	0.0169203	0.156952	594.512	-0.978743	0.361063	-2.71072	0.00671364	0.0346252	FALSE	untNPHP1vsNPHP1ALP
ENSG00000135373	EHF	26298	219.893	2.58802	1.0836	2.38834	0.0169244	0.156952	217.127	-2.41102	0.95953	-2.51271	0.0119808	0.0521764	TRUE	untNPHP1vsNPHP1ALP
ENSG00000213859	KCTD11	147040	1209.75	-0.871156	0.364915	-2.38729	0.0169733	0.157105	612.01	-1.11375	0.331077	-3.36404	0.000768108	0.00760386	FALSE	untNPHP1vsNPHP1ALP
ENSG00000164897	TMUB1	83590	3135.26	-0.865181	0.362424	-2.38721	0.0169769	0.157105	1658.07	-0.92275	0.306674	-3.00889	0.00262203	0.0179541	FALSE	untNPHP1vsNPHP1ALP
ENSG00000149308	NPAT	4863	987.872	1.13831	0.477182	2.38548	0.0170567	0.157568	1948.69	0.948398	0.327158	2.8989	0.00374473	0.0228316	FALSE	untNPHP1vsNPHP1ALP
ENSG00000183808	RBM12B	389677	802.661	0.902613	0.37841	2.38528	0.0170663	0.157568	1291.53	0.60823	0.278182	2.18645	0.0287828	0.096147	FALSE	untNPHP1vsNPHP1ALP
ENSG00000155008	APOOL	139322	653.043	0.977349	0.41003	2.38361	0.017144	0.158168	1228.3	0.925382	0.326554	2.83378	0.0046001	0.026489	FALSE	untNPHP1vsNPHP1ALP
ENSG00000132688	NES	10763	141.364	-1.52639	0.641202	-2.38052	0.0172883	0.159228	39.2609	-3.2963	0.990325	-3.32851	0.000873131	0.00839752	FALSE	untNPHP1vsNPHP1ALP
ENSG00000150907	FOXO1	2308	1513.04	1.2901	0.542101	2.37982	0.0173211	0.159335	4989.12	1.91535	0.437938	4.37357	1.22233e-05	0.000389709	FALSE	untNPHP1vsNPHP1ALP
ENSG00000204130	RUFY2	55680	916.169	0.988589	0.416014	2.37634	0.0174854	0.160455	1569.05	0.705054	0.289122	2.4386	0.0147443	0.0603827	FALSE	untNPHP1vsNPHP1ALP
ENSG00000086504	MRPL28	10573	3056.09	-0.807026	0.340171	-2.37241	0.0176725	0.161581	1500.44	-1.39739	0.281506	-4.96398	6.90617e-07	4.31713e-05	FALSE	untNPHP1vsNPHP1ALP
ENSG00000161921	CXCL16	58191	821.705	-1.57369	0.663723	-2.371	0.01774	0.162079	243.497	-2.25462	0.557211	-4.04626	5.2042e-05	0.0011399	FALSE	untNPHP1vsNPHP1ALP
ENSG00000154188	ANGPT1	284	54.0811	-2.25612	0.951618	-2.37083	0.0177484	0.162079	70.2957	2.75114	0.863727	3.1852	0.00144653	0.0117916	TRUE	untNPHP1vsNPHP1ALP
ENSG00000163428	LRRC58	116064	2990.79	0.896303	0.378462	2.36828	0.0178711	0.162701	4779.09	0.594158	0.259036	2.29373	0.021806	0.0790857	FALSE	untNPHP1vsNPHP1ALP
ENSG00000076826	CAMSAP3	57662	386.758	-1.53533	0.648446	-2.36771	0.0178987	0.162701	125.675	-1.7513	0.546094	-3.20697	0.00134142	0.0112674	FALSE	untNPHP1vsNPHP1ALP
ENSG00000126457	PRMT1	3276	8275.03	-0.849472	0.358822	-2.36739	0.0179139	0.162701	4376.42	-0.954049	0.263466	-3.62114	0.000293305	0.00389917	FALSE	untNPHP1vsNPHP1ALP
ENSG00000173950	XXYLT1	152002	1792.62	-0.860253	0.363397	-2.36725	0.0179207	0.162701	982.998	-0.794364	0.314992	-2.52185	0.0116739	0.0512407	FALSE	untNPHP1vsNPHP1ALP
ENSG00000127824	TUBA4A	7277	6372.83	-1.37978	0.583111	-2.36624	0.0179696	0.162818	2852.64	-0.618879	0.274346	-2.25583	0.0240811	0.0849535	FALSE	untNPHP1vsNPHP1ALP
ENSG00000052802	MSMO1	6307	3639.81	0.904909	0.382598	2.36517	0.0180218	0.162932	11092.6	1.92107	0.361866	5.3088	1.10352e-07	1.04058e-05	FALSE	untNPHP1vsNPHP1ALP
ENSG00000140396	NCOA2	10499	1645.26	0.837974	0.354673	2.36267	0.018144	0.163513	2800.49	0.775304	0.28919	2.68095	0.00734137	0.0369459	FALSE	untNPHP1vsNPHP1ALP
ENSG00000136770	DNAJC1	64215	1930.15	-0.861916	0.364867	-2.36227	0.0181632	0.163542	1722.51	0.650832	0.315089	2.06555	0.0388708	0.117404	TRUE	untNPHP1vsNPHP1ALP
ENSG00000115464	USP34	9736	4827.02	0.97493	0.413288	2.35896	0.0183261	0.16427	9140.38	0.939241	0.284651	3.29962	0.000968148	0.00898463	FALSE	untNPHP1vsNPHP1ALP
ENSG00000147162	OGT	8473	7598.11	0.984095	0.417499	2.35712	0.0184174	0.164626	12348.1	0.589815	0.272231	2.1666	0.0302656	0.0991946	FALSE	untNPHP1vsNPHP1ALP
ENSG00000165023	DIRAS2	54769	481.415	-1.64058	0.696201	-2.35647	0.0184495	0.164626	366.34	1.1509	0.53969	2.13253	0.0329635	0.104616	TRUE	untNPHP1vsNPHP1ALP
ENSG00000104856	RELB	5971	1529.37	-0.973606	0.413241	-2.35603	0.0184716	0.164626	730.027	-1.16128	0.337266	-3.44321	0.00057485	0.00625255	FALSE	untNPHP1vsNPHP1ALP
ENSG00000213722	DDAH2	23564	3401.79	-1.04699	0.4444	-2.35596	0.018475	0.164626	1527.17	-1.29507	0.301413	-4.29665	1.73397e-05	0.000511774	FALSE	untNPHP1vsNPHP1ALP
ENSG00000129003	VPS13C	54832	3656.23	0.852271	0.361856	2.35527	0.018509	0.164832	9219.2	1.58502	0.30422	5.21011	1.88728e-07	1.61537e-05	FALSE	untNPHP1vsNPHP1ALP
ENSG00000055609	KMT2C	58508	2766.38	0.803483	0.341846	2.35043	0.0187519	0.166504	6058.22	1.33347	0.307944	4.33025	1.4894e-05	0.000456544	FALSE	untNPHP1vsNPHP1ALP
ENSG00000180628	PCGF5	84333	2101.8	0.860027	0.366354	2.34753	0.0188983	0.167685	3480.32	0.699242	0.347863	2.01011	0.0444197	0.128093	FALSE	untNPHP1vsNPHP1ALP
ENSG00000173801	JUP	3728	17347.4	-0.787429	0.335534	-2.34679	0.0189359	0.167685	9563.65	-0.899384	0.227937	-3.94576	7.95468e-05	0.00154741	FALSE	untNPHP1vsNPHP1ALP
ENSG00000115009	CCL20	6364	60.4326	2.72035	1.15936	2.34643	0.0189541	0.167685	56.7896	-3.11607	1.10392	-2.82272	0.00476177	0.0271435	TRUE	untNPHP1vsNPHP1ALP
ENSG00000082258	CCNT2	905	1958.69	0.801059	0.341981	2.3424	0.0191599	0.168932	3412.75	0.851366	0.291285	2.9228	0.00346901	0.0217341	FALSE	untNPHP1vsNPHP1ALP
ENSG00000253368	TRNP1	388610	7590.35	1.10105	0.470217	2.34158	0.0192022	0.169108	6335.36	-2.00263	0.326678	-6.13029	8.77198e-10	1.87703e-07	TRUE	untNPHP1vsNPHP1ALP
ENSG00000118596	SLC16A7	9194	854.586	1.15423	0.49431	2.33503	0.0195417	0.170603	2171.54	1.47124	0.455028	3.23329	0.00122374	0.010531	FALSE	untNPHP1vsNPHP1ALP
ENSG00000110711	AIP	9049	2096.61	-0.842952	0.361559	-2.33144	0.0197303	0.171851	1195.57	-0.666206	0.272932	-2.44092	0.0146497	0.0601282	FALSE	untNPHP1vsNPHP1ALP
ENSG00000072134	EPN2	22905	1075.77	0.885912	0.380063	2.33096	0.0197555	0.17196	1032.84	-0.965613	0.288961	-3.34168	0.000832744	0.0081223	TRUE	untNPHP1vsNPHP1ALP
ENSG00000145780	FEM1C	56929	1668.38	0.957083	0.410818	2.3297	0.0198219	0.172259	2946.37	0.795762	0.243157	3.27263	0.00106552	0.00960716	FALSE	untNPHP1vsNPHP1ALP
ENSG00000187824	TMEM220	388335	299.741	1.11705	0.479719	2.32856	0.0198826	0.17248	572.343	0.892279	0.322743	2.76467	0.005698	0.0307775	FALSE	untNPHP1vsNPHP1ALP
ENSG00000105373	NOP53	29997	11188.6	-0.90902	0.390662	-2.32687	0.0199723	0.173005	6083.82	-0.732836	0.254334	-2.88139	0.0039592	0.0237744	FALSE	untNPHP1vsNPHP1ALP
ENSG00000129521	EGLN3	112399	1043.1	1.49949	0.644512	2.32655	0.019989	0.173005	929.043	-2.06938	0.469976	-4.40316	1.06688e-05	0.000357082	TRUE	untNPHP1vsNPHP1ALP
ENSG00000158158	CNNM4	26504	891.279	0.887841	0.382026	2.32403	0.0201237	0.173474	918.645	-0.680788	0.276036	-2.4663	0.0136517	0.0573219	TRUE	untNPHP1vsNPHP1ALP
ENSG00000088356	PDRG1	81572	1082.31	-0.864103	0.372509	-2.31968	0.0203579	0.174893	579.139	-0.877716	0.330031	-2.6595	0.00782571	0.0388115	FALSE	untNPHP1vsNPHP1ALP
ENSG00000159685	CHCHD6	84303	606.973	-0.888326	0.382992	-2.31944	0.0203712	0.174907	321.225	-0.881051	0.438348	-2.00993	0.0444382	0.128093	FALSE	untNPHP1vsNPHP1ALP
ENSG00000119888	EPCAM	4072	1332.86	-1.13376	0.489187	-2.31763	0.0204692	0.175649	1059.23	0.678167	0.306092	2.21556	0.0267214	0.0913815	TRUE	untNPHP1vsNPHP1ALP
ENSG00000095637	SORBS1	10580	646.488	0.937025	0.404426	2.31692	0.0205078	0.175713	547.901	-1.65102	0.314774	-5.24509	1.56205e-07	1.37944e-05	TRUE	untNPHP1vsNPHP1ALP
ENSG00000112578	BYSL	705	1342.01	-0.823332	0.355582	-2.31545	0.0205882	0.176168	772.091	-0.666483	0.330127	-2.01887	0.043501	0.126468	FALSE	untNPHP1vsNPHP1ALP
ENSG00000164124	TMEM144	55314	334.726	1.12763	0.487324	2.31392	0.0206721	0.176397	736.174	1.18746	0.29583	4.01397	5.97049e-05	0.00124875	FALSE	untNPHP1vsNPHP1ALP
ENSG00000129250	KIF1C	10749	15344.8	-0.913438	0.395874	-2.30739	0.0210328	0.178554	7727.74	-1.04042	0.313962	-3.31384	0.000920239	0.00867754	FALSE	untNPHP1vsNPHP1ALP
ENSG00000187051	RPS19BP1	91582	2290.53	-0.902744	0.391319	-2.30693	0.0210588	0.178566	1170.74	-1.00353	0.358888	-2.79623	0.00517031	0.0287621	FALSE	untNPHP1vsNPHP1ALP
ENSG00000163870	TPRA1	131601	3130.58	-0.787735	0.341799	-2.30467	0.0211848	0.179138	1839.67	-0.645639	0.321676	-2.00711	0.0447381	0.128531	FALSE	untNPHP1vsNPHP1ALP
ENSG00000197323	TRIM33	51592	2417.98	0.82817	0.359536	2.30344	0.021254	0.179623	4371.56	0.916255	0.287501	3.18696	0.00143776	0.0117628	FALSE	untNPHP1vsNPHP1ALP
ENSG00000176410	DNAJC30	84277	513.148	-0.948086	0.412099	-2.30062	0.0214128	0.180459	266.858	-0.844661	0.41901	-2.01585	0.0438159	0.127124	FALSE	untNPHP1vsNPHP1ALP
ENSG00000125731	SH2D3A	10045	268.777	-1.42032	0.619339	-2.29329	0.0218315	0.182608	99.2545	-1.351	0.650122	-2.07807	0.0377031	0.114718	FALSE	untNPHP1vsNPHP1ALP
ENSG00000159216	RUNX1	861	2384.23	1.12326	0.489843	2.2931	0.0218424	0.182608	2514.49	-0.809948	0.308284	-2.62728	0.00860711	0.0415441	TRUE	untNPHP1vsNPHP1ALP
ENSG00000159216	RUNX1	100506403	2384.23	1.12326	0.489843	2.2931	0.0218424	0.182608	2514.49	-0.809948	0.308284	-2.62728	0.00860711	0.0415441	TRUE	untNPHP1vsNPHP1ALP
ENSG00000145022	TCTA	6988	1464.01	-0.877876	0.383262	-2.29054	0.0219902	0.182872	1317.96	0.688034	0.272102	2.52859	0.0114521	0.0505867	TRUE	untNPHP1vsNPHP1ALP
ENSG00000005187	ACSM3	6296	379.674	-1.94851	0.851073	-2.28948	0.0220515	0.183179	274.77	1.38527	0.523298	2.6472	0.00811618	0.039942	TRUE	untNPHP1vsNPHP1ALP
ENSG00000169692	AGPAT2	10555	2890.93	-0.770159	0.336552	-2.28838	0.0221153	0.183608	1623.59	-0.851529	0.310647	-2.74115	0.00612247	0.0323786	FALSE	untNPHP1vsNPHP1ALP
ENSG00000107290	SETX	23064	5045.35	0.771016	0.336997	2.2879	0.0221431	0.183738	8473.69	0.783948	0.233284	3.36049	0.000778038	0.00768165	FALSE	untNPHP1vsNPHP1ALP
ENSG00000146414	SHPRH	257218	620.133	1.17924	0.516059	2.28509	0.0223078	0.184692	1397.51	1.20861	0.409295	2.9529	0.00314802	0.0204007	FALSE	untNPHP1vsNPHP1ALP
ENSG00000121879	PIK3CA	5290	1357.16	0.919708	0.402591	2.28447	0.0223439	0.184692	2197.46	0.611102	0.288768	2.11624	0.0343243	0.107825	FALSE	untNPHP1vsNPHP1ALP
ENSG00000132003	ZSWIM4	65249	902.613	-0.942219	0.412671	-2.28322	0.0224174	0.185097	475.632	-0.797673	0.325824	-2.44817	0.0143582	0.0593277	FALSE	untNPHP1vsNPHP1ALP
ENSG00000167700	MFSD3	113655	1680.15	-1.1188	0.490582	-2.28055	0.0225748	0.185888	772.894	-1.01284	0.367232	-2.75804	0.00581494	0.0312574	FALSE	untNPHP1vsNPHP1ALP
ENSG00000181754	AMIGO1	57463	258.83	-1.16178	0.50963	-2.27966	0.0226281	0.186123	229.783	0.955072	0.405399	2.35588	0.0184786	0.0707299	TRUE	untNPHP1vsNPHP1ALP
ENSG00000104897	SF3A2	8175	2883.81	-0.929938	0.408681	-2.27546	0.0228781	0.187519	1364.75	-1.30468	0.326953	-3.99044	6.59518e-05	0.00135646	FALSE	untNPHP1vsNPHP1ALP
ENSG00000160087	UBE2J2	118424	3748.48	-0.756689	0.332613	-2.27498	0.0229068	0.187519	2074.69	-0.939407	0.253932	-3.69945	0.000216067	0.00316756	FALSE	untNPHP1vsNPHP1ALP
ENSG00000162729	IGSF8	93185	3589.31	-1.05167	0.462316	-2.27478	0.0229192	0.187519	1548.01	-1.48027	0.367228	-4.03093	5.55568e-05	0.00118881	FALSE	untNPHP1vsNPHP1ALP
ENSG00000068028	RASSF1	11186	1178.31	-0.900574	0.397282	-2.26684	0.0234002	0.190499	591.75	-1.07589	0.406271	-2.64821	0.00809192	0.0398402	FALSE	untNPHP1vsNPHP1ALP
ENSG00000162522	NHSL3	57648	8910.44	-0.979375	0.432616	-2.26385	0.0235836	0.191269	4717.44	-0.70979	0.280485	-2.53058	0.0113874	0.0503407	FALSE	untNPHP1vsNPHP1ALP
ENSG00000130147	SH3BP4	23677	11539.9	-0.843833	0.373812	-2.25737	0.0239849	0.192871	6655.83	-0.632529	0.304429	-2.07776	0.0377317	0.114773	FALSE	untNPHP1vsNPHP1ALP
ENSG00000157216	SSBP3	23648	2519.28	-0.825228	0.365573	-2.25736	0.0239858	0.192871	1387.6	-0.839673	0.306366	-2.74075	0.00612984	0.0323875	FALSE	untNPHP1vsNPHP1ALP
ENSG00000011105	TSPAN9	10867	5721.42	-0.758892	0.336275	-2.25676	0.0240231	0.193068	2964.94	-1.22606	0.246032	-4.98333	6.24999e-07	4.04431e-05	FALSE	untNPHP1vsNPHP1ALP
ENSG00000100401	RANGAP1	5905	12235.3	-0.803449	0.356085	-2.25634	0.0240493	0.193176	5960.5	-1.44933	0.319963	-4.52969	5.90699e-06	0.000227429	FALSE	untNPHP1vsNPHP1ALP
ENSG00000164402	SEPTIN8	23176	5312.19	-0.908048	0.402628	-2.2553	0.0241142	0.19347	2952.16	-0.659619	0.253695	-2.60005	0.00932112	0.0440221	FALSE	untNPHP1vsNPHP1ALP
ENSG00000068001	HYAL2	8692	3473.45	-0.790426	0.350779	-2.25335	0.0242373	0.194169	1722.66	-1.37508	0.301567	-4.55978	5.12082e-06	0.000204227	FALSE	untNPHP1vsNPHP1ALP
ENSG00000038219	BOD1L1	259282	3513.58	0.851794	0.378313	2.25156	0.02435	0.194968	6383.31	0.915384	0.22788	4.01696	5.89531e-05	0.00124121	FALSE	untNPHP1vsNPHP1ALP
ENSG00000161016	RPL8	6132	50831.6	-0.779796	0.346402	-2.25113	0.024377	0.195078	27233.6	-1.0376	0.301324	-3.44346	0.000574311	0.00625255	FALSE	untNPHP1vsNPHP1ALP
ENSG00000133250	ZNF414	84330	860.695	-1.1267	0.500549	-2.25094	0.0243897	0.195078	415.905	-0.807068	0.390494	-2.06679	0.0387543	0.117095	FALSE	untNPHP1vsNPHP1ALP
ENSG00000110422	HIPK3	10114	3485.19	0.752944	0.334617	2.25017	0.0244384	0.195348	5943.87	0.829547	0.270259	3.06945	0.00214453	0.0155758	FALSE	untNPHP1vsNPHP1ALP
ENSG00000130545	CRB3	92359	705.29	-1.158	0.516518	-2.24194	0.0249656	0.198317	318.852	-1.01471	0.364675	-2.78251	0.0053941	0.0295167	FALSE	untNPHP1vsNPHP1ALP
ENSG00000137124	ALDH1B1	219	4344.18	-1.15813	0.517104	-2.23964	0.025114	0.198868	1955.94	-1.01693	0.451855	-2.25056	0.0244135	0.0856126	FALSE	untNPHP1vsNPHP1ALP
ENSG00000188157	AGRN	375790	84309.9	-0.764925	0.341983	-2.23674	0.0253036	0.200159	42150.8	-1.39064	0.277988	-5.00253	5.65813e-07	3.76994e-05	FALSE	untNPHP1vsNPHP1ALP
ENSG00000105248	YJU2	55702	932.407	-0.80971	0.36228	-2.23504	0.025415	0.200934	523.968	-0.78266	0.323743	-2.41754	0.0156259	0.0627689	FALSE	untNPHP1vsNPHP1ALP
ENSG00000177034	MTX3	345778	1036.49	0.814956	0.365052	2.23244	0.0255859	0.201757	1758.21	0.782058	0.278979	2.80329	0.00505849	0.0283556	FALSE	untNPHP1vsNPHP1ALP
ENSG00000185453	ZSWIM9	374920	730.278	-1.02986	0.462001	-2.22912	0.0258057	0.203065	344.74	-1.09323	0.349583	-3.12724	0.00176454	0.0135128	FALSE	untNPHP1vsNPHP1ALP
ENSG00000119559	C19orf25	148223	1483.82	-0.823377	0.369451	-2.22865	0.0258373	0.203102	834.644	-0.75371	0.293148	-2.57109	0.0101378	0.0465743	FALSE	untNPHP1vsNPHP1ALP
ENSG00000184863	RBM33	155435	2619.72	0.814849	0.3659	2.22697	0.0259491	0.203522	4338.35	0.730292	0.260298	2.8056	0.00502237	0.0282384	FALSE	untNPHP1vsNPHP1ALP
ENSG00000136295	TTYH3	80727	17432.8	-0.818047	0.367764	-2.22438	0.0261228	0.203963	8116.88	-1.6546	0.337232	-4.9064	9.2762e-07	5.23852e-05	FALSE	untNPHP1vsNPHP1ALP
ENSG00000168769	TET2	54790	1185.61	0.843868	0.379916	2.2212	0.0263376	0.205216	1977.92	0.724335	0.335111	2.16148	0.0306584	0.100113	FALSE	untNPHP1vsNPHP1ALP
ENSG00000196865	NHLRC2	374354	1704.17	0.788046	0.355453	2.21702	0.0266217	0.206788	2795.3	0.719466	0.310948	2.31378	0.0206795	0.076166	FALSE	untNPHP1vsNPHP1ALP
ENSG00000173273	TNKS	8658	3448.35	0.768478	0.346725	2.21639	0.026665	0.206911	7357.32	1.29792	0.357005	3.63557	0.00027737	0.00375988	FALSE	untNPHP1vsNPHP1ALP
ENSG00000099330	OCEL1	79629	904.746	-1.01082	0.456116	-2.21615	0.026681	0.206929	467.637	-0.748061	0.35938	-2.08153	0.0373853	0.114063	FALSE	untNPHP1vsNPHP1ALP
ENSG00000143850	PLEKHA6	22874	1960.11	0.975882	0.441223	2.21176	0.0269829	0.20852	2100.57	-0.612714	0.273883	-2.23713	0.0252777	0.0878129	TRUE	untNPHP1vsNPHP1ALP
ENSG00000104047	DTWD1	56986	722.336	0.84508	0.382309	2.21047	0.0270728	0.209	1276.36	0.855969	0.316326	2.70597	0.00681055	0.0349001	FALSE	untNPHP1vsNPHP1ALP
ENSG00000051825	MPHOSPH9	10198	1170.68	1.01098	0.457457	2.20999	0.0271055	0.209038	2166.79	0.868253	0.397423	2.18471	0.0289103	0.0963915	FALSE	untNPHP1vsNPHP1ALP
ENSG00000039319	ZFYVE16	9765	2261.33	0.920556	0.419461	2.19461	0.0281913	0.215538	4051.46	0.843085	0.391247	2.15486	0.0311724	0.101213	FALSE	untNPHP1vsNPHP1ALP
ENSG00000241553	ARPC4	10093	4827.36	-0.771911	0.351903	-2.19354	0.0282688	0.215802	2398.62	-1.41741	0.327715	-4.32512	1.52452e-05	0.000464749	FALSE	untNPHP1vsNPHP1ALP
ENSG00000166166	TRMT61A	115708	1160.7	-0.999828	0.455987	-2.19267	0.0283312	0.216059	555.493	-1.09301	0.327148	-3.34102	0.000834706	0.0081329	FALSE	untNPHP1vsNPHP1ALP
ENSG00000105701	FKBP8	23770	15283.6	-0.747466	0.341272	-2.19024	0.0285071	0.216743	8587.07	-0.888077	0.287795	-3.0858	0.00203008	0.0150191	FALSE	untNPHP1vsNPHP1ALP
ENSG00000181396	OGFOD3	79701	2279.03	-0.73999	0.338265	-2.1876	0.0286985	0.217759	1179.43	-1.27558	0.291566	-4.37493	1.21469e-05	0.000388584	FALSE	untNPHP1vsNPHP1ALP
ENSG00000085382	HACE1	57531	781.902	1.00094	0.457601	2.18737	0.0287155	0.217779	1322.4	0.673641	0.340796	1.97667	0.0480791	0.135122	FALSE	untNPHP1vsNPHP1ALP
ENSG00000158710	TAGLN2	8407	33315.4	-0.838918	0.384508	-2.1818	0.0291246	0.219776	16107.7	-1.40515	0.245369	-5.7267	1.02405e-08	1.37285e-06	FALSE	untNPHP1vsNPHP1ALP
ENSG00000164066	INTU	27152	574.506	1.11103	0.510574	2.17604	0.0295524	0.22181	1175.77	1.04576	0.310736	3.36544	0.000764207	0.00757625	FALSE	untNPHP1vsNPHP1ALP
ENSG00000126461	SCAF1	58506	8002.32	-0.820167	0.377416	-2.17311	0.0297721	0.222435	4283.8	-0.963338	0.316544	-3.0433	0.00233998	0.0166499	FALSE	untNPHP1vsNPHP1ALP
ENSG00000170889	RPS9	6203	35009.2	-0.704941	0.324987	-2.16914	0.0300724	0.224234	19943.1	-0.912471	0.235155	-3.8803	0.000104329	0.001864	FALSE	untNPHP1vsNPHP1ALP
ENSG00000144867	SRPRB	58477	2542.04	-0.845643	0.390025	-2.16818	0.030145	0.224347	2555.8	0.906415	0.373347	2.42781	0.0151904	0.0615528	TRUE	untNPHP1vsNPHP1ALP
ENSG00000109452	INPP4B	8821	317.001	1.16319	0.536487	2.16815	0.030147	0.224347	616.955	0.912466	0.335653	2.71848	0.00655825	0.0340362	FALSE	untNPHP1vsNPHP1ALP
ENSG00000130255	RPL36	25873	10627.7	-0.802291	0.370653	-2.16453	0.0304236	0.22541	5188.24	-1.44545	0.326837	-4.42254	9.75459e-06	0.000337079	FALSE	untNPHP1vsNPHP1ALP
ENSG00000157450	RNF111	54778	1751.08	0.74416	0.343986	2.16335	0.0305146	0.225856	2806.48	0.69266	0.297079	2.33157	0.0197235	0.0738838	FALSE	untNPHP1vsNPHP1ALP
ENSG00000116754	SRSF11	9295	8940.74	0.715352	0.330812	2.16241	0.0305863	0.226054	13712.2	0.607574	0.291048	2.08754	0.0368393	0.112948	FALSE	untNPHP1vsNPHP1ALP
ENSG00000177303	CASKIN2	57513	2070.57	-1.23206	0.570413	-2.15995	0.0307768	0.22699	961.418	-0.760455	0.277654	-2.73886	0.00616533	0.0324664	FALSE	untNPHP1vsNPHP1ALP
ENSG00000146587	RBAK	57786	864.914	0.794619	0.367949	2.15959	0.0308046	0.226999	1500.66	0.846495	0.290423	2.9147	0.00356029	0.0220593	FALSE	untNPHP1vsNPHP1ALP
ENSG00000112294	ALDH5A1	7915	584.345	0.924481	0.428156	2.15922	0.0308334	0.227101	1154.09	1.05426	0.337253	3.12602	0.00177189	0.0135411	FALSE	untNPHP1vsNPHP1ALP
ENSG00000166415	WDR72	256764	248.891	-1.50731	0.698314	-2.1585	0.0308887	0.227321	312.887	1.96843	0.805972	2.4423	0.0145941	0.0599661	TRUE	untNPHP1vsNPHP1ALP
ENSG00000148926	ADM	133	1640.09	-1.20472	0.559906	-2.15165	0.0314249	0.229662	719.701	-1.02985	0.502877	-2.04792	0.040568	0.120792	FALSE	untNPHP1vsNPHP1ALP
ENSG00000122218	COPA	1314	17345	-0.787735	0.366752	-2.14787	0.0317242	0.231289	16477.1	0.722192	0.274775	2.62831	0.00858111	0.0414599	TRUE	untNPHP1vsNPHP1ALP
ENSG00000160113	NR2F6	2063	4513.87	-0.804512	0.374598	-2.14767	0.0317402	0.231294	2518.2	-0.815973	0.251834	-3.24012	0.00119479	0.0103781	FALSE	untNPHP1vsNPHP1ALP
ENSG00000111554	MDM1	56890	429.897	0.938504	0.437514	2.14508	0.0319463	0.231342	730.936	0.715491	0.334405	2.1396	0.0323874	0.103378	FALSE	untNPHP1vsNPHP1ALP
ENSG00000113966	ARL6	84100	343.228	0.962565	0.449339	2.14218	0.0321789	0.232248	609.436	0.802391	0.378908	2.11764	0.0342056	0.107607	FALSE	untNPHP1vsNPHP1ALP
ENSG00000067064	IDI1	3422	1929.98	0.836919	0.390897	2.14102	0.0322724	0.232543	4877.73	1.60112	0.323804	4.94472	7.62522e-07	4.63638e-05	FALSE	untNPHP1vsNPHP1ALP
ENSG00000112667	DNPH1	10591	1497.31	-0.774419	0.361725	-2.1409	0.0322819	0.232543	713.511	-1.63634	0.331017	-4.94338	7.6778e-07	4.64298e-05	FALSE	untNPHP1vsNPHP1ALP
ENSG00000115694	STK25	10494	8355.87	-0.717317	0.335124	-2.14046	0.032318	0.232614	4852.05	-0.809258	0.267118	-3.02959	0.00244886	0.0171374	FALSE	untNPHP1vsNPHP1ALP
ENSG00000168237	GLYCTK	132158	319.031	1.01404	0.474404	2.1375	0.0325573	0.232831	299.514	-1.2026	0.372973	-3.22436	0.00126252	0.0107979	TRUE	untNPHP1vsNPHP1ALP
ENSG00000196967	ZNF585A	199704	225.688	1.00516	0.470525	2.13625	0.0326588	0.233253	489.693	1.21712	0.354294	3.43533	0.000591837	0.00635654	FALSE	untNPHP1vsNPHP1ALP
ENSG00000115756	HPCAL1	3241	5741.08	0.718871	0.336625	2.13552	0.0327182	0.233397	5343.79	-0.914313	0.378651	-2.41465	0.0157501	0.0630402	TRUE	untNPHP1vsNPHP1ALP
ENSG00000185621	LMLN	89782	781.139	1.04276	0.488391	2.1351	0.032753	0.233397	1443.11	0.852898	0.284656	2.99624	0.00273332	0.0183991	FALSE	untNPHP1vsNPHP1ALP
ENSG00000187479	C11orf96	387763	54.4298	2.26418	1.06055	2.13492	0.0327678	0.233397	47.7044	-3.48305	1.03847	-3.35403	0.000796426	0.00784218	TRUE	untNPHP1vsNPHP1ALP
ENSG00000122417	ODF2L	57489	1706.67	0.857629	0.401933	2.13376	0.0328624	0.2336	3020.74	0.855395	0.282115	3.03208	0.00242874	0.0170287	FALSE	untNPHP1vsNPHP1ALP
ENSG00000182208	MOB2	81532	1251.97	-0.848755	0.398189	-2.13154	0.0330447	0.234478	686.176	-0.811796	0.297299	-2.73057	0.00632258	0.0331221	FALSE	untNPHP1vsNPHP1ALP
ENSG00000087191	PSMC5	5705	4300.84	-0.712859	0.334574	-2.13065	0.0331184	0.234602	2536.79	-0.759628	0.331653	-2.29043	0.0219963	0.0795946	FALSE	untNPHP1vsNPHP1ALP
ENSG00000177352	CCDC71	64925	1657.27	-0.750433	0.35288	-2.12659	0.0334539	0.235922	936.521	-0.86315	0.283742	-3.04203	0.0023499	0.0166875	FALSE	untNPHP1vsNPHP1ALP
ENSG00000130332	LSM7	51690	1892.12	-0.730714	0.343626	-2.12648	0.0334634	0.235922	963.773	-1.37879	0.324802	-4.24501	2.18583e-05	0.000603517	FALSE	untNPHP1vsNPHP1ALP
ENSG00000213523	SRA1	10011	2267.15	-0.770733	0.362715	-2.1249	0.0335949	0.236518	1275.91	-0.843704	0.403871	-2.08905	0.0367036	0.112693	FALSE	untNPHP1vsNPHP1ALP
ENSG00000184967	NOC4L	79050	1341.81	-0.879821	0.41407	-2.12481	0.0336022	0.236518	659.081	-1.23206	0.30889	-3.98867	6.64438e-05	0.00136155	FALSE	untNPHP1vsNPHP1ALP
ENSG00000077063	CTTNBP2	83992	2364.71	0.758244	0.357212	2.12267	0.0337814	0.237004	4469.15	1.05504	0.466819	2.26007	0.0238168	0.0843203	FALSE	untNPHP1vsNPHP1ALP
ENSG00000125148	MT2A	4502	73015.6	1.47563	0.695843	2.12063	0.033953	0.237545	63872	-2.2362	0.457626	-4.88653	1.02627e-06	5.65315e-05	TRUE	untNPHP1vsNPHP1ALP
ENSG00000166275	BORCS7	119032	501.736	-1.17003	0.552907	-2.11615	0.0343321	0.239864	550.7	1.40061	0.482998	2.89984	0.00373359	0.0227886	TRUE	untNPHP1vsNPHP1ALP
ENSG00000110047	EHD1	10938	5534.35	-0.740593	0.35042	-2.11345	0.0345625	0.240692	2948.91	-1.13682	0.350998	-3.23881	0.00120028	0.0104015	FALSE	untNPHP1vsNPHP1ALP
ENSG00000163362	INAVA	55765	1506.42	-0.838986	0.397305	-2.11169	0.0347129	0.241238	802.909	-0.947537	0.301037	-3.14758	0.00164629	0.0129327	FALSE	untNPHP1vsNPHP1ALP
ENSG00000187699	C2orf88	84281	121.013	-1.28818	0.611398	-2.10694	0.0351229	0.243135	150.029	1.75305	0.606223	2.89176	0.00383086	0.0231789	TRUE	untNPHP1vsNPHP1ALP
ENSG00000005700	IBTK	25998	4539.44	0.945953	0.449351	2.10515	0.0352779	0.243543	7675.33	0.703958	0.25199	2.7936	0.00521256	0.0288989	FALSE	untNPHP1vsNPHP1ALP
ENSG00000197121	PGAP1	80055	664.281	0.885323	0.420552	2.10514	0.0352787	0.243543	1162.01	0.809411	0.38357	2.11021	0.0348406	0.108718	FALSE	untNPHP1vsNPHP1ALP
ENSG00000088836	SLC4A11	83959	843.471	-1.66383	0.790779	-2.10404	0.0353748	0.243698	277.547	-1.29257	0.531501	-2.43192	0.0150189	0.0610927	FALSE	untNPHP1vsNPHP1ALP
ENSG00000198853	RUSC2	9853	5062.61	-0.958598	0.455625	-2.10392	0.0353856	0.243698	2574.57	-0.904161	0.375903	-2.4053	0.0161592	0.0643303	FALSE	untNPHP1vsNPHP1ALP
ENSG00000172888	ZNF621	285268	1530.91	0.745929	0.354591	2.10363	0.0354108	0.243698	2606.06	0.832251	0.252757	3.29269	0.000992326	0.00914798	FALSE	untNPHP1vsNPHP1ALP
ENSG00000174796	THAP6	152815	466.27	0.848854	0.40387	2.1018	0.0355705	0.244173	878.67	0.996521	0.312684	3.18699	0.00143759	0.0117628	FALSE	untNPHP1vsNPHP1ALP
ENSG00000169902	TPST1	8460	1901.02	-0.955465	0.454658	-2.1015	0.0355968	0.244173	1617.6	0.640978	0.27346	2.34396	0.0190802	0.0722373	TRUE	untNPHP1vsNPHP1ALP
ENSG00000180035	ZNF48	197407	858.995	-0.959431	0.457022	-2.09931	0.0357895	0.244765	436.616	-0.909938	0.345555	-2.63327	0.00845683	0.0411452	FALSE	untNPHP1vsNPHP1ALP
ENSG00000104825	NFKBIB	4793	1190.15	-0.777786	0.370888	-2.09709	0.0359855	0.245568	650.947	-0.948551	0.375555	-2.52573	0.0115458	0.0508644	FALSE	untNPHP1vsNPHP1ALP
ENSG00000261221	ZNF865	100507290	2270.65	-0.889067	0.423975	-2.09698	0.0359955	0.245568	1261.72	-0.684976	0.295709	-2.31639	0.0205371	0.0758028	FALSE	untNPHP1vsNPHP1ALP
ENSG00000188647	PTAR1	375743	2726.77	0.758112	0.362507	2.0913	0.0365007	0.247558	5383.37	1.1437	0.296733	3.8543	0.000116061	0.00201154	FALSE	untNPHP1vsNPHP1ALP
ENSG00000101294	HM13	81502	12406.9	-0.825169	0.394693	-2.09066	0.0365583	0.247726	11547.7	0.716955	0.358628	1.99916	0.0455909	0.130442	TRUE	untNPHP1vsNPHP1ALP
ENSG00000182195	LDOC1	23641	1978.57	-0.754842	0.361549	-2.0878	0.0368157	0.248687	1161.96	-0.707437	0.290169	-2.43801	0.0147682	0.0604362	FALSE	untNPHP1vsNPHP1ALP
ENSG00000131188	PRR7	80758	1087.89	-0.768168	0.368085	-2.08693	0.0368945	0.248885	586.756	-1.02717	0.389333	-2.63829	0.0083325	0.0406292	FALSE	untNPHP1vsNPHP1ALP
ENSG00000177030	DEAF1	10522	2508.87	-0.808538	0.387851	-2.08466	0.0371002	0.249937	1451.71	-0.672039	0.254803	-2.63748	0.00835239	0.0407083	FALSE	untNPHP1vsNPHP1ALP
ENSG00000177666	PNPLA2	57104	4308.38	-0.811551	0.389373	-2.08425	0.0371377	0.250078	2330.82	-0.928611	0.25505	-3.6409	0.000271684	0.00372295	FALSE	untNPHP1vsNPHP1ALP
ENSG00000164615	CAMLG	819	1804.56	-0.735601	0.353082	-2.08338	0.037217	0.250166	1792.32	0.770161	0.254467	3.02656	0.0024735	0.0172403	TRUE	untNPHP1vsNPHP1ALP
ENSG00000170604	IRF2BP1	26145	2084.58	-0.901733	0.433354	-2.08082	0.03745	0.25106	1142.81	-0.717601	0.28697	-2.50061	0.0123979	0.0536568	FALSE	untNPHP1vsNPHP1ALP
ENSG00000136802	LRRC8A	56262	5022	-0.701893	0.33771	-2.07839	0.0376731	0.252107	3032.53	-0.688758	0.261816	-2.63069	0.00852105	0.0413132	FALSE	untNPHP1vsNPHP1ALP
ENSG00000138688	BLTP1	84162	3686.58	0.786821	0.37868	2.0778	0.0377281	0.252251	8353.93	1.4092	0.291957	4.82673	1.38791e-06	7.38913e-05	FALSE	untNPHP1vsNPHP1ALP
ENSG00000129255	MPDU1	9526	2825.22	-0.713351	0.343414	-2.07723	0.0377799	0.252486	1699.83	-0.683843	0.263836	-2.59192	0.0095442	0.0446963	FALSE	untNPHP1vsNPHP1ALP
ENSG00000004660	CAMKK1	84254	1204.3	-0.830552	0.399876	-2.07702	0.0377994	0.252504	703.151	-0.602554	0.287886	-2.09303	0.0363465	0.111881	FALSE	untNPHP1vsNPHP1ALP
ENSG00000129911	KLF16	83855	1630.62	-0.912151	0.439657	-2.07469	0.0380155	0.253105	773.161	-1.32327	0.47481	-2.78696	0.00532055	0.0292499	FALSE	untNPHP1vsNPHP1ALP
ENSG00000135940	COX5B	1329	3904.59	-0.743615	0.358438	-2.0746	0.0380237	0.253105	2143.24	-1.00088	0.261932	-3.82114	0.000132838	0.00222269	FALSE	untNPHP1vsNPHP1ALP
ENSG00000163344	PMVK	10654	1322.57	-0.741912	0.358169	-2.0714	0.038321	0.254186	679.888	-1.30742	0.355093	-3.68192	0.000231485	0.00332782	FALSE	untNPHP1vsNPHP1ALP
ENSG00000166228	PCBD1	5092	2964.27	-0.819462	0.395849	-2.07013	0.0384398	0.254638	1651.72	-0.793202	0.324043	-2.44783	0.0143719	0.0593381	FALSE	untNPHP1vsNPHP1ALP
ENSG00000243364	EFNA4	1945	528.265	-0.924001	0.446394	-2.06992	0.0384595	0.254651	229.68	-1.785	0.506373	-3.52507	0.000423369	0.00508729	FALSE	untNPHP1vsNPHP1ALP
ENSG00000103653	CSK	1445	3996.48	-0.703366	0.339982	-2.06883	0.0385617	0.254998	2152.91	-1.16225	0.304085	-3.82214	0.000132298	0.00221976	FALSE	untNPHP1vsNPHP1ALP
ENSG00000077150	NFKB2	4791	3183.66	-0.751083	0.36316	-2.06819	0.0386225	0.255064	1817.64	-0.820056	0.361309	-2.26968	0.023227	0.0826501	FALSE	untNPHP1vsNPHP1ALP
ENSG00000111445	RFC5	5985	793.939	0.914994	0.442809	2.06634	0.0387966	0.255836	746.589	-1.09388	0.390938	-2.79809	0.00514062	0.0286571	TRUE	untNPHP1vsNPHP1ALP
ENSG00000184292	TACSTD2	4070	4861.38	-1.04295	0.506978	-2.0572	0.039667	0.260325	2352.04	-0.949568	0.346588	-2.73976	0.00614842	0.0324374	FALSE	untNPHP1vsNPHP1ALP
ENSG00000184281	TSSC4	10078	1848.14	-0.935187	0.454679	-2.05681	0.0397049	0.260388	1004.65	-0.690278	0.329788	-2.09309	0.0363407	0.111881	FALSE	untNPHP1vsNPHP1ALP
ENSG00000122386	ZNF205	7755	645.298	-0.925734	0.450181	-2.05636	0.0397479	0.260489	340.219	-0.822637	0.387996	-2.12022	0.0339873	0.107092	FALSE	untNPHP1vsNPHP1ALP
ENSG00000119138	KLF9	687	3663.34	0.894238	0.435158	2.05497	0.0398816	0.260793	8455.84	1.39597	0.403724	3.45773	0.000544739	0.00605714	FALSE	untNPHP1vsNPHP1ALP
ENSG00000087088	BAX	581	7399.15	-0.7253	0.353329	-2.05276	0.040096	0.261271	3686.06	-1.50404	0.295844	-5.08388	3.69795e-07	2.72497e-05	FALSE	untNPHP1vsNPHP1ALP
ENSG00000133612	AGAP3	116988	3412.18	-0.79787	0.389745	-2.04716	0.0406426	0.26367	1996.12	-0.645526	0.259946	-2.4833	0.0130171	0.0554308	FALSE	untNPHP1vsNPHP1ALP
ENSG00000166145	SPINT1	6692	4704.04	-0.970916	0.474862	-2.04463	0.0408914	0.26438	2190.03	-1.27298	0.400032	-3.18221	0.00146158	0.0118795	FALSE	untNPHP1vsNPHP1ALP
ENSG00000169255	B3GALNT1	8706	1159.64	-0.912769	0.446834	-2.04275	0.0410775	0.264749	1073.56	0.787047	0.304354	2.58596	0.00971087	0.0452914	TRUE	untNPHP1vsNPHP1ALP
ENSG00000135318	NT5E	4907	16121.5	1.00579	0.4925	2.04222	0.0411298	0.264749	17410.5	-0.606119	0.306516	-1.97745	0.047991	0.134984	TRUE	untNPHP1vsNPHP1ALP
ENSG00000079337	RAPGEF3	10411	1709.84	1.09644	0.536927	2.04206	0.041146	0.264749	1853.88	-0.665759	0.308019	-2.16142	0.0306629	0.100113	TRUE	untNPHP1vsNPHP1ALP
ENSG00000173334	TRIB1	10221	3165.7	1.11925	0.548127	2.04195	0.0411563	0.264749	2945	-1.37994	0.426104	-3.23851	0.00120154	0.0104043	TRUE	untNPHP1vsNPHP1ALP
ENSG00000184470	TXNRD2	10587	1657.03	-0.854512	0.418522	-2.04174	0.0411776	0.264749	826.776	-1.20949	0.283959	-4.25938	2.04995e-05	0.000576005	FALSE	untNPHP1vsNPHP1ALP
ENSG00000132549	VPS13B	157680	1949.81	0.747803	0.366641	2.0396	0.0413897	0.265652	3936.15	1.19499	0.293838	4.06684	4.76545e-05	0.00107556	FALSE	untNPHP1vsNPHP1ALP
ENSG00000104881	PPP1R13L	10848	3260.7	-0.761072	0.373177	-2.03944	0.0414063	0.265652	1717.41	-1.15022	0.285471	-4.02922	5.5963e-05	0.00119291	FALSE	untNPHP1vsNPHP1ALP
ENSG00000100304	TTLL12	23170	3431.32	-0.678082	0.332668	-2.03831	0.0415185	0.266259	1904.98	-1.07257	0.264682	-4.05229	5.07192e-05	0.00111753	FALSE	untNPHP1vsNPHP1ALP
ENSG00000146373	RNF217	154214	1601.69	0.746882	0.367105	2.03452	0.0418994	0.26779	2606.11	0.72873	0.326287	2.2334	0.0255225	0.0883874	FALSE	untNPHP1vsNPHP1ALP
ENSG00000130313	PGLS	25796	2802.18	-0.691092	0.340121	-2.0319	0.042164	0.269091	1748.89	-0.582168	0.287678	-2.02368	0.043003	0.125391	FALSE	untNPHP1vsNPHP1ALP
ENSG00000116539	ASH1L	55870	2913.25	0.712212	0.350533	2.0318	0.0421743	0.269091	5113.18	0.916955	0.273395	3.35396	0.000796636	0.00784218	FALSE	untNPHP1vsNPHP1ALP
ENSG00000184602	SNN	8303	1466.34	-0.74864	0.368967	-2.02902	0.0424564	0.270258	827.331	-0.869508	0.287294	-3.02655	0.00247364	0.0172403	FALSE	untNPHP1vsNPHP1ALP
ENSG00000196843	ARID5A	10865	604.377	-0.923537	0.45524	-2.02868	0.0424908	0.270258	260.983	-1.83169	0.481163	-3.80679	0.000140781	0.00229015	FALSE	untNPHP1vsNPHP1ALP
ENSG00000140416	TPM1	7168	57255.6	-0.782708	0.386097	-2.02723	0.0426386	0.270775	29338.4	-1.2253	0.308747	-3.96863	7.22873e-05	0.00144147	FALSE	untNPHP1vsNPHP1ALP
ENSG00000066739	ATG2B	55102	2553.4	0.690137	0.340517	2.02673	0.0426896	0.270775	5250.16	1.2657	0.339932	3.72338	0.000196577	0.00294185	FALSE	untNPHP1vsNPHP1ALP
ENSG00000178573	MAF	4094	1335.35	-1.07309	0.529774	-2.02556	0.0428102	0.270881	1097.52	0.691548	0.337831	2.04703	0.0406554	0.120955	TRUE	untNPHP1vsNPHP1ALP
ENSG00000188227	ZNF793	390927	284.632	0.981005	0.484692	2.02398	0.0429725	0.271427	508.65	0.814632	0.348733	2.33597	0.0194927	0.0733497	FALSE	untNPHP1vsNPHP1ALP
ENSG00000160551	TAOK1	57551	5727.69	0.823678	0.407027	2.02364	0.0430069	0.271487	10441.3	0.935632	0.280217	3.33895	0.000840946	0.00814978	FALSE	untNPHP1vsNPHP1ALP
ENSG00000180304	OAZ2	4947	4122.83	-0.688129	0.340219	-2.0226	0.0431139	0.271681	2562.23	-0.601111	0.238449	-2.52092	0.0117047	0.0513154	FALSE	untNPHP1vsNPHP1ALP
ENSG00000134744	TUT4	23318	2143.29	0.698869	0.345802	2.02101	0.0432788	0.272335	3484.01	0.753966	0.294639	2.55895	0.0104989	0.047562	FALSE	untNPHP1vsNPHP1ALP
ENSG00000136051	WASHC4	23325	4748.41	0.89592	0.443437	2.0204	0.0433417	0.272503	8523.11	0.86369	0.286444	3.01521	0.002568	0.0177039	FALSE	untNPHP1vsNPHP1ALP
ENSG00000173486	FKBP2	2286	3057.67	-0.693263	0.344002	-2.01529	0.0438747	0.274595	1557.84	-1.46542	0.360668	-4.06307	4.84324e-05	0.00108651	FALSE	untNPHP1vsNPHP1ALP
ENSG00000166147	FBN1	2200	38328.6	-1.45611	0.723008	-2.01396	0.0440137	0.275236	34058.8	1.26031	0.344269	3.66083	0.0002514	0.00351865	TRUE	untNPHP1vsNPHP1ALP
ENSG00000166441	RPL27A	6157	28794.1	-0.669624	0.332854	-2.01177	0.0442445	0.276221	17889.7	-0.631852	0.27278	-2.31634	0.0205397	0.0758028	FALSE	untNPHP1vsNPHP1ALP
ENSG00000198171	DDRGK1	65992	2554.36	-0.837313	0.416909	-2.00838	0.0446028	0.277761	1396.35	-0.841331	0.341971	-2.46024	0.0138843	0.0580572	FALSE	untNPHP1vsNPHP1ALP
ENSG00000132485	ZRANB2	9406	2871.95	0.80468	0.400964	2.00686	0.0447642	0.278199	5950.37	1.21991	0.280445	4.3499	1.36201e-05	0.000422149	FALSE	untNPHP1vsNPHP1ALP
ENSG00000163704	PRRT3	285368	527.232	-0.788125	0.39318	-2.00449	0.0450177	0.279198	296.856	-0.811063	0.366405	-2.21357	0.0268582	0.0917002	FALSE	untNPHP1vsNPHP1ALP
ENSG00000002587	HS3ST1	9957	452.178	-1.64512	0.821054	-2.00367	0.0451057	0.279441	128.373	-2.3131	0.636906	-3.63177	0.000281481	0.00379857	FALSE	untNPHP1vsNPHP1ALP
ENSG00000139437	TCHP	84260	1047.62	0.719737	0.359344	2.00292	0.0451862	0.279634	996.618	-0.826463	0.271164	-3.04783	0.00230498	0.0164724	TRUE	untNPHP1vsNPHP1ALP
ENSG00000099849	RASSF7	8045	3886.35	-0.901024	0.450337	-2.00078	0.0454161	0.28035	1702.57	-1.80777	0.309846	-5.8344	5.39829e-09	8.58096e-07	FALSE	untNPHP1vsNPHP1ALP
ENSG00000100911	PSME2	5721	2869.76	-0.718305	0.359578	-1.99763	0.0457566	0.28181	1728.11	-0.67123	0.283367	-2.36876	0.0178478	0.06903	FALSE	untNPHP1vsNPHP1ALP
ENSG00000148180	GSN	2934	17381.8	-0.700357	0.350852	-1.99616	0.0459166	0.282197	9476.44	-1.11325	0.236663	-4.70394	2.5519e-06	0.00011981	FALSE	untNPHP1vsNPHP1ALP
ENSG00000102531	FNDC3A	22862	4147.33	0.776777	0.389899	1.99225	0.0463436	0.283803	7011.57	0.794088	0.276691	2.86995	0.00410538	0.024376	FALSE	untNPHP1vsNPHP1ALP
ENSG00000104133	SPG11	80208	3582.05	0.672727	0.338325	1.98841	0.0467667	0.28512	5459.33	0.618615	0.254625	2.42951	0.0151191	0.0613754	FALSE	untNPHP1vsNPHP1ALP
ENSG00000063245	EPN1	29924	9473.45	-0.755253	0.379932	-1.98786	0.0468271	0.285373	4915.52	-1.23617	0.262111	-4.7162	2.40292e-06	0.000115247	FALSE	untNPHP1vsNPHP1ALP
ENSG00000123636	BAZ2B	29994	1416.21	0.702591	0.353515	1.98744	0.0468733	0.285424	2743.69	1.13731	0.326006	3.48861	0.000485547	0.00557473	FALSE	untNPHP1vsNPHP1ALP
ENSG00000089335	ZNF302	55900	852.065	0.765296	0.385119	1.98717	0.046904	0.285495	1580.82	1.01055	0.270961	3.72948	0.000191875	0.00289294	FALSE	untNPHP1vsNPHP1ALP
ENSG00000023445	BIRC3	330	1813.24	1.16936	0.588672	1.98645	0.0469839	0.285616	4278.87	1.32225	0.416837	3.1721	0.00151342	0.0121867	FALSE	untNPHP1vsNPHP1ALP
ENSG00000185024	BRF1	2972	1871.02	-0.98027	0.494079	-1.98403	0.0472521	0.286113	973.792	-0.779394	0.282857	-2.75544	0.00586138	0.0313857	FALSE	untNPHP1vsNPHP1ALP
ENSG00000090006	LTBP4	8425	7300.92	-0.646964	0.326774	-1.97985	0.0477206	0.287529	4520.41	-0.681003	0.235377	-2.89324	0.00381285	0.0230825	FALSE	untNPHP1vsNPHP1ALP
ENSG00000140471	LINS1	55180	473.912	0.799173	0.403712	1.97956	0.0477531	0.287529	844.435	0.900348	0.332483	2.70795	0.00677003	0.0347303	FALSE	untNPHP1vsNPHP1ALP
ENSG00000127980	PEX1	5189	976.808	0.719956	0.363744	1.97929	0.0477834	0.287553	1530.91	0.654566	0.329535	1.98633	0.0469963	0.133094	FALSE	untNPHP1vsNPHP1ALP
ENSG00000100697	DICER1	23405	3499.08	0.744893	0.376411	1.97893	0.0478233	0.287608	6722.14	1.0937	0.270946	4.03659	5.42339e-05	0.00117863	FALSE	untNPHP1vsNPHP1ALP
ENSG00000156030	MIDEAS	91748	3269.29	0.772796	0.390552	1.97873	0.0478466	0.287633	3153.5	-0.832644	0.274409	-3.03432	0.00241078	0.0169562	TRUE	untNPHP1vsNPHP1ALP
ENSG00000118046	STK11	6794	5209.68	-0.705396	0.356709	-1.97751	0.0479841	0.288231	2876.66	-1.04494	0.266987	-3.91381	9.0852e-05	0.00169616	FALSE	untNPHP1vsNPHP1ALP
ENSG00000198554	WDHD1	11169	1109.22	1.17158	0.593501	1.97401	0.0483805	0.289602	1194.14	-0.772836	0.36894	-2.09475	0.0361933	0.111589	TRUE	untNPHP1vsNPHP1ALP
ENSG00000054654	SYNE2	23224	8583.71	0.806286	0.408591	1.97333	0.0484576	0.289769	14541.6	0.782207	0.343213	2.27907	0.0226627	0.0814232	FALSE	untNPHP1vsNPHP1ALP
ENSG00000134324	LPIN1	23175	2332.18	0.942706	0.478325	1.97085	0.0487412	0.290578	4455.42	0.985749	0.395387	2.49312	0.0126625	0.0542739	FALSE	untNPHP1vsNPHP1ALP
ENSG00000163728	TTC14	151613	1115.65	0.812244	0.412396	1.96957	0.0488873	0.290812	2285.76	1.19251	0.334481	3.56525	0.000363506	0.00457032	FALSE	untNPHP1vsNPHP1ALP
ENSG00000105640	RPL18A	6142	31730.8	-0.729818	0.370638	-1.96909	0.048943	0.290812	19406.9	-0.59419	0.263987	-2.25083	0.0243961	0.0856019	FALSE	untNPHP1vsNPHP1ALP
ENSG00000005020	SKAP2	8935	4925.31	0.808579	0.411148	1.96664	0.0492251	0.291962	8301.38	0.76747	0.333978	2.29796	0.0215639	0.0784634	FALSE	untNPHP1vsNPHP1ALP
ENSG00000197603	CPLANE1	65250	1403.98	0.786153	0.399814	1.96629	0.0492646	0.292081	3228.77	1.43697	0.340512	4.22004	2.44256e-05	0.000653326	FALSE	untNPHP1vsNPHP1ALP
ENSG00000107338	SHB	6461	793.389	-0.821643	0.418074	-1.96531	0.0493788	0.292528	392.701	-1.31651	0.402503	-3.2708	0.00107243	0.00963884	FALSE	untNPHP1vsNPHP1ALP
ENSG00000149480	MTA2	9219	5839.78	-0.652145	0.332009	-1.96424	0.0495023	0.2928	3325.96	-1.00977	0.304075	-3.32081	0.000897557	0.00854009	FALSE	untNPHP1vsNPHP1ALP
ENSG00000178177	LCORL	254251	705.123	0.800737	0.407923	1.96296	0.0496506	0.293215	1316.82	1.0026	0.355232	2.82237	0.00476703	0.0271596	FALSE	untNPHP1vsNPHP1ALP
ENSG00000167674	HDGFL2	84717	6002.62	-0.71501	0.36426	-1.96291	0.0496563	0.293215	3191.9	-1.19883	0.306214	-3.915	9.04047e-05	0.00169349	FALSE	untNPHP1vsNPHP1ALP
ENSG00000182150	ERCC6L2	375748	736.807	0.857795	0.437027	1.9628	0.0496698	0.293215	1419.45	1.03778	0.32773	3.16656	0.00154252	0.0123835	FALSE	untNPHP1vsNPHP1ALP
ENSG00000114529	C3orf52	79669	933.199	0.829081	0.422447	1.96257	0.0496961	0.293256	938.722	-0.710776	0.349358	-2.03452	0.041899	0.123336	TRUE	untNPHP1vsNPHP1ALP
ENSG00000085719	CPNE3	8895	4945.98	0.814293	0.415011	1.9621	0.0497511	0.293465	9261.7	0.998821	0.338795	2.94816	0.00319672	0.0205725	FALSE	untNPHP1vsNPHP1ALP
ENSG00000123983	ACSL3	2181	4100.95	0.935998	0.477537	1.96005	0.0499898	0.294068	7595.4	0.916132	0.262246	3.4934	0.000476907	0.00551043	FALSE	untNPHP1vsNPHP1ALP
ENSG00000137809	ITGA11	22801	21119.7	-8.08723	0.594022	-13.6143	3.29064e-42	4.9613e-38	452.548	2.31775	0.697578	3.32257	0.000891913	0.0110339	TRUE	untNPHP1vsNPHP1AG556
ENSG00000182870	GALNT9	50614	454.202	5.53728	0.487729	11.3532	7.15119e-30	2.69546e-26	528.187	-2.30219	0.358655	-6.41894	1.37224e-10	5.1819e-08	TRUE	untNPHP1vsNPHP1AG556
ENSG00000072041	SLC6A15	55117	369.626	5.65391	0.655905	8.62001	6.69494e-18	5.60775e-15	1037.49	0.949073	0.479678	1.97856	0.0478653	0.158138	FALSE	untNPHP1vsNPHP1AG556
ENSG00000128564	VGF	7425	277.379	3.90987	0.483077	8.09368	5.7887e-16	3.35678e-13	327.062	-1.85935	0.466422	-3.98641	6.70806e-05	0.00184228	TRUE	untNPHP1vsNPHP1AG556
ENSG00000179954	SSC5D	284297	1070.95	-4.05576	0.50737	-7.9937	1.30952e-15	7.31247e-13	224.919	1.45995	0.463217	3.15177	0.00162285	0.0166756	TRUE	untNPHP1vsNPHP1AG556
ENSG00000177494	ZBED2	79413	846.146	-4.51659	0.572451	-7.88991	3.02402e-15	1.51977e-12	43.8241	-1.99341	0.748826	-2.66204	0.00776679	0.0477677	FALSE	untNPHP1vsNPHP1AG556
ENSG00000148677	ANKRD1	27063	714.231	-3.86731	0.544663	-7.10037	1.24424e-12	4.2635e-10	54.7534	-2.2207	0.772589	-2.87436	0.0040485	0.0311045	FALSE	untNPHP1vsNPHP1AG556
ENSG00000182492	BGN	633	2410.64	-4.6288	0.661657	-6.99578	2.63793e-12	8.28586e-10	108.362	-2.41605	0.768351	-3.14446	0.00166394	0.0170239	FALSE	untNPHP1vsNPHP1AG556
ENSG00000041353	RAB27B	5874	267.094	3.191	0.471816	6.76323	1.34947e-11	3.50792e-09	1032.57	1.74462	0.323108	5.39951	6.68234e-08	8.20624e-06	FALSE	untNPHP1vsNPHP1AG556
ENSG00000128606	LRRC17	10234	547.74	-5.43816	0.81546	-6.66883	2.57856e-11	5.89045e-09	49.0713	1.58988	0.699825	2.27182	0.0230974	0.0985	TRUE	untNPHP1vsNPHP1AG556
ENSG00000165633	VSTM4	196740	196.849	4.73076	0.726505	6.51167	7.43201e-11	1.60075e-08	516.852	0.814535	0.378565	2.15164	0.0314258	0.120693	FALSE	untNPHP1vsNPHP1AG556
ENSG00000196557	CACNA1H	8912	556.333	-3.25948	0.504404	-6.46204	1.03301e-10	2.16315e-08	226.523	1.76036	0.530286	3.31965	0.000901315	0.0111138	TRUE	untNPHP1vsNPHP1AG556
ENSG00000061337	LZTS1	11178	945.064	-3.60865	0.581599	-6.2047	5.48012e-10	9.60627e-08	101.796	-1.17931	0.563036	-2.09457	0.0362096	0.132389	FALSE	untNPHP1vsNPHP1AG556
ENSG00000106927	AMBP	259	263.912	-4.63704	0.752833	-6.15946	7.29925e-10	1.22279e-07	55.7666	2.17248	0.710933	3.05581	0.00224452	0.0209856	TRUE	untNPHP1vsNPHP1AG556
ENSG00000135976	ANKRD36	375248	925.973	2.6821	0.442795	6.0572	1.38513e-09	2.2949e-07	2579.28	1.16974	0.351171	3.33098	0.000865422	0.0108636	FALSE	untNPHP1vsNPHP1AG556
ENSG00000176887	SOX11	6664	636.37	2.65155	0.438522	6.04654	1.47986e-09	2.4252e-07	722.759	-1.56834	0.318164	-4.92934	8.25095e-07	6.23153e-05	TRUE	untNPHP1vsNPHP1AG556
ENSG00000055732	MCOLN3	55283	642.323	2.71104	0.45557	5.95089	2.66696e-09	4.0616e-07	1584.18	0.922144	0.382744	2.4093	0.0159832	0.0769853	FALSE	untNPHP1vsNPHP1AG556
ENSG00000100918	REC8	9985	1803.99	-2.35586	0.399112	-5.90276	3.57464e-09	5.28382e-07	469.734	-0.700799	0.332226	-2.1094	0.0349098	0.129249	FALSE	untNPHP1vsNPHP1AG556
ENSG00000204525	HLA-C	3107	29968.5	-2.12736	0.362839	-5.86309	4.54326e-09	6.65036e-07	8205.77	-1.0128	0.327659	-3.09102	0.00199473	0.019302	FALSE	untNPHP1vsNPHP1AG556
ENSG00000229152	ANKRD10-IT1	NA	270.618	3.15869	0.548066	5.76333	8.24692e-09	1.14072e-06	706.739	0.96197	0.428419	2.2454	0.0247427	0.1033	FALSE	untNPHP1vsNPHP1AG556
ENSG00000167861	HID1	283987	246.161	-4.07541	0.71274	-5.71795	1.07816e-08	1.47777e-06	108.504	2.80226	0.840518	3.33397	0.000856153	0.010805	TRUE	untNPHP1vsNPHP1AG556
ENSG00000138166	DUSP5	1847	5424.63	2.1602	0.379399	5.69375	1.24278e-08	1.65818e-06	5597.63	-1.85212	0.446506	-4.14802	3.35358e-05	0.0010755	TRUE	untNPHP1vsNPHP1AG556
ENSG00000134871	COL4A2	1284	146801	-1.94588	0.348881	-5.57748	2.44034e-08	3.19939e-06	45062.9	-0.978206	0.354619	-2.75847	0.00580723	0.0397635	FALSE	untNPHP1vsNPHP1AG556
ENSG00000273055	ENSG00000273055	NA	116.92	3.81843	0.69857	5.46606	4.60139e-08	5.83061e-06	162.167	-0.95667	0.478529	-1.99919	0.0455881	0.153331	TRUE	untNPHP1vsNPHP1AG556
ENSG00000105767	CADM4	199731	839.681	-3.68408	0.674462	-5.46224	4.70159e-08	5.90716e-06	81.1501	-1.47345	0.546099	-2.69814	0.00697291	0.0444413	FALSE	untNPHP1vsNPHP1AG556
ENSG00000168386	FILIP1L	11259	2256.4	-3.03032	0.559637	-5.4148	6.13574e-08	7.40069e-06	303.902	-1.91635	0.558375	-3.43201	0.000599129	0.00840283	FALSE	untNPHP1vsNPHP1AG556
ENSG00000078401	EDN1	1906	2222.44	-3.94625	0.743519	-5.30754	1.11117e-07	1.23184e-05	167.475	-1.93562	0.501128	-3.86251	0.000112226	0.00265701	FALSE	untNPHP1vsNPHP1AG556
ENSG00000102908	NFAT5	10725	3260.45	1.7626	0.337532	5.22203	1.7697e-07	1.84012e-05	6723.53	0.770041	0.321086	2.39824	0.0164742	0.0784993	FALSE	untNPHP1vsNPHP1AG556
ENSG00000119514	GALNT12	79695	605.405	2.57499	0.495323	5.19862	2.00775e-07	2.04532e-05	691.071	-1.5298	0.374389	-4.08611	4.38673e-05	0.00131211	TRUE	untNPHP1vsNPHP1AG556
ENSG00000244879	GABPB1-AS1	NA	1394.94	2.78552	0.552148	5.04489	4.5379e-07	4.19742e-05	3343.69	0.841297	0.314449	2.67547	0.00746256	0.0463686	FALSE	untNPHP1vsNPHP1AG556
ENSG00000260400	ENSG00000260400	NA	86.6407	-3.82913	0.760903	-5.03235	4.84512e-07	4.42726e-05	50.9763	3.01933	0.838223	3.60207	0.000315698	0.00533639	TRUE	untNPHP1vsNPHP1AG556
ENSG00000103044	HAS3	3038	1799.21	1.98231	0.394951	5.01912	5.19097e-07	4.68648e-05	1693.86	-2.32051	0.470698	-4.92993	8.22578e-07	6.23153e-05	TRUE	untNPHP1vsNPHP1AG556
ENSG00000134115	CNTN6	27255	107.227	-3.94464	0.789008	-4.9995	5.74804e-07	5.128e-05	41.8788	2.46357	0.996335	2.47263	0.0134123	0.0686911	TRUE	untNPHP1vsNPHP1AG556
ENSG00000251079	BMS1P2	NA	87.9567	3.73983	0.750434	4.98356	6.24249e-07	5.50398e-05	317.18	1.53857	0.534072	2.88082	0.0039664	0.0307232	FALSE	untNPHP1vsNPHP1AG556
ENSG00000136274	NACAD	23148	768.856	-2.19086	0.440697	-4.97136	6.64858e-07	5.82794e-05	194.324	-1.24913	0.453504	-2.7544	0.00587991	0.0400253	FALSE	untNPHP1vsNPHP1AG556
ENSG00000012504	NR1H4	9971	422.91	2.23422	0.450134	4.96346	6.92478e-07	6.00028e-05	979.038	0.891281	0.35845	2.48649	0.0129011	0.0667825	FALSE	untNPHP1vsNPHP1AG556
ENSG00000166396	SERPINB7	8710	138.546	3.66385	0.738779	4.95933	7.0735e-07	6.09176e-05	149.417	-2.38338	0.653486	-3.64717	0.000265145	0.00474271	TRUE	untNPHP1vsNPHP1AG556
ENSG00000109667	SLC2A9	56606	247.611	3.75141	0.772951	4.85336	1.21385e-06	9.89256e-05	300.062	-1.56985	0.628606	-2.49735	0.0125126	0.0653633	TRUE	untNPHP1vsNPHP1AG556
ENSG00000107859	PITX3	5309	180.347	-2.89868	0.599958	-4.83146	1.35533e-06	0.000108693	26.787	-1.85486	0.931442	-1.99138	0.0464388	NA	FALSE	untNPHP1vsNPHP1AG556
ENSG00000150687	PRSS23	11098	7438.02	-2.68869	0.565416	-4.75524	1.98212e-06	0.000146492	1187.12	-2.19572	0.600519	-3.65638	0.000255804	0.00465532	FALSE	untNPHP1vsNPHP1AG556
ENSG00000120594	PLXDC2	84898	521.488	-2.13979	0.450714	-4.74757	2.05877e-06	0.000151415	313.307	1.19288	0.373597	3.19297	0.00140819	0.0150749	TRUE	untNPHP1vsNPHP1AG556
ENSG00000186468	RPS23	6228	3696.54	-1.61604	0.341897	-4.72669	2.28208e-06	0.000165493	2511.41	0.844886	0.307132	2.75089	0.00594337	0.0403057	TRUE	untNPHP1vsNPHP1AG556
ENSG00000139329	LUM	4060	3373.59	-4.21493	0.893374	-4.71799	2.38186e-06	0.000169393	838.585	1.99785	0.655323	3.04865	0.00229876	0.0213679	TRUE	untNPHP1vsNPHP1AG556
ENSG00000164949	GEM	2669	501.989	2.29012	0.48604	4.71178	2.4556e-06	0.000173005	640.466	-0.83311	0.31077	-2.68079	0.00734489	0.0458638	TRUE	untNPHP1vsNPHP1AG556
ENSG00000103316	CRYM	1428	597.235	3.81212	0.810236	4.70496	2.53922e-06	0.000178064	687.916	-1.90244	0.621215	-3.06246	0.00219529	0.0206732	TRUE	untNPHP1vsNPHP1AG556
ENSG00000186575	NF2	4771	7731.82	-1.92199	0.409386	-4.69482	2.66835e-06	0.000185395	2465.73	-0.863903	0.291219	-2.9665	0.00301208	0.0253609	FALSE	untNPHP1vsNPHP1AG556
ENSG00000155657	TTN	7273	673.062	2.20215	0.469827	4.68715	2.77035e-06	0.000188998	1732.81	1.1163	0.319774	3.49091	0.000481383	0.0071993	FALSE	untNPHP1vsNPHP1AG556
ENSG00000164692	COL1A2	1278	1456.35	-3.01657	0.648116	-4.65436	3.24989e-06	0.000216808	853.951	2.14535	0.343242	6.25024	4.09828e-10	1.26336e-07	TRUE	untNPHP1vsNPHP1AG556
ENSG00000134198	TSPAN2	10100	177.331	-3.19807	0.688195	-4.64704	3.36733e-06	0.000223653	21.2715	-2.0506	1.0348	-1.98164	0.0475198	NA	FALSE	untNPHP1vsNPHP1AG556
ENSG00000091844	RGS17	26575	731.1	1.79486	0.386359	4.64558	3.3913e-06	0.000224257	1403.85	0.595505	0.298363	1.99591	0.045944	0.153981	FALSE	untNPHP1vsNPHP1AG556
ENSG00000175874	CREG2	200407	83.6056	3.47518	0.750613	4.62978	3.66046e-06	0.000239951	219.852	0.921883	0.446969	2.06252	0.0391583	0.138621	FALSE	untNPHP1vsNPHP1AG556
ENSG00000101210	EEF1A2	1917	329.416	-3.50752	0.7594	-4.6188	3.85966e-06	0.000251914	128.917	1.96714	0.539063	3.64919	0.000263072	0.00474189	TRUE	untNPHP1vsNPHP1AG556
ENSG00000144366	GULP1	51454	3310.24	1.78957	0.389032	4.60005	4.22399e-06	0.000274505	6917.14	0.801159	0.320284	2.50141	0.0123702	0.0649465	FALSE	untNPHP1vsNPHP1AG556
ENSG00000164125	GASK1B	51313	225.39	-3.9205	0.853052	-4.59585	4.30983e-06	0.000278881	86.4623	2.42433	0.878175	2.76064	0.00576881	0.0396803	TRUE	untNPHP1vsNPHP1AG556
ENSG00000135480	KRT7	3855	1014.1	-3.78869	0.826916	-4.58171	4.612e-06	0.000297159	77.2264	-2.62949	0.959975	-2.73913	0.00616029	0.0410686	FALSE	untNPHP1vsNPHP1AG556
ENSG00000173599	PC	5091	1607.48	1.62866	0.357069	4.56119	5.08649e-06	0.000326336	1632.87	-1.46914	0.296119	-4.96133	7.00116e-07	5.45494e-05	TRUE	untNPHP1vsNPHP1AG556
ENSG00000264343	NOTCH2NLA	388677	374.955	2.4078	0.52959	4.54654	5.45342e-06	0.000346925	1015.48	1.16545	0.410439	2.83952	0.0045182	0.0332104	FALSE	untNPHP1vsNPHP1AG556
ENSG00000185495	SEPTIN7P13	NA	262.202	2.22776	0.490253	4.5441	5.51692e-06	0.00034949	830.683	1.54094	0.36142	4.26358	2.0118e-05	0.000734014	FALSE	untNPHP1vsNPHP1AG556
ENSG00000118523	CCN2	1490	21156	-2.30342	0.507279	-4.54074	5.6056e-06	0.000352148	4095.32	-2.58599	0.267327	-9.67352	3.90702e-22	5.90156e-18	FALSE	untNPHP1vsNPHP1AG556
ENSG00000122877	EGR2	1959	95.9503	3.51106	0.780471	4.49864	6.83894e-06	0.000417452	113.262	-1.77516	0.593126	-2.99289	0.00276349	0.0240699	TRUE	untNPHP1vsNPHP1AG556
ENSG00000182326	C1S	716	2249.12	-2.63352	0.587284	-4.48423	7.31772e-06	0.000441317	951.513	1.06745	0.365262	2.92242	0.00347319	0.0280849	TRUE	untNPHP1vsNPHP1AG556
ENSG00000143669	LYST	1130	1249.38	1.57939	0.352307	4.48301	7.35973e-06	0.000442083	3447.19	1.45015	0.263817	5.49681	3.86719e-08	5.55733e-06	FALSE	untNPHP1vsNPHP1AG556
ENSG00000128016	ZFP36	7538	1501.81	1.86006	0.416259	4.4685	7.87685e-06	0.000465723	1709.37	-1.08729	0.276608	-3.93078	8.46708e-05	0.00220509	TRUE	untNPHP1vsNPHP1AG556
ENSG00000206190	ATP10A	57194	2041.18	-1.75084	0.392054	-4.46581	7.97662e-06	0.000469779	678.173	-1.08063	0.396362	-2.72638	0.00640335	0.0421082	FALSE	untNPHP1vsNPHP1AG556
ENSG00000021826	CPS1	1373	514.405	-2.31594	0.519401	-4.45886	8.23953e-06	0.000483375	258.51	1.0217	0.479077	2.13264	0.0329543	0.124413	TRUE	untNPHP1vsNPHP1AG556
ENSG00000008294	SPAG9	9043	8280.5	1.52373	0.342751	4.44559	8.76523e-06	0.000506335	15573.8	0.650528	0.292041	2.22752	0.0259127	0.106681	FALSE	untNPHP1vsNPHP1AG556
ENSG00000242574	HLA-DMB	3109	1263.97	3.17933	0.718237	4.42657	9.57441e-06	0.000550967	1631.32	-1.12674	0.302763	-3.72154	0.000198012	0.00390977	TRUE	untNPHP1vsNPHP1AG556
ENSG00000149311	ATM	472	4656.16	1.44977	0.330404	4.38787	1.14468e-05	0.000653727	10230.5	1.03203	0.255943	4.03225	5.52453e-05	0.00156857	FALSE	untNPHP1vsNPHP1AG556
ENSG00000104081	BMF	90427	2391.24	-1.6871	0.385044	-4.38158	1.17824e-05	0.000670354	1806.2	1.15636	0.278318	4.15483	3.2553e-05	0.00105217	TRUE	untNPHP1vsNPHP1AG556
ENSG00000204177	BMS1P1	NA	388.639	2.62914	0.602593	4.36304	1.28267e-05	0.000718913	980.194	0.985707	0.382725	2.5755	0.0100095	0.05606	FALSE	untNPHP1vsNPHP1AG556
ENSG00000153294	ADGRF4	221393	90.9529	3.4294	0.788332	4.35019	1.3602e-05	0.000753961	523.318	2.40961	0.584958	4.11929	3.80036e-05	0.0011836	FALSE	untNPHP1vsNPHP1AG556
ENSG00000244161	FLNB-AS1	105377105	74.1587	3.27667	0.755965	4.33442	1.46146e-05	0.000801253	96.1235	-1.13524	0.537069	-2.11376	0.0345355	0.128378	TRUE	untNPHP1vsNPHP1AG556
ENSG00000133216	EPHB2	2048	14351.2	-1.84326	0.426147	-4.3254	1.52259e-05	0.000828738	4745.19	-0.916512	0.386513	-2.37123	0.0177289	0.0826781	FALSE	untNPHP1vsNPHP1AG556
ENSG00000092096	SLC22A17	51310	824.437	-1.75291	0.408212	-4.29412	1.75386e-05	0.000915413	549.831	0.958766	0.366755	2.61419	0.00894395	0.0519209	TRUE	untNPHP1vsNPHP1AG556
ENSG00000244257	PKD1P1	NA	437.535	2.34634	0.547274	4.28732	1.8084e-05	0.000932836	499.628	-1.34791	0.39901	-3.37814	0.000729767	0.009748	TRUE	untNPHP1vsNPHP1AG556
ENSG00000196912	ANKRD36B	57730	631.075	1.66779	0.39087	4.26686	1.98242e-05	0.000992987	1409.26	0.980038	0.330249	2.96757	0.00300165	0.0253013	FALSE	untNPHP1vsNPHP1AG556
ENSG00000167693	NXN	64359	6661.43	-1.44604	0.342445	-4.22269	2.41401e-05	0.00116281	2370.99	-1.52784	0.357887	-4.26905	1.96309e-05	0.00072323	FALSE	untNPHP1vsNPHP1AG556
ENSG00000067082	KLF6	1316	16799	1.67881	0.398106	4.21698	2.47597e-05	0.00118509	19923.8	-0.794905	0.266428	-2.98356	0.00284915	0.02457	TRUE	untNPHP1vsNPHP1AG556
ENSG00000166949	SMAD3	4088	6410.53	1.47749	0.350966	4.20979	2.55612e-05	0.00121958	6132.64	-1.66818	0.314192	-5.30943	1.09967e-07	1.24891e-05	TRUE	untNPHP1vsNPHP1AG556
ENSG00000139174	PRICKLE1	144165	1336.98	-1.54574	0.369026	-4.1887	2.80562e-05	0.00130636	515.489	-0.900593	0.363462	-2.47782	0.0132189	0.0679848	FALSE	untNPHP1vsNPHP1AG556
ENSG00000114120	SLC25A36	55186	4103.38	1.45125	0.346479	4.18857	2.80712e-05	0.00130636	9498.14	1.14507	0.391668	2.92357	0.00346045	0.0280268	FALSE	untNPHP1vsNPHP1AG556
ENSG00000117122	MFAP2	4237	2573.98	-1.99204	0.475891	-4.18592	2.8401e-05	0.00131755	759.901	-0.998759	0.428853	-2.32891	0.0198639	0.0888999	FALSE	untNPHP1vsNPHP1AG556
ENSG00000274012	RN7SL2	378706	496.793	2.62442	0.627239	4.18408	2.86323e-05	0.00132015	530.513	-1.87557	0.572975	-3.27339	0.00106264	0.0123471	TRUE	untNPHP1vsNPHP1AG556
ENSG00000167191	GPRC5B	51704	1994.69	2.15573	0.516966	4.16997	3.04634e-05	0.0013876	2451.48	-0.900258	0.378826	-2.37644	0.0174806	0.0817231	TRUE	untNPHP1vsNPHP1AG556
ENSG00000285972	CERNA2	642934	774.492	-1.89078	0.453689	-4.16756	3.07881e-05	0.00139817	562.648	1.31486	0.445706	2.95005	0.00317723	0.0262826	TRUE	untNPHP1vsNPHP1AG556
ENSG00000070404	FSTL3	10272	10000.1	-1.59107	0.382406	-4.16069	3.17289e-05	0.00142374	3227.41	-1.6715	0.323271	-5.17059	2.33361e-07	2.28891e-05	FALSE	untNPHP1vsNPHP1AG556
ENSG00000171303	KCNK3	3777	2415.67	3.21241	0.778716	4.12527	3.70302e-05	0.00162771	2962.55	-1.34508	0.657372	-2.04614	0.0407425	0.142079	TRUE	untNPHP1vsNPHP1AG556
ENSG00000285437	POLR2J3	548644	286.628	2.71982	0.660026	4.12078	3.77588e-05	0.00165011	719.382	0.956898	0.347913	2.75039	0.00595237	0.0403057	FALSE	untNPHP1vsNPHP1AG556
ENSG00000013619	MAMLD1	10046	525.256	1.9992	0.489457	4.08454	4.41644e-05	0.00188098	607.158	-1.08765	0.379444	-2.86642	0.00415149	0.0316869	TRUE	untNPHP1vsNPHP1AG556
ENSG00000161896	IP6K3	117283	228.389	-2.83737	0.695161	-4.0816	4.47261e-05	0.00189954	164.137	2.32165	0.630625	3.6815	0.000231861	0.00435605	TRUE	untNPHP1vsNPHP1AG556
ENSG00000204876	ENSG00000204876	NA	130.672	2.61196	0.644187	4.05466	5.02081e-05	0.00209692	139.529	-1.89988	0.523054	-3.63227	0.000280935	0.00495739	TRUE	untNPHP1vsNPHP1AG556
ENSG00000078177	N4BP2	55728	651.796	1.74309	0.43002	4.05351	5.04555e-05	0.00210143	1726.79	1.30692	0.365697	3.57377	0.000351872	0.00580877	FALSE	untNPHP1vsNPHP1AG556
ENSG00000204531	POU5F1	5460	706.087	2.22155	0.549541	4.04256	5.28716e-05	0.00217799	819.361	-1.1789	0.472341	-2.49586	0.0125651	0.065537	TRUE	untNPHP1vsNPHP1AG556
ENSG00000128283	CDC42EP1	11135	5050.55	-1.67078	0.414414	-4.03168	5.53802e-05	0.00226893	1532.13	-1.78687	0.353112	-5.06035	4.18495e-07	3.6375e-05	FALSE	untNPHP1vsNPHP1AG556
ENSG00000100852	ARHGAP5	394	2473.08	1.76646	0.438281	4.03043	5.56743e-05	0.00227361	4847.93	0.656258	0.267765	2.45087	0.0142512	0.0711853	FALSE	untNPHP1vsNPHP1AG556
ENSG00000006047	YBX2	51087	199.381	2.95795	0.734113	4.02929	5.59467e-05	0.00227361	223.468	-1.75427	0.701221	-2.50174	0.0123585	0.0649079	TRUE	untNPHP1vsNPHP1AG556
ENSG00000204623	POLR1HASP	80862	201.169	2.26101	0.561579	4.02616	5.66941e-05	0.00229779	441.358	0.759067	0.350038	2.16853	0.0301185	0.117616	FALSE	untNPHP1vsNPHP1AG556
ENSG00000146674	IGFBP3	3486	9578.41	-3.17176	0.789048	-4.01973	5.82645e-05	0.00234365	1078.79	-2.62731	1.31112	-2.00387	0.0450842	0.152476	FALSE	untNPHP1vsNPHP1AG556
ENSG00000125966	MMP24	10893	1996.33	-2.08583	0.519317	-4.01649	5.90706e-05	0.0023582	530.878	-1.23809	0.444096	-2.78788	0.00530538	0.037118	FALSE	untNPHP1vsNPHP1AG556
ENSG00000284946	ENSG00000284946	NA	121.799	2.88003	0.718714	4.00719	6.14443e-05	0.00241812	131.038	-2.10436	0.589839	-3.56769	0.000360149	0.00589592	TRUE	untNPHP1vsNPHP1AG556
ENSG00000197614	MFAP5	8076	126.823	-4.02499	1.00473	-4.00603	6.17481e-05	0.00241812	41.7139	2.22938	0.910773	2.44779	0.0143733	0.0715588	TRUE	untNPHP1vsNPHP1AG556
ENSG00000185946	RNPC3	55599	631.042	1.60679	0.401437	4.00259	6.26527e-05	0.00244719	1644.2	1.33249	0.404553	3.29373	0.00098867	0.0117775	FALSE	untNPHP1vsNPHP1AG556
ENSG00000159314	ARHGAP27	201176	2232.72	1.44574	0.364741	3.96373	7.37866e-05	0.00283796	2354.64	-1.10822	0.287859	-3.84987	0.000118179	0.00276331	TRUE	untNPHP1vsNPHP1AG556
ENSG00000167992	VWCE	220001	174.501	-2.87234	0.72753	-3.94806	7.87856e-05	0.00298455	76.0823	1.4322	0.640829	2.23492	0.0254227	0.105144	TRUE	untNPHP1vsNPHP1AG556
ENSG00000151491	EPS8	2059	7480.29	1.72909	0.438402	3.94409	8.01044e-05	0.0030269	16798.4	0.962151	0.396655	2.42566	0.0152806	0.0747455	FALSE	untNPHP1vsNPHP1AG556
ENSG00000260855	ENSG00000260855	NA	76.4936	3.38287	0.859543	3.93567	8.29666e-05	0.00311166	212.643	1.08067	0.474146	2.27919	0.0226555	0.0971088	FALSE	untNPHP1vsNPHP1AG556
ENSG00000167775	CD320	51293	2449.65	-1.32796	0.338732	-3.9204	8.84032e-05	0.003291	940.908	-1.45068	0.293392	-4.94453	7.63285e-07	5.8525e-05	FALSE	untNPHP1vsNPHP1AG556
ENSG00000149289	ZC3H12C	85463	1398.92	1.38639	0.353728	3.91936	8.87832e-05	0.003297	2791.15	0.848209	0.271284	3.12665	0.00176811	0.0177104	FALSE	untNPHP1vsNPHP1AG556
ENSG00000066933	MYO9A	4649	4123.71	1.37443	0.351068	3.91499	9.04062e-05	0.00334903	10622	1.38681	0.399618	3.47035	0.000519776	0.00760776	FALSE	untNPHP1vsNPHP1AG556
ENSG00000178726	THBD	7056	597.205	3.06824	0.78434	3.91187	9.15833e-05	0.00338418	670.706	-1.7612	0.763472	-2.30683	0.0210643	0.0927358	TRUE	untNPHP1vsNPHP1AG556
ENSG00000187867	PALM3	342979	239.692	3.00918	0.769358	3.91129	9.18042e-05	0.00338418	240.182	-2.67478	0.634745	-4.21394	2.5095e-05	0.000867413	TRUE	untNPHP1vsNPHP1AG556
ENSG00000214193	SH3D21	79729	722.04	1.9894	0.510237	3.89897	9.66047e-05	0.00352666	670.583	-2.42191	0.483753	-5.00651	5.5425e-07	4.59997e-05	TRUE	untNPHP1vsNPHP1AG556
ENSG00000174501	ANKRD36C	400986	264.662	2.56519	0.659225	3.89122	9.97412e-05	0.00362361	1029.72	1.83165	0.533582	3.43275	0.000597503	0.00838781	FALSE	untNPHP1vsNPHP1AG556
ENSG00000052795	FNIP2	57600	4529.76	1.29381	0.332748	3.88824	0.000100974	0.00365959	15163.3	1.91972	0.286495	6.70072	2.07399e-11	1.08026e-08	FALSE	untNPHP1vsNPHP1AG556
ENSG00000176720	BOK	666	5410.53	-1.60211	0.413231	-3.87704	0.000105737	0.00377772	1959.18	-1.04755	0.280877	-3.72955	0.00019182	0.00383259	FALSE	untNPHP1vsNPHP1AG556
ENSG00000164211	STARD4	134429	1964.35	1.69264	0.437129	3.87217	0.000107873	0.00384491	5014.18	1.2651	0.342925	3.68916	0.000224998	0.00426423	FALSE	untNPHP1vsNPHP1AG556
ENSG00000166833	NAV2	89797	3855.97	1.44182	0.372529	3.87036	0.000108676	0.00386439	4322.18	-0.851581	0.281792	-3.02202	0.00251092	0.0225678	TRUE	untNPHP1vsNPHP1AG556
ENSG00000235386	ENSG00000235386	NA	212.74	-2.12935	0.550336	-3.86918	0.000109203	0.00387403	50.2588	-1.78334	0.690899	-2.58119	0.00984608	0.055574	FALSE	untNPHP1vsNPHP1AG556
ENSG00000113070	HBEGF	1839	1678.87	-1.56655	0.406487	-3.85389	0.000116258	0.00409538	514.701	-2.12034	0.381204	-5.56222	2.66361e-08	4.18105e-06	FALSE	untNPHP1vsNPHP1AG556
ENSG00000253837	LOXL2-AS1	100507156	91.1728	3.44431	0.896904	3.84022	0.000122924	0.00431008	115.211	-1.29496	0.528833	-2.44871	0.0143371	0.0714512	TRUE	untNPHP1vsNPHP1AG556
ENSG00000115468	EFHD1	80303	1200.03	-2.46821	0.644041	-3.83237	0.000126912	0.00440889	239.659	-1.57496	0.615893	-2.5572	0.010552	0.0581919	FALSE	untNPHP1vsNPHP1AG556
ENSG00000111186	WNT5B	81029	840.48	-2.53474	0.6642	-3.81623	0.000135504	0.00468577	169.377	-1.30458	0.664422	-1.96348	0.0495906	0.16206	FALSE	untNPHP1vsNPHP1AG556
ENSG00000243302	ENSG00000243302	NA	412.501	1.69724	0.444993	3.81408	0.000136693	0.00470528	900.541	0.931388	0.338689	2.74998	0.00595983	0.0403155	FALSE	untNPHP1vsNPHP1AG556
ENSG00000139318	DUSP6	1848	2569.37	2.10915	0.554402	3.80437	0.000142167	0.00487147	2884.72	-1.26858	0.4941	-2.56746	0.0102447	0.056913	TRUE	untNPHP1vsNPHP1AG556
ENSG00000105699	LSR	51599	2861.46	-1.80169	0.475244	-3.79109	0.000149989	0.00512785	918.204	-1.1077	0.317246	-3.49162	0.000480097	0.00719431	FALSE	untNPHP1vsNPHP1AG556
ENSG00000146592	CREB5	9586	2428.94	1.334	0.353462	3.77409	0.000160593	0.00542884	2364.36	-1.39396	0.303356	-4.59512	4.32494e-06	0.000224495	TRUE	untNPHP1vsNPHP1AG556
ENSG00000183018	SPNS2	124976	7058.8	-2.61121	0.694762	-3.75843	0.000170982	0.0056871	1142.32	-2.51335	0.455836	-5.51371	3.51357e-08	5.15266e-06	FALSE	untNPHP1vsNPHP1AG556
ENSG00000197969	VPS13A	23230	3604.77	1.39962	0.372436	3.758	0.000171275	0.0056871	7773.03	1.01687	0.312398	3.25504	0.00113375	0.0129109	FALSE	untNPHP1vsNPHP1AG556
ENSG00000177106	EPS8L2	64787	15195.5	-1.36172	0.36273	-3.7541	0.000173964	0.00575189	6267.31	-1.01509	0.29342	-3.45952	0.000541137	0.00783689	FALSE	untNPHP1vsNPHP1AG556
ENSG00000214049	UCA1	124900418	598.401	1.9793	0.52852	3.74499	0.000180401	0.00593865	548.855	-2.60007	0.331676	-7.83919	4.53479e-15	8.88014e-12	TRUE	untNPHP1vsNPHP1AG556
ENSG00000111799	COL12A1	1303	2346.82	-2.10904	0.56424	-3.73785	0.000185601	0.00604385	507.973	-2.48534	0.553656	-4.48895	7.1575e-06	0.000327618	FALSE	untNPHP1vsNPHP1AG556
ENSG00000150893	FREM2	341640	328.672	2.11091	0.565757	3.73112	0.00019063	0.00619425	822.937	1.09335	0.452089	2.41843	0.0155876	0.0759276	FALSE	untNPHP1vsNPHP1AG556
ENSG00000100285	NEFH	4744	186.173	3.25835	0.874406	3.72636	0.000194264	0.00627176	196.829	-2.30247	0.838829	-2.74486	0.00605367	0.0405322	TRUE	untNPHP1vsNPHP1AG556
ENSG00000181690	PLAG1	5324	563.525	1.49481	0.401303	3.72489	0.000195401	0.00628159	1421.52	1.30539	0.392268	3.32781	0.000875331	0.0109272	FALSE	untNPHP1vsNPHP1AG556
ENSG00000102879	CORO1A	11151	257.724	-2.22278	0.597023	-3.7231	0.000196793	0.00631288	50.6371	-3.03355	0.860347	-3.52595	0.00042196	0.00657083	FALSE	untNPHP1vsNPHP1AG556
ENSG00000167100	SAMD14	201191	221.911	-1.90695	0.51246	-3.72116	0.000198311	0.00633461	65.4492	-1.25831	0.627571	-2.00505	0.0449575	0.152252	FALSE	untNPHP1vsNPHP1AG556
ENSG00000124920	MYRF	745	3923.9	-1.67524	0.450279	-3.72045	0.00019887	0.00633904	1366.87	-1.02658	0.404526	-2.53774	0.011157	0.0603965	FALSE	untNPHP1vsNPHP1AG556
ENSG00000075618	FSCN1	6624	24921.8	-1.39831	0.376183	-3.71709	0.000201529	0.00641024	9801.74	-1.13875	0.367282	-3.1005	0.00193197	0.0188904	FALSE	untNPHP1vsNPHP1AG556
ENSG00000187244	BCAM	4059	7076.67	-2.90537	0.781964	-3.71548	0.000202816	0.00643761	1068.25	-1.74674	0.50268	-3.47486	0.000511124	0.00751024	FALSE	untNPHP1vsNPHP1AG556
ENSG00000197550	ENSG00000197550	NA	133.017	2.75914	0.744076	3.70814	0.000208785	0.00658546	347.823	1.01672	0.494959	2.05416	0.0399604	0.140503	FALSE	untNPHP1vsNPHP1AG556
ENSG00000148600	CDHR1	92211	2138.9	-2.05792	0.557168	-3.69354	0.000221153	0.00686857	1293.48	1.11749	0.40709	2.74506	0.00605001	0.0405318	TRUE	untNPHP1vsNPHP1AG556
ENSG00000188738	FSIP2	401024	92.8497	2.61647	0.710228	3.68399	0.000229615	0.00703639	494.857	2.38771	0.431719	5.53069	3.18975e-08	4.77042e-06	FALSE	untNPHP1vsNPHP1AG556
ENSG00000156535	CD109	135228	13128.8	2.22829	0.606024	3.67691	0.000236078	0.00717611	31028.5	0.937131	0.285987	3.27683	0.00104979	0.0122543	FALSE	untNPHP1vsNPHP1AG556
ENSG00000143367	TUFT1	7286	2315.28	-1.3028	0.354539	-3.67463	0.000238193	0.00721132	1063.92	-0.69327	0.304646	-2.27565	0.0228667	0.0977645	FALSE	untNPHP1vsNPHP1AG556
ENSG00000157106	SMG1	23049	7119.88	1.3059	0.355621	3.67216	0.000240509	0.00726495	13519.1	0.766377	0.279629	2.74069	0.00613107	0.0409745	FALSE	untNPHP1vsNPHP1AG556
ENSG00000105327	BBC3	27113	1352.22	-1.81308	0.493795	-3.67172	0.000240928	0.00726495	464.42	-0.803426	0.319967	-2.51097	0.0120401	0.0638164	FALSE	untNPHP1vsNPHP1AG556
ENSG00000177697	CD151	977	25466.7	-1.47323	0.401474	-3.66955	0.000242975	0.00731204	9332.38	-1.30549	0.336901	-3.875	0.000106626	0.00256464	FALSE	untNPHP1vsNPHP1AG556
ENSG00000130150	MOSPD2	158747	1251.74	1.48799	0.405639	3.66826	0.000244205	0.00731984	2499.29	0.805121	0.277495	2.90139	0.00371506	0.0293801	FALSE	untNPHP1vsNPHP1AG556
ENSG00000081041	CXCL2	2920	467.605	2.29281	0.625934	3.66303	0.00024925	0.00744146	522.69	-1.40973	0.636888	-2.21346	0.0268656	0.109264	TRUE	untNPHP1vsNPHP1AG556
ENSG00000112576	CCND3	896	6504.3	-1.24119	0.339991	-3.65064	0.000261588	0.00777903	3068.97	-0.71469	0.295241	-2.4207	0.0154908	0.0755289	FALSE	untNPHP1vsNPHP1AG556
ENSG00000167767	KRT80	144501	1314.4	-1.91814	0.527021	-3.63959	0.000273074	0.008057	345.125	-1.81826	0.593882	-3.06165	0.00220123	0.0206953	FALSE	untNPHP1vsNPHP1AG556
ENSG00000121769	FABP3	2170	140.518	-2.42355	0.667038	-3.6333	0.000279816	0.00820775	79.7787	1.40859	0.658098	2.1404	0.0323221	0.122762	TRUE	untNPHP1vsNPHP1AG556
ENSG00000182871	COL18A1	80781	45120.6	-2.18069	0.600757	-3.62991	0.00028352	0.00830026	12007.5	-1.00258	0.308301	-3.25195	0.00114616	0.0130074	FALSE	untNPHP1vsNPHP1AG556
ENSG00000064666	CNN2	1265	16473	-1.26921	0.349742	-3.629	0.000284525	0.00830558	6652.03	-1.34419	0.363746	-3.69542	0.000219521	0.0041867	FALSE	untNPHP1vsNPHP1AG556
ENSG00000247627	MTND4P12	NA	322.257	-2.41112	0.66445	-3.62874	0.000284804	0.00830558	206.224	1.63142	0.465754	3.50276	0.000460465	0.00696894	TRUE	untNPHP1vsNPHP1AG556
ENSG00000270392	PFN1P2	NA	54.9602	3.14676	0.869492	3.61907	0.00029566	0.00855597	143.464	0.970345	0.479376	2.02418	0.0429512	0.147314	FALSE	untNPHP1vsNPHP1AG556
ENSG00000169105	CHST14	113189	2840.44	-1.32572	0.369003	-3.59271	0.000327258	0.00930957	1166.58	-1.12114	0.301735	-3.71564	0.000202691	0.00395563	FALSE	untNPHP1vsNPHP1AG556
ENSG00000139163	ETNK1	55500	2702.07	1.26545	0.352527	3.58967	0.000331101	0.00938349	5399.44	0.90653	0.421674	2.14984	0.0315683	0.121087	FALSE	untNPHP1vsNPHP1AG556
ENSG00000087077	TRIP6	7205	6715.09	-1.4295	0.398727	-3.58517	0.000336859	0.00949312	2599.41	-1.14043	0.344656	-3.3089	0.000936644	0.0114097	FALSE	untNPHP1vsNPHP1AG556
ENSG00000180747	SMG1P3	NA	537.022	1.54403	0.431443	3.57875	0.000345238	0.00965704	1560.12	1.5651	0.341862	4.57816	4.69088e-06	0.000240189	FALSE	untNPHP1vsNPHP1AG556
ENSG00000008441	NFIX	4784	1645.14	-1.51896	0.424551	-3.57781	0.000346489	0.0096741	678.156	-0.700672	0.333236	-2.10263	0.0354981	0.130589	FALSE	untNPHP1vsNPHP1AG556
ENSG00000179242	CDH4	1002	1872.14	2.43435	0.682506	3.56678	0.000361391	0.010016	1973.32	-1.8182	0.663797	-2.73909	0.00616097	0.0410686	TRUE	untNPHP1vsNPHP1AG556
ENSG00000158473	CD1D	912	515.07	2.57442	0.723427	3.55864	0.00037278	0.0103127	529.777	-2.08628	0.659624	-3.16284	0.00156241	0.0161978	TRUE	untNPHP1vsNPHP1AG556
ENSG00000091986	CCDC80	151887	5045.33	-2.58298	0.726164	-3.55702	0.000375091	0.0103386	1054.13	-1.04287	0.41043	-2.54093	0.0110558	0.0600281	FALSE	untNPHP1vsNPHP1AG556
ENSG00000283196	ENSG00000283196	NA	726.723	-1.33131	0.375409	-3.54628	0.000390709	0.0107495	320.521	-0.802328	0.344136	-2.33143	0.0197306	0.0884366	FALSE	untNPHP1vsNPHP1AG556
ENSG00000122641	INHBA	3624	1324.85	-2.60234	0.736843	-3.53175	0.000412821	0.0111944	546.212	0.96388	0.337387	2.85689	0.0042781	0.0321336	TRUE	untNPHP1vsNPHP1AG556
ENSG00000162745	OLFML2B	25903	185.453	-2.62331	0.74732	-3.5103	0.000447607	0.0119233	27.4527	-3.7219	1.08947	-3.41626	0.000634884	NA	FALSE	untNPHP1vsNPHP1AG556
ENSG00000136155	SCEL	8796	3121.71	2.7825	0.796471	3.49353	0.000476676	0.0126085	3992.53	-1.0408	0.437105	-2.38112	0.0172603	0.0808423	TRUE	untNPHP1vsNPHP1AG556
ENSG00000205464	ATP6AP1L	NA	257.59	1.68024	0.481641	3.48858	0.00048559	0.0128218	545.075	0.867775	0.35087	2.47321	0.0133906	0.0686343	FALSE	untNPHP1vsNPHP1AG556
ENSG00000135541	AHI1	54806	729.403	1.39025	0.40053	3.47103	0.000518457	0.013454	1381.64	0.731933	0.302973	2.41584	0.0156992	0.076225	FALSE	untNPHP1vsNPHP1AG556
ENSG00000137968	SLC44A5	204962	232.454	-2.05865	0.596962	-3.44855	0.000563607	0.0143782	183.759	1.64087	0.650941	2.52077	0.0117099	0.0625672	TRUE	untNPHP1vsNPHP1AG556
ENSG00000138380	CARF	79800	407.441	1.49806	0.434732	3.44594	0.000569074	0.0144687	1132.09	1.49891	0.394484	3.79968	0.000144881	0.00313977	FALSE	untNPHP1vsNPHP1AG556
ENSG00000177853	ZNF518A	9849	1529.43	1.34073	0.389449	3.44263	0.00057608	0.0145976	3227.89	0.989731	0.348207	2.84236	0.00447807	0.0330764	FALSE	untNPHP1vsNPHP1AG556
ENSG00000162783	IER5	51278	1744.13	-1.31087	0.380932	-3.44121	0.000579116	0.0146296	706.962	-1.22708	0.333774	-3.67639	0.000236561	0.00440489	FALSE	untNPHP1vsNPHP1AG556
ENSG00000180155	LYNX1	66004	341.829	-2.33398	0.678259	-3.44113	0.000579284	0.0146296	180.274	1.16468	0.461628	2.52299	0.011636	0.062305	TRUE	untNPHP1vsNPHP1AG556
ENSG00000198324	PHETA1	144717	1967.77	-1.75129	0.509462	-3.43753	0.000587053	0.0147742	625.687	-1.29645	0.312736	-4.14552	3.39044e-05	0.00108043	FALSE	untNPHP1vsNPHP1AG556
ENSG00000144426	NBEAL1	65065	931.681	1.91203	0.556471	3.43599	0.000590389	0.0147862	3031.39	1.65271	0.413966	3.99238	6.54121e-05	0.00180962	FALSE	untNPHP1vsNPHP1AG556
ENSG00000137145	DENND4C	55667	2758.82	1.1669	0.339909	3.43298	0.000596984	0.0149266	6614.5	1.32902	0.34338	3.87041	0.000108653	0.00260392	FALSE	untNPHP1vsNPHP1AG556
ENSG00000080561	MID2	11043	458.73	1.40002	0.408207	3.42967	0.000604314	0.0150848	853.072	0.676747	0.291806	2.31917	0.0203857	0.0905664	FALSE	untNPHP1vsNPHP1AG556
ENSG00000166432	ZMAT1	84460	718.055	1.94477	0.567318	3.42801	0.000608032	0.0151526	1867.33	1.2184	0.343759	3.54434	0.000393591	0.00626469	FALSE	untNPHP1vsNPHP1AG556
ENSG00000096968	JAK2	3717	735.552	1.36798	0.400346	3.41699	0.000633167	0.0156496	1372.72	0.697968	0.31453	2.21908	0.026481	0.108292	FALSE	untNPHP1vsNPHP1AG556
ENSG00000103196	CRISPLD2	83716	3386.33	-2.38339	0.699904	-3.40531	0.000660879	0.0161755	609.555	-2.75451	0.600814	-4.58462	4.54809e-06	0.000234972	FALSE	untNPHP1vsNPHP1AG556
ENSG00000146021	KLHL3	26249	299.358	1.56903	0.460921	3.40412	0.000663767	0.0162198	626.934	0.879326	0.342256	2.56921	0.0101931	0.0567099	FALSE	untNPHP1vsNPHP1AG556
ENSG00000144152	FBLN7	129804	276.312	2.79918	0.823012	3.40114	0.000671047	0.0163184	283.11	-2.2854	0.68454	-3.33859	0.000842034	0.0107082	TRUE	untNPHP1vsNPHP1AG556
ENSG00000065054	NHERF2	9351	1579.25	-1.17041	0.34523	-3.39024	0.000698314	0.0167918	761.759	-0.763508	0.34971	-2.18326	0.0290167	0.114504	FALSE	untNPHP1vsNPHP1AG556
ENSG00000163739	CXCL1	2919	2839.18	-2.13243	0.630536	-3.38193	0.000719779	0.0171169	681.276	-1.61878	0.734533	-2.20382	0.0275372	0.111098	FALSE	untNPHP1vsNPHP1AG556
ENSG00000131002	TXLNGY	NA	2143.57	1.4186	0.419898	3.37843	0.000729004	0.0172817	4035.91	0.707649	0.344334	2.05512	0.0398672	0.140346	FALSE	untNPHP1vsNPHP1AG556
ENSG00000269001	ZNF818P	NA	236.483	1.57751	0.467284	3.37591	0.00073571	0.0173967	485.418	0.831606	0.316845	2.62465	0.0086739	0.0509406	FALSE	untNPHP1vsNPHP1AG556
ENSG00000232653	GOLGA8N	643699	197.394	1.74876	0.51885	3.37045	0.000750449	0.0176514	500.759	1.23275	0.46627	2.64385	0.0081968	0.0492885	FALSE	untNPHP1vsNPHP1AG556
ENSG00000186480	INSIG1	3638	5207.04	2.07023	0.614467	3.36914	0.000754029	0.0176881	13395.5	1.17778	0.465727	2.52891	0.0114417	0.0615043	FALSE	untNPHP1vsNPHP1AG556
ENSG00000166886	NAB2	4665	2310.94	1.13314	0.337497	3.35747	0.000786593	0.0183583	2094.89	-1.56386	0.326025	-4.79675	1.61262e-06	0.000107307	TRUE	untNPHP1vsNPHP1AG556
ENSG00000111058	ACSS3	79611	811.284	-1.42887	0.42597	-3.3544	0.000795374	0.018449	732.685	1.24271	0.380896	3.26259	0.001104	0.0126813	TRUE	untNPHP1vsNPHP1AG556
ENSG00000198959	TGM2	7052	19585	1.70955	0.510604	3.3481	0.000813664	0.0187578	19934.6	-1.50015	0.317913	-4.71874	2.37308e-06	0.000146308	TRUE	untNPHP1vsNPHP1AG556
ENSG00000180448	ARHGAP45	23526	658.215	-1.39223	0.419437	-3.31927	0.000902531	0.0205469	248.76	-1.35374	0.377203	-3.5889	0.00033208	0.0055421	FALSE	untNPHP1vsNPHP1AG556
ENSG00000008394	MGST1	4257	2468.16	-1.15967	0.34972	-3.31601	0.000913121	0.0206714	2288.36	1.03043	0.337971	3.04886	0.00229711	0.0213657	TRUE	untNPHP1vsNPHP1AG556
ENSG00000196923	PDLIM7	9260	17557.4	-1.07433	0.325132	-3.30428	0.000952209	0.0213004	7140.69	-1.82892	0.320777	-5.70155	1.18722e-08	2.18695e-06	FALSE	untNPHP1vsNPHP1AG556
ENSG00000185585	OLFML2A	169611	1472.33	-1.80741	0.547162	-3.30324	0.000955738	0.0213476	488.485	-0.946012	0.348319	-2.71593	0.0066089	0.0428628	FALSE	untNPHP1vsNPHP1AG556
ENSG00000279192	PWAR5	NA	59.097	2.7933	0.846215	3.30093	0.00096365	0.0214608	218.617	1.70099	0.511844	3.32326	0.000889722	0.0110293	FALSE	untNPHP1vsNPHP1AG556
ENSG00000261236	BOP1	23246	3078.28	-1.1177	0.339495	-3.29224	0.000993944	0.021941	1397.48	-1.12971	0.29271	-3.8595	0.000113618	0.00267738	FALSE	untNPHP1vsNPHP1AG556
ENSG00000188659	SAXO2	283726	80.0547	2.53711	0.771684	3.28776	0.00100988	0.0221308	203.621	1.01495	0.431858	2.3502	0.0187632	0.0858276	FALSE	untNPHP1vsNPHP1AG556
ENSG00000175793	SFN	2810	1540.04	-2.08198	0.633678	-3.28555	0.00101783	0.0222402	371.343	-1.92167	0.643101	-2.98813	0.00280693	0.0243112	FALSE	untNPHP1vsNPHP1AG556
ENSG00000173889	PHC3	80012	1595.86	1.25815	0.38312	3.28395	0.00102365	0.0223028	3466.32	1.08293	0.325572	3.32625	0.000880225	0.0109611	FALSE	untNPHP1vsNPHP1AG556
ENSG00000111674	ENO2	2026	6511.42	1.55405	0.47421	3.27714	0.00104864	0.0227197	5704.18	-2.32305	0.423918	-5.47995	4.25457e-08	5.68719e-06	TRUE	untNPHP1vsNPHP1AG556
ENSG00000170525	PFKFB3	5209	20276.5	1.59103	0.486927	3.2675	0.00108501	0.0232866	21280.9	-1.2201	0.430602	-2.83347	0.00460451	0.0336483	TRUE	untNPHP1vsNPHP1AG556
ENSG00000203930	LINC00632	286411	49.7623	-2.80128	0.857536	-3.26667	0.00108822	0.0232866	83.5533	3.6416	0.597501	6.09472	1.09627e-09	2.85503e-07	TRUE	untNPHP1vsNPHP1AG556
ENSG00000003436	TFPI	7035	10616.9	1.44325	0.442362	3.2626	0.00110394	0.0235752	24793	1.17052	0.351493	3.33012	0.00086808	0.0108636	FALSE	untNPHP1vsNPHP1AG556
ENSG00000182809	CRIP2	1397	6731.77	-1.23608	0.379831	-3.25429	0.00113674	0.024105	2572.82	-1.73775	0.394791	-4.40169	1.07411e-05	0.000449429	FALSE	untNPHP1vsNPHP1AG556
ENSG00000112972	HMGCS1	3157	1548.47	1.14713	0.353973	3.24072	0.00119227	0.0251411	5005.23	1.91085	0.427295	4.47197	7.75035e-06	0.000347386	FALSE	untNPHP1vsNPHP1AG556
ENSG00000023516	AKAP11	11215	3351.18	1.29808	0.400664	3.23983	0.00119599	0.0251825	6713.6	0.890926	0.294166	3.02865	0.00245648	0.022124	FALSE	untNPHP1vsNPHP1AG556
ENSG00000174373	RALGAPA1	253959	1271.62	1.21785	0.375943	3.23946	0.00119757	0.0251825	2546.47	0.923523	0.351747	2.62553	0.00865145	0.0508879	FALSE	untNPHP1vsNPHP1AG556
ENSG00000114315	HES1	3280	2992.37	2.3742	0.733205	3.23812	0.00120322	0.0252659	2964.74	-2.47125	1.1614	-2.12782	0.0333518	0.125268	TRUE	untNPHP1vsNPHP1AG556
ENSG00000162924	REL	5966	208.613	1.6678	0.517339	3.2238	0.00126501	0.0261626	571.198	1.39966	0.385473	3.63103	0.000282292	0.00496972	FALSE	untNPHP1vsNPHP1AG556
ENSG00000198146	ZNF770	54989	2070.9	1.32826	0.412131	3.2229	0.00126901	0.0262094	4242.9	0.93368	0.298325	3.12974	0.00174961	0.0175842	FALSE	untNPHP1vsNPHP1AG556
ENSG00000099194	SCD	6319	13137.2	1.8602	0.578155	3.21748	0.00129321	0.0266363	39272	1.53869	0.49877	3.08498	0.00203568	0.0196103	FALSE	untNPHP1vsNPHP1AG556
ENSG00000171219	CDC42BPG	55561	669.078	-2.22431	0.691501	-3.21664	0.00129699	0.0266778	170.186	-1.11786	0.420493	-2.65845	0.00785015	0.0480067	FALSE	untNPHP1vsNPHP1AG556
ENSG00000165376	CLDN2	9075	630.13	2.10511	0.65729	3.20271	0.00136141	0.0278129	659.235	-1.77464	0.657568	-2.69879	0.00695918	0.0443725	TRUE	untNPHP1vsNPHP1AG556
ENSG00000141753	IGFBP4	3487	44080.3	-1.52998	0.478064	-3.20038	0.00137248	0.0279634	15673.7	-1.29755	0.294101	-4.41192	1.02456e-05	0.00043229	FALSE	untNPHP1vsNPHP1AG556
ENSG00000157796	WDR19	57728	2255.17	1.2184	0.380776	3.19979	0.00137529	0.0279828	4196.43	0.762552	0.290738	2.62281	0.00872078	0.0511364	FALSE	untNPHP1vsNPHP1AG556
ENSG00000143847	PPFIA4	8497	856.414	1.71768	0.538005	3.19268	0.00140957	0.0285088	723.985	-2.96587	0.478792	-6.19448	5.84768e-10	1.73194e-07	TRUE	untNPHP1vsNPHP1AG556
ENSG00000112773	TENT5A	55603	369.675	1.41165	0.442707	3.18869	0.00142919	0.0285402	725.269	0.802998	0.340801	2.35621	0.0184627	0.0849016	FALSE	untNPHP1vsNPHP1AG556
ENSG00000250251	PKD1P6	NA	795.846	1.28307	0.402871	3.18482	0.00144842	0.0288478	859.067	-0.876413	0.289192	-3.03056	0.00244101	0.0220756	TRUE	untNPHP1vsNPHP1AG556
ENSG00000136040	PLXNC1	10154	207.968	1.67287	0.525745	3.18191	0.00146307	0.0290628	402.159	0.656931	0.33328	1.97111	0.0487114	0.159966	FALSE	untNPHP1vsNPHP1AG556
ENSG00000170385	SLC30A1	7779	2413.03	1.19426	0.375493	3.18052	0.00147011	0.0290878	4272.47	0.664449	0.268136	2.47803	0.0132108	0.067972	FALSE	untNPHP1vsNPHP1AG556
ENSG00000091656	ZFHX4	79776	769.492	1.36928	0.432435	3.16645	0.00154314	0.0300206	1583	0.92955	0.312229	2.97714	0.00290954	0.0248578	FALSE	untNPHP1vsNPHP1AG556
ENSG00000138772	ANXA3	306	3805.34	-1.4626	0.461971	-3.16599	0.00154554	0.0300284	1376.74	-1.36684	0.453195	-3.016	0.00256129	0.0227981	FALSE	untNPHP1vsNPHP1AG556
ENSG00000178338	ZNF354B	117608	435.19	1.29103	0.408208	3.16268	0.00156325	0.0301781	877.137	0.909929	0.388081	2.34469	0.019043	0.0865356	FALSE	untNPHP1vsNPHP1AG556
ENSG00000163346	PBXIP1	57326	7772.6	-1.46373	0.463954	-3.15489	0.00160557	0.0307198	3280.71	-0.71111	0.308101	-2.30804	0.0209969	0.0925881	FALSE	untNPHP1vsNPHP1AG556
ENSG00000090971	NAT14	57106	2491.87	-1.35961	0.431299	-3.15236	0.00161958	0.0309095	1032.52	-0.983909	0.352062	-2.79471	0.00519465	0.0365766	FALSE	untNPHP1vsNPHP1AG556
ENSG00000137449	CPEB2	132864	3114.53	1.57015	0.49963	3.14263	0.00167437	0.0317141	12342.8	2.1385	0.403937	5.29415	1.19574e-07	1.32807e-05	FALSE	untNPHP1vsNPHP1AG556
ENSG00000196263	ZNF471	57573	424.298	1.4735	0.469336	3.13955	0.0016921	0.0318103	811.017	0.718659	0.320886	2.23961	0.0251163	0.104331	FALSE	untNPHP1vsNPHP1AG556
ENSG00000078018	MAP2	4133	995.733	-1.79795	0.573712	-3.13389	0.00172505	0.032349	869.167	1.54656	0.523287	2.95548	0.00312183	0.0260527	TRUE	untNPHP1vsNPHP1AG556
ENSG00000100784	RPS6KA5	9252	415.561	1.3436	0.429381	3.12916	0.00175308	0.0328338	798.909	0.779007	0.355622	2.19055	0.0284845	0.113351	FALSE	untNPHP1vsNPHP1AG556
ENSG00000239883	PARGP1	NA	151.851	1.99348	0.638427	3.12248	0.00179334	0.0332572	319.115	0.739415	0.364178	2.03036	0.0423195	0.145794	FALSE	untNPHP1vsNPHP1AG556
ENSG00000139508	SLC46A3	283537	527.545	-1.32374	0.424219	-3.12042	0.00180591	0.0333672	801.63	2.14268	0.333329	6.42812	1.29192e-10	5.00371e-08	TRUE	untNPHP1vsNPHP1AG556
ENSG00000112139	MDGA1	266727	609.384	1.87902	0.603065	3.11579	0.00183456	0.0337313	674.891	-1.18438	0.507971	-2.3316	0.0197219	0.0884366	TRUE	untNPHP1vsNPHP1AG556
ENSG00000171552	BCL2L1	598	9289.48	-1.25611	0.403265	-3.11486	0.00184033	0.033755	4003.38	-1.05727	0.29875	-3.53899	0.000401663	0.00631991	FALSE	untNPHP1vsNPHP1AG556
ENSG00000168487	BMP1	649	11454.9	-1.03912	0.333824	-3.11279	0.00185326	0.0339509	5824.31	-0.798383	0.330541	-2.41538	0.0157187	0.0762461	FALSE	untNPHP1vsNPHP1AG556
ENSG00000163545	NUAK2	81788	2066.79	-2.1022	0.677823	-3.10141	0.00192602	0.034973	529.159	-1.42892	0.377297	-3.78725	0.000152326	0.00324717	FALSE	untNPHP1vsNPHP1AG556
ENSG00000181778	TMEM252	169693	73.1639	3.90598	1.25965	3.10084	0.00192971	0.034973	86.5198	-1.83041	0.560519	-3.26556	0.00109248	0.0126065	TRUE	untNPHP1vsNPHP1AG556
ENSG00000163520	FBLN2	2199	407.781	-1.77634	0.573295	-3.09848	0.00194515	0.0351642	127.626	-1.29988	0.504961	-2.57422	0.0100467	0.0562093	FALSE	untNPHP1vsNPHP1AG556
ENSG00000204186	ZDBF2	57683	606.965	1.4503	0.468681	3.09443	0.00197191	0.0355629	1259.08	0.906298	0.28512	3.17865	0.00147961	0.0155999	FALSE	untNPHP1vsNPHP1AG556
ENSG00000166450	PRTG	283659	241.49	1.55528	0.502739	3.09362	0.00197731	0.03559	473.626	0.745319	0.36342	2.05085	0.040282	0.141272	FALSE	untNPHP1vsNPHP1AG556
ENSG00000188811	NHLRC3	387921	1326.08	1.21858	0.394005	3.0928	0.00198275	0.0356305	2776.01	1.03135	0.289346	3.56442	0.000364657	0.00592361	FALSE	untNPHP1vsNPHP1AG556
ENSG00000116852	KIF21B	23046	551.052	1.8541	0.600384	3.08819	0.00201378	0.0360019	562.647	-1.60674	0.430012	-3.73649	0.000186607	0.00378858	TRUE	untNPHP1vsNPHP1AG556
ENSG00000168061	SAC3D1	29901	1088.24	-1.54	0.499905	-3.08058	0.002066	0.0364744	401.689	-1.13523	0.426925	-2.6591	0.00783507	0.0479888	FALSE	untNPHP1vsNPHP1AG556
ENSG00000171346	KRT15	3866	106.896	1.92058	0.623686	3.07939	0.00207421	0.0365468	100.045	-2.3042	0.619771	-3.71783	0.000200944	0.00394189	TRUE	untNPHP1vsNPHP1AG556
ENSG00000158089	GALNT14	79623	10556.7	-1.04039	0.338046	-3.07766	0.0020863	0.036661	5561.3	-0.654747	0.2608	-2.51053	0.012055	0.0638164	FALSE	untNPHP1vsNPHP1AG556
ENSG00000115020	PIKFYVE	200576	2278.88	1.09435	0.35657	3.06911	0.00214696	0.0375954	4777.85	1.0819	0.296115	3.65366	0.000258531	0.00468239	FALSE	untNPHP1vsNPHP1AG556
ENSG00000197779	ZNF81	347344	273.322	1.44518	0.471063	3.06791	0.00215565	0.0377038	563.044	0.884289	0.343873	2.57156	0.0101242	0.0564717	FALSE	untNPHP1vsNPHP1AG556
ENSG00000223745	CCDC18-AS1	NA	577.853	1.80602	0.5908	3.05691	0.00223633	0.0389535	1264.81	0.901725	0.344693	2.61602	0.00889603	0.0518126	FALSE	untNPHP1vsNPHP1AG556
ENSG00000135916	ITM2C	81618	12723.1	-1.02442	0.336381	-3.04543	0.00232346	0.0399703	6268.04	-0.949017	0.297319	-3.19192	0.00141331	0.0150763	FALSE	untNPHP1vsNPHP1AG556
ENSG00000125912	NCLN	56926	6996.54	-1.01089	0.332335	-3.04177	0.00235191	0.0402037	3730.74	-0.669638	0.337853	-1.98204	0.0474747	0.157329	FALSE	untNPHP1vsNPHP1AG556
ENSG00000159840	ZYX	7791	14332.1	-1.01967	0.335644	-3.03795	0.00238195	0.0406711	6408.02	-1.42163	0.304797	-4.66418	3.09853e-06	0.000179812	FALSE	untNPHP1vsNPHP1AG556
ENSG00000205744	DENND1C	79958	517.554	-1.68678	0.555594	-3.03599	0.00239745	0.0408896	179.176	-1.04038	0.47577	-2.18674	0.0287616	0.113937	FALSE	untNPHP1vsNPHP1AG556
ENSG00000174307	PHLDA3	23612	5489.06	-1.31293	0.432713	-3.03418	0.00241192	0.0410899	2320.54	-1.01976	0.364912	-2.79453	0.00519758	0.0365766	FALSE	untNPHP1vsNPHP1AG556
ENSG00000136859	ANGPTL2	23452	1076.37	-2.29279	0.758344	-3.02341	0.0024994	0.0421988	658.985	1.42918	0.4299	3.32446	0.000885903	0.0110086	TRUE	untNPHP1vsNPHP1AG556
ENSG00000109046	WSB1	26118	11154.1	1.72683	0.571498	3.02159	0.00251448	0.0423584	23768.4	0.872824	0.385443	2.26447	0.0235453	0.0999023	FALSE	untNPHP1vsNPHP1AG556
ENSG00000181444	ZNF467	168544	412.874	-1.75163	0.579782	-3.0212	0.00251778	0.0423601	298.423	1.15757	0.516666	2.24047	0.0250606	0.104202	TRUE	untNPHP1vsNPHP1AG556
ENSG00000110651	CD81	975	20774.2	-1.0876	0.360126	-3.02005	0.00252731	0.0423601	10713.3	-0.646647	0.287424	-2.2498	0.0244614	0.102511	FALSE	untNPHP1vsNPHP1AG556
ENSG00000113758	DBN1	1627	20733.2	-1.00451	0.33263	-3.01991	0.00252847	0.0423601	9300.18	-1.43974	0.364806	-3.94658	7.92767e-05	0.00208983	FALSE	untNPHP1vsNPHP1AG556
ENSG00000167930	FAM234A	83986	4335.53	-1.00574	0.333039	-3.0199	0.00252862	0.0423601	2315.13	-0.67112	0.268101	-2.50323	0.0123065	0.0647249	FALSE	untNPHP1vsNPHP1AG556
ENSG00000162601	MYSM1	114803	1684.99	1.11856	0.371084	3.0143	0.00257571	0.0429392	3789.4	1.22359	0.411739	2.97177	0.00296092	0.0250903	FALSE	untNPHP1vsNPHP1AG556
ENSG00000164040	PGRMC2	10424	5822.06	-1.14143	0.379048	-3.0113	0.00260128	0.0431933	5825.57	1.16877	0.286167	4.08423	4.42228e-05	0.00131753	TRUE	untNPHP1vsNPHP1AG556
ENSG00000100065	CARD10	29775	3830.63	-1.22756	0.40808	-3.00814	0.00262848	0.0435446	1486.9	-1.69009	0.367216	-4.60244	4.17566e-06	0.000219005	FALSE	untNPHP1vsNPHP1AG556
ENSG00000163395	IGFN1	91156	1098.7	5.32789	1.77133	3.00784	0.0026311	0.0435446	1070.88	-4.89584	1.80891	-2.70652	0.00679928	0.0436813	TRUE	untNPHP1vsNPHP1AG556
ENSG00000116871	MAP7D1	55700	14757.7	-0.970734	0.323252	-3.00302	0.00267313	0.0440747	7129.36	-1.15254	0.357768	-3.22148	0.00127531	0.01402	FALSE	untNPHP1vsNPHP1AG556
ENSG00000270025	BMS1P7	NA	96.4687	2.53581	0.844473	3.00283	0.00267483	0.0440747	273.641	1.2303	0.505338	2.4346	0.0149081	0.0734727	FALSE	untNPHP1vsNPHP1AG556
ENSG00000254986	DPP3	10072	2874.48	-1.12263	0.374045	-3.00131	0.00268817	0.0441851	1333.65	-1.0055	0.332013	-3.0285	0.00245774	0.022124	FALSE	untNPHP1vsNPHP1AG556
ENSG00000084207	GSTP1	2950	39271.7	-1.14399	0.381832	-2.99605	0.00273498	0.044821	18670.6	-0.885516	0.369599	-2.39588	0.0165804	0.0788561	FALSE	untNPHP1vsNPHP1AG556
ENSG00000104093	DMXL2	23312	1227.78	1.31373	0.438736	2.99436	0.00275021	0.044924	2527.45	0.938229	0.349469	2.68473	0.00725893	0.045553	FALSE	untNPHP1vsNPHP1AG556
ENSG00000243927	MRPS6	64968	2598.99	1.1661	0.389942	2.99045	0.00278564	0.0453554	2557.86	-1.19521	0.329577	-3.62649	0.000287296	0.00503435	TRUE	untNPHP1vsNPHP1AG556
ENSG00000197608	ZNF841	284371	377.115	1.28511	0.430884	2.9825	0.00285908	0.0461617	845.314	1.14587	0.349819	3.27561	0.00105432	0.0122825	FALSE	untNPHP1vsNPHP1AG556
ENSG00000135736	CCDC102A	92922	1320.83	-1.32659	0.44481	-2.98237	0.00286023	0.0461617	526.151	-1.26591	0.422163	-2.99863	0.00271193	0.0237195	FALSE	untNPHP1vsNPHP1AG556
ENSG00000204179	PTPN20	26095	114.265	1.98322	0.665039	2.98211	0.00286272	0.0461617	277.52	1.05978	0.428253	2.47465	0.0133367	0.0684189	FALSE	untNPHP1vsNPHP1AG556
ENSG00000146232	NFKBIE	4794	1309.8	-1.34693	0.451728	-2.98173	0.00286622	0.0461688	577.303	-0.780357	0.318888	-2.44712	0.0144002	0.0716455	FALSE	untNPHP1vsNPHP1AG556
ENSG00000112655	PTK7	5754	9022.83	-0.972864	0.32688	-2.97621	0.00291832	0.0468543	4624.61	-0.887345	0.310298	-2.85966	0.00424101	0.0319504	FALSE	untNPHP1vsNPHP1AG556
ENSG00000143970	ASXL2	55252	2100.73	1.1037	0.371316	2.97241	0.00295471	0.0471173	3704.71	0.688811	0.341676	2.01598	0.0438025	0.149421	FALSE	untNPHP1vsNPHP1AG556
ENSG00000135968	GCC2	9648	3798.36	1.14588	0.385527	2.97224	0.00295636	0.0471173	7460.45	0.926372	0.297582	3.113	0.00185197	0.0182717	FALSE	untNPHP1vsNPHP1AG556
ENSG00000088340	FER1L4	NA	548.061	1.61351	0.544975	2.9607	0.0030694	0.048458	490.168	-2.23065	0.494385	-4.51197	6.42291e-06	0.000306051	TRUE	untNPHP1vsNPHP1AG556
ENSG00000157107	FCHO2	115548	1538.21	1.04742	0.353977	2.95899	0.00308646	0.0486254	2842.66	0.832505	0.334517	2.48868	0.0128218	0.0664685	FALSE	untNPHP1vsNPHP1AG556
ENSG00000183723	CMTM4	146223	3718.64	-1.43526	0.485106	-2.95865	0.0030899	0.0486288	2956.9	0.978154	0.408173	2.39642	0.0165562	0.0788401	TRUE	untNPHP1vsNPHP1AG556
ENSG00000178531	CTXN1	404217	2576.51	-1.45614	0.492288	-2.95789	0.00309751	0.0486978	851.008	-1.95695	0.358622	-5.45685	4.84649e-08	6.25694e-06	FALSE	untNPHP1vsNPHP1AG556
ENSG00000163660	CCNL1	57018	3465.15	1.27735	0.432079	2.9563	0.00311353	0.0488986	6699.07	0.828076	0.339641	2.43809	0.014765	0.0730032	FALSE	untNPHP1vsNPHP1AG556
ENSG00000243156	MICAL3	57553	4074.35	1.03695	0.351752	2.94794	0.00319896	0.0500463	4095.26	-0.952998	0.259036	-3.67901	0.000234139	0.0043825	TRUE	untNPHP1vsNPHP1AG556
ENSG00000145675	PIK3R1	5295	2486.61	1.10845	0.376528	2.94386	0.00324149	0.0506445	5412.36	1.15849	0.410964	2.81895	0.00481804	0.0347714	FALSE	untNPHP1vsNPHP1AG556
ENSG00000047634	SCML1	6322	584.799	1.28081	0.438193	2.92294	0.00346743	0.0531825	1600.33	1.54825	0.361186	4.28656	1.8146e-05	0.000678453	FALSE	untNPHP1vsNPHP1AG556
ENSG00000158457	TSPAN33	340348	1720.67	-1.32788	0.455822	-2.91316	0.00357789	0.0547098	1483.58	1.05326	0.459043	2.29447	0.0217638	0.0943848	TRUE	untNPHP1vsNPHP1AG556
ENSG00000197635	DPP4	1803	10389.2	1.26969	0.435993	2.91217	0.00358925	0.0548079	20344.4	0.866898	0.330134	2.62589	0.00864215	0.0508643	FALSE	untNPHP1vsNPHP1AG556
ENSG00000102452	NALCN	259232	207.661	1.88596	0.647659	2.91197	0.00359158	0.0548079	768.638	1.93286	0.547429	3.5308	0.000414303	0.00649176	FALSE	untNPHP1vsNPHP1AG556
ENSG00000100311	PDGFB	5155	4131.55	-1.49682	0.514259	-2.91064	0.00360693	0.0549311	1522.72	-1.20682	0.392763	-3.07263	0.00212178	0.0201823	FALSE	untNPHP1vsNPHP1AG556
ENSG00000271533	ENSG00000271533	NA	193.521	1.86211	0.640047	2.90934	0.00362194	0.0551039	669.933	1.79796	0.385346	4.66584	3.07361e-06	0.000179254	FALSE	untNPHP1vsNPHP1AG556
ENSG00000282416	ENSG00000282416	NA	131.983	2.35079	0.809192	2.9051	0.00367133	0.055575	142.995	-1.59567	0.684662	-2.33059	0.0197751	0.0886094	TRUE	untNPHP1vsNPHP1AG556
ENSG00000114423	CBLB	868	2220.22	-1.17424	0.40543	-2.89628	0.00377613	0.0564814	2948.72	1.76821	0.441531	4.00473	6.20881e-05	0.00173353	TRUE	untNPHP1vsNPHP1AG556
ENSG00000131400	NAPSA	9476	51.0927	3.35737	1.16279	2.88733	0.00388525	0.0576539	53.4385	-2.44628	0.99625	-2.45549	0.0140693	0.0706977	TRUE	untNPHP1vsNPHP1AG556
ENSG00000124406	ATP8A1	10396	712.199	1.47449	0.510958	2.88574	0.00390499	0.057685	1650.48	1.12837	0.484277	2.33	0.0198061	0.0887222	FALSE	untNPHP1vsNPHP1AG556
ENSG00000101745	ANKRD12	23253	1609.24	1.08944	0.378008	2.88206	0.0039509	0.0582032	3349.29	1.06563	0.357285	2.98257	0.00285843	0.02457	FALSE	untNPHP1vsNPHP1AG556
ENSG00000183458	PKD1P3	NA	1406.09	1.08045	0.375628	2.87637	0.00402277	0.0588848	1270.12	-1.51975	0.282394	-5.38168	7.37954e-08	8.777e-06	TRUE	untNPHP1vsNPHP1AG556
ENSG00000173638	SLC19A1	6573	1457.26	-1.1641	0.405225	-2.87272	0.0040696	0.0594547	705.846	-0.750306	0.307214	-2.44229	0.0145943	0.0723965	FALSE	untNPHP1vsNPHP1AG556
ENSG00000149257	SERPINH1	871	14394	-1.06612	0.372033	-2.86566	0.00416135	0.0604438	7316.27	-0.744494	0.319689	-2.32881	0.0198693	0.0888999	FALSE	untNPHP1vsNPHP1AG556
ENSG00000169436	COL22A1	169044	212.212	-1.91072	0.668405	-2.85863	0.0042547	0.0615625	196.229	1.77921	0.718289	2.47702	0.0132486	0.0680681	TRUE	untNPHP1vsNPHP1AG556
ENSG00000251432	LINC02615	100507487	351.338	-1.34233	0.47167	-2.8459	0.00442858	0.0632289	388.89	1.57714	0.441903	3.56898	0.000358375	0.00588397	TRUE	untNPHP1vsNPHP1AG556
ENSG00000180806	HOXC9	3225	643.658	-1.23084	0.435444	-2.82662	0.00470417	0.0663468	296.242	-0.82904	0.377092	-2.19851	0.0279127	0.11216	FALSE	untNPHP1vsNPHP1AG556
ENSG00000147394	ZNF185	7739	2707.23	-1.30889	0.463437	-2.82431	0.00473823	0.0666401	1088.24	-1.27519	0.333002	-3.82939	0.000128461	0.00291791	FALSE	untNPHP1vsNPHP1AG556
ENSG00000102804	TSC22D1	8848	6695.05	-1.0865	0.384816	-2.82342	0.00475147	0.0667641	5457.47	0.664552	0.266804	2.49079	0.0127459	0.0662744	TRUE	untNPHP1vsNPHP1AG556
ENSG00000198862	LTN1	26046	2230.8	1.4047	0.49758	2.82306	0.00475676	0.0667763	4726.68	0.970644	0.304172	3.1911	0.00141733	0.0151085	FALSE	untNPHP1vsNPHP1AG556
ENSG00000069702	TGFBR3	7049	594.854	1.80378	0.640257	2.81727	0.00484334	0.0676766	1395.03	1.06269	0.462912	2.29567	0.0216946	0.0942998	FALSE	untNPHP1vsNPHP1AG556
ENSG00000260804	LINC01963	150967	684.648	-1.07993	0.38392	-2.81291	0.00490952	0.0681591	342.775	-0.790199	0.3514	-2.24872	0.0245306	0.10267	FALSE	untNPHP1vsNPHP1AG556
ENSG00000266094	RASSF5	83593	194.174	1.78981	0.637702	2.80666	0.00500588	0.069115	203.47	-1.39592	0.523883	-2.66457	0.00770868	0.047507	TRUE	untNPHP1vsNPHP1AG556
ENSG00000173227	SYT12	91683	1112.98	1.04412	0.37342	2.79609	0.00517249	0.0707674	1008.5	-1.4662	0.301161	-4.86849	1.12456e-06	8.13173e-05	TRUE	untNPHP1vsNPHP1AG556
ENSG00000085276	MECOM	2122	2186.97	-1.1024	0.395066	-2.79041	0.00526412	0.0715772	2018.78	0.951547	0.392026	2.42726	0.0152134	0.074512	TRUE	untNPHP1vsNPHP1AG556
ENSG00000133858	ZFC3H1	196441	2163.57	1.00833	0.361361	2.79036	0.00526491	0.0715772	4382.27	1.05403	0.278048	3.79082	0.000150148	0.003217	FALSE	untNPHP1vsNPHP1AG556
ENSG00000234741	GAS5	60674	4836.71	-0.943013	0.338268	-2.78777	0.00530719	0.072022	4222.42	0.665925	0.315878	2.10817	0.0350162	0.129478	TRUE	untNPHP1vsNPHP1AG556
ENSG00000143819	EPHX1	2052	4287.4	-1.07263	0.385494	-2.78248	0.00539448	0.0727715	3421.26	0.596792	0.25905	2.30377	0.0212356	0.0931453	TRUE	untNPHP1vsNPHP1AG556
ENSG00000160209	PDXK	8566	17889.9	-1.27115	0.456856	-2.78238	0.0053962	0.0727715	8281.68	-0.746312	0.316241	-2.35995	0.0182773	0.0842476	FALSE	untNPHP1vsNPHP1AG556
ENSG00000102287	GABRE	2564	460.351	3.11572	1.1202	2.78139	0.00541259	0.0728693	450.301	-2.98234	1.45431	-2.0507	0.0402963	0.14129	TRUE	untNPHP1vsNPHP1AG556
ENSG00000131080	EDA2R	60401	681.631	-1.19715	0.430697	-2.77956	0.00544329	0.0731449	567.948	0.828387	0.360558	2.29751	0.0215896	0.0942506	TRUE	untNPHP1vsNPHP1AG556
ENSG00000223865	HLA-DPB1	3115	437.709	1.42774	0.513977	2.77783	0.00547235	0.0733494	486.833	-0.85339	0.378554	-2.25434	0.0241747	0.101657	TRUE	untNPHP1vsNPHP1AG556
ENSG00000177409	SAMD9L	219285	751.209	1.37302	0.494287	2.77778	0.00547311	0.0733494	1650.86	1.048	0.403196	2.59924	0.00934312	0.0536812	FALSE	untNPHP1vsNPHP1AG556
ENSG00000025039	RRAGD	58528	1216.46	1.10161	0.396802	2.77622	0.00549943	0.0736367	2309.07	0.870852	0.324645	2.68248	0.0073079	0.0457273	FALSE	untNPHP1vsNPHP1AG556
ENSG00000090376	IRAK3	11213	319.142	2.28377	0.822899	2.77527	0.00551559	0.0737221	809.683	1.08812	0.434096	2.50662	0.012189	0.0642656	FALSE	untNPHP1vsNPHP1AG556
ENSG00000164327	RICTOR	253260	1536.06	0.974304	0.351604	2.77102	0.00558807	0.0744269	3123.76	1.07769	0.328572	3.27991	0.0010384	0.0121603	FALSE	untNPHP1vsNPHP1AG556
ENSG00000080200	CRYBG3	131544	963.747	1.46648	0.530063	2.76661	0.0056642	0.0753743	1855.18	0.722877	0.303581	2.38117	0.0172579	0.0808423	FALSE	untNPHP1vsNPHP1AG556
ENSG00000196576	PLXNB2	23654	32422.9	-0.999661	0.361468	-2.76556	0.00568258	0.0754192	17159.8	-0.724757	0.310254	-2.33601	0.0194905	0.0877871	FALSE	untNPHP1vsNPHP1AG556
ENSG00000184545	DUSP8	1850	1147.32	-1.80347	0.652287	-2.76485	0.00569492	0.0754272	288.385	-2.6669	0.670536	-3.97727	6.97123e-05	0.00189389	FALSE	untNPHP1vsNPHP1AG556
ENSG00000140534	TICRR	90381	521.666	1.45484	0.52621	2.76475	0.00569672	0.0754272	488.234	-1.79025	0.404267	-4.42839	9.49396e-06	0.000407404	TRUE	untNPHP1vsNPHP1AG556
ENSG00000109819	PPARGC1A	10891	796.666	1.16676	0.422069	2.76438	0.00570319	0.0754272	4292.13	2.78393	0.631943	4.40534	1.05617e-05	0.00044315	FALSE	untNPHP1vsNPHP1AG556
ENSG00000165115	KIF27	55582	185.684	1.38778	0.502556	2.76145	0.00575448	0.0757731	424.024	1.13911	0.376074	3.02897	0.00245392	0.0221161	FALSE	untNPHP1vsNPHP1AG556
ENSG00000180861	LINC01559	NA	153.956	2.27204	0.824342	2.75619	0.00584792	0.0767356	153.611	-2.23472	0.60862	-3.67179	0.000240859	0.00445854	TRUE	untNPHP1vsNPHP1AG556
ENSG00000166106	ADAMTS15	170689	884.788	-1.57856	0.572942	-2.75519	0.00586574	0.0767503	279.319	-1.85137	0.362483	-5.10746	3.26513e-07	3.02576e-05	FALSE	untNPHP1vsNPHP1AG556
ENSG00000142627	EPHA2	1969	9851.19	-0.932982	0.338652	-2.75499	0.00586941	0.0767503	4346.64	-1.73727	0.30052	-5.78089	7.43085e-09	1.53758e-06	FALSE	untNPHP1vsNPHP1AG556
ENSG00000161513	FDXR	2232	1342.09	-1.20748	0.439544	-2.74713	0.00601198	0.0782752	634.949	-0.775597	0.324187	-2.39244	0.0167369	0.0792015	FALSE	untNPHP1vsNPHP1AG556
ENSG00000152926	ZNF117	51351	523.562	1.15977	0.422524	2.74486	0.00605368	0.0786822	1022.23	0.89811	0.286956	3.12978	0.00174935	0.0175842	FALSE	untNPHP1vsNPHP1AG556
ENSG00000152926	ZNF117	109504726	523.562	1.15977	0.422524	2.74486	0.00605368	0.0786822	1022.23	0.89811	0.286956	3.12978	0.00174935	0.0175842	FALSE	untNPHP1vsNPHP1AG556
ENSG00000091409	ITGA6	3655	1995.93	1.24143	0.452367	2.74431	0.00606385	0.078706	2295.13	-0.611849	0.306103	-1.99884	0.0456262	0.153425	TRUE	untNPHP1vsNPHP1AG556
ENSG00000130202	NECTIN2	5819	9929.74	-1.21664	0.443651	-2.74234	0.00610039	0.0788813	4138.17	-1.27654	0.385867	-3.30825	0.000938809	0.0114268	FALSE	untNPHP1vsNPHP1AG556
ENSG00000167766	ZNF83	55769	1925.46	1.19984	0.438687	2.73508	0.00623658	0.0802979	3323.04	0.604289	0.29702	2.0345	0.041901	0.144832	FALSE	untNPHP1vsNPHP1AG556
ENSG00000122694	GLIPR2	152007	2106.48	-0.957285	0.350485	-2.73132	0.00630818	0.0807373	935.41	-1.61357	0.302463	-5.33476	9.567e-08	1.10313e-05	FALSE	untNPHP1vsNPHP1AG556
ENSG00000169991	IFFO2	126917	1468.92	-0.9954	0.3645	-2.73087	0.00631682	0.0807793	673.622	-1.35503	0.318012	-4.26094	2.03565e-05	0.000739146	FALSE	untNPHP1vsNPHP1AG556
ENSG00000138771	SHROOM3	57619	1996.83	-0.983712	0.360589	-2.72807	0.00637064	0.0812606	972.81	-1.07897	0.362887	-2.9733	0.00294616	0.0250253	FALSE	untNPHP1vsNPHP1AG556
ENSG00000177469	CAVIN1	284119	26592.8	-1.08801	0.399368	-2.72433	0.00644313	0.0819081	10324.3	-2.13972	0.374984	-5.70616	1.15555e-08	2.15489e-06	FALSE	untNPHP1vsNPHP1AG556
ENSG00000214029	ZNF891	101060200	208.948	1.40202	0.515335	2.7206	0.00651626	0.0826984	513.932	1.2835	0.353409	3.63178	0.000281476	0.00496114	FALSE	untNPHP1vsNPHP1AG556
ENSG00000221970	OR2A1	346528	49.1141	2.35839	0.867037	2.72006	0.00652698	0.0827648	125.1	1.06988	0.529156	2.02186	0.0431904	0.147968	FALSE	untNPHP1vsNPHP1AG556
ENSG00000188211	NCR3LG1	374383	178.606	1.76226	0.6499	2.71159	0.0066961	0.0842912	473.885	1.32451	0.379089	3.49394	0.000475951	0.00715347	FALSE	untNPHP1vsNPHP1AG556
ENSG00000138468	SENP7	57337	931.054	1.06994	0.394946	2.70906	0.00674733	0.0848325	2026.36	1.1701	0.429053	2.72718	0.00638784	0.0420429	FALSE	untNPHP1vsNPHP1AG556
ENSG00000114248	LRRC31	79782	72.6069	-2.28568	0.844952	-2.7051	0.00682846	0.0855089	75.9056	2.40001	0.706114	3.39889	0.000676591	0.00923207	TRUE	untNPHP1vsNPHP1AG556
ENSG00000188994	ZNF292	23036	2206.88	1.04638	0.387005	2.7038	0.0068551	0.0857712	3920.31	0.740344	0.322605	2.2949	0.021739	0.0943315	FALSE	untNPHP1vsNPHP1AG556
ENSG00000059588	TARBP1	6894	1589.06	1.04001	0.384765	2.70298	0.00687217	0.0858423	2689.52	0.641559	0.306387	2.09395	0.0362644	0.132505	FALSE	untNPHP1vsNPHP1AG556
ENSG00000080031	PTPRH	5794	103.79	2.53482	0.938183	2.70184	0.00689571	0.0860651	113.708	-1.64158	0.741531	-2.21377	0.0268449	0.109209	TRUE	untNPHP1vsNPHP1AG556
ENSG00000150627	WDR17	116966	232.14	1.26827	0.470262	2.69695	0.00699772	0.0871218	456.837	0.864367	0.326708	2.64568	0.00815262	0.049101	FALSE	untNPHP1vsNPHP1AG556
ENSG00000086696	HSD17B2	3294	195.587	1.53422	0.569901	2.69208	0.00710073	0.0880979	409.577	0.902971	0.435615	2.07286	0.0381849	0.137101	FALSE	untNPHP1vsNPHP1AG556
ENSG00000111348	ARHGDIB	397	170.319	-1.49994	0.557942	-2.68834	0.00718083	0.0886694	57.8006	-1.63634	0.648286	-2.5241	0.0115994	0.0621749	FALSE	untNPHP1vsNPHP1AG556
ENSG00000218891	ZNF579	163033	2672.29	-1.33682	0.497405	-2.68758	0.00719723	0.0887992	1192.56	-0.733023	0.33643	-2.17882	0.0293447	0.11522	FALSE	untNPHP1vsNPHP1AG556
ENSG00000165494	PCF11	51585	1489.53	0.94268	0.351453	2.68223	0.00731324	0.0897896	2641.72	0.791839	0.304836	2.59759	0.00938816	0.0538126	FALSE	untNPHP1vsNPHP1AG556
ENSG00000142871	CCN1	3491	32698	-0.96525	0.3601	-2.68051	0.00735111	0.0898886	12413.7	-2.8473	0.363426	-7.83461	4.70315e-15	8.88014e-12	FALSE	untNPHP1vsNPHP1AG556
ENSG00000148288	GBGT1	26301	400.231	-1.21702	0.456517	-2.66587	0.0076789	0.0925667	321.501	0.781162	0.39447	1.98028	0.0476717	0.157808	TRUE	untNPHP1vsNPHP1AG556
ENSG00000144283	PKP4	8502	6294.43	1.05945	0.397527	2.66511	0.00769635	0.0925667	13202	1.10969	0.438268	2.53198	0.0113421	0.0610773	FALSE	untNPHP1vsNPHP1AG556
ENSG00000131016	AKAP12	9590	23317.8	1.09084	0.40944	2.66422	0.00771665	0.0927036	21247.8	-1.48267	0.252593	-5.86981	4.36302e-09	9.98538e-07	TRUE	untNPHP1vsNPHP1AG556
ENSG00000120137	PANK3	79646	3739.73	0.887115	0.334034	2.65577	0.00791285	0.09431	7344.26	1.0492	0.301932	3.47497	0.000510912	0.00751024	FALSE	untNPHP1vsNPHP1AG556
ENSG00000159399	HK2	3099	3512.78	1.35178	0.509708	2.65206	0.00800033	0.0947093	3296.48	-1.59183	0.392276	-4.05792	4.95112e-05	0.0014382	TRUE	untNPHP1vsNPHP1AG556
ENSG00000163485	ADORA1	134	2116.59	-1.49952	0.565441	-2.65195	0.0080029	0.0947093	848.953	-0.848384	0.29756	-2.85114	0.00435632	0.0325431	FALSE	untNPHP1vsNPHP1AG556
ENSG00000206503	HLA-A	3105	21692.4	-0.984636	0.371643	-2.64941	0.00806323	0.0951991	11354.9	-0.77346	0.275739	-2.80504	0.00503101	0.0358628	FALSE	untNPHP1vsNPHP1AG556
ENSG00000213626	LBH	81606	3496.9	-1.33374	0.503775	-2.6475	0.00810894	0.0955891	1476.93	-0.954102	0.368221	-2.59111	0.00956665	0.0545505	FALSE	untNPHP1vsNPHP1AG556
ENSG00000173918	C1QTNF1	114897	672.732	-2.04998	0.774695	-2.64618	0.00814065	0.095888	169.926	-1.57278	0.766037	-2.05314	0.0400594	0.14072	FALSE	untNPHP1vsNPHP1AG556
ENSG00000205683	DPF3	8110	317.807	1.23191	0.465764	2.64492	0.00817098	0.0960723	300.75	-1.42551	0.376868	-3.78251	0.000155253	0.00328906	TRUE	untNPHP1vsNPHP1AG556
ENSG00000125772	GPCPD1	56261	1414.65	1.1009	0.416465	2.64344	0.00820691	0.0962175	2766.52	0.942638	0.342135	2.75516	0.00586626	0.0399946	FALSE	untNPHP1vsNPHP1AG556
ENSG00000232104	RFX3-DT	NA	36.3623	2.90299	1.09835	2.64303	0.00821669	0.0962293	118.029	1.45339	0.473171	3.07159	0.00212925	0.0202391	FALSE	untNPHP1vsNPHP1AG556
ENSG00000034053	APBA2	321	1392.79	1.32888	0.503456	2.63951	0.00830263	0.0969347	1416.17	-1.14153	0.46357	-2.46248	0.0137981	0.0697992	TRUE	untNPHP1vsNPHP1AG556
ENSG00000169750	RAC3	5881	672.389	-1.08371	0.410927	-2.63724	0.00835836	0.0973872	314.09	-1.05487	0.402679	-2.61964	0.00880227	0.0514355	FALSE	untNPHP1vsNPHP1AG556
ENSG00000112183	RBM24	221662	155.366	-1.95581	0.742386	-2.63449	0.00842648	0.0979386	36.3821	-2.56654	0.985637	-2.60394	0.00921595	0.0531324	FALSE	untNPHP1vsNPHP1AG556
ENSG00000131116	ZNF428	126299	1131.84	-1.10414	0.419143	-2.63428	0.00843167	0.0979386	488.475	-1.4074	0.370285	-3.80086	0.000144197	0.00313395	FALSE	untNPHP1vsNPHP1AG556
ENSG00000179431	FJX1	24147	1510.57	-1.16973	0.444227	-2.63318	0.00845896	0.09818	651.359	-1.21993	0.442079	-2.75953	0.00578845	0.039761	FALSE	untNPHP1vsNPHP1AG556
ENSG00000197044	ZNF441	126068	332.148	1.19171	0.452673	2.63262	0.00847299	0.0982672	873.57	1.49593	0.358251	4.17563	2.97161e-05	0.000977911	FALSE	untNPHP1vsNPHP1AG556
ENSG00000138593	SECISBP2L	9728	2764.25	0.876787	0.334384	2.6221	0.008739	0.100732	4842.86	0.801354	0.325016	2.46559	0.0136789	0.0694986	FALSE	untNPHP1vsNPHP1AG556
ENSG00000180611	MB21D2	151963	487.731	-1.14499	0.437517	-2.61702	0.00887002	0.102068	228.081	-0.920675	0.410595	-2.24229	0.0249425	0.103953	FALSE	untNPHP1vsNPHP1AG556
ENSG00000006118	TMEM132A	54972	13679.6	-1.3819	0.528282	-2.61583	0.00890115	0.102068	5249.01	-1.26421	0.469055	-2.69522	0.00703423	0.0446812	FALSE	untNPHP1vsNPHP1AG556
ENSG00000248905	FMN1	342184	392.484	1.27822	0.488781	2.61512	0.00891973	0.102191	1235.97	1.82117	0.378023	4.81763	1.45272e-06	0.000100198	FALSE	untNPHP1vsNPHP1AG556
ENSG00000276180	H4C9	8294	99.3506	-1.85443	0.709205	-2.6148	0.00892792	0.102207	71.1459	1.23603	0.608778	2.03034	0.042322	0.145794	TRUE	untNPHP1vsNPHP1AG556
ENSG00000156475	PPP2R2B	5521	188.065	-1.50383	0.57528	-2.61408	0.00894679	0.102345	67.5047	-1.35347	0.611058	-2.21497	0.0267622	0.109048	FALSE	untNPHP1vsNPHP1AG556
ENSG00000152582	SPEF2	79925	251.516	1.21165	0.463784	2.61253	0.00898758	0.102734	652.415	1.46386	0.425123	3.44339	0.000574469	0.00817846	FALSE	untNPHP1vsNPHP1AG556
ENSG00000126062	TMEM115	11070	2584.01	-1.03834	0.397625	-2.61135	0.00901856	0.102932	1354.14	-0.68443	0.31327	-2.18479	0.0289044	0.114323	FALSE	untNPHP1vsNPHP1AG556
ENSG00000165891	E2F7	144455	1204.89	1.6051	0.61589	2.60614	0.00915688	0.103881	1279.43	-1.18949	0.493163	-2.41195	0.0158673	0.0765736	TRUE	untNPHP1vsNPHP1AG556
ENSG00000180071	ANKRD18A	253650	216.957	1.44772	0.556093	2.60338	0.00923097	0.104509	514.61	1.17919	0.446152	2.64303	0.0082168	0.0493374	FALSE	untNPHP1vsNPHP1AG556
ENSG00000180071	ANKRD18A	100289137	216.957	1.44772	0.556093	2.60338	0.00923097	0.104509	514.61	1.17919	0.446152	2.64303	0.0082168	0.0493374	FALSE	untNPHP1vsNPHP1AG556
ENSG00000109458	GAB1	2549	1062.8	0.927944	0.357317	2.59697	0.00940492	0.10574	2016.88	0.952086	0.39695	2.3985	0.0164622	0.0784667	FALSE	untNPHP1vsNPHP1AG556
ENSG00000164604	GPR85	54329	48.6315	-2.27816	0.880455	-2.58748	0.00966817	0.107965	34.3327	1.68494	0.820395	2.05382	0.0399931	0.140586	TRUE	untNPHP1vsNPHP1AG556
ENSG00000051341	POLQ	10721	551.147	1.73299	0.669845	2.58715	0.00967741	0.107965	512.367	-2.20758	0.569496	-3.87637	0.000106026	0.00256375	TRUE	untNPHP1vsNPHP1AG556
ENSG00000281741	ENSG00000281741	NA	69.5419	1.9467	0.752493	2.587	0.00968151	0.107965	67.1839	-2.11033	0.714308	-2.95437	0.00313305	0.026103	TRUE	untNPHP1vsNPHP1AG556
ENSG00000167703	SLC43A2	124935	674.338	-1.62886	0.630138	-2.58492	0.00974007	0.108138	757.145	1.85596	0.474487	3.9115	9.17247e-05	0.00230533	TRUE	untNPHP1vsNPHP1AG556
ENSG00000163596	ICA1L	130026	265.696	1.18271	0.457876	2.58303	0.00979367	0.108493	515.125	0.871198	0.385185	2.26176	0.0237121	0.100356	FALSE	untNPHP1vsNPHP1AG556
ENSG00000166004	CEP295	85459	593.917	1.63903	0.635149	2.58055	0.00986443	0.108676	1161.33	0.686862	0.34311	2.00187	0.0452983	0.152834	FALSE	untNPHP1vsNPHP1AG556
ENSG00000164180	TMEM161B	153396	715.257	1.10471	0.4285	2.57809	0.00993469	0.109277	1501.25	1.08516	0.409071	2.65273	0.00798429	0.0485127	FALSE	untNPHP1vsNPHP1AG556
ENSG00000185686	PRAME	23532	281.172	-1.80005	0.699087	-2.57485	0.0100282	0.110201	327.111	2.07944	0.681615	3.05075	0.00228272	0.0212711	TRUE	untNPHP1vsNPHP1AG556
ENSG00000173786	CNP	1267	6877.81	-1.04181	0.405214	-2.57102	0.0101399	0.111126	3495.83	-0.804984	0.322012	-2.49986	0.0124244	0.0650504	FALSE	untNPHP1vsNPHP1AG556
ENSG00000161544	CYGB	114757	2004.06	-1.96339	0.764512	-2.56816	0.0102241	0.111621	540.024	-1.47982	0.718038	-2.06092	0.0393102	0.139059	FALSE	untNPHP1vsNPHP1AG556
ENSG00000167103	PIP5KL1	138429	85.1383	1.83659	0.715585	2.56656	0.0102714	0.112057	77.0969	-2.45739	0.664641	-3.69731	0.000217895	0.00416589	TRUE	untNPHP1vsNPHP1AG556
ENSG00000128510	CPA4	51200	4446.68	-1.67256	0.65254	-2.56316	0.0103725	0.112411	1233.77	-2.55035	0.584645	-4.36221	1.28753e-05	0.0005145	FALSE	untNPHP1vsNPHP1AG556
ENSG00000175066	GK5	256356	976.303	1.071	0.417889	2.56288	0.0103809	0.112411	1640.13	0.596583	0.299656	1.9909	0.0464923	0.155128	FALSE	untNPHP1vsNPHP1AG556
ENSG00000103254	ANTKMT	65990	1884.62	-0.994322	0.388034	-2.56246	0.0103934	0.112411	787.247	-1.907	0.347681	-5.48492	4.13664e-08	5.60597e-06	FALSE	untNPHP1vsNPHP1AG556
ENSG00000083097	DOP1A	23033	814.9	0.991199	0.387484	2.55804	0.0105264	0.113605	1640.36	1.04462	0.338221	3.08857	0.00201119	0.019424	FALSE	untNPHP1vsNPHP1AG556
ENSG00000128573	FOXP2	93986	247.778	1.32297	0.517672	2.55561	0.0106001	0.113992	646.83	1.43712	0.317372	4.52818	5.94928e-06	0.000291766	FALSE	untNPHP1vsNPHP1AG556
ENSG00000115904	SOS1	6654	2317.48	1.05292	0.412223	2.55425	0.0106417	0.114358	4465.53	0.919223	0.338	2.71959	0.0065362	0.0425813	FALSE	untNPHP1vsNPHP1AG556
ENSG00000172869	DMXL1	1657	1897.94	1.1389	0.446127	2.55285	0.0106845	0.114655	4356.58	1.25026	0.348029	3.59241	0.000327628	0.00548649	FALSE	untNPHP1vsNPHP1AG556
ENSG00000153029	MR1	3140	1224.76	-0.933368	0.365921	-2.55074	0.0107495	0.115107	1288.32	1.07609	0.281515	3.82249	0.00013211	0.00297405	TRUE	untNPHP1vsNPHP1AG556
ENSG00000114805	PLCH1	23007	313.567	1.13589	0.445627	2.54897	0.0108042	0.11561	539.939	0.620828	0.313389	1.98101	0.0475901	0.157573	FALSE	untNPHP1vsNPHP1AG556
ENSG00000167657	DAPK3	1613	7748.37	-0.994031	0.390216	-2.54739	0.0108533	0.115807	3891.56	-0.914407	0.426847	-2.14224	0.0321744	0.122464	FALSE	untNPHP1vsNPHP1AG556
ENSG00000175130	MARCKSL1	65108	9121.05	-0.960406	0.377652	-2.5431	0.0109875	0.117041	3633.63	-2.3789	0.285201	-8.34114	7.35775e-17	2.77847e-13	FALSE	untNPHP1vsNPHP1AG556
ENSG00000124216	SNAI1	6615	730.647	-1.83912	0.723223	-2.54295	0.0109922	0.117041	212.94	-1.56711	0.648311	-2.41723	0.0156392	0.0760802	FALSE	untNPHP1vsNPHP1AG556
ENSG00000183856	IQGAP3	128239	2520.38	1.47023	0.578431	2.54175	0.0110299	0.117194	2013.73	-3.40046	0.505111	-6.7321	1.67235e-11	9.71568e-09	TRUE	untNPHP1vsNPHP1AG556
ENSG00000095209	TMEM38B	55151	681.453	1.20577	0.474967	2.53864	0.0111284	0.11784	1393.57	0.983864	0.295354	3.33113	0.000864933	0.0108636	FALSE	untNPHP1vsNPHP1AG556
ENSG00000178904	DPY19L3	147991	2026.39	1.04887	0.413328	2.53761	0.0111611	0.118089	3889.88	0.923971	0.318451	2.90145	0.00371439	0.0293801	FALSE	untNPHP1vsNPHP1AG556
ENSG00000170801	HTRA3	94031	57.8685	-2.17746	0.858705	-2.53575	0.0112208	0.118637	65.6922	2.41337	0.61261	3.93949	8.16565e-05	0.00214136	TRUE	untNPHP1vsNPHP1AG556
ENSG00000169891	REPS2	9185	1056.78	2.04514	0.807548	2.53253	0.0113243	0.119313	2504.73	1.01353	0.509335	1.98991	0.0466011	0.155354	FALSE	untNPHP1vsNPHP1AG556
ENSG00000217128	FNIP1	96459	1899.74	0.87722	0.346611	2.53085	0.0113786	0.119801	3817.22	1.10075	0.313644	3.50955	0.000448863	0.00686673	FALSE	untNPHP1vsNPHP1AG556
ENSG00000196976	LAGE3	8270	470.489	-1.01825	0.403036	-2.52646	0.011522	0.120888	225.51	-1.09298	0.436977	-2.50123	0.0123762	0.0649489	FALSE	untNPHP1vsNPHP1AG556
ENSG00000143878	RHOB	388	16881.9	-1.25745	0.498279	-2.52359	0.0116162	0.121623	6687.96	-1.50233	0.40246	-3.73286	0.00018932	0.00380786	FALSE	untNPHP1vsNPHP1AG556
ENSG00000277687	ENSG00000277687	NA	36.558	2.38712	0.946569	2.52186	0.0116736	0.122055	99.5458	1.20448	0.513062	2.34762	0.0188936	0.0861678	FALSE	untNPHP1vsNPHP1AG556
ENSG00000132274	TRIM22	10346	4074.45	-0.902976	0.358199	-2.52088	0.0117063	0.122142	4306.29	1.05323	0.329219	3.19918	0.00137821	0.0148487	TRUE	untNPHP1vsNPHP1AG556
ENSG00000078808	SDF4	51150	15399.1	-0.826992	0.328361	-2.51855	0.011784	0.122614	8626.47	-0.792142	0.303677	-2.6085	0.00909407	0.0526508	FALSE	untNPHP1vsNPHP1AG556
ENSG00000124151	NCOA3	8202	2542.22	0.913109	0.363069	2.51497	0.0119041	0.123523	4289.55	0.692759	0.271004	2.55627	0.0105801	0.0582407	FALSE	untNPHP1vsNPHP1AG556
ENSG00000064989	CALCRL	10203	140.044	-2.25527	0.897045	-2.51412	0.0119331	0.123685	121.224	1.99659	0.845975	2.36011	0.0182696	0.0842374	TRUE	untNPHP1vsNPHP1AG556
ENSG00000198707	CEP290	80184	1551.04	1.44657	0.576302	2.5101	0.0120698	0.124726	2825.69	0.603584	0.293643	2.05551	0.0398302	0.140339	FALSE	untNPHP1vsNPHP1AG556
ENSG00000185909	KLHDC8B	200942	1360.08	-1.17688	0.469056	-2.50905	0.0121057	0.124927	677.49	-0.623001	0.303662	-2.05163	0.0402057	0.14107	FALSE	untNPHP1vsNPHP1AG556
ENSG00000124067	SLC12A4	6560	5518.75	-1.09701	0.437342	-2.50835	0.0121297	0.125089	2656.93	-0.903224	0.338766	-2.66622	0.00767097	0.0473132	FALSE	untNPHP1vsNPHP1AG556
ENSG00000140931	CMTM3	123920	5802.56	0.877694	0.35074	2.5024	0.0123353	0.126775	5510.25	-1.02875	0.361858	-2.84297	0.00446952	0.0330501	TRUE	untNPHP1vsNPHP1AG556
ENSG00000165322	ARHGAP12	94134	1839.46	0.946095	0.378294	2.50095	0.012386	0.127123	3266.46	0.794891	0.2693	2.95169	0.00316041	0.0262296	FALSE	untNPHP1vsNPHP1AG556
ENSG00000170153	RNF150	57484	287.164	-1.40064	0.560262	-2.49997	0.0124203	0.127218	301.041	1.51808	0.385956	3.93329	8.37901e-05	0.0021935	TRUE	untNPHP1vsNPHP1AG556
ENSG00000142546	NOSIP	51070	2923.2	-0.833018	0.334113	-2.49322	0.0126589	0.128919	1611.75	-0.852183	0.312617	-2.72597	0.00641136	0.0421139	FALSE	untNPHP1vsNPHP1AG556
ENSG00000270170	NCBP2AS2	152217	642.865	-1.10526	0.443538	-2.49192	0.0127054	0.129258	318.338	-0.791765	0.394099	-2.00905	0.044532	0.151129	FALSE	untNPHP1vsNPHP1AG556
ENSG00000153914	SREK1	140890	3576.66	0.91184	0.365983	2.49148	0.0127211	0.12933	6242.5	0.768009	0.354364	2.16729	0.0302131	0.117734	FALSE	untNPHP1vsNPHP1AG556
ENSG00000215030	RPL13P12	NA	2445.25	-1.03973	0.417409	-2.49092	0.0127413	0.129448	1278.19	-0.705249	0.338117	-2.08581	0.0369956	0.134299	FALSE	untNPHP1vsNPHP1AG556
ENSG00000235531	MSC-AS1	100132891	329.942	-1.26317	0.507216	-2.4904	0.0127599	0.12955	339.202	1.34799	0.393366	3.42682	0.000610697	0.00850975	TRUE	untNPHP1vsNPHP1AG556
ENSG00000171016	PYGO1	26108	534.328	1.11315	0.447283	2.48869	0.0128214	0.129737	1033.28	0.911471	0.346328	2.63181	0.00849307	0.0504276	FALSE	untNPHP1vsNPHP1AG556
ENSG00000144445	KANSL1L	151050	711.647	0.966635	0.388818	2.48609	0.0129157	0.130311	1271.84	0.795669	0.385078	2.06625	0.0388045	0.137981	FALSE	untNPHP1vsNPHP1AG556
ENSG00000001084	GCLC	2729	2267.69	1.01461	0.40839	2.48442	0.0129764	0.130605	5094.5	1.2751	0.312696	4.07775	4.54745e-05	0.00134421	FALSE	untNPHP1vsNPHP1AG556
ENSG00000282936	ENSG00000282936	122526780	55.5268	1.94432	0.783919	2.48026	0.0131287	0.131697	60.721	-1.31739	0.6464	-2.03804	0.0415458	0.144066	TRUE	untNPHP1vsNPHP1AG556
ENSG00000157741	UBN2	254048	1046.75	0.905473	0.365578	2.47683	0.0132556	0.132705	2249.75	1.22509	0.32326	3.78979	0.000150775	0.00322586	FALSE	untNPHP1vsNPHP1AG556
ENSG00000105877	DNAH11	8701	77.5524	2.20706	0.892494	2.47291	0.0134018	0.133902	77.3234	-2.03509	0.738087	-2.75725	0.005829	0.0398584	TRUE	untNPHP1vsNPHP1AG556
ENSG00000152953	STK32B	55351	930.11	-1.37125	0.554626	-2.47239	0.0134212	0.134008	374.863	-1.0748	0.510722	-2.10447	0.0353376	0.130365	FALSE	untNPHP1vsNPHP1AG556
ENSG00000070413	DGCR2	9993	8264.71	-0.933776	0.378191	-2.46906	0.0135469	0.135084	4457.2	-0.758373	0.271386	-2.79444	0.00519894	0.0365766	FALSE	untNPHP1vsNPHP1AG556
ENSG00000156042	CFAP70	118491	114.499	1.6625	0.673625	2.46799	0.0135876	0.135306	335.793	1.53028	0.44409	3.44587	0.000569234	0.00812692	FALSE	untNPHP1vsNPHP1AG556
ENSG00000173480	ZNF417	147687	312.305	1.09318	0.443038	2.46747	0.0136072	0.135327	615.498	0.952748	0.304372	3.13021	0.00174682	0.0175842	FALSE	untNPHP1vsNPHP1AG556
ENSG00000161179	YDJC	150223	1896.5	-0.915723	0.371469	-2.46514	0.013696	0.135868	1020.04	-0.798449	0.355536	-2.24576	0.0247192	0.103259	FALSE	untNPHP1vsNPHP1AG556
ENSG00000103187	COTL1	23406	17977.4	-1.05196	0.427123	-2.4629	0.0137817	0.136522	7795.6	-1.53154	0.3297	-4.64525	3.39666e-06	0.000189323	FALSE	untNPHP1vsNPHP1AG556
ENSG00000224877	NDUFAF8	284184	1575.78	-0.896952	0.364302	-2.46211	0.0138121	0.136733	768.729	-1.2785	0.353359	-3.61813	0.000296739	0.00513217	FALSE	untNPHP1vsNPHP1AG556
ENSG00000225630	MTND2P28	NA	17832.9	-1.02301	0.41565	-2.46123	0.013846	0.136891	15749.4	0.770506	0.310394	2.48235	0.013052	0.0673326	TRUE	untNPHP1vsNPHP1AG556
ENSG00000259660	DNM1P47	NA	214.978	1.40481	0.570787	2.46118	0.0138479	0.136891	440.155	0.880549	0.442402	1.99038	0.046549	0.155258	FALSE	untNPHP1vsNPHP1AG556
ENSG00000171988	JMJD1C	221037	2569.83	0.893173	0.362932	2.461	0.0138552	0.136891	4785.22	0.922794	0.35515	2.59832	0.00936813	0.0537675	FALSE	untNPHP1vsNPHP1AG556
ENSG00000072364	AFF4	27125	8628.03	0.882072	0.35846	2.46073	0.0138655	0.136902	14788.7	0.746996	0.270756	2.75892	0.0057992	0.0397635	FALSE	untNPHP1vsNPHP1AG556
ENSG00000129474	AJUBA	84962	8234.23	-0.931984	0.380189	-2.45137	0.0142314	0.139329	3944.79	-1.26067	0.312108	-4.03922	5.36294e-05	0.00153478	FALSE	untNPHP1vsNPHP1AG556
ENSG00000185338	SOCS1	8651	422.034	-1.56947	0.64071	-2.44958	0.0143021	0.139823	152.119	-1.15799	0.434449	-2.66543	0.00768908	0.0474056	FALSE	untNPHP1vsNPHP1AG556
ENSG00000154080	CHST9	83539	1223.4	-0.961291	0.392461	-2.44939	0.0143097	0.139823	1311.35	1.14522	0.467597	2.44917	0.0143187	0.0714152	TRUE	untNPHP1vsNPHP1AG556
ENSG00000070669	ASNS	440	52.2028	2.29413	0.93782	2.44624	0.0144355	0.140655	59.9307	-1.29594	0.651991	-1.98766	0.0468495	0.155735	TRUE	untNPHP1vsNPHP1AG556
ENSG00000158258	CLSTN2	64084	10217.7	-1.67921	0.686774	-2.44507	0.0144823	0.140962	6765.51	0.868333	0.264529	3.28256	0.0010287	0.0120828	TRUE	untNPHP1vsNPHP1AG556
ENSG00000128881	TTBK2	146057	762.934	0.904795	0.370797	2.44013	0.0146818	0.142535	1290.5	0.704409	0.310707	2.26712	0.0233831	0.0994654	FALSE	untNPHP1vsNPHP1AG556
ENSG00000140451	PIF1	80119	418.889	1.4862	0.610427	2.43469	0.0149044	0.144055	365.43	-2.38715	0.480738	-4.9656	6.84888e-07	5.41025e-05	TRUE	untNPHP1vsNPHP1AG556
ENSG00000123685	BATF3	55509	109.763	2.04403	0.839825	2.43388	0.0149378	0.144185	112.016	-1.76909	0.604879	-2.9247	0.00344792	0.0279404	TRUE	untNPHP1vsNPHP1AG556
ENSG00000178952	TUFM	7284	8120.6	-0.793961	0.326286	-2.43333	0.0149606	0.144313	4388.43	-1.0096	0.293679	-3.43775	0.000586566	0.00829162	FALSE	untNPHP1vsNPHP1AG556
ENSG00000109618	SEPSECS	51091	619.272	1.0773	0.443106	2.43124	0.0150474	0.144872	1335.29	1.15558	0.34231	3.37584	0.000735919	0.00979389	FALSE	untNPHP1vsNPHP1AG556
ENSG00000205090	TMEM240	339453	165.084	-1.6697	0.688495	-2.42515	0.0153022	0.14695	51.3101	-1.65008	0.649157	-2.54188	0.0110258	0.0598868	FALSE	untNPHP1vsNPHP1AG556
ENSG00000253305	PCDHGB6	56100	147.112	2.31009	0.952762	2.42463	0.0153242	0.147067	154.595	-1.72776	0.827056	-2.08905	0.036703	0.133622	TRUE	untNPHP1vsNPHP1AG556
ENSG00000260549	MT1L	NA	4122.57	1.81436	0.749689	2.42015	0.0155142	0.148512	4253.46	-1.54154	0.472228	-3.26439	0.00109698	0.0126295	TRUE	untNPHP1vsNPHP1AG556
ENSG00000089916	GPATCH2L	55668	2830.37	0.876273	0.362607	2.41659	0.0156667	0.149404	4543.79	0.604096	0.270714	2.23149	0.0256484	0.10591	FALSE	untNPHP1vsNPHP1AG556
ENSG00000183354	BRD10	158358	1302.82	0.920617	0.381012	2.41624	0.0156817	0.149452	2242.37	0.737335	0.298976	2.46621	0.0136553	0.0694354	FALSE	untNPHP1vsNPHP1AG556
ENSG00000214826	DDX12P	NA	390.125	1.35623	0.561497	2.41538	0.0157189	0.149712	338.464	-2.20128	0.502553	-4.38019	1.18576e-05	0.000482774	TRUE	untNPHP1vsNPHP1AG556
ENSG00000177685	CRACR2B	283229	335.739	-1.38211	0.57255	-2.41396	0.0157802	0.150011	123.251	-1.5311	0.476862	-3.21077	0.00132378	0.0143866	FALSE	untNPHP1vsNPHP1AG556
ENSG00000129038	LOXL1	4016	2505.19	-1.10943	0.45971	-2.41333	0.0158075	0.150082	1056.53	-1.47753	0.424148	-3.48353	0.000494849	0.00732813	FALSE	untNPHP1vsNPHP1AG556
ENSG00000161642	ZNF385A	25946	1071.82	-1.15258	0.47781	-2.41222	0.0158558	0.150351	527.147	-0.710134	0.325551	-2.18133	0.0291589	0.114849	FALSE	untNPHP1vsNPHP1AG556
ENSG00000183196	CHST6	4166	41.2421	-2.11244	0.876541	-2.40998	0.0159536	0.151088	8.46801	-3.20688	1.61308	-1.98805	0.0468064	NA	FALSE	untNPHP1vsNPHP1AG556
ENSG00000167526	RPL13	6137	54822.7	-0.790806	0.328222	-2.40936	0.0159806	0.151249	31565.5	-0.757502	0.296788	-2.55233	0.0107005	0.058612	FALSE	untNPHP1vsNPHP1AG556
ENSG00000130204	TOMM40	10452	3994.52	-0.801827	0.333111	-2.40709	0.0160803	0.151716	1883.35	-1.68906	0.36432	-4.63621	3.54857e-06	0.000193506	FALSE	untNPHP1vsNPHP1AG556
ENSG00000215808	LINC01139	339535	1141.98	1.05564	0.438826	2.40559	0.0161463	0.15214	2291.76	1.00695	0.366353	2.74857	0.00598549	0.040344	FALSE	untNPHP1vsNPHP1AG556
ENSG00000172270	BSG	682	34867.7	-0.822121	0.342617	-2.39953	0.016416	0.153752	20381.4	-0.645408	0.259769	-2.48455	0.0129716	0.0670325	FALSE	untNPHP1vsNPHP1AG556
ENSG00000164176	EDIL3	10085	4072.59	-1.32918	0.554103	-2.3988	0.0164491	0.153752	3440.34	1.01526	0.313509	3.23838	0.00120211	0.0134205	TRUE	untNPHP1vsNPHP1AG556
ENSG00000129932	DOHH	83475	1194.94	-0.973827	0.407726	-2.38844	0.0169203	0.156952	595.598	-1.00856	0.37058	-2.72157	0.00649735	0.0424554	FALSE	untNPHP1vsNPHP1AG556
ENSG00000135373	EHF	26298	219.893	2.58802	1.0836	2.38834	0.0169244	0.156952	216.312	-2.42792	0.941613	-2.57847	0.00992397	0.0557954	TRUE	untNPHP1vsNPHP1AG556
ENSG00000213859	KCTD11	147040	1209.75	-0.871156	0.364915	-2.38729	0.0169733	0.157105	613.562	-1.14579	0.341633	-3.35387	0.000796886	0.0103555	FALSE	untNPHP1vsNPHP1AG556
ENSG00000164897	TMUB1	83590	3135.26	-0.865181	0.362424	-2.38721	0.0169769	0.157105	1658.65	-0.95076	0.325777	-2.91844	0.00351787	0.0283467	FALSE	untNPHP1vsNPHP1AG556
ENSG00000149308	NPAT	4863	987.872	1.13831	0.477182	2.38548	0.0170567	0.157568	1935.82	0.91275	0.347405	2.62734	0.00860558	0.0507831	FALSE	untNPHP1vsNPHP1AG556
ENSG00000155008	APOOL	139322	653.043	0.977349	0.41003	2.38361	0.017144	0.158168	1219.86	0.891123	0.340041	2.62064	0.00877661	0.0513243	FALSE	untNPHP1vsNPHP1AG556
ENSG00000132688	NES	10763	141.364	-1.52639	0.641202	-2.38052	0.0172883	0.159228	39.5367	-3.32447	0.886154	-3.75157	0.000175729	0.0036065	FALSE	untNPHP1vsNPHP1AG556
ENSG00000150907	FOXO1	2308	1513.04	1.2901	0.542101	2.37982	0.0173211	0.159335	4936.05	1.88979	0.458388	4.12269	3.74473e-05	0.0011711	FALSE	untNPHP1vsNPHP1AG556
ENSG00000204130	RUFY2	55680	916.169	0.988589	0.416014	2.37634	0.0174854	0.160455	1561.13	0.67065	0.310351	2.16094	0.0306999	0.118964	FALSE	untNPHP1vsNPHP1AG556
ENSG00000101307	SIRPB1	10326	474.673	1.72549	0.72731	2.37242	0.0176718	0.161581	444.295	-1.98119	0.640779	-3.09184	0.00198918	0.0192854	TRUE	untNPHP1vsNPHP1AG556
ENSG00000086504	MRPL28	10573	3056.09	-0.807026	0.340171	-2.37241	0.0176725	0.161581	1505.04	-1.42862	0.304957	-4.68468	2.80404e-06	0.000166752	FALSE	untNPHP1vsNPHP1AG556
ENSG00000161921	CXCL16	58191	821.705	-1.57369	0.663723	-2.371	0.01774	0.162079	243.68	-2.27801	0.53814	-4.23312	2.30473e-05	0.000809603	FALSE	untNPHP1vsNPHP1AG556
ENSG00000154188	ANGPT1	284	54.0811	-2.25612	0.951618	-2.37083	0.0177484	0.162079	69.6269	2.73326	0.798306	3.42383	0.00061746	0.00859606	TRUE	untNPHP1vsNPHP1AG556
ENSG00000076826	CAMSAP3	57662	386.758	-1.53533	0.648446	-2.36771	0.0178987	0.162701	125.892	-1.78187	0.498313	-3.57581	0.000349147	0.00577641	FALSE	untNPHP1vsNPHP1AG556
ENSG00000126457	PRMT1	3276	8275.03	-0.849472	0.358822	-2.36739	0.0179139	0.162701	4379.58	-0.983222	0.290039	-3.38996	0.000699031	0.00946135	FALSE	untNPHP1vsNPHP1AG556
ENSG00000173950	XXYLT1	152002	1792.62	-0.860253	0.363397	-2.36725	0.0179207	0.162701	984.614	-0.826828	0.334422	-2.47241	0.0134207	0.068695	FALSE	untNPHP1vsNPHP1AG556
ENSG00000127824	TUBA4A	7277	6372.83	-1.37978	0.583111	-2.36624	0.0179696	0.162818	2849.3	-0.647823	0.293787	-2.20508	0.0274485	0.110799	FALSE	untNPHP1vsNPHP1AG556
ENSG00000052802	MSMO1	6307	3639.81	0.904909	0.382598	2.36517	0.0180218	0.162932	10970.1	1.88842	0.383566	4.92331	8.50918e-07	6.39459e-05	FALSE	untNPHP1vsNPHP1AG556
ENSG00000140396	NCOA2	10499	1645.26	0.837974	0.354673	2.36267	0.018144	0.163513	2784.46	0.740645	0.31248	2.37021	0.0177778	0.082735	FALSE	untNPHP1vsNPHP1AG556
ENSG00000115464	USP34	9736	4827.02	0.97493	0.413288	2.35896	0.0183261	0.16427	9084.09	0.904092	0.313329	2.88544	0.00390871	0.0304964	FALSE	untNPHP1vsNPHP1AG556
ENSG00000165023	DIRAS2	54769	481.415	-1.64058	0.696201	-2.35647	0.0184495	0.164626	363.078	1.12599	0.530552	2.1223	0.0338123	0.126388	TRUE	untNPHP1vsNPHP1AG556
ENSG00000147119	CHST7	56548	654.633	1.08233	0.459369	2.35612	0.0184667	0.164626	625.596	-1.20795	0.407999	-2.96068	0.00306963	0.0257424	TRUE	untNPHP1vsNPHP1AG556
ENSG00000104856	RELB	5971	1529.37	-0.973606	0.413241	-2.35603	0.0184716	0.164626	731.302	-1.19022	0.348419	-3.41605	0.000635375	0.00882109	FALSE	untNPHP1vsNPHP1AG556
ENSG00000213722	DDAH2	23564	3401.79	-1.04699	0.4444	-2.35596	0.018475	0.164626	1530.88	-1.32473	0.323727	-4.09212	4.27448e-05	0.00128362	FALSE	untNPHP1vsNPHP1AG556
ENSG00000129003	VPS13C	54832	3656.23	0.852271	0.361856	2.35527	0.018509	0.164832	9140.93	1.54913	0.332793	4.65494	3.24074e-06	0.000183338	FALSE	untNPHP1vsNPHP1AG556
ENSG00000055609	KMT2C	58508	2766.38	0.803483	0.341846	2.35043	0.0187519	0.166504	6008.28	1.29852	0.332199	3.90888	9.27259e-05	0.00232662	FALSE	untNPHP1vsNPHP1AG556
ENSG00000173801	JUP	3728	17347.4	-0.787429	0.335534	-2.34679	0.0189359	0.167685	9574.3	-0.931196	0.260956	-3.56841	0.000359159	0.00589045	FALSE	untNPHP1vsNPHP1AG556
ENSG00000115009	CCL20	6364	60.4326	2.72035	1.15936	2.34643	0.0189541	0.167685	56.6682	-3.13376	1.03439	-3.02957	0.00244901	0.0220849	TRUE	untNPHP1vsNPHP1AG556
ENSG00000212807	OR2A42	402317	43.8876	2.34092	0.998835	2.34365	0.0190963	0.168569	125.957	1.31891	0.547342	2.40967	0.0159669	0.0769317	FALSE	untNPHP1vsNPHP1AG556
ENSG00000082258	CCNT2	905	1958.69	0.801059	0.341981	2.3424	0.0191599	0.168932	3390.28	0.817845	0.312016	2.62116	0.00876305	0.0512847	FALSE	untNPHP1vsNPHP1AG556
ENSG00000253368	TRNP1	388610	7590.35	1.10105	0.470217	2.34158	0.0192022	0.169108	6371.22	-2.03405	0.359689	-5.65502	1.55828e-08	2.76915e-06	TRUE	untNPHP1vsNPHP1AG556
ENSG00000173275	ZNF449	203523	544.628	1.02044	0.436256	2.33908	0.0193313	0.169735	960.018	0.743018	0.310508	2.39291	0.0167155	0.0791497	FALSE	untNPHP1vsNPHP1AG556
ENSG00000177932	ZNF354C	30832	313.459	1.05296	0.450886	2.33531	0.0195275	0.170603	615.037	0.95589	0.407503	2.34572	0.0189902	0.0863838	FALSE	untNPHP1vsNPHP1AG556
ENSG00000118596	SLC16A7	9194	854.586	1.15423	0.49431	2.33503	0.0195417	0.170603	2148.47	1.43782	0.472213	3.04487	0.00232784	0.0214666	FALSE	untNPHP1vsNPHP1AG556
ENSG00000110711	AIP	9049	2096.61	-0.842952	0.361559	-2.33144	0.0197303	0.171851	1194.74	-0.696939	0.285493	-2.44118	0.0146394	0.0725247	FALSE	untNPHP1vsNPHP1AG556
ENSG00000072134	EPN2	22905	1075.77	0.885912	0.380063	2.33096	0.0197555	0.17196	1034.57	-0.997113	0.307621	-3.24137	0.00118956	0.0133395	TRUE	untNPHP1vsNPHP1AG556
ENSG00000257354	MIRLET7IHG	120766144	381.51	1.29474	0.555501	2.33077	0.0197656	0.17196	714.234	0.74606	0.342378	2.17906	0.0293275	0.11522	FALSE	untNPHP1vsNPHP1AG556
ENSG00000145780	FEM1C	56929	1668.38	0.957083	0.410818	2.3297	0.0198219	0.172259	2929.35	0.763603	0.266506	2.86524	0.00416691	0.0317271	FALSE	untNPHP1vsNPHP1AG556
ENSG00000218226	TATDN2P2	NA	66.0343	1.90601	0.818346	2.32909	0.0198541	0.172431	156.443	1.02801	0.429286	2.3947	0.0166341	0.078987	FALSE	untNPHP1vsNPHP1AG556
ENSG00000187824	TMEM220	388335	299.741	1.11705	0.479719	2.32856	0.0198826	0.17248	568.985	0.862928	0.325249	2.65313	0.00797494	0.0484754	FALSE	untNPHP1vsNPHP1AG556
ENSG00000105373	NOP53	29997	11188.6	-0.90902	0.390662	-2.32687	0.0199723	0.173005	6081.15	-0.76202	0.279227	-2.72903	0.00635202	0.0418618	FALSE	untNPHP1vsNPHP1AG556
ENSG00000129521	EGLN3	112399	1043.1	1.49949	0.644512	2.32655	0.019989	0.173005	928.975	-2.09439	0.477696	-4.38435	1.16332e-05	0.000476205	TRUE	untNPHP1vsNPHP1AG556
ENSG00000158158	CNNM4	26504	891.279	0.887841	0.382026	2.32403	0.0201237	0.173474	918.602	-0.711636	0.289023	-2.46221	0.0138083	0.0698272	TRUE	untNPHP1vsNPHP1AG556
ENSG00000088356	PDRG1	81572	1082.31	-0.864103	0.372509	-2.31968	0.0203579	0.174893	579.356	-0.906772	0.334056	-2.71443	0.00663891	0.0429468	FALSE	untNPHP1vsNPHP1AG556
ENSG00000159685	CHCHD6	84303	606.973	-0.888326	0.382992	-2.31944	0.0203712	0.174907	321.653	-0.909419	0.432865	-2.10093	0.0356471	0.131042	FALSE	untNPHP1vsNPHP1AG556
ENSG00000119888	EPCAM	4072	1332.86	-1.13376	0.489187	-2.31763	0.0204692	0.175649	1052.94	0.648579	0.315069	2.05853	0.0395395	0.139575	TRUE	untNPHP1vsNPHP1AG556
ENSG00000095637	SORBS1	10580	646.488	0.937025	0.404426	2.31692	0.0205078	0.175713	549.89	-1.6836	0.319579	-5.26819	1.37774e-07	1.48648e-05	TRUE	untNPHP1vsNPHP1AG556
ENSG00000112578	BYSL	705	1342.01	-0.823332	0.355582	-2.31545	0.0205882	0.176168	772.139	-0.695323	0.341719	-2.03478	0.0418728	0.144815	FALSE	untNPHP1vsNPHP1AG556
ENSG00000164124	TMEM144	55314	334.726	1.12763	0.487324	2.31392	0.0206721	0.176397	730.9	1.15487	0.303229	3.80856	0.000139777	0.00308797	FALSE	untNPHP1vsNPHP1AG556
ENSG00000129250	KIF1C	10749	15344.8	-0.913438	0.395874	-2.30739	0.0210328	0.178554	7736.16	-1.06797	0.3425	-3.11815	0.00181988	0.0180494	FALSE	untNPHP1vsNPHP1AG556
ENSG00000187051	RPS19BP1	91582	2290.53	-0.902744	0.391319	-2.30693	0.0210588	0.178566	1173.42	-1.03331	0.380035	-2.71898	0.00654838	0.042635	FALSE	untNPHP1vsNPHP1AG556
ENSG00000259623	ENSG00000259623	NA	423.833	-0.936515	0.405968	-2.30687	0.0210622	0.178566	415.567	0.922677	0.327457	2.8177	0.00483687	0.0348296	TRUE	untNPHP1vsNPHP1AG556
ENSG00000197323	TRIM33	51592	2417.98	0.82817	0.359536	2.30344	0.021254	0.179623	4343.9	0.881506	0.312616	2.81977	0.00480575	0.0347325	FALSE	untNPHP1vsNPHP1AG556
ENSG00000176410	DNAJC30	84277	513.148	-0.948086	0.412099	-2.30062	0.0214128	0.180459	267.267	-0.875373	0.40778	-2.14668	0.0318188	0.121615	FALSE	untNPHP1vsNPHP1AG556
ENSG00000125731	SH2D3A	10045	268.777	-1.42032	0.619339	-2.29329	0.0218315	0.182608	99.1844	-1.37597	0.596247	-2.30772	0.0210147	0.0926253	FALSE	untNPHP1vsNPHP1AG556
ENSG00000159216	RUNX1	861	2384.23	1.12326	0.489843	2.2931	0.0218424	0.182608	2518.52	-0.845524	0.334464	-2.528	0.0114716	0.0616211	TRUE	untNPHP1vsNPHP1AG556
ENSG00000159216	RUNX1	100506403	2384.23	1.12326	0.489843	2.2931	0.0218424	0.182608	2518.52	-0.845524	0.334464	-2.528	0.0114716	0.0616211	TRUE	untNPHP1vsNPHP1AG556
ENSG00000145022	TCTA	6988	1464.01	-0.877876	0.383262	-2.29054	0.0219902	0.182872	1311.96	0.65684	0.293369	2.23895	0.0251591	0.104403	TRUE	untNPHP1vsNPHP1AG556
ENSG00000005187	ACSM3	6296	379.674	-1.94851	0.851073	-2.28948	0.0220515	0.183179	272.087	1.35712	0.505342	2.68555	0.00724098	0.0455028	TRUE	untNPHP1vsNPHP1AG556
ENSG00000169692	AGPAT2	10555	2890.93	-0.770159	0.336552	-2.28838	0.0221153	0.183608	1624.94	-0.880356	0.332576	-2.64708	0.00811893	0.0490153	FALSE	untNPHP1vsNPHP1AG556
ENSG00000107290	SETX	23064	5045.35	0.771016	0.336997	2.2879	0.0221431	0.183738	8430.03	0.751341	0.26589	2.82576	0.00471689	0.0342396	FALSE	untNPHP1vsNPHP1AG556
ENSG00000146414	SHPRH	257218	620.133	1.17924	0.516059	2.28509	0.0223078	0.184692	1387.65	1.16974	0.430125	2.71954	0.00653731	0.0425813	FALSE	untNPHP1vsNPHP1AG556
ENSG00000280279	LINC02887	NA	35.3858	2.25347	0.986386	2.28457	0.0223379	0.184692	128.686	1.80909	0.523244	3.45744	0.000545334	0.00786284	FALSE	untNPHP1vsNPHP1AG556
ENSG00000132003	ZSWIM4	65249	902.613	-0.942219	0.412671	-2.28322	0.0224174	0.185097	475.594	-0.827809	0.323154	-2.56165	0.0104176	0.057619	FALSE	untNPHP1vsNPHP1AG556
ENSG00000167700	MFSD3	113655	1680.15	-1.1188	0.490582	-2.28055	0.0225748	0.185888	772.327	-1.0399	0.372119	-2.79453	0.00519745	0.0365766	FALSE	untNPHP1vsNPHP1AG556
ENSG00000181754	AMIGO1	57463	258.83	-1.16178	0.50963	-2.27966	0.0226281	0.186123	228.504	0.92427	0.385724	2.3962	0.0165662	0.0788561	TRUE	untNPHP1vsNPHP1AG556
ENSG00000237296	SMG1P1	NA	682.09	0.876033	0.384948	2.27572	0.022863	0.187519	1474.23	1.25228	0.326494	3.83553	0.000125294	0.00286294	FALSE	untNPHP1vsNPHP1AG556
ENSG00000104897	SF3A2	8175	2883.81	-0.929938	0.408681	-2.27546	0.0228781	0.187519	1369.04	-1.3352	0.349948	-3.81543	0.000135947	0.00302873	FALSE	untNPHP1vsNPHP1AG556
ENSG00000160087	UBE2J2	118424	3748.48	-0.756689	0.332613	-2.27498	0.0229068	0.187519	2077.56	-0.971105	0.279994	-3.46831	0.000523749	0.00764293	FALSE	untNPHP1vsNPHP1AG556
ENSG00000162729	IGSF8	93185	3589.31	-1.05167	0.462316	-2.27478	0.0229192	0.187519	1549.34	-1.50583	0.383611	-3.9254	8.65875e-05	0.00223136	FALSE	untNPHP1vsNPHP1AG556
ENSG00000213413	PVRIG	79037	26.3625	2.84587	1.2526	2.27197	0.0230885	NA	76.6415	1.24995	0.600254	2.08237	0.0373089	0.135044	FALSE	untNPHP1vsNPHP1AG556
ENSG00000088305	DNMT3B	1789	1569.13	0.792725	0.349654	2.26717	0.0233798	0.190436	1365.7	-1.34951	0.314868	-4.28594	1.81968e-05	0.000678673	TRUE	untNPHP1vsNPHP1AG556
ENSG00000068028	RASSF1	11186	1178.31	-0.900574	0.397282	-2.26684	0.0234002	0.190499	592.149	-1.10196	0.412059	-2.67427	0.0074892	0.0464708	FALSE	untNPHP1vsNPHP1AG556
ENSG00000162522	NHSL3	57648	8910.44	-0.979375	0.432616	-2.26385	0.0235836	0.191269	4711.74	-0.738825	0.300441	-2.45914	0.013927	0.0702397	FALSE	untNPHP1vsNPHP1AG556
ENSG00000130147	SH3BP4	23677	11539.9	-0.843833	0.373812	-2.25737	0.0239849	0.192871	6665.84	-0.666137	0.337964	-1.97103	0.0487208	0.159966	FALSE	untNPHP1vsNPHP1AG556
ENSG00000157216	SSBP3	23648	2519.28	-0.825228	0.365573	-2.25736	0.0239858	0.192871	1390.26	-0.872633	0.330282	-2.64208	0.00823975	0.0494091	FALSE	untNPHP1vsNPHP1AG556
ENSG00000011105	TSPAN9	10867	5721.42	-0.758892	0.336275	-2.25676	0.0240231	0.193068	2968.94	-1.25624	0.268961	-4.67073	3.0013e-06	0.000175715	FALSE	untNPHP1vsNPHP1AG556
ENSG00000100401	RANGAP1	5905	12235.3	-0.803449	0.356085	-2.25634	0.0240493	0.193176	5983.19	-1.47991	0.352225	-4.20159	2.65045e-05	0.00089564	FALSE	untNPHP1vsNPHP1AG556
ENSG00000164402	SEPTIN8	23176	5312.19	-0.908048	0.402628	-2.2553	0.0241142	0.19347	2953.9	-0.69256	0.282481	-2.45171	0.014218	0.0710734	FALSE	untNPHP1vsNPHP1AG556
ENSG00000068001	HYAL2	8692	3473.45	-0.790426	0.350779	-2.25335	0.0242373	0.194169	1725.76	-1.40337	0.321568	-4.36414	1.27622e-05	0.000512695	FALSE	untNPHP1vsNPHP1AG556
ENSG00000038219	BOD1L1	259282	3513.58	0.851794	0.378313	2.25156	0.02435	0.194968	6346.97	0.883536	0.259259	3.40792	0.000654596	0.0090381	FALSE	untNPHP1vsNPHP1AG556
ENSG00000161016	RPL8	6132	50831.6	-0.779796	0.346402	-2.25113	0.024377	0.195078	27298.9	-1.06819	0.335721	-3.18179	0.0014637	0.0154827	FALSE	untNPHP1vsNPHP1AG556
ENSG00000133250	ZNF414	84330	860.695	-1.1267	0.500549	-2.25094	0.0243897	0.195078	416.621	-0.83806	0.393255	-2.13108	0.0330823	0.124678	FALSE	untNPHP1vsNPHP1AG556
ENSG00000110422	HIPK3	10114	3485.19	0.752944	0.334617	2.25017	0.0244384	0.195348	5907.83	0.79555	0.295827	2.68924	0.00716158	0.0452051	FALSE	untNPHP1vsNPHP1AG556
ENSG00000130545	CRB3	92359	705.29	-1.158	0.516518	-2.24194	0.0249656	0.198317	319.05	-1.04482	0.351321	-2.97398	0.00293967	0.0250253	FALSE	untNPHP1vsNPHP1AG556
ENSG00000137124	ALDH1B1	219	4344.18	-1.15813	0.517104	-2.23964	0.025114	0.198868	1952.29	-1.03968	0.469597	-2.21399	0.0268292	0.109174	FALSE	untNPHP1vsNPHP1AG556
ENSG00000188157	AGRN	375790	84309.9	-0.764925	0.341983	-2.23674	0.0253036	0.200159	42223.9	-1.41872	0.306933	-4.62223	3.79632e-06	0.000205532	FALSE	untNPHP1vsNPHP1AG556
ENSG00000105248	YJU2	55702	932.407	-0.80971	0.36228	-2.23504	0.025415	0.200934	524.415	-0.81379	0.328835	-2.47477	0.0133323	0.0684189	FALSE	untNPHP1vsNPHP1AG556
ENSG00000177034	MTX3	345778	1036.49	0.814956	0.365052	2.23244	0.0255859	0.201757	1747.81	0.748629	0.297463	2.51671	0.0118455	0.0630688	FALSE	untNPHP1vsNPHP1AG556
ENSG00000185453	ZSWIM9	374920	730.278	-1.02986	0.462001	-2.22912	0.0258057	0.203065	345.153	-1.12421	0.339406	-3.31228	0.0009254	0.0113367	FALSE	untNPHP1vsNPHP1AG556
ENSG00000119559	C19orf25	148223	1483.82	-0.823377	0.369451	-2.22865	0.0258373	0.203102	835.018	-0.784131	0.30622	-2.56068	0.0104468	0.0577597	FALSE	untNPHP1vsNPHP1AG556
ENSG00000184863	RBM33	155435	2619.72	0.814849	0.3659	2.22697	0.0259491	0.203522	4312.25	0.699842	0.2808	2.49232	0.0126913	0.0660584	FALSE	untNPHP1vsNPHP1AG556
ENSG00000136295	TTYH3	80727	17432.8	-0.818047	0.367764	-2.22438	0.0261228	0.203963	8133.65	-1.68077	0.364185	-4.61516	3.928e-06	0.000209655	FALSE	untNPHP1vsNPHP1AG556
ENSG00000196865	NHLRC2	374354	1704.17	0.788046	0.355453	2.21702	0.0266217	0.206788	2778.89	0.684506	0.332511	2.0586	0.0395329	0.139575	FALSE	untNPHP1vsNPHP1AG556
ENSG00000173273	TNKS	8658	3448.35	0.768478	0.346725	2.21639	0.026665	0.206911	7295.32	1.26134	0.382229	3.29996	0.000967002	0.0116473	FALSE	untNPHP1vsNPHP1AG556
ENSG00000099330	OCEL1	79629	904.746	-1.01082	0.456116	-2.21615	0.026681	0.206929	467.495	-0.776303	0.358092	-2.16789	0.0301673	0.117678	FALSE	untNPHP1vsNPHP1AG556
ENSG00000233237	LINC00472	79940	617.089	1.27789	0.576725	2.21576	0.0267077	0.20703	1321.31	1.03174	0.521045	1.98014	0.047688	0.157808	FALSE	untNPHP1vsNPHP1AG556
ENSG00000143850	PLEKHA6	22874	1960.11	0.975882	0.441223	2.21176	0.0269829	0.20852	2098.41	-0.644545	0.290843	-2.21613	0.0266829	0.108902	TRUE	untNPHP1vsNPHP1AG556
ENSG00000104047	DTWD1	56986	722.336	0.84508	0.382309	2.21047	0.0270728	0.209	1268.44	0.821179	0.332302	2.47119	0.0134666	0.0688136	FALSE	untNPHP1vsNPHP1AG556
ENSG00000051825	MPHOSPH9	10198	1170.68	1.01098	0.457457	2.20999	0.0271055	0.209038	2153.01	0.829905	0.419769	1.97705	0.0480357	0.158562	FALSE	untNPHP1vsNPHP1AG556
ENSG00000132205	EMILIN2	84034	392.894	1.10418	0.5004	2.20659	0.0273425	0.210436	400.053	-0.938312	0.470511	-1.99424	0.0461256	0.154519	TRUE	untNPHP1vsNPHP1AG556
ENSG00000103257	SLC7A5	8140	6023.24	-1.16394	0.527994	-2.20445	0.0274927	0.211267	2315.69	-1.90707	0.580709	-3.28404	0.00102331	0.0120621	FALSE	untNPHP1vsNPHP1AG556
ENSG00000241553	ARPC4	10093	4827.36	-0.771911	0.351903	-2.19354	0.0282688	0.215802	2407.41	-1.44794	0.355748	-4.07013	4.69861e-05	0.00138348	FALSE	untNPHP1vsNPHP1AG556
ENSG00000166166	TRMT61A	115708	1160.7	-0.999828	0.455987	-2.19267	0.0283312	0.216059	556.175	-1.12253	0.330849	-3.39289	0.000691598	0.00937755	FALSE	untNPHP1vsNPHP1AG556
ENSG00000105701	FKBP8	23770	15283.6	-0.747466	0.341272	-2.19024	0.0285071	0.216743	8591.49	-0.916238	0.316128	-2.89831	0.00375178	0.0296085	FALSE	untNPHP1vsNPHP1AG556
ENSG00000181396	OGFOD3	79701	2279.03	-0.73999	0.338265	-2.1876	0.0286985	0.217759	1182.04	-1.30559	0.310326	-4.20714	2.58628e-05	0.000885844	FALSE	untNPHP1vsNPHP1AG556
ENSG00000261505	ENSG00000261505	NA	209.888	1.84644	0.845404	2.18409	0.0289559	0.218941	240.674	-1.01648	0.435287	-2.33518	0.0195339	0.0878032	TRUE	untNPHP1vsNPHP1AG556
ENSG00000164638	SLC29A4	222962	1222.94	-0.985132	0.451435	-2.18222	0.029093	0.219647	568.47	-1.30414	0.416942	-3.12788	0.00176073	0.0176599	FALSE	untNPHP1vsNPHP1AG556
ENSG00000158710	TAGLN2	8407	33315.4	-0.838918	0.384508	-2.1818	0.0291246	0.219776	16159.4	-1.4372	0.280229	-5.12867	2.918e-07	2.75478e-05	FALSE	untNPHP1vsNPHP1AG556
ENSG00000260693	ENSG00000260693	NA	38.5271	1.9987	0.91758	2.17823	0.0293891	0.221108	109.572	1.38954	0.503729	2.75851	0.00580664	0.0397635	FALSE	untNPHP1vsNPHP1AG556
ENSG00000163050	COQ8A	56997	843.244	-0.939335	0.431338	-2.17772	0.0294268	0.221281	730.101	0.643564	0.293623	2.19181	0.0283936	0.113192	TRUE	untNPHP1vsNPHP1AG556
ENSG00000164066	INTU	27152	574.506	1.11103	0.510574	2.17604	0.0295524	0.22181	1167.03	1.01373	0.321233	3.15574	0.0016009	0.0164949	FALSE	untNPHP1vsNPHP1AG556
ENSG00000126461	SCAF1	58506	8002.32	-0.820167	0.377416	-2.17311	0.0297721	0.222435	4292.58	-0.993381	0.34708	-2.86211	0.00420824	0.0318465	FALSE	untNPHP1vsNPHP1AG556
ENSG00000081913	PHLPP1	23239	767.34	0.857278	0.394706	2.17194	0.0298601	0.222982	793.58	-0.671429	0.292941	-2.29203	0.0219041	0.0947486	TRUE	untNPHP1vsNPHP1AG556
ENSG00000170889	RPS9	6203	35009.2	-0.704941	0.324987	-2.16914	0.0300724	0.224234	19969.4	-0.943973	0.269768	-3.4992	0.000466659	0.00704185	FALSE	untNPHP1vsNPHP1AG556
ENSG00000144867	SRPRB	58477	2542.04	-0.845643	0.390025	-2.16818	0.030145	0.224347	2545.37	0.877843	0.400961	2.18935	0.0285717	0.113542	TRUE	untNPHP1vsNPHP1AG556
ENSG00000109452	INPP4B	8821	317.001	1.16319	0.536487	2.16815	0.030147	0.224347	613.473	0.883878	0.341188	2.59059	0.00958116	0.0545818	FALSE	untNPHP1vsNPHP1AG556
ENSG00000130255	RPL36	25873	10627.7	-0.802291	0.370653	-2.16453	0.0304236	0.22541	5211.29	-1.47795	0.359673	-4.10916	3.97107e-05	0.00121423	FALSE	untNPHP1vsNPHP1AG556
ENSG00000157450	RNF111	54778	1751.08	0.74416	0.343986	2.16335	0.0305146	0.225856	2790.1	0.658495	0.317905	2.07136	0.0383254	0.137311	FALSE	untNPHP1vsNPHP1AG556
ENSG00000177303	CASKIN2	57513	2070.57	-1.23206	0.570413	-2.15995	0.0307768	0.22699	961.404	-0.792433	0.288852	-2.74339	0.00608091	0.0406966	FALSE	untNPHP1vsNPHP1AG556
ENSG00000146587	RBAK	57786	864.914	0.794619	0.367949	2.15959	0.0308046	0.226999	1490.88	0.81402	0.304702	2.67153	0.0075506	0.0467426	FALSE	untNPHP1vsNPHP1AG556
ENSG00000112294	ALDH5A1	7915	584.345	0.924481	0.428156	2.15922	0.0308334	0.227101	1146.9	1.01829	0.355886	2.86128	0.00421935	0.0319016	FALSE	untNPHP1vsNPHP1AG556
ENSG00000166415	WDR72	256764	248.891	-1.50731	0.698314	-2.1585	0.0308887	0.227321	309.217	1.92007	0.803065	2.39092	0.0168062	0.0793801	TRUE	untNPHP1vsNPHP1AG556
ENSG00000276975	HYDIN2	NA	117.569	-1.63651	0.758488	-2.15759	0.0309597	0.227596	94.7672	1.24649	0.524517	2.37646	0.0174798	0.0817231	TRUE	untNPHP1vsNPHP1AG556
ENSG00000213390	ARHGAP19	84986	539.701	0.990781	0.460416	2.15192	0.0314034	0.229627	518.671	-1.13053	0.411545	-2.74704	0.00601351	0.0404426	TRUE	untNPHP1vsNPHP1AG556
ENSG00000148926	ADM	133	1640.09	-1.20472	0.559906	-2.15165	0.0314249	0.229662	717.724	-1.05447	0.50722	-2.07891	0.0376256	0.13577	FALSE	untNPHP1vsNPHP1AG556
ENSG00000122218	COPA	1314	17345	-0.787735	0.366752	-2.14787	0.0317242	0.231289	16400.2	0.693376	0.305265	2.27139	0.0231232	0.0985818	TRUE	untNPHP1vsNPHP1AG556
ENSG00000160113	NR2F6	2063	4513.87	-0.804512	0.374598	-2.14767	0.0317402	0.231294	2517.91	-0.846133	0.272433	-3.10584	0.00189742	0.0186349	FALSE	untNPHP1vsNPHP1AG556
ENSG00000267453	CLEC4OP	NA	331.331	-2.07038	0.964354	-2.14691	0.0318002	0.231342	67.0679	-3.64354	0.865028	-4.21205	2.53066e-05	0.000871732	FALSE	untNPHP1vsNPHP1AG556
ENSG00000111554	MDM1	56890	429.897	0.938504	0.437514	2.14508	0.0319463	0.231342	727.039	0.680515	0.344156	1.97735	0.0480024	0.158487	FALSE	untNPHP1vsNPHP1AG556
ENSG00000113966	ARL6	84100	343.228	0.962565	0.449339	2.14218	0.0321789	0.232248	605.652	0.766659	0.383816	1.99746	0.0457751	0.153744	FALSE	untNPHP1vsNPHP1AG556
ENSG00000067064	IDI1	3422	1929.98	0.836919	0.390897	2.14102	0.0322724	0.232543	4830.77	1.56795	0.344131	4.55625	5.20744e-06	0.000262194	FALSE	untNPHP1vsNPHP1AG556
ENSG00000112667	DNPH1	10591	1497.31	-0.774419	0.361725	-2.1409	0.0322819	0.232543	715.394	-1.66502	0.339887	-4.89874	9.64518e-07	7.14169e-05	FALSE	untNPHP1vsNPHP1AG556
ENSG00000115694	STK25	10494	8355.87	-0.717317	0.335124	-2.14046	0.032318	0.232614	4854.33	-0.838535	0.295138	-2.84117	0.00449487	0.0331195	FALSE	untNPHP1vsNPHP1AG556
ENSG00000279822	ENSG00000279822	NA	70.3562	2.37867	1.11205	2.13899	0.0324361	0.232815	71.7369	-2.03244	0.736613	-2.75918	0.00579474	0.0397635	TRUE	untNPHP1vsNPHP1AG556
ENSG00000168237	GLYCTK	132158	319.031	1.01404	0.474404	2.1375	0.0325573	0.232831	300.218	-1.23458	0.362456	-3.40614	0.000658879	0.0090476	TRUE	untNPHP1vsNPHP1AG556
ENSG00000196967	ZNF585A	199704	225.688	1.00516	0.470525	2.13625	0.0326588	0.233253	485.85	1.18399	0.351763	3.36588	0.000762995	0.0100352	FALSE	untNPHP1vsNPHP1AG556
ENSG00000115756	HPCAL1	3241	5741.08	0.718871	0.336625	2.13552	0.0327182	0.233397	5351.46	-0.94133	0.408465	-2.30456	0.0211915	0.0930849	TRUE	untNPHP1vsNPHP1AG556
ENSG00000185621	LMLN	89782	781.139	1.04276	0.488391	2.1351	0.032753	0.233397	1433.95	0.820007	0.29983	2.73491	0.0062398	0.0414114	FALSE	untNPHP1vsNPHP1AG556
ENSG00000187479	C11orf96	387763	54.4298	2.26418	1.06055	2.13492	0.0327678	0.233397	47.6987	-3.50386	0.958398	-3.65595	0.000256227	0.0046573	TRUE	untNPHP1vsNPHP1AG556
ENSG00000251615	ENSG00000251615	NA	86.1919	-1.79162	0.839217	-2.13487	0.0327719	0.233397	75.4964	1.58821	0.749597	2.11875	0.0341112	0.127348	TRUE	untNPHP1vsNPHP1AG556
ENSG00000122417	ODF2L	57489	1706.67	0.857629	0.401933	2.13376	0.0328624	0.2336	3000.9	0.822466	0.301897	2.72433	0.00644325	0.0422127	FALSE	untNPHP1vsNPHP1AG556
ENSG00000182208	MOB2	81532	1251.97	-0.848755	0.398189	-2.13154	0.0330447	0.234478	686.625	-0.842696	0.306547	-2.749	0.00597776	0.0403353	FALSE	untNPHP1vsNPHP1AG556
ENSG00000143434	SEMA6C	10500	716.645	-1.22533	0.574867	-2.1315	0.0330481	0.234478	306.8	-1.16988	0.387548	-3.01868	0.00253878	0.0227047	FALSE	untNPHP1vsNPHP1AG556
ENSG00000087191	PSMC5	5705	4300.84	-0.712859	0.334574	-2.13065	0.0331184	0.234602	2540.41	-0.789513	0.359568	-2.19573	0.0281115	0.112573	FALSE	untNPHP1vsNPHP1AG556
ENSG00000273812	LINC02970	NA	77.6621	1.92127	0.902898	2.1279	0.0333456	0.235587	75.3345	-1.94893	0.912344	-2.13617	0.0326652	0.123785	TRUE	untNPHP1vsNPHP1AG556
ENSG00000177352	CCDC71	64925	1657.27	-0.750433	0.35288	-2.12659	0.0334539	0.235922	937.376	-0.893998	0.299144	-2.98852	0.00280335	0.0242941	FALSE	untNPHP1vsNPHP1AG556
ENSG00000130332	LSM7	51690	1892.12	-0.730714	0.343626	-2.12648	0.0334634	0.235922	966.732	-1.40908	0.342689	-4.11184	3.92516e-05	0.00120263	FALSE	untNPHP1vsNPHP1AG556
ENSG00000213523	SRA1	10011	2267.15	-0.770733	0.362715	-2.1249	0.0335949	0.236518	1277.89	-0.87139	0.425268	-2.04903	0.0404587	0.141701	FALSE	untNPHP1vsNPHP1AG556
ENSG00000184967	NOC4L	79050	1341.81	-0.879821	0.41407	-2.12481	0.0336022	0.236518	660.715	-1.26364	0.319314	-3.95736	7.57814e-05	0.00201528	FALSE	untNPHP1vsNPHP1AG556
ENSG00000077063	CTTNBP2	83992	2364.71	0.758244	0.357212	2.12267	0.0337814	0.237004	4428.02	1.01959	0.489264	2.08392	0.0371678	0.134762	FALSE	untNPHP1vsNPHP1AG556
ENSG00000167747	C19orf48P	NA	1841.01	-0.751933	0.354327	-2.12215	0.0338255	0.237093	1063.28	-0.813514	0.320888	-2.5352	0.0112383	0.0607496	FALSE	untNPHP1vsNPHP1AG556
ENSG00000213694	S1PR3	1903	1464.53	1.33988	0.631816	2.12068	0.0339484	0.237545	1554.4	-1.01951	0.43497	-2.34385	0.0190858	0.0866517	TRUE	untNPHP1vsNPHP1AG556
ENSG00000125148	MT2A	4502	73015.6	1.47563	0.695843	2.12063	0.033953	0.237545	64390.5	-2.2686	0.495218	-4.58102	4.62709e-06	0.000237728	TRUE	untNPHP1vsNPHP1AG556
ENSG00000166275	BORCS7	119032	501.736	-1.17003	0.552907	-2.11615	0.0343321	0.239864	545.764	1.36161	0.487903	2.79074	0.00525877	0.0368876	TRUE	untNPHP1vsNPHP1AG556
ENSG00000110047	EHD1	10938	5534.35	-0.740593	0.35042	-2.11345	0.0345625	0.240692	2956.21	-1.16563	0.379211	-3.07381	0.00211341	0.0201403	FALSE	untNPHP1vsNPHP1AG556
ENSG00000198598	MMP17	4326	64.8147	-2.18399	1.0337	-2.11278	0.0346192	0.240976	57.151	1.95489	0.959841	2.03668	0.0416821	0.144306	TRUE	untNPHP1vsNPHP1AG556
ENSG00000163362	INAVA	55765	1506.42	-0.838986	0.397305	-2.11169	0.0347129	0.241238	804.066	-0.981214	0.313191	-3.13295	0.00173057	0.0174968	FALSE	untNPHP1vsNPHP1AG556
ENSG00000187699	C2orf88	84281	121.013	-1.28818	0.611398	-2.10694	0.0351229	0.243135	148.353	1.72012	0.570484	3.0152	0.00256813	0.0227998	TRUE	untNPHP1vsNPHP1AG556
ENSG00000005700	IBTK	25998	4539.44	0.945953	0.449351	2.10515	0.0352779	0.243543	7630.13	0.673307	0.274583	2.45211	0.0142023	0.0710586	FALSE	untNPHP1vsNPHP1AG556
ENSG00000088836	SLC4A11	83959	843.471	-1.66383	0.790779	-2.10404	0.0353748	0.243698	277.239	-1.31626	0.515934	-2.55122	0.0107348	0.0587494	FALSE	untNPHP1vsNPHP1AG556
ENSG00000198853	RUSC2	9853	5062.61	-0.958598	0.455625	-2.10392	0.0353856	0.243698	2573.27	-0.929052	0.397249	-2.33871	0.0193502	0.0873536	FALSE	untNPHP1vsNPHP1AG556
ENSG00000172888	ZNF621	285268	1530.91	0.745929	0.354591	2.10363	0.0354108	0.243698	2591.51	0.802355	0.275915	2.90798	0.00363772	0.0291079	FALSE	untNPHP1vsNPHP1AG556
ENSG00000110717	NDUFS8	4728	4489.71	-0.708866	0.33698	-2.10359	0.0354143	0.243698	2790.88	-0.598221	0.270141	-2.21448	0.0267957	0.10911	FALSE	untNPHP1vsNPHP1AG556
ENSG00000174796	THAP6	152815	466.27	0.848854	0.40387	2.1018	0.0355705	0.244173	872.752	0.962646	0.323008	2.98025	0.00288013	0.0246763	FALSE	untNPHP1vsNPHP1AG556
ENSG00000169902	TPST1	8460	1901.02	-0.955465	0.454658	-2.1015	0.0355968	0.244173	1609.72	0.611538	0.292653	2.08964	0.0366504	0.133518	TRUE	untNPHP1vsNPHP1AG556
ENSG00000180035	ZNF48	197407	858.995	-0.959431	0.457022	-2.09931	0.0357895	0.244765	436.561	-0.939494	0.339454	-2.76766	0.00564604	0.0390492	FALSE	untNPHP1vsNPHP1AG556
ENSG00000136928	GABBR2	9568	172.529	5.41703	2.58077	2.099	0.0358172	0.244794	173.003	-4.12342	0.843314	-4.88954	1.0107e-06	7.41095e-05	TRUE	untNPHP1vsNPHP1AG556
ENSG00000104825	NFKBIB	4793	1190.15	-0.777786	0.370888	-2.09709	0.0359855	0.245568	651.968	-0.977311	0.386449	-2.52895	0.0114403	0.0615043	FALSE	untNPHP1vsNPHP1AG556
ENSG00000261221	ZNF865	100507290	2270.65	-0.889067	0.423975	-2.09698	0.0359955	0.245568	1261.26	-0.713736	0.311829	-2.28887	0.0220871	0.0952813	FALSE	untNPHP1vsNPHP1AG556
ENSG00000236675	MTX1LP	NA	1542.25	-0.821765	0.392372	-2.09435	0.0362284	0.246636	905.071	-0.624492	0.302144	-2.06687	0.0387465	0.137898	FALSE	untNPHP1vsNPHP1AG556
ENSG00000188647	PTAR1	375743	2726.77	0.758112	0.362507	2.0913	0.0365007	0.247558	5344.03	1.1087	0.321921	3.44401	0.000573151	0.0081686	FALSE	untNPHP1vsNPHP1AG556
ENSG00000182195	LDOC1	23641	1978.57	-0.754842	0.361549	-2.0878	0.0368157	0.248687	1163.09	-0.739398	0.311137	-2.37644	0.0174808	0.0817231	FALSE	untNPHP1vsNPHP1AG556
ENSG00000101265	RASSF2	9770	220.338	-1.36773	0.655267	-2.08729	0.0368622	0.248779	74.1575	-2.17453	0.780559	-2.78587	0.00533849	0.0372851	FALSE	untNPHP1vsNPHP1AG556
ENSG00000131188	PRR7	80758	1087.89	-0.768168	0.368085	-2.08693	0.0368945	0.248885	587.882	-1.05592	0.398856	-2.64737	0.00811214	0.048994	FALSE	untNPHP1vsNPHP1AG556
ENSG00000177030	DEAF1	10522	2508.87	-0.808538	0.387851	-2.08466	0.0371002	0.249937	1451.91	-0.703703	0.275449	-2.55475	0.0106264	0.0584106	FALSE	untNPHP1vsNPHP1AG556
ENSG00000177666	PNPLA2	57104	4308.38	-0.811551	0.389373	-2.08425	0.0371377	0.250078	2331.35	-0.958658	0.274983	-3.48624	0.000489863	0.00726854	FALSE	untNPHP1vsNPHP1AG556
ENSG00000164615	CAMLG	819	1804.56	-0.735601	0.353082	-2.08338	0.037217	0.250166	1783.37	0.73851	0.278878	2.64814	0.00809353	0.0489402	TRUE	untNPHP1vsNPHP1AG556
ENSG00000170604	IRF2BP1	26145	2084.58	-0.901733	0.433354	-2.08082	0.03745	0.25106	1143.21	-0.747667	0.304996	-2.4514	0.0142302	0.0711038	FALSE	untNPHP1vsNPHP1AG556
ENSG00000136802	LRRC8A	56262	5022	-0.701893	0.33771	-2.07839	0.0376731	0.252107	3035.14	-0.720887	0.291621	-2.472	0.0134359	0.0687266	FALSE	untNPHP1vsNPHP1AG556
ENSG00000138688	BLTP1	84162	3686.58	0.786821	0.37868	2.0778	0.0377281	0.252251	8286.66	1.37399	0.319311	4.30299	1.68511e-05	0.000636341	FALSE	untNPHP1vsNPHP1AG556
ENSG00000129255	MPDU1	9526	2825.22	-0.713351	0.343414	-2.07723	0.0377799	0.252486	1700.88	-0.716778	0.28783	-2.49029	0.0127639	0.0663453	FALSE	untNPHP1vsNPHP1AG556
ENSG00000004660	CAMKK1	84254	1204.3	-0.830552	0.399876	-2.07702	0.0377994	0.252504	702.979	-0.634282	0.296155	-2.14172	0.0322156	0.122481	FALSE	untNPHP1vsNPHP1AG556
ENSG00000225544	MPPE1P2	NA	151.21	1.12329	0.541372	2.0749	0.0379959	0.253105	293.193	0.898858	0.422725	2.12635	0.0334745	0.125561	FALSE	untNPHP1vsNPHP1AG556
ENSG00000129911	KLF16	83855	1630.62	-0.912151	0.439657	-2.07469	0.0380155	0.253105	774.329	-1.34729	0.487507	-2.76364	0.00571611	0.0393895	FALSE	untNPHP1vsNPHP1AG556
ENSG00000135940	COX5B	1329	3904.59	-0.743615	0.358438	-2.0746	0.0380237	0.253105	2147.28	-1.0334	0.28892	-3.57678	0.000347856	0.00576137	FALSE	untNPHP1vsNPHP1AG556
ENSG00000256340	ABCC6P1	NA	80.282	-1.53739	0.742123	-2.0716	0.0383023	0.254186	72.7697	1.3873	0.643821	2.15479	0.0311785	0.120037	TRUE	untNPHP1vsNPHP1AG556
ENSG00000163344	PMVK	10654	1322.57	-0.741912	0.358169	-2.0714	0.038321	0.254186	681.92	-1.33756	0.36759	-3.63872	0.000273993	0.00485759	FALSE	untNPHP1vsNPHP1AG556
ENSG00000186854	TRABD2A	129293	131.124	1.26515	0.611103	2.07028	0.0384263	0.254638	285.683	1.09887	0.454853	2.41588	0.0156972	0.076225	FALSE	untNPHP1vsNPHP1AG556
ENSG00000186854	TRABD2A	105374836	131.124	1.26515	0.611103	2.07028	0.0384263	0.254638	285.683	1.09887	0.454853	2.41588	0.0156972	0.076225	FALSE	untNPHP1vsNPHP1AG556
ENSG00000166228	PCBD1	5092	2964.27	-0.819462	0.395849	-2.07013	0.0384398	0.254638	1651.8	-0.820728	0.343798	-2.38724	0.0169754	0.0799543	FALSE	untNPHP1vsNPHP1AG556
ENSG00000243364	EFNA4	1945	528.265	-0.924001	0.446394	-2.06992	0.0384595	0.254651	230.171	-1.81036	0.487681	-3.71218	0.000205483	0.00397925	FALSE	untNPHP1vsNPHP1AG556
ENSG00000103653	CSK	1445	3996.48	-0.703366	0.339982	-2.06883	0.0385617	0.254998	2158.49	-1.19286	0.331086	-3.60289	0.000314704	0.00532916	FALSE	untNPHP1vsNPHP1AG556
ENSG00000077150	NFKB2	4791	3183.66	-0.751083	0.36316	-2.06819	0.0386225	0.255064	1819.92	-0.84824	0.385568	-2.19998	0.0278086	0.111894	FALSE	untNPHP1vsNPHP1AG556
ENSG00000111445	RFC5	5985	793.939	0.914994	0.442809	2.06634	0.0387966	0.255836	748.414	-1.13109	0.401866	-2.8146	0.00488375	0.0351114	TRUE	untNPHP1vsNPHP1AG556
ENSG00000091622	PITPNM3	83394	884.181	1.06245	0.515853	2.0596	0.0394365	0.259191	797.377	-1.46312	0.429399	-3.40736	0.000655935	0.00904316	TRUE	untNPHP1vsNPHP1AG556
ENSG00000184292	TACSTD2	4070	4861.38	-1.04295	0.506978	-2.0572	0.039667	0.260325	2350.58	-0.975558	0.365464	-2.66937	0.00759937	0.0469675	FALSE	untNPHP1vsNPHP1AG556
ENSG00000184281	TSSC4	10078	1848.14	-0.935187	0.454679	-2.05681	0.0397049	0.260388	1004.79	-0.718691	0.345439	-2.08051	0.0374784	0.135377	FALSE	untNPHP1vsNPHP1AG556
ENSG00000122386	ZNF205	7755	645.298	-0.925734	0.450181	-2.05636	0.0397479	0.260489	340.098	-0.850737	0.377412	-2.25413	0.0241877	0.101657	FALSE	untNPHP1vsNPHP1AG556
ENSG00000250899	ENSG00000250899	NA	349.93	-1.17288	0.570686	-2.05521	0.039859	0.260793	145.951	-1.406	0.46625	-3.01555	0.00256511	0.0227998	FALSE	untNPHP1vsNPHP1AG556
ENSG00000119138	KLF9	687	3663.34	0.894238	0.435158	2.05497	0.0398816	0.260793	8373.27	1.36075	0.427097	3.18604	0.00144235	0.0152895	FALSE	untNPHP1vsNPHP1AG556
ENSG00000230590	FTX	100302692	1406.36	1.02748	0.50051	2.05287	0.0400852	0.261271	2652.53	0.905102	0.41791	2.16578	0.0303278	0.118006	FALSE	untNPHP1vsNPHP1AG556
ENSG00000087088	BAX	581	7399.15	-0.7253	0.353329	-2.05276	0.040096	0.261271	3694.81	-1.53232	0.321936	-4.7597	1.93883e-06	0.00012357	FALSE	untNPHP1vsNPHP1AG556
ENSG00000133612	AGAP3	116988	3412.18	-0.79787	0.389745	-2.04716	0.0406426	0.26367	1995.21	-0.67532	0.280717	-2.4057	0.0161415	0.0773344	FALSE	untNPHP1vsNPHP1AG556
ENSG00000166145	SPINT1	6692	4704.04	-0.970916	0.474862	-2.04463	0.0408914	0.26438	2189.13	-1.29713	0.418647	-3.0984	0.00194568	0.0189732	FALSE	untNPHP1vsNPHP1AG556
ENSG00000169255	B3GALNT1	8706	1159.64	-0.912769	0.446834	-2.04275	0.0410775	0.264749	1068.78	0.755058	0.324816	2.32457	0.0200947	0.089537	TRUE	untNPHP1vsNPHP1AG556
ENSG00000079337	RAPGEF3	10411	1709.84	1.09644	0.536927	2.04206	0.041146	0.264749	1851.53	-0.693605	0.324094	-2.14013	0.0323439	0.122814	TRUE	untNPHP1vsNPHP1AG556
ENSG00000173334	TRIB1	10221	3165.7	1.11925	0.548127	2.04195	0.0411563	0.264749	2958.96	-1.41999	0.453207	-3.1332	0.00172914	0.0174968	TRUE	untNPHP1vsNPHP1AG556
ENSG00000184470	TXNRD2	10587	1657.03	-0.854512	0.418522	-2.04174	0.0411776	0.264749	828.458	-1.24085	0.296823	-4.18042	2.90972e-05	0.000963993	FALSE	untNPHP1vsNPHP1AG556
ENSG00000132549	VPS13B	157680	1949.81	0.747803	0.366641	2.0396	0.0413897	0.265652	3907.7	1.15987	0.319311	3.63243	0.00028076	0.00495739	FALSE	untNPHP1vsNPHP1AG556
ENSG00000104881	PPP1R13L	10848	3260.7	-0.761072	0.373177	-2.03944	0.0414063	0.265652	1721.38	-1.1811	0.310242	-3.80702	0.00014065	0.00308797	FALSE	untNPHP1vsNPHP1AG556
ENSG00000100304	TTLL12	23170	3431.32	-0.678082	0.332668	-2.03831	0.0415185	0.266259	1908.46	-1.10363	0.289874	-3.80728	0.000140502	0.00308797	FALSE	untNPHP1vsNPHP1AG556
ENSG00000146373	RNF217	154214	1601.69	0.746882	0.367105	2.03452	0.0418994	0.26779	2588.73	0.695803	0.343641	2.0248	0.0428884	0.147255	FALSE	untNPHP1vsNPHP1AG556
ENSG00000130313	PGLS	25796	2802.18	-0.691092	0.340121	-2.0319	0.042164	0.269091	1749.43	-0.612628	0.312204	-1.96227	0.0497316	0.162386	FALSE	untNPHP1vsNPHP1AG556
ENSG00000116539	ASH1L	55870	2913.25	0.712212	0.350533	2.0318	0.0421743	0.269091	5080.77	0.882775	0.298865	2.95376	0.00313923	0.0261113	FALSE	untNPHP1vsNPHP1AG556
ENSG00000184602	SNN	8303	1466.34	-0.74864	0.368967	-2.02902	0.0424564	0.270258	827.445	-0.899885	0.295524	-3.04505	0.00232643	0.0214666	FALSE	untNPHP1vsNPHP1AG556
ENSG00000196843	ARID5A	10865	604.377	-0.923537	0.45524	-2.02868	0.0424908	0.270258	261.626	-1.85759	0.466957	-3.97808	6.94749e-05	0.00189236	FALSE	untNPHP1vsNPHP1AG556
ENSG00000140416	TPM1	7168	57255.6	-0.782708	0.386097	-2.02723	0.0426386	0.270775	29363.7	-1.2521	0.336223	-3.72403	0.000196071	0.00388669	FALSE	untNPHP1vsNPHP1AG556
ENSG00000247556	OIP5-AS1	729082	4084.74	0.697811	0.344291	2.02681	0.042682	0.270775	7156.7	0.899769	0.365196	2.4638	0.0137473	0.0696636	FALSE	untNPHP1vsNPHP1AG556
ENSG00000066739	ATG2B	55102	2553.4	0.690137	0.340517	2.02673	0.0426896	0.270775	5205.83	1.23052	0.36266	3.39303	0.000691249	0.00937755	FALSE	untNPHP1vsNPHP1AG556
ENSG00000148773	MKI67	4288	7907.11	1.47706	0.729507	2.02474	0.042894	0.271272	6358.05	-3.37462	1.37512	-2.45406	0.0141252	0.0708843	TRUE	untNPHP1vsNPHP1AG556
ENSG00000188227	ZNF793	390927	284.632	0.981005	0.484692	2.02398	0.0429725	0.271427	505.462	0.785648	0.345812	2.27189	0.0230929	0.0985	FALSE	untNPHP1vsNPHP1AG556
ENSG00000160551	TAOK1	57551	5727.69	0.823678	0.407027	2.02364	0.0430069	0.271487	10380	0.900533	0.310683	2.89856	0.0037488	0.0296085	FALSE	untNPHP1vsNPHP1AG556
ENSG00000004777	ARHGAP33	115703	442.712	1.05704	0.522379	2.0235	0.0430215	0.271487	347.694	-2.54635	0.551658	-4.61582	3.91551e-06	0.000209655	TRUE	untNPHP1vsNPHP1AG556
ENSG00000180304	OAZ2	4947	4122.83	-0.688129	0.340219	-2.0226	0.0431139	0.271681	2561.43	-0.632893	0.263044	-2.40604	0.0161265	0.0773344	FALSE	untNPHP1vsNPHP1AG556
ENSG00000134744	TUT4	23318	2143.29	0.698869	0.345802	2.02101	0.0432788	0.272335	3462.09	0.720498	0.315142	2.28626	0.022239	0.0957582	FALSE	untNPHP1vsNPHP1AG556
ENSG00000136051	WASHC4	23325	4748.41	0.89592	0.443437	2.0204	0.0433417	0.272503	8469.44	0.829056	0.312467	2.65326	0.00797185	0.0484754	FALSE	untNPHP1vsNPHP1AG556
ENSG00000285928	ENSG00000285928	NA	63.1898	-1.57274	0.778994	-2.01894	0.0434939	0.273119	78.9915	2.01327	0.554929	3.62799	0.000285639	0.00502278	TRUE	untNPHP1vsNPHP1AG556
ENSG00000260244	ENSG00000260244	NA	223.289	-1.14894	0.569218	-2.01846	0.0435436	0.273203	498.212	2.64042	0.58435	4.51857	6.22594e-06	0.000299399	TRUE	untNPHP1vsNPHP1AG556
ENSG00000173486	FKBP2	2286	3057.67	-0.693263	0.344002	-2.01529	0.0438747	0.274595	1563.9	-1.49542	0.385305	-3.88114	0.000103969	0.00253299	FALSE	untNPHP1vsNPHP1AG556
ENSG00000166147	FBN1	2200	38328.6	-1.45611	0.723008	-2.01396	0.0440137	0.275236	33886	1.2286	0.379815	3.23473	0.00121759	0.0135403	TRUE	untNPHP1vsNPHP1AG556
ENSG00000166441	RPL27A	6157	28794.1	-0.669624	0.332854	-2.01177	0.0442445	0.276221	17898.8	-0.662007	0.306042	-2.16312	0.0305317	0.118464	FALSE	untNPHP1vsNPHP1AG556
ENSG00000260618	ENSG00000260618	NA	26.4186	2.26579	1.1271	2.01029	0.0444005	NA	102.313	1.90976	0.611638	3.12237	0.00179403	0.0178988	FALSE	untNPHP1vsNPHP1AG556
ENSG00000198171	DDRGK1	65992	2554.36	-0.837313	0.416909	-2.00838	0.0446028	0.277761	1397.77	-0.869692	0.363051	-2.39551	0.0165973	0.078887	FALSE	untNPHP1vsNPHP1AG556
ENSG00000280202	ENSG00000280202	NA	51.4642	1.81552	0.904493	2.00723	0.0447253	0.278072	116.606	0.966658	0.46351	2.08552	0.0370222	0.134364	FALSE	untNPHP1vsNPHP1AG556
ENSG00000132485	ZRANB2	9406	2871.95	0.80468	0.400964	2.00686	0.0447642	0.278199	5905.4	1.1856	0.305619	3.87935	0.000104737	0.0025435	FALSE	untNPHP1vsNPHP1AG556
ENSG00000169607	CKAP2L	150468	863.373	1.67724	0.836153	2.0059	0.0448667	0.278535	739.949	-2.94286	0.581202	-5.0634	4.11838e-07	3.61675e-05	TRUE	untNPHP1vsNPHP1AG556
ENSG00000163704	PRRT3	285368	527.232	-0.788125	0.39318	-2.00449	0.0450177	0.279198	297.007	-0.842088	0.353171	-2.38436	0.0171087	0.0804566	FALSE	untNPHP1vsNPHP1AG556
ENSG00000002587	HS3ST1	9957	452.178	-1.64512	0.821054	-2.00367	0.0451057	0.279441	128.699	-2.33677	0.596873	-3.91502	9.03973e-05	0.00227955	FALSE	untNPHP1vsNPHP1AG556
ENSG00000139437	TCHP	84260	1047.62	0.719737	0.359344	2.00292	0.0451862	0.279634	996.91	-0.857367	0.284201	-3.01676	0.00255492	0.0227682	TRUE	untNPHP1vsNPHP1AG556
ENSG00000170049	KCNAB3	9196	52.4854	1.67449	0.836704	2.0013	0.0453601	0.2803	51.5203	-1.73901	0.885553	-1.96376	0.0495579	0.162006	TRUE	untNPHP1vsNPHP1AG556
ENSG00000099849	RASSF7	8045	3886.35	-0.901024	0.450337	-2.00078	0.0454161	0.28035	1707.64	-1.83591	0.330265	-5.55891	2.7146e-08	4.18409e-06	FALSE	untNPHP1vsNPHP1AG556
ENSG00000213222	TOMM40P4	NA	272.766	-0.892053	0.446157	-1.99942	0.0455634	0.28085	139.135	-1.06868	0.446849	-2.39159	0.0167754	0.0792842	FALSE	untNPHP1vsNPHP1AG556
ENSG00000100911	PSME2	5721	2869.76	-0.718305	0.359578	-1.99763	0.0457566	0.28181	1729.3	-0.702145	0.308214	-2.27811	0.0227201	0.0972476	FALSE	untNPHP1vsNPHP1AG556
ENSG00000260261	ENSG00000260261	NA	132.398	1.57594	0.789164	1.99697	0.045828	0.28202	292.993	1.0025	0.379933	2.63863	0.00832426	0.0497445	FALSE	untNPHP1vsNPHP1AG556
ENSG00000148180	GSN	2934	17381.8	-0.700357	0.350852	-1.99616	0.0459166	0.282197	9495.13	-1.1463	0.268588	-4.26786	1.97353e-05	0.000725307	FALSE	untNPHP1vsNPHP1AG556
ENSG00000196584	XRCC2	7516	318.668	1.28098	0.642868	1.9926	0.0463053	0.283748	290.5	-1.75841	0.493326	-3.56438	0.000364711	0.00592361	TRUE	untNPHP1vsNPHP1AG556
ENSG00000102531	FNDC3A	22862	4147.33	0.776777	0.389899	1.99225	0.0463436	0.283803	6973.56	0.759235	0.305887	2.48207	0.0130621	0.0673618	FALSE	untNPHP1vsNPHP1AG556
ENSG00000104133	SPG11	80208	3582.05	0.672727	0.338325	1.98841	0.0467667	0.28512	5430.61	0.585438	0.279849	2.09198	0.0364401	0.132986	FALSE	untNPHP1vsNPHP1AG556
ENSG00000063245	EPN1	29924	9473.45	-0.755253	0.379932	-1.98786	0.0468271	0.285373	4929.92	-1.26883	0.294361	-4.31047	1.62907e-05	0.000624547	FALSE	untNPHP1vsNPHP1AG556
ENSG00000123636	BAZ2B	29994	1416.21	0.702591	0.353515	1.98744	0.0468733	0.285424	2721.59	1.10382	0.344248	3.20648	0.0013437	0.0145391	FALSE	untNPHP1vsNPHP1AG556
ENSG00000089335	ZNF302	55900	852.065	0.765296	0.385119	1.98717	0.046904	0.285495	1569.99	0.978618	0.286551	3.41516	0.000637436	0.00884157	FALSE	untNPHP1vsNPHP1AG556
ENSG00000240024	SNHG33	NA	288.269	0.907781	0.456911	1.98678	0.0469468	0.285616	500.136	0.757843	0.345593	2.19288	0.0283163	0.113001	FALSE	untNPHP1vsNPHP1AG556
ENSG00000023445	BIRC3	330	1813.24	1.16936	0.588672	1.98645	0.0469839	0.285616	4243.27	1.29806	0.437599	2.96633	0.00301376	0.0253609	FALSE	untNPHP1vsNPHP1AG556
ENSG00000237491	LINC01409	NA	35.0925	1.88636	0.950417	1.98477	0.0471701	0.28596	124.62	1.83642	0.508277	3.61302	0.000302648	0.00519489	FALSE	untNPHP1vsNPHP1AG556
ENSG00000229413	ENSG00000229413	NA	26.9936	2.21609	1.11672	1.98447	0.0472037	NA	25.082	-2.72333	1.09454	-2.4881	0.0128426	NA	TRUE	untNPHP1vsNPHP1AG556
ENSG00000185024	BRF1	2972	1871.02	-0.98027	0.494079	-1.98403	0.0472521	0.286113	974.107	-0.8096	0.297256	-2.72358	0.00645788	0.0422827	FALSE	untNPHP1vsNPHP1AG556
ENSG00000090006	LTBP4	8425	7300.92	-0.646964	0.326774	-1.97985	0.0477206	0.287529	4521.35	-0.713576	0.264255	-2.70032	0.00692719	0.0442245	FALSE	untNPHP1vsNPHP1AG556
ENSG00000140471	LINS1	55180	473.912	0.799173	0.403712	1.97956	0.0477531	0.287529	839.012	0.865643	0.34269	2.52603	0.011536	0.0618792	FALSE	untNPHP1vsNPHP1AG556
ENSG00000100697	DICER1	23405	3499.08	0.744893	0.376411	1.97893	0.0478233	0.287608	6675.5	1.05946	0.297529	3.56084	0.000369664	0.00597811	FALSE	untNPHP1vsNPHP1AG556
ENSG00000156030	MIDEAS	91748	3269.29	0.772796	0.390552	1.97873	0.0478466	0.287633	3158.77	-0.865619	0.304652	-2.84134	0.00449246	0.0331179	TRUE	untNPHP1vsNPHP1AG556
ENSG00000118046	STK11	6794	5209.68	-0.705396	0.356709	-1.97751	0.0479841	0.288231	2881.99	-1.07581	0.295537	-3.64018	0.000272444	0.00483581	FALSE	untNPHP1vsNPHP1AG556
ENSG00000198554	WDHD1	11169	1109.22	1.17158	0.593501	1.97401	0.0483805	0.289602	1196.31	-0.810038	0.38858	-2.08461	0.0371046	0.134598	TRUE	untNPHP1vsNPHP1AG556
ENSG00000054654	SYNE2	23224	8583.71	0.806286	0.408591	1.97333	0.0484576	0.289769	14450.2	0.745725	0.369856	2.01626	0.0437729	0.149354	FALSE	untNPHP1vsNPHP1AG556
ENSG00000203706	SERTAD4-AS1	NA	280.985	-1.02033	0.517089	-1.97322	0.048471	0.289769	120.566	-1.66852	0.567855	-2.93828	0.00330038	0.0269763	FALSE	untNPHP1vsNPHP1AG556
ENSG00000183054	RGPD6	729540	2442.8	0.728886	0.369721	1.97145	0.0486725	0.290513	3743.59	0.582123	0.273992	2.1246	0.03362	0.125887	FALSE	untNPHP1vsNPHP1AG556
ENSG00000134324	LPIN1	23175	2332.18	0.942706	0.478325	1.97085	0.0487412	0.290578	4418.58	0.95831	0.414217	2.31354	0.0206928	0.0916817	FALSE	untNPHP1vsNPHP1AG556
ENSG00000163728	TTC14	151613	1115.65	0.812244	0.412396	1.96957	0.0488873	0.290812	2267.83	1.15708	0.354432	3.2646	0.00109617	0.0126295	FALSE	untNPHP1vsNPHP1AG556
ENSG00000176383	B3GNT4	79369	108.183	-1.48021	0.751701	-1.96915	0.0489358	0.290812	36.7242	-1.71884	0.830937	-2.06855	0.038588	0.137759	FALSE	untNPHP1vsNPHP1AG556
ENSG00000105640	RPL18A	6142	31730.8	-0.729818	0.370638	-1.96909	0.048943	0.290812	19410.5	-0.624163	0.296821	-2.10282	0.0354812	0.130589	FALSE	untNPHP1vsNPHP1AG556
ENSG00000260128	ULK4P2	NA	123.092	1.33372	0.67765	1.96815	0.0490508	0.29126	274.909	1.10902	0.421935	2.62842	0.00857831	0.0507542	FALSE	untNPHP1vsNPHP1AG556
ENSG00000005020	SKAP2	8935	4925.31	0.808579	0.411148	1.96664	0.0492251	0.291962	8255.04	0.730543	0.362151	2.01723	0.0436713	0.149185	FALSE	untNPHP1vsNPHP1AG556
ENSG00000197603	CPLANE1	65250	1403.98	0.786153	0.399814	1.96629	0.0492646	0.292081	3202.72	1.40009	0.365894	3.82648	0.000129988	0.00294816	FALSE	untNPHP1vsNPHP1AG556
ENSG00000107338	SHB	6461	793.389	-0.821643	0.418074	-1.96531	0.0493788	0.292528	393.506	-1.34451	0.4003	-3.35876	0.000782921	0.0102479	FALSE	untNPHP1vsNPHP1AG556
ENSG00000226330	PPP1R15B-AS1	NA	40.4739	2.07166	1.05466	1.9643	0.0494957	0.2928	39.2566	-2.15977	0.793184	-2.72291	0.00647091	0.0423497	TRUE	untNPHP1vsNPHP1AG556
ENSG00000149480	MTA2	9219	5839.78	-0.652145	0.332009	-1.96424	0.0495023	0.2928	3332.99	-1.04013	0.333623	-3.11768	0.00182278	0.0180663	FALSE	untNPHP1vsNPHP1AG556
ENSG00000178177	LCORL	254251	705.123	0.800737	0.407923	1.96296	0.0496506	0.293215	1307.24	0.967129	0.370146	2.61283	0.00897961	0.052088	FALSE	untNPHP1vsNPHP1AG556
ENSG00000167674	HDGFL2	84717	6002.62	-0.71501	0.36426	-1.96291	0.0496563	0.293215	3200.12	-1.22879	0.335065	-3.66733	0.000245096	0.00450935	FALSE	untNPHP1vsNPHP1AG556
ENSG00000182150	ERCC6L2	375748	736.807	0.857795	0.437027	1.9628	0.0496698	0.293215	1409.67	1.00236	0.345233	2.90343	0.00369104	0.0293438	FALSE	untNPHP1vsNPHP1AG556
ENSG00000114529	C3orf52	79669	933.199	0.829081	0.422447	1.96257	0.0496961	0.293256	937.676	-0.737683	0.359002	-2.05481	0.039897	0.140379	TRUE	untNPHP1vsNPHP1AG556
ENSG00000085719	CPNE3	8895	4945.98	0.814293	0.415011	1.9621	0.0497511	0.293465	9199.8	0.961853	0.366582	2.62384	0.00869445	0.0510415	FALSE	untNPHP1vsNPHP1AG556
ENSG00000125726	CD70	970	1826.82	-1.00088	0.510461	-1.96073	0.0499109	0.293948	849.704	-1.29452	0.448724	-2.8849	0.00391537	0.0305202	FALSE	untNPHP1vsNPHP1AG556
ENSG00000172986	GXYLT2	727936	262.955	-0.934277	0.476627	-1.96019	0.0499739	0.294068	303.404	1.25851	0.387437	3.24829	0.00116099	0.0131067	TRUE	untNPHP1vsNPHP1AG556
ENSG00000123983	ACSL3	2181	4100.95	0.935998	0.477537	1.96005	0.0499898	0.294068	7544.04	0.885537	0.283877	3.11944	0.00181193	0.0179824	FALSE	untNPHP1vsNPHP1AG556
