# Supplementary material for: Urinary renal epithelial cells can be used for NPHP1 phenotyping and a personalized therapeutic strategy
Source: J Cell Sci. 2025 Sep 8;138(20):jcs264141. doi: 10.1242/jcs.264141 (PMC12450468; doi:10.1242/jcs.264141)
Supplement: Table S10. [file joces-138-264141-TableS10.xlsx]

## Sheet: TableS10.UP_UP_DOWN_DOWN
Category	Term	Description	LogP	Log(q-value)	Genes	Symbols	InTerm_InList	Gene_set
GO Biological Processes	GO:0030036	actin cytoskeleton organization	-4.45871	-0.178204	1265,1627,4771,5754,7791,9260	CNN2,DBN1,NF2,PTK7,ZYX,PDLIM7	6/-	DOWN_DOWN
GO Biological Processes	GO:0030029	actin filament-based process	-4.16813	-0.178204	1265,1627,4771,5754,7791,9260	CNN2,DBN1,NF2,PTK7,ZYX,PDLIM7	6/616	DOWN_DOWN
GO Biological Processes	GO:0034330	cell junction organization	-2.39862	0	4771,5754,7205,51599	NF2,PTK7,TRIP6,LSR	4/566	DOWN_DOWN
GO Biological Processes	GO:0008630	intrinsic apoptotic signaling pathway in response to DNA damage	-4.02769	-0.178204	598,666,23612	BCL2L1,BOK,PHLDA3	3/76	DOWN_DOWN
GO Biological Processes	GO:0043068	positive regulation of programmed cell death	-2.34522	0	598,666,23612,81618	BCL2L1,BOK,PHLDA3,ITM2C	4/586	DOWN_DOWN
GO Biological Processes	GO:0008630	intrinsic apoptotic signaling pathway in response to DNA damage	-4.02769	-0.178204	598,666,23612,81618,1265,4771,23526	BCL2L1,BOK,PHLDA3,ITM2C,CNN2,NF2,ARHGAP45	7/-	DOWN_DOWN
GO Biological Processes	GO:0008283	cell population proliferation	-3.804	-0.160701	598,977,1627,3487,4771,23246	BCL2L1,CD151,DBN1,IGFBP4,NF2,BOP1	6/-	DOWN_DOWN
GO Biological Processes	GO:0048729	tissue morphogenesis	-2.36367	0	977,1839,4771,5754	CD151,HBEGF,NF2,PTK7	4/579	DOWN_DOWN
GO Biological Processes	GO:0042060	wound healing	-3.23103	0	977,1265,1839,5754	CD151,CNN2,HBEGF,PTK7	4/335	DOWN_DOWN
GO Biological Processes	GO:0030335	positive regulation of cell migration	-2.30906	0	306,977,1839,7205	ANXA3,CD151,HBEGF,TRIP6	4/600	DOWN_DOWN
GO Biological Processes	GO:0120035	regulation of plasma membrane bounded cell projection organization	-3.06829	0	1627,5754,11135,64787,81618	DBN1,PTK7,CDC42EP1,EPS8L2,ITM2C	5/650	DOWN_DOWN
GO Biological Processes	GO:0030111	regulation of Wnt signaling pathway	-2.11812	0	3487,5754,64359	IGFBP4,PTK7,NXN	3/350	DOWN_DOWN
WikiPathways	WP3888	VEGFA VEGFR2 signaling	-2.82192	0	598,1397,1839,51278	BCL2L1,CRIP2,HBEGF,IER5	4/432	DOWN_DOWN
GO Biological Processes	GO:0006897	endocytosis	-2.56643	0	306,598,1265,9260	ANXA3,BCL2L1,CNN2,PDLIM7	4/508	DOWN_DOWN
GO Biological Processes	GO:0070663	regulation of leukocyte proliferation	-2.41661	0	598,1265,51293	BCL2L1,CNN2,CD320	3/273	DOWN_DOWN
GO Biological Processes	GO:0030036	actin cytoskeleton organization	-4.45871	-0.178204	1265,1627,4771,5754,7791,9260	CNN2,DBN1,NF2,PTK7,ZYX,PDLIM7	6/546	DOWN_DOWN
GO Biological Processes	GO:0007015	actin filament organization	-2.39459	0	1265,1627,7791	CNN2,DBN1,ZYX	3/278	DOWN_DOWN
GO Biological Processes	GO:0034330	cell junction organization	-2.39862	0	4771,5754,7205,51599	NF2,PTK7,TRIP6,LSR	4/-	DOWN_DOWN
GO Biological Processes	GO:0097190	apoptotic signaling pathway	-2.18097	0	598,666,23612	BCL2L1,BOK,PHLDA3	3/332	DOWN_DOWN
GO Biological Processes	GO:0097193	intrinsic apoptotic signaling pathway	-2.95094	0	598,666,23612	BCL2L1,BOK,PHLDA3	3/177	DOWN_DOWN
GO Biological Processes	GO:0051129	negative regulation of cellular component organization	-2.01355	0	598,666,1265,81618	BCL2L1,BOK,CNN2,ITM2C	4/730	DOWN_DOWN
GO Biological Processes	GO:1902532	negative regulation of intracellular signal transduction	-2.00142	0	598,4771,23526,23612	BCL2L1,NF2,ARHGAP45,PHLDA3	4/736	DOWN_DOWN
GO Biological Processes	GO:0043065	positive regulation of apoptotic process	-2.39048	0	598,666,23612,81618	BCL2L1,BOK,PHLDA3,ITM2C	4/569	DOWN_DOWN
KEGG Pathway	hsa04820	Cytoskeleton in muscle cells	-2.61547	0	1284,7791,9260	COL4A2,ZYX,PDLIM7	3/232	DOWN_DOWN
WikiPathways	WP2004	miR targeted genes in lymphocytes	-3.91841	-0.178204	1284,4771,9260,29901,64359	COL4A2,NF2,PDLIM7,SAC3D1,NXN	5/424	DOWN_DOWN
WikiPathways	WP2005	miR targeted genes in muscle cell	-2.10799	0	4771,9260,64359	NF2,PDLIM7,NXN	3/353	DOWN_DOWN
WikiPathways	WP2004	miR targeted genes in lymphocytes	-3.91841	-0.178204	1284,4771,9260,29901,64359,7791	COL4A2,NF2,PDLIM7,SAC3D1,NXN,ZYX	6/-	DOWN_DOWN
GO Biological Processes	GO:0008283	cell population proliferation	-3.804	-0.160701	598,977,1627,3487,4771,23246	BCL2L1,CD151,DBN1,IGFBP4,NF2,BOP1	6/718	DOWN_DOWN
GO Biological Processes	GO:2000147	positive regulation of cell motility	-2.2347	0	306,977,1839,7205	ANXA3,CD151,HBEGF,TRIP6	4/630	DOWN_DOWN
GO Biological Processes	GO:0040017	positive regulation of locomotion	-2.19669	0	306,977,1839,7205	ANXA3,CD151,HBEGF,TRIP6	4/646	DOWN_DOWN
GO Biological Processes	GO:0009611	response to wounding	-2.7642	0	977,1265,1839,5754	CD151,CNN2,HBEGF,PTK7	4/448	DOWN_DOWN
GO Biological Processes	GO:0042060	wound healing	-3.23103	0	977,1265,1839,5754,4771,306,7205	CD151,CNN2,HBEGF,PTK7,NF2,ANXA3,TRIP6	7/-	DOWN_DOWN
GO Biological Processes	GO:0031346	positive regulation of cell projection organization	-3.11432	0	1627,5754,11135,64787	DBN1,PTK7,CDC42EP1,EPS8L2	4/360	DOWN_DOWN
GO Biological Processes	GO:0022604	regulation of cell morphogenesis	-2.53863	0	1627,4771,11135	DBN1,NF2,CDC42EP1	3/247	DOWN_DOWN
GO Biological Processes	GO:0031344	regulation of cell projection organization	-3.01817	0	1627,5754,11135,64787,81618	DBN1,PTK7,CDC42EP1,EPS8L2,ITM2C	5/667	DOWN_DOWN
GO Biological Processes	GO:0031346	positive regulation of cell projection organization	-3.11432	0	1627,5754,11135,64787,81618,4771	DBN1,PTK7,CDC42EP1,EPS8L2,ITM2C,NF2	6/-	DOWN_DOWN
GO Biological Processes	GO:0043009	chordate embryonic development	-3.04452	0	598,1627,5754,7205,64359	BCL2L1,DBN1,PTK7,TRIP6,NXN	5/658	DOWN_DOWN
GO Biological Processes	GO:0009792	embryo development ending in birth or egg hatching	-2.9808	0	598,1627,5754,7205,64359	BCL2L1,DBN1,PTK7,TRIP6,NXN	5/680	DOWN_DOWN
GO Biological Processes	GO:0043009	chordate embryonic development	-3.04452	0	598,1627,5754,7205,64359,3487	BCL2L1,DBN1,PTK7,TRIP6,NXN,IGFBP4	6/-	DOWN_DOWN
WikiPathways	WP3888	VEGFA VEGFR2 signaling	-2.82192	0	598,1397,1839,51278	BCL2L1,CRIP2,HBEGF,IER5	4/-	DOWN_DOWN
GO Biological Processes	GO:0098657	import into cell	-2.08242	0	306,598,1265,9260	ANXA3,BCL2L1,CNN2,PDLIM7	4/697	DOWN_DOWN
GO Biological Processes	GO:0032944	regulation of mononuclear cell proliferation	-2.53368	0	598,1265,51293	BCL2L1,CNN2,CD320	3/248	DOWN_DOWN
GO Biological Processes	GO:0006897	endocytosis	-2.56643	0	306,598,1265,9260,51293	ANXA3,BCL2L1,CNN2,PDLIM7,CD320	5/-	DOWN_DOWN
GO Biological Processes	GO:0008654	phospholipid biosynthetic process	-3.97003	-0.164736	472,3157,23049,200576	ATM,HMGCS1,SMG1,PIKFYVE	4/235	UP_UP
GO Biological Processes	GO:0006644	phospholipid metabolic process	-3.27441	0	472,3157,23049,200576	ATM,HMGCS1,SMG1,PIKFYVE	4/358	UP_UP
GO Biological Processes	GO:0046474	glycerophospholipid biosynthetic process	-2.95739	0	472,23049,200576	ATM,SMG1,PIKFYVE	3/193	UP_UP
GO Biological Processes	GO:0035264	multicellular organism growth	-3.80441	-0.164736	472,5324,23230	ATM,PLAG1,VPS13A	3/-	UP_UP
GO Biological Processes	GO:0006935	chemotaxis	-2.25875	0	1130,158747,200576	LYST,MOSPD2,PIKFYVE	3/341	UP_UP
GO Biological Processes	GO:0007034	vacuolar transport	-3.10911	0	1130,9648,23230	LYST,GCC2,VPS13A	3/171	UP_UP
GO Biological Processes	GO:0016197	endosomal transport	-2.56946	0	1130,9648,200576	LYST,GCC2,PIKFYVE	3/264	UP_UP
GO Biological Processes	GO:0033365	protein localization to organelle	-2.02631	0	9648,11215,23230,200576	GCC2,AKAP11,VPS13A,PIKFYVE	4/794	UP_UP
GO Biological Processes	GO:0010876	lipid localization	-2.10765	0	23230,134429,158747	VPS13A,STARD4,MOSPD2	3/387	UP_UP
GO Biological Processes	GO:0046854	phosphatidylinositol phosphate biosynthetic process	-4.5437	-0.201435	472,23049,200576,3157,57600	ATM,SMG1,PIKFYVE,HMGCS1,FNIP2	5/-	UP_UP
GO Biological Processes	GO:0046854	phosphatidylinositol phosphate biosynthetic process	-4.5437	-0.201435	472,23049,200576	ATM,SMG1,PIKFYVE	3/56	UP_UP
GO Biological Processes	GO:0018105	peptidyl-serine phosphorylation	-4.07931	-0.164736	472,23049,200576	ATM,SMG1,PIKFYVE	3/80	UP_UP
GO Biological Processes	GO:0018209	peptidyl-serine modification	-3.89879	-0.164736	472,23049,200576	ATM,SMG1,PIKFYVE	3/92	UP_UP
GO Biological Processes	GO:0006661	phosphatidylinositol biosynthetic process	-3.60127	-0.104106	472,23049,200576	ATM,SMG1,PIKFYVE	3/116	UP_UP
GO Biological Processes	GO:0046777	protein autophosphorylation	-3.31729	0	472,23049,200576	ATM,SMG1,PIKFYVE	3/145	UP_UP
GO Biological Processes	GO:0046488	phosphatidylinositol metabolic process	-3.29136	0	472,23049,200576	ATM,SMG1,PIKFYVE	3/148	UP_UP
GO Biological Processes	GO:0006468	protein phosphorylation	-3.14367	0	472,23049,57600,200576	ATM,SMG1,FNIP2,PIKFYVE	4/388	UP_UP
GO Biological Processes	GO:0016310	phosphorylation	-2.96678	0	472,23049,57600,200576	ATM,SMG1,FNIP2,PIKFYVE	4/433	UP_UP
GO Biological Processes	GO:0045017	glycerolipid biosynthetic process	-2.82867	0	472,23049,200576	ATM,SMG1,PIKFYVE	3/214	UP_UP
GO Biological Processes	GO:0090407	organophosphate biosynthetic process	-2.53443	0	472,3157,23049,200576	ATM,HMGCS1,SMG1,PIKFYVE	4/569	UP_UP
GO Biological Processes	GO:0006650	glycerophospholipid metabolic process	-2.47588	0	472,23049,200576	ATM,SMG1,PIKFYVE	3/285	UP_UP
GO Biological Processes	GO:0008610	lipid biosynthetic process	-2.44681	0	472,3157,23049,200576	ATM,HMGCS1,SMG1,PIKFYVE	4/602	UP_UP
GO Biological Processes	GO:0046486	glycerolipid metabolic process	-2.22067	0	472,23049,200576	ATM,SMG1,PIKFYVE	3/352	UP_UP
GO Biological Processes	GO:0018193	peptidyl-amino acid modification	-2.19047	0	472,23049,200576	ATM,SMG1,PIKFYVE	3/361	UP_UP
GO Biological Processes	GO:0035264	multicellular organism growth	-3.80441	-0.164736	472,5324,23230	ATM,PLAG1,VPS13A	3/99	UP_UP
GO Biological Processes	GO:0043473	pigmentation	-3.72885	-0.164736	1130,114803,200576,158747	LYST,MYSM1,PIKFYVE,MOSPD2	4/-	UP_UP
GO Biological Processes	GO:0043473	pigmentation	-3.72885	-0.164736	1130,114803,200576	LYST,MYSM1,PIKFYVE	3/105	UP_UP
GO Biological Processes	GO:0042330	taxis	-2.25173	0	1130,158747,200576	LYST,MOSPD2,PIKFYVE	3/343	UP_UP
GO Biological Processes	GO:0040011	locomotion	-2.18058	0	1130,158747,200576	LYST,MOSPD2,PIKFYVE	3/364	UP_UP
GO Biological Processes	GO:0016482	cytosolic transport	-3.43652	0	9648,23230,200576,1130,11215	GCC2,VPS13A,PIKFYVE,LYST,AKAP11	5/-	UP_UP
GO Biological Processes	GO:0016482	cytosolic transport	-3.43652	0	9648,23230,200576	GCC2,VPS13A,PIKFYVE	3/132	UP_UP
GO Biological Processes	GO:0006605	protein targeting	-2.56946	0	9648,23230,200576	GCC2,VPS13A,PIKFYVE	3/264	UP_UP
GO Biological Processes	GO:0051235	maintenance of location	-3.08725	0	23230,134429,158747	VPS13A,STARD4,MOSPD2	3/-	UP_UP
GO Biological Processes	GO:0051235	maintenance of location	-3.08725	0	23230,134429,158747	VPS13A,STARD4,MOSPD2	3/174	UP_UP
