# Supplementary material for: Urinary renal epithelial cells can be used for NPHP1 phenotyping and a personalized therapeutic strategy
Source: J Cell Sci. 2025 Sep 8;138(20):jcs264141. doi: 10.1242/jcs.264141 (PMC12450468; doi:10.1242/jcs.264141)
Supplement: Table S11. [file joces-138-264141-TableS11.xlsx]

## Sheet: TableS11.CILIA_DEGs
ensembl	Gene.Name	untNPHP1_vs_Control	untNPHP1_vs_NPHP1-ALP	untNPHP1_vs_NPHP1-AG556	untNPHP1_vs_NPHP1-DMSO
ENSG00000164161	HHIP	DOWN	FALSE	FALSE	FALSE
ENSG00000166963	MAP1A	DOWN	UP	UP	FALSE
ENSG00000137877	SPTBN5	DOWN	FALSE	FALSE	FALSE
ENSG00000172005	MAL	DOWN	FALSE	FALSE	FALSE
ENSG00000145536	ADAMTS16	DOWN	FALSE	FALSE	FALSE
ENSG00000139174	PRICKLE1	DOWN	FALSE	FALSE	FALSE
ENSG00000155980	KIF5A	DOWN	FALSE	FALSE	FALSE
ENSG00000055163	CYFIP2	DOWN	FALSE	FALSE	FALSE
ENSG00000185527	PDE6G	DOWN	FALSE	FALSE	FALSE
ENSG00000175416	CLTB	DOWN	DOWN	DOWN	FALSE
ENSG00000111199	TRPV4	DOWN	FALSE	FALSE	FALSE
ENSG00000101460	MAP1LC3A	DOWN	FALSE	FALSE	FALSE
ENSG00000182541	LIMK2	DOWN	FALSE	FALSE	FALSE
ENSG00000148600	CDHR1	DOWN	FALSE	UP	FALSE
ENSG00000108387	SEPTIN4	DOWN	FALSE	FALSE	FALSE
ENSG00000163430	FSTL1	DOWN	FALSE	FALSE	FALSE
ENSG00000084764	MAPRE3	DOWN	FALSE	FALSE	FALSE
ENSG00000105255	FSD1	DOWN	FALSE	FALSE	FALSE
ENSG00000205795	CYS1	DOWN	FALSE	FALSE	FALSE
ENSG00000130702	LAMA5	DOWN	FALSE	FALSE	FALSE
ENSG00000113249	HAVCR1	UP	FALSE	FALSE	FALSE
ENSG00000095303	PTGS1	UP	DOWN	DOWN	FALSE
ENSG00000012504	NR1H4	UP	UP	FALSE	FALSE
ENSG00000166949	SMAD3	UP	DOWN	DOWN	FALSE
ENSG00000234602	MCIDAS	UP	FALSE	FALSE	FALSE
ENSG00000188738	FSIP2	UP	FALSE	UP	FALSE
ENSG00000008086	CDKL5	UP	FALSE	FALSE	FALSE
ENSG00000135541	AHI1	UP	UP	FALSE	FALSE
ENSG00000072840	EVC	UP	FALSE	FALSE	FALSE
ENSG00000179532	DNHD1	UP	FALSE	FALSE	FALSE
ENSG00000188659	SAXO2	UP	FALSE	FALSE	FALSE
ENSG00000005249	PRKAR2B	UP	FALSE	FALSE	FALSE
ENSG00000146648	EGFR	UP	FALSE	FALSE	FALSE
ENSG00000174373	RALGAPA1	UP	UP	FALSE	FALSE
ENSG00000165376	CLDN2	UP	DOWN	DOWN	FALSE
ENSG00000157796	WDR19	UP	UP	FALSE	FALSE
ENSG00000188229	TUBB4B	FALSE	DOWN	DOWN	FALSE
ENSG00000167552	TUBA1A	FALSE	DOWN	DOWN	FALSE
ENSG00000123416	TUBA1B	FALSE	DOWN	DOWN	DOWN
ENSG00000196230	TUBB	FALSE	DOWN	DOWN	FALSE
ENSG00000167553	TUBA1C	FALSE	DOWN	DOWN	FALSE
ENSG00000137285	TUBB2B	FALSE	DOWN	DOWN	FALSE
ENSG00000137267	TUBB2A	FALSE	DOWN	DOWN	FALSE
ENSG00000127445	PIN1	FALSE	DOWN	DOWN	FALSE
ENSG00000173230	GOLGB1	FALSE	UP	UP	FALSE
ENSG00000131462	TUBG1	FALSE	DOWN	DOWN	FALSE
ENSG00000164114	MAP9	FALSE	UP	UP	FALSE
ENSG00000169683	LRRC45	FALSE	DOWN	DOWN	FALSE
ENSG00000196924	FLNA	FALSE	DOWN	DOWN	FALSE
ENSG00000163818	LZTFL1	FALSE	UP	UP	FALSE
ENSG00000152763	DNAI4	FALSE	UP	UP	FALSE
ENSG00000173020	GRK2	FALSE	DOWN	DOWN	FALSE
ENSG00000164690	SHH	FALSE	DOWN	DOWN	FALSE
ENSG00000099901	RANBP1	FALSE	DOWN	DOWN	FALSE
ENSG00000148180	GSN	FALSE	DOWN	DOWN	FALSE
ENSG00000142208	AKT1	FALSE	DOWN	DOWN	FALSE
ENSG00000185842	DNAH14	FALSE	UP	UP	FALSE
ENSG00000110318	CEP126	FALSE	UP	UP	FALSE
ENSG00000105618	PRPF31	FALSE	DOWN	DOWN	FALSE
ENSG00000090565	RAB11FIP3	FALSE	DOWN	DOWN	FALSE
ENSG00000160360	GPSM1	FALSE	DOWN	DOWN	FALSE
ENSG00000124198	ARFGEF2	FALSE	UP	UP	FALSE
ENSG00000189306	RRP7A	FALSE	DOWN	DOWN	FALSE
ENSG00000183207	RUVBL2	FALSE	DOWN	DOWN	FALSE
ENSG00000164087	POC1A	FALSE	DOWN	DOWN	FALSE
ENSG00000197603	CPLANE1	FALSE	UP	UP	FALSE
ENSG00000086300	SNX10	FALSE	UP	UP	FALSE
ENSG00000067225	PKM	FALSE	DOWN	DOWN	FALSE
ENSG00000119636	BBOF1	FALSE	UP	UP	FALSE
ENSG00000135837	CEP350	FALSE	UP	UP	FALSE
ENSG00000181004	BBS12	FALSE	UP	UP	FALSE
ENSG00000176101	SSNA1	FALSE	DOWN	DOWN	FALSE
ENSG00000167216	KATNAL2	FALSE	UP	UP	FALSE
ENSG00000127914	AKAP9	FALSE	UP	UP	FALSE
ENSG00000213923	CSNK1E	FALSE	DOWN	DOWN	FALSE
ENSG00000087586	AURKA	FALSE	DOWN	DOWN	FALSE
ENSG00000129295	DNAAF11	FALSE	UP	UP	FALSE
ENSG00000011405	PIK3C2A	FALSE	UP	UP	FALSE
ENSG00000118046	STK11	FALSE	DOWN	DOWN	FALSE
ENSG00000155761	SPAG17	FALSE	UP	UP	FALSE
ENSG00000058453	CROCC	FALSE	DOWN	DOWN	FALSE
ENSG00000068078	FGFR3	FALSE	DOWN	DOWN	FALSE
ENSG00000124486	USP9X	FALSE	UP	UP	FALSE
ENSG00000103266	STUB1	FALSE	DOWN	DOWN	FALSE
ENSG00000126001	CEP250	FALSE	DOWN	DOWN	FALSE
ENSG00000090273	NUDC	FALSE	DOWN	DOWN	FALSE
ENSG00000135205	CCDC146	FALSE	UP	UP	FALSE
ENSG00000244187	TMEM141	FALSE	DOWN	DOWN	FALSE
ENSG00000148384	INPP5E	FALSE	DOWN	DOWN	FALSE
ENSG00000133265	HSPBP1	FALSE	DOWN	DOWN	FALSE
ENSG00000198718	TOGARAM1	FALSE	UP	UP	FALSE
ENSG00000085840	ORC1	FALSE	DOWN	DOWN	FALSE
ENSG00000185324	CDK10	FALSE	DOWN	DOWN	FALSE
ENSG00000100815	TRIP11	FALSE	UP	UP	FALSE
ENSG00000103274	NUBP1	FALSE	DOWN	DOWN	FALSE
ENSG00000083535	PIBF1	FALSE	UP	UP	FALSE
ENSG00000131351	HAUS8	FALSE	DOWN	DOWN	FALSE
ENSG00000152582	SPEF2	FALSE	UP	UP	FALSE
ENSG00000156515	HK1	FALSE	DOWN	DOWN	FALSE
ENSG00000187240	DYNC2H1	FALSE	UP	UP	FALSE
ENSG00000072864	NDE1	FALSE	DOWN	DOWN	FALSE
ENSG00000177548	RABEP2	FALSE	DOWN	DOWN	FALSE
ENSG00000166598	HSP90B1	FALSE	UP	UP	FALSE
ENSG00000181827	RFX7	FALSE	UP	UP	FALSE
ENSG00000142875	PRKACB	FALSE	UP	UP	FALSE
ENSG00000156042	CFAP70	FALSE	UP	UP	FALSE
ENSG00000088256	GNA11	FALSE	DOWN	DOWN	FALSE
ENSG00000166171	DPCD	FALSE	DOWN	DOWN	FALSE
ENSG00000100629	CEP128	FALSE	DOWN	DOWN	FALSE
ENSG00000116044	NFE2L2	FALSE	UP	UP	FALSE
ENSG00000163382	NAXE	FALSE	DOWN	DOWN	FALSE
ENSG00000164104	HMGB2	FALSE	DOWN	DOWN	FALSE
ENSG00000095906	NUBP2	FALSE	DOWN	DOWN	FALSE
ENSG00000088970	KIZ	FALSE	UP	UP	FALSE
ENSG00000107404	DVL1	FALSE	DOWN	DOWN	FALSE
ENSG00000196236	XPNPEP3	FALSE	UP	UP	FALSE
ENSG00000164066	INTU	FALSE	UP	UP	FALSE
ENSG00000249115	HAUS5	FALSE	DOWN	DOWN	FALSE
ENSG00000025796	SEC63	FALSE	UP	UP	FALSE
ENSG00000156052	GNAQ	FALSE	UP	UP	FALSE
ENSG00000180376	CCDC66	FALSE	UP	UP	FALSE
ENSG00000109113	RAB34	FALSE	DOWN	DOWN	FALSE
ENSG00000116747	RO60	FALSE	UP	UP	FALSE
ENSG00000157423	HYDIN	FALSE	UP	UP	FALSE
ENSG00000105220	GPI	FALSE	DOWN	DOWN	FALSE
ENSG00000135951	TSGA10	FALSE	UP	UP	FALSE
ENSG00000083799	CYLD	FALSE	UP	UP	FALSE
ENSG00000070087	PFN2	FALSE	UP	UP	FALSE
ENSG00000083312	TNPO1	FALSE	UP	UP	FALSE
ENSG00000110047	EHD1	FALSE	DOWN	DOWN	FALSE
ENSG00000164953	TMEM67	FALSE	UP	UP	FALSE
ENSG00000179387	ELMOD2	FALSE	UP	UP	FALSE
ENSG00000186952	TMEM232	FALSE	UP	UP	FALSE
ENSG00000131018	SYNE1	FALSE	UP	UP	FALSE
ENSG00000100379	KCTD17	FALSE	DOWN	DOWN	FALSE
ENSG00000146350	TBC1D32	FALSE	UP	UP	FALSE
ENSG00000171703	TCEA2	FALSE	DOWN	DOWN	FALSE
ENSG00000105568	PPP2R1A	FALSE	DOWN	DOWN	FALSE
ENSG00000117399	CDC20	FALSE	DOWN	DOWN	FALSE
ENSG00000171757	LRRC34	FALSE	UP	UP	FALSE
ENSG00000132612	VPS4A	FALSE	DOWN	DOWN	FALSE
ENSG00000125863	MKKS	FALSE	UP	UP	FALSE
ENSG00000168101	NUDT16L1	FALSE	DOWN	DOWN	FALSE
ENSG00000105792	CFAP69	FALSE	UP	UP	FALSE
ENSG00000197579	TOPORS	FALSE	UP	UP	FALSE
ENSG00000165115	KIF27	FALSE	UP	UP	FALSE
ENSG00000112981	NME5	FALSE	UP	UP	FALSE
ENSG00000139437	TCHP	FALSE	DOWN	DOWN	FALSE
ENSG00000213465	ARL2	FALSE	DOWN	DOWN	FALSE
ENSG00000187778	MCRS1	FALSE	DOWN	DOWN	FALSE
ENSG00000138771	SHROOM3	FALSE	DOWN	DOWN	FALSE
ENSG00000008710	PKD1	FALSE	DOWN	DOWN	FALSE
ENSG00000052841	TTC17	FALSE	UP	UP	FALSE
ENSG00000155097	ATP6V1C1	FALSE	UP	UP	FALSE
ENSG00000166454	ATMIN	FALSE	UP	FALSE	FALSE
ENSG00000140941	MAP1LC3B	FALSE	UP	FALSE	FALSE
ENSG00000122507	BBS9	FALSE	UP	UP	FALSE
ENSG00000168374	ARF4	FALSE	UP	UP	FALSE
ENSG00000188343	CIBAR1	FALSE	UP	UP	FALSE
ENSG00000007062	PROM1	FALSE	DOWN	DOWN	FALSE
ENSG00000172915	NBEA	FALSE	UP	FALSE	FALSE
ENSG00000184640	SEPTIN9	FALSE	DOWN	DOWN	FALSE
ENSG00000116127	ALMS1	FALSE	UP	FALSE	FALSE
ENSG00000168734	PKIG	FALSE	DOWN	DOWN	FALSE
ENSG00000153822	KCNJ16	FALSE	UP	FALSE	FALSE
ENSG00000130338	TULP4	FALSE	UP	FALSE	FALSE
ENSG00000107890	ANKRD26	FALSE	UP	FALSE	FALSE
ENSG00000205250	E2F4	FALSE	DOWN	DOWN	FALSE
ENSG00000137941	TTLL7	FALSE	UP	FALSE	FALSE
ENSG00000175792	RUVBL1	FALSE	DOWN	DOWN	FALSE
ENSG00000204843	DCTN1	FALSE	DOWN	FALSE	FALSE
ENSG00000136536	MARCHF7	FALSE	UP	FALSE	FALSE
ENSG00000130545	CRB3	FALSE	DOWN	DOWN	FALSE
ENSG00000187391	MAGI2	FALSE	UP	UP	FALSE
ENSG00000141499	WRAP53	FALSE	DOWN	DOWN	FALSE
ENSG00000197535	MYO5A	FALSE	UP	FALSE	FALSE
ENSG00000152061	RABGAP1L	FALSE	UP	FALSE	FALSE
ENSG00000161048	NAPEPLD	FALSE	UP	FALSE	FALSE
ENSG00000161996	WDR90	FALSE	DOWN	FALSE	FALSE
ENSG00000142459	EVI5L	FALSE	DOWN	FALSE	FALSE
ENSG00000112742	TTK	FALSE	DOWN	DOWN	FALSE
ENSG00000141367	CLTC	FALSE	UP	FALSE	FALSE
ENSG00000072062	PRKACA	FALSE	DOWN	FALSE	FALSE
ENSG00000130640	TUBGCP2	FALSE	DOWN	FALSE	FALSE
ENSG00000106462	EZH2	FALSE	DOWN	FALSE	FALSE
ENSG00000198089	SFI1	FALSE	DOWN	FALSE	FALSE
ENSG00000172348	RCAN2	FALSE	UP	FALSE	FALSE
ENSG00000126775	ATG14	FALSE	UP	FALSE	FALSE
ENSG00000042317	SPATA7	FALSE	UP	FALSE	FALSE
ENSG00000089289	IGBP1	FALSE	UP	FALSE	FALSE
ENSG00000110274	CEP164	FALSE	DOWN	FALSE	FALSE
ENSG00000011485	PPP5C	FALSE	DOWN	FALSE	FALSE
ENSG00000114107	CEP70	FALSE	UP	FALSE	FALSE
ENSG00000175387	SMAD2	FALSE	UP	FALSE	FALSE
ENSG00000141933	TPGS1	FALSE	DOWN	DOWN	FALSE
ENSG00000237649	KIFC1	FALSE	FALSE	DOWN	FALSE
ENSG00000075702	WDR62	FALSE	FALSE	DOWN	FALSE
ENSG00000166851	PLK1	FALSE	FALSE	DOWN	FALSE
ENSG00000073111	MCM2	FALSE	FALSE	DOWN	FALSE
ENSG00000161956	SENP3	FALSE	FALSE	DOWN	FALSE
ENSG00000141577	CEP131	FALSE	FALSE	DOWN	FALSE
ENSG00000160298	C21orf58	FALSE	FALSE	DOWN	FALSE
ENSG00000143147	GPR161	FALSE	FALSE	DOWN	FALSE
ENSG00000226784	PGAM4	FALSE	FALSE	DOWN	FALSE
ENSG00000154678	PDE1C	FALSE	FALSE	DOWN	FALSE
ENSG00000105877	DNAH11	FALSE	FALSE	DOWN	FALSE
ENSG00000142731	PLK4	FALSE	FALSE	DOWN	FALSE
ENSG00000164185	ZNF474	FALSE	FALSE	UP	FALSE
ENSG00000188596	CFAP54	FALSE	FALSE	UP	FALSE
ENSG00000197748	CFAP43	FALSE	FALSE	UP	FALSE
ENSG00000118997	DNAH7	FALSE	FALSE	UP	FALSE
ENSG00000174844	DNAH12	FALSE	FALSE	UP	FALSE
ENSG00000184194	GPR173	FALSE	FALSE	UP	FALSE
ENSG00000162814	SPATA17	FALSE	FALSE	UP	FALSE
